# Supplementary material for: Comparative transcriptomics of Gymnosporangium spp. teliospores reveals a conserved genetic program at this specific stage of the rust fungal life cycle
Source: BMC Genomics. 2019 Oct 9;20:723. doi: 10.1186/s12864-019-6099-x (PMC6785864; doi:10.1186/s12864-019-6099-x)
Supplement: Supplementary file 2 — Additional file 2: Supplementary Data 1. Fasta file containing 40,583 G. japonicum transcript sequences. (FASTA 45632 kb) [file 12864_2019_6099_MOESM2_ESM.fasta]

>GYJ|c0_g1_i1 len=288 path=[1:0-287]
GGGGGGATGCTTTCTTGTATAGAGGTCTGCTTTTGTGTGTTTGTTTTAATGGCATGTGTG
AAAGTACAACACATATGTACATATCTGAACATTTTGTTTTTATCTTCAAATTTATTATTA
TAACTATTATATCATATGTAATTTGTTTTCTTTCTTTTTTTAGGTTATTCCCTTCTTTTT
CCCTTTACTCTTTTCCTCTTTTTTTTTGGTTTGTTGATGAGATCAAATATTTTGAAGAAA
GTTTAATCAAGGTTTTTTTTGTTTTTTTTGTTCTTTTTTTTTTTTTTT
>GYJ|c1_g1_i1 len=226 path=[204:0-225]
ACAAGCTTGACTTGATTTCAAAAGCCTTCCCAAGTAAGCACTACAATGAAATCCAATTTT
TGGAGGGACAAGTGGCTTGGATAGGCCTTACAAGTCCACGTGCTGAACTGTTAGATGCGT
GGGCGTGGAGGTTCGCACGTGTCCATTGCATAGATACTGAGGATACTTGCGTCACAGATG
ATTGTACTAAAGATCAGGATAGAGTTACAAGCTTTGAAAATGAATG
>GYJ|c7_g1_i1 len=368 path=[444:0-367]
GTACGAGAGGAACCGTTGATTCACACATTTGGTCATCGCGCTTGGTTGAAAAGCCAGTGG
CGCGAAGCTACCGTGTGTCGGATTATGACTGAACGCCTCTAAGTCAGAATCCACGCTAGA
TGCGGCGCATATCTCTCTCCGGCTGCATCGCGACCCGCAGTAGGGGTGCTCTTGCACTCC
CAGGGGCCCGTGTCATTGGCCATCTCCGATGGGCGCATTAGCCTATTCGGAGCAACCTTG
GATATTAATTTCAAGCGGTCGGCGAGAAGAATCTTTTGCAGACGACTTAAATAAGCGACG
GGGTATTGTAAGTGGCAGAGTGGCCTTGCTGCCACGATCCACTGAGATTCAGCCCTCTGT
CGCCTCGA
>GYJ|c9_g1_i1 len=214 path=[242:0-213]
GACTGTCCTTGCCCCCATGCCTACCTTCTCGGCGCCATTTGGGATGATGAGCCTGCCCGG
ATCTTTCGCCGTAGGACACGCGCCAGTGGCCTCTCCGAGCGCCTCTCCCGCTTTCACCTA
CAATGGCATGCAAACGTCGGCCGGTTGGTCGATTCCCGTGGCTGGTTCTCAAACCCTCAC
GCTTCTTCCGCAAAGTCCACAATTCGCATTGGCT
>GYJ|c16_g1_i1 len=204 path=[221:0-203]
TGGGTCGGTCGTTCATGAACGAGGTTGGTTTTAGGAATGAATCGTGACTTTTTATACATT
CTGTGCAGTTTGATGTTGAATGTCCACTTTGTGCATTTTTTTTTGTTACCATGGGTGTTT
GGGTCGGCTGGCTGGACGGTGGTTGGAAACCACTATACTATCTACTATTGATATACACAC
AGGAGAAACAACTTCACTTCATTT
>GYJ|c17_g1_i1 len=258 path=[1:0-257]
GGCTGCAGAAAGAGAGTTGTAATCCAGGAGATCCACCTTGAAGAGTTTAAGCTTCTCGGA
TGCTTTTTCAAGTTTTTTCAAATGAGAATTTTTCTCATCATGAGGATCTCTGACGGTTCC
ATGGATGGAGTAACCATTAGAGAGAAGAAGCTTCACCAACCAAGAAGCTACGTACCCTCC
CGCCCCTGTCACGCACACTGTGCCCTTCTCTTCCGCCATTCACTCGCTGAGTCAACCACT
ACTACGCCCTACAGCCAC
>GYJ|c18_g1_i1 len=299 path=[39:0-39 38:40-298]
TTTCACTACAGCTCCTTTCCTTCTATTGATTGCAGTCAAATTTTTTTCTTTGTGATGGGT
GCTGACAGATCCTCCATGTAATCAGGTATTCAGGAGTGGTTGTCACAGGCCAGCTAGCTC
CACTGCAAGTCAAAACAGCTTTGTTTTGGCACTCCATACCAATAGATGAGCCCGTTGCTT
GACATCTCCGATCCAATTCAATTCTTGGAATTCACCACCAACTTTGGCTATTTTGGCTTC
CTGTTCAGCTGACACCACATAGATCTGGTCTGTGACTTCTTTGATGTGGTCCAAAGTGG
>GYJ|c19_g1_i1 len=284 path=[53:0-283]
GATGAGCAATGTTAGGAGCAAGAATCCTCCCAGAAAGAGTAAGATGTAATATCCCTTGAT
CACAACCCTTGGCTTGAACCTATGAGATTGCGGTGTCGGTTGAGCTGGAAGAGACGTGGA
AGTGGCTAGCGGAGGAGCAGGTGTTGGCAAAATTGGTGATGGAGAGGACTCCATGCCGTT
CGGCGCTACAAAGCTCGGTGAGCTGACTGCGGTCGCGATGGCCATAGAAACAGTTTCGAT
CACAGTAATTGTGGGGTGAAAAGGTTTTACAACACCCGGTTTTT
>GYJ|c21_g1_i1 len=261 path=[53:0-260]
GGCGAATTGGCTTGTGGATTTGCAGGCAATGCATTTGAAGGACTTGGGCCCAAAGACGTC
GCTTGCTTCACATGCCCAGCAGTTGACAGAGACATTGATATTGTTGAGTTTTGAGGTTGT
AGAGCAGCCGTTTTTCCAGAACAAGAATTTCCATTTCCAGCCAAAAACATAATTGCTTGA
GCCTTGTCTGCTGGAACATCATCATACACATTTACGGACCCAGCATAGAATATTGTCAGT
TGTGCACCTGCTGGCTTTTCA
>GYJ|c22_g1_i1 len=395 path=[416:0-394]
GTCGAATACAATGCGGTAGGGCTACGAGCTCGGCGGCTGAGTGCTCCACAAAGAATCGTA
AACCAAACTGACAGTCGAGAAAGGCTTGAGGCTTGTTTTATGAAATCTCCTGGAATGCTC
TCCAATTCTAGGTGGGGCCAAACGCAAAATAACCGCACGGATACGAAAACGGTCTAGCGT
GGAATCCAAGAAATATGAGATGGAATGTAGCCGGGAAGTCTCGACCGAAGTCTCCATGAC
TATCAGCGCTCGATCGCCTCTATTTTACGACGTGGTCGACCAAAACAGCTGGTGAACGGT
GCACCCCATCAGTCATTAGGATATCCAGCCGGAACCGTTCCGACCGGTCAGCCAACGAGT
TTCAAATTCTCTAATTGAGAAAGTGAAAGAGAGCG
>GYJ|c28_g1_i1 len=209 path=[51:0-79 130:80-107 50:108-208]
TCCCAGCTGGACTGAGATCAGGTCCGCTCCCTTCCAGCGGTCACTTCCACATCCTTTCCT
GCCAACTTTAATTGTGTCTCCGGCCTGAACATTCTCGATTCGTTTCAGAAAGAACAGTCA
GAATTTATTGCTCTGAAAGAATTGGATTTTCGCTACTCGATCGACGCCTGTGTCTTTCTT
TCAGCCGACATCCTTCAGCTGGCCTGAGG
>GYJ|c29_g1_i1 len=449 path=[427:0-66 494:67-448]
GGAGAAGTGCTGTTCCATACAAAACCGCATTTGTAGTGTGTTTGAAGGCTTCAGGAAACA
TGAATGATAGGGAGCTACGCACTCCAACTACGAAATATAAGATTCCTGAAAAAAGTTCGC
AAACGGCTACCAGCATAGATCTATTGGGAACGAGATATGGCATTGTTCCAGCTGAATCGG
GGTAGTGTCGACGAAACAGCCACAAGTGCTTCTTTCTACTAACCTTTCCACGCATAATAG
GAATGGAAATGATTATCATGCAACTGATAATCATCAGAAGCTTAGTTGTTGACAAGATAG
CCAGACAAGTGTAAACCCATGAAGGCGCGGTCGTGAGGCCTACGTTGTGAAGTCGTTCGA
TAGCCTCCTGAAAAGGGTTACTTGCCATGAGGGAAGCTGCAAGAATGATTTGGTCGAGAT
GAGCAAAAAAATGGCGGGCCAAAAGATGA
>GYJ|c29_g1_i2 len=397 path=[853:0-14 494:15-396]
CAAGATTTGACTTACTAGGGAGCTACGCACTCCAACTACGAAATATAAGATTCCTGAAAA
AAGTTCGCAAACGGCTACCAGCATAGATCTATTGGGAACGAGATATGGCATTGTTCCAGC
TGAATCGGGGTAGTGTCGACGAAACAGCCACAAGTGCTTCTTTCTACTAACCTTTCCACG
CATAATAGGAATGGAAATGATTATCATGCAACTGATAATCATCAGAAGCTTAGTTGTTGA
CAAGATAGCCAGACAAGTGTAAACCCATGAAGGCGCGGTCGTGAGGCCTACGTTGTGAAG
TCGTTCGATAGCCTCCTGAAAAGGGTTACTTGCCATGAGGGAAGCTGCAAGAATGATTTG
GTCGAGATGAGCAAAAAAATGGCGGGCCAAAAGATGA
>GYJ|c30_g1_i1 len=268 path=[51:0-117 168:118-243 50:244-267]
ATGGCATCCGGTTTTCTCCGTTGAGTACATCTTTTTCCACCCGACCTGACTTGGACCCTT
CACTTGGCACCCACTGCCGATCGAAAGTCATTTCCTGTTCAACCGACCCAGTCTCGGTGT
CCGCCTCCCTAGATACTTGGCCTGTCCTCATAGGTCCAAACGAAGCATAAGAATTTCATC
CAAGCTGACATTAGCCATGGGGTTGCTTTACGTTTCTGGATACCCTCCGCTTCGCTCTGT
GTAGCGCCTTACATCATACCCGGCCAAG
>GYJ|c35_g1_i1 len=204 path=[436:0-203]
GGGCCTCCCGCGCCGCGCGATTCGCCCTTCCTGCGATTGCATCTCCGGACCCAGGAATGT
TGGTGGCGCACTATGCGGGGTGGAGCTGGGTCTTTCCGACAGCGCCTCCCCACGCTGTTG
ATGCAAGATCCGGAGGCCTCGGCAGCTGCTGACTGGTAACGAGCGTTCTGTCTTGCCTCC
TTGCCCGTCCTTTCCTGGTCGTGG
>GYJ|c40_g1_i1 len=341 path=[369:0-340]
AAGTAGACAACCACAGGTTTTCCTTTGAATTTGGAGAGACTCACATTCCTTCCATCTTGA
TCTTTCAGTGAAAAGTTTGGAGGCACCCCACCTTTGTTTACCTTGGCAAAAATGGAAGTC
TTGAGTGAAGAAGCAGAAGATGGGAATGATAGAGAGGAGGAGGCATAGGAGAGTTTGTGA
CCATAGAATTGAGAATGTGATGATGATTTGGGGAGAATGGAGAGGTAGGGAGGTGATGAT
GATGATGACGATGATGGGGTTTTAGGAGATTGGGATGGAAGTAGAGAAGGAAGAGAGTGG
TTTGGGAGGGAGAGGGAAGCCATTAGCAGCAGCAGTGAAGT
>GYJ|c41_g1_i1 len=234 path=[1:0-233]
TTTGAGGCAACAAACCCACGCTTGAGATCCTTGACAGCAACATTCTTAACGTTGAACCCA
ACGTTATCACCAGGTAGAGCCTCCTGGAGAGCCTCATGGTGCATTTCCACTGACTTAACT
TCAGTGGTGAGACCAGTTGGGCCAAAAGTGACAACCATGCCGGGTTTGATCAAACCAGTC
TCAACACGGCCCACAGGGACAGTGCCAATGCCACCAATCTTGTAGACGTCCTGA
>GYJ|c43_g1_i1 len=599 path=[51:0-362 50:363-598]
GTGTTACCATGAGTTACTTGGGAATGTAGGATGTATGTATGTATGTATGTAGAAGATTCA
AGAAAGGCAAGATGAGAGTTTCGAGGGCAAAGGCTTTCTAGGCAAGTCTTTGCCTGTGGG
CAGAAACTACTGTTAAGTGTCGGTCTATCTCACAACTAATGACTATGTATTAACAATATG
AATCTATGTATTTCGTTCCGACATCGAAGACTAAAGTGTAGCGAAAACCGGGATTGTTGT
GGGCATCAAACATATCCTCATCTATTCAACGATTTTCAACGAGAGTAGATAAAAATTCAT
TGGGACAGCTTTGAGCGGGAGAGGACAGAGCGGGTTGACACTCTCCACTGGAGTGACTCA
TAAAAATTGGATGAGCCCAGCCAGCCGAAATGTCTGTTGATTGCTGACGATGAAGGGCAT
GCGATGACGCACGCGTCCCAGAGAGTGATCCCACCATCCGATCATGATGCTGGCTCTGCA
GCTGTATGTTTGTTGCTGTGGGCCGTGGCAAGTCTTCGACTCGAAGTTGGGATTTACAGT
ATAGCAACAATTCGAAGCACCGAAATTGAGAATTCTCTGGAGCTCTGCGCATCACAGAG
>GYJ|c43_g1_i2 len=669 path=[51:0-362 413:363-432 50:433-668]
GTGTTACCATGAGTTACTTGGGAATGTAGGATGTATGTATGTATGTATGTAGAAGATTCA
AGAAAGGCAAGATGAGAGTTTCGAGGGCAAAGGCTTTCTAGGCAAGTCTTTGCCTGTGGG
CAGAAACTACTGTTAAGTGTCGGTCTATCTCACAACTAATGACTATGTATTAACAATATG
AATCTATGTATTTCGTTCCGACATCGAAGACTAAAGTGTAGCGAAAACCGGGATTGTTGT
GGGCATCAAACATATCCTCATCTATTCAACGATTTTCAACGAGAGTAGATAAAAATTCAT
TGGGACAGCTTTGAGCGGGAGAGGACAGAGCGGGTTGACACTCTCCACTGGAGTGACTCA
TAACTGATCATGCGTATTATCCCAGATAAGCCTTCAAGGGCACTCAGAGAGAGCCAGAGG
CTCAGAGGCTCACAAATTGGATGAGCCCAGCCAGCCGAAATGTCTGTTGATTGCTGACGA
TGAAGGGCATGCGATGACGCACGCGTCCCAGAGAGTGATCCCACCATCCGATCATGATGC
TGGCTCTGCAGCTGTATGTTTGTTGCTGTGGGCCGTGGCAAGTCTTCGACTCGAAGTTGG
GATTTACAGTATAGCAACAATTCGAAGCACCGAAATTGAGAATTCTCTGGAGCTCTGCGC
ATCACAGAG
>GYJ|c45_g1_i1 len=297 path=[1:0-296]
ATTCTTATGAAATTTGTAACCTCTCTTTCAGATTAAAGTCCTCCAAAGAATGTGAAATAC
AATCTGTAATACATGACTATTTACAGTGAGCCTTCGCTCATAATGGAACATCATTGTAAT
GTATTGGAGCAGTATTGGGTGCTCATAGATTGGAGGGTTGTACCCGATTTGACAATAGAA
GCGGCTATAGCCGCAGCCAAGGCAGCAGTATAATGGGCATCTGCCTTAGAATGGTTTTCT
TGACCTAGACCCAATTGGCTATAAACTTGTGAATCCAATTGCCTGCCCTGAATATTG
>GYJ|c50_g1_i1 len=207 path=[45:0-149 22:150-206]
ACCATCTTTGGGGTTGGTTAAAGCATGCCTAAAGCATCATGACTGTAGATTGTATGCTTT
TAACTTACAGCAAATGCATGATTTACAGCAACAATCATAGGTGCTCTTAACTTTCACTTC
AACTCCATTTATGATTCACAACTTCAACACTTTACCTTCACCACAACTTTACCTTCCTCA
CCACTTCACAACTTCACAACTTCACAA
>GYJ|c52_g1_i1 len=2210 path=[2158:0-467 2626:468-2137 4296:2138-2155 4296:2156-2173 4296:2174-2191 4296:2192-2209]
AAAAAAAAAAAAAAAAAAATAACACCACAGGAGGGTAACATTCATTTTATATGAATGTGA
TACATGGTATCTGTTTGACTAGCATTCTTCAATCTAAAAAAAAGGTTCATTTGTGTCAAA
TTTTACTTAATTTTTTATCAAATTTCTGATTCATTTAGTTATATTAAGATGATCCAATCA
ATCAACCAACCAATTAAACCCCAATTTTCCCTTACATTGTCTTGAAAATGAAAAACAAAA
CAAAATTTTCCCCACTACTCCATTCTAACATTTGAGAAACAAAGGTAAAAACAACCAATT
CTATTCACATTTTCTCATTCACTATACTAAATTGGAGAGCAATGCCAAACCTAAACAGGG
TCAAAAGACAAGAGATATAGGGGTGGGAAAACACTAATGTTTGTTGAACTTTGCAAGGGT
AAGGGTGGAAGGAACCTATTTGAAATGGTCTCTCAATATTTTGTCTTGTTTTTTGTCTGC
TTGTTAATTTTGGTGCAAGGTGTCAAAACATTGATAACTGCACTTGCTCAACCAATCAAC
TCTCCTACAGCTGAATCAATCCCACTCCCCTCTCGGATGGCGCTCTCCCAATATCCATAA
ATGATAGTCACCGCCAGCAGAATCCCAGTCCCACTGCCGAGTGCACCCATCAGATCAGCG
CACACTGACAGAGCCCCGATCGTTGCACCACCAAAGGCAGCAGCGGTGGGGATGATCCGT
TTCAACTCTTTGTACATGCTGCCTTCCCGATGACCGGCCATGACCATCTGCTGATCTTTG
AGTTGCTTGGCTACCTCGCGCGGTCCAGACCCTGAGACTTCGATCCATGTCTTTGAAAAT
AGCGCACAAGCCGTCAACATGAACGATACATATAGCAAGGTGTGGATCGGGTCAGAGAAG
ACAGCCCGGATGTTGTGAGGAGGCGAGATGTAGTAGGCTACGCCCGACTTGGCAAACAGT
TGAGACGAGTTTTCGAGTGGTTCCCAGACACCGAGCAGACGGACAAACAGGTTGTTGGGG
AACCGACTAAAGAGCATTTGTGAGACAATAAACACATTCGACGTGAGGGCCGACTCAAGC
ATGATGGGCATGTTGGAGGTGTAAAAGAGCTTGACGGGGTAAGTGCCACGTTGGCCACGG
AACCGGTTGGACTTGACGGGGATCTCGACTCGGAATCCCTGGAGGTAGATGACGGCTGCA
AAGACTACGAGAGTGGCAATCAAGTTCATCACGTTTGGGAGCCGGTCACGATAGAAGGCC
TCCTTCAAAGCCCGTGTCTTGTCATTCCAAGTGAACAGTAGATGGAACAATGCAATCAAT
GCACCCTCGAACTCGGGGCCTCGGCCGGTGTTGATGGTGGTGGGTGAGAAAGCCTTCCAG
ATGATCGATTCACAAATGTTGGTTGCGATGAAGAGCGAGATCCCAGAGCCGAGTCCATAA
CCCTTTTGGAGGAGCTCGTCCAATAAAATGACAATCAAACCAGCAACGACCAATTGGAGA
ATCAAGAGCAGACAAACACCAGCGCCCAAGTCACGCGGCTGGCCATAGAGTCCGGACAAA
ACATAGACTGTGGCTTGTCCCAACGAGATCAAGAGTGCAAACAATTTCTGAGCGCCACCA
AAAAGCGCCCGATCCTCTTTGAGGGTAAAGTCGACTTCAACCAATTGAGCACCGGCTAGC
AGCTGCATAATCATTCCACTGGTGACAATGGGGGAGATGCCAAGTTCCATGAGCGTTCCA
CGATTTGAGGCCAAGATGACCCGCATCCAATACAATGGATCTGAGGAATCAGATGACACG
ATTCCATAGAGTGGGATTTGTGAACAGATCAAGAAGATCAAGAGCGTGATTGCAGTCCAC
AAGACCTTTTGGTTGAAGGGAATTTTTCGGTCTGGAGCTGCAACTTCAGGCAAAATGCCC
ATGAAGGGCCGAACGAGGTTCAAAAACCGGAAACTCATGATGGAACAAGTCCCGAGAGTG
AGCTGTGGCCAGAGGAGTGGAAAAGAGAAGGGTTGAAGGGGGAAAAGCTTCTTGTTGACC
GACGCAAGAAATTCGAATGGGTGGGGTTATGGGGGACTAAAGGGAGAGGGAAAGCCAAAG
GGAGAGGGAGAGAGAGAGAGTCAGAGCCAGAGAGAGAAAGTCAGAGTCAGAGAGAGAGTC
AGAGTCAGAGAGAGAGTCAGAGTCAGAGAGAGAGTCAGAGTCAGAGAGAG
>GYJ|c53_g1_i1 len=1212 path=[1219:0-254 1474:255-1211]
GAAACGCAAACGCACAGTTCTCTCTTTTTCCCCTTTGCAAGTCAGTCTGACTGTCCACCA
ACTCGCGGGTCTCACTAGTCCTCCATTTATCTCTGCTTGCTTCTTGACCCAATTCTTTAA
ACTCAAAGCCATCCTCCAGCCCACAAAGAAAATTAAAAAGGAAAAGGAAAAGAAAAACAA
AAACAAAAAGAAAAAGAAAAAGACCCAATGGTAAACAACTCCATTGCAAACCCAGAGTTC
CCTTCGACCAGGCATGGCTGGTCCAATCACCCTTACAGACCAAGCATGATCGAAGACTTG
ATCAAGGGCGTCGAGAGATACGACCCAACTCAGGTACAGGTTCTCGAGGACTATCTCAAC
AAGCAGTTTAATGAGGTCTTCTACGACCCCATGGCCAACCTCGCCACACTCAAGCTCTAT
CAATTCAATCCAGATCTCGTGCCTCTGGCAGCTGAGAACCCGAGCAACCCCATCGAGGCT
ATCCATGACTCGATCACTGTCAAGATACTATTGCTCAGTATCGCCCATCGGCCGTTTGAC
AGCGATTTCAGCTTGGGAATGAGCATGTGTGGAGACCGAATGTCTAGTCTGGTGACTCCC
CAGGCCACCTTGACGCTTGTGAGACAGCTCTCGCAGCTCTCAACAACGATCCAATCGCGG
CGCTTTGCCAAATTTTGGTCGCTACTCCGCTCGCCAGACTTCAAGCCCCTCCTGCCCGTC
GTTTCGTCGATTGTCGAGTTTGACAACCTGATCCGTGAGTCGATCGCCAAGAGCGTCGCA
AGCTGTTTCAAAATCATCGCGAGTTCCCGCTTGCAGAGCTTCATGGGATTCCAGGACGAA
GAACAGGTAGAGAGATGGGTGCAACAGTATGGGTGGCGTGTGGACAATGGGAGTGTATAT
ATACCTGCTAACTCGGACAATTGCCCCGTCACGAGCGTCACCAAAGAAAACACTGCACTC
GATGACTTACAATACATGATTGGTAGATCTGTCATTTCTTGATGACCAACACTTGTTGCT
GAGTTTTGAAATGTAAAAGCAAAGCGAAAAATTCCCTCCTTGTTTAGACTGAATTTTTTT
TTATTTAGAGAAAAACAAAACAAGAGTTGAAATGGTGTAACTAAAGATAATGAAATTTTG
AACATCATTATCTTTCATTTTGTTTTAAAAAAATATTGGTGCATGGATTAAGCAATATAC
CTTGTATCAAAA
>GYJ|c54_g1_i1 len=2445 path=[2474:0-1341 26:1342-2444]
CTGGGGTCCTGACCACTTCAATATCAGCTAGCAGCTAGCTTCATCCAACAGCCGAAATAC
ATACAACCTTTGAATTGGGTCCTGTCGGTCCTGTGCCAGATTACGTACTGTGTCCTGAGC
TGCCTGATTTCTACGCCCGCGAACTCAGATATTATCCTTTTAAAGCCAAAGACTATGCTG
GAATTTATCACCCATAGCTGTATAGCGTTCACGCGCTTCGGTGCCCCATGCCCAAAGCAT
CCGGAGGCCGGTAGCAAATGGTGCTCTACCCACGAGGAACTTCAGGGAAAATGTATGAGA
ATTTACAAGCACCACTCTCGCGAGTTGGACCGCTACGCGATTGGAAACCCGTATCCAGGC
TTCGAATGTTCGCAGAATGCGAACGTCAACTTTGAACACCAGCCAAAACATCTGACTGCA
GAAATGGTCCCAAAGCCAGCCGATGTCAATCAGGTCAACGATGCGGGAATATTGCGAACG
TGGTACCAGGTGGCTCGTCGAACGTGGGCTCTCGCTAACAGAACGATCAAGGCACGCGAG
CATCACCATTCACAATTTTATCAAAATGGAGATGAAAGTCATCGACACTTCAACGCTATC
TTACGTCAGAAACAAGATTTACTTGAGCAATTGATGTCAGAGATTGATCAAAGACTTTTC
CAGTTGACGATTGGCGCCGAGGAAGCCGAATGGTTACTTTTTAAGCAACCACATAATTTG
TCCTCCCAATCCGGATCAGAAGACAAGTTTTCTTGTGATGAATATTCGTACGAGGTGGAA
TGCAAAGGAGACTGGAAAGAAGATCGGCACATCGTAGAACCTCCACTTACACCCCCTTCA
TCCCCCACTCCTTGCAAGGAGTGCGAGTACAATTCAGAGGACCCTGAAGCAAAGATGGAC
AAGCGAAAAAGAACATTGATCCGACAGCTCGTCAACTACTTAGATTTTCCGCATGCTTCA
GCTGAGTCTCTACAAATCACTGCCTTGGAGTTGAAGGAAATAATTCGCAATATCTTCCGC
AGGATCATAGTGCGAGACGCCGGCCTGTTTGTGAGAGCGAAAGAATTTGATCCAACTCCG
GAATCTCTGTCAAACATCTGGATCTCGGGGCAAACTCATTGGAAGCAGTCAACATACGAG
TGCCCAGTCAAGGCATTTATCAATAGTGACCGGCTGTCACTCAAAGAGCTCGAGCGCTTT
TGGGCGTTGATGAAATTCGGCAAAGAAATTATTGGACCTGAATTGATTCGCAACTCGATT
GCGGACATTTATCGGGTTCAAACTGGCCGCTCAGATGAAACTTCACAACCCAGTAATGGT
CATAGCAAAAAATCAGTAAAGATATGGGTTTTGGGTGGTTTCATCTGGCGCAAACCTAAA
GAAGGCCCCTTGCCAAGATCTGGCTCCGACTTCCTACACGCCTTCGTCGGATGCGCAGGC
TGTATGCTCTCGACCTGTCGGACTTTCGAAGAGTGGATTGAAAACCGAAGATTAGCCCTA
GTCGGCTCGCGATACGTGAGCTGGACCGAACCTCAAGAACCAGCTCTTGAGAGATTCTTC
AGATGTCTGCGAATCGTCGTCTGTCGTCACAACTGTAATGCGAAAATTTCGCGGTTAGAG
AAAGTTGTGCCAAAGTCAAAGAAGGTCAAGACAGTCTACACAGAAACTCAAGAGCGACAC
TATTTATATTTCTGTATGTCTTTGAAAGATCCAAGGGCAGAAAATGTTCTTTATGCCCTT
CACGGCCTACCTTCGTCTTTCAATGTGTTTGCACAAAGGAGAGATACAGGTATGGTCACG
CACAAGCCAATGACTGAGAATGATCTGTGGCTCATGAGAATCAGGTCGGGCTACTCGACT
ATTGAGCGAAAAAGAAATGGCTTCACACCGGCTACTGCTCTCAGAGGAGATAAACGACTC
TTTGATGAAAATCTCACGAGCCCGGAAAGGGCTTTCAAACATAGGTTTGAGGATTGTTGG
GACGTACTCGTTATGGATGCAAAAGTTCGAGAGTTTCAAATTTTCTGCGATGCCATCGCA
ACAACTGCCCTTGAGGCCCTCGGCTGCGATTCTATCGAGAAATATATTGAGGAAGAGGCC
CAGCAGAACTTGGAAAGGACCGGCGAAGGTGATAATATAGTTGCAAAGCGTCCTTTGACA
GCAAATGAAGAGCCACCAGATATGTTATTCGTAGGAAATTCCACCATTAGTCTGCGTTAT
TGTCGCCGGCTCTTCAGGGAGCCTGTGATTGAGGATCCTTCGGGATTGACTTCCTGGTTG
TAAATTCCGTAGCGTCTTTGAAATTTGTCCTTCTAACACGATGATAGTGTTTACAGATGA
TTTTTCCAGGTACATTGCGGCAACACTGTATATGTTTTCTTTTCTTTAGAAAGATGATAT
CCAGATGACCTTCAAATTCCATTTACTCATACAAGAGTTGATTGC
>GYJ|c55_g1_i1 len=349 path=[33:0-73 32:74-348]
GACATGCATTTTTCCCCAAGTGCCCACCAACAAAACATTATGATTGCCCCCTTTTTTTTT
TTAATTTTCCCCCCCCCCCCCCCTCTGAAAAAGTGAAAAAATAAGTGATTTGTTTTGAAT
GTACTGTGTGTGTGTTGCATGTTTGCTTGTTTATAGAATTTCTGTTGTCTTGGTGATATT
GGTATAGAGGTCATGAGCACCTTTTTGGGGGGGGTGAGTAGTAGAGTGATTGGAGATGTG
TGATTCTTGGGTAGTTTTTGAGCATGTGGAAAGATAAACTACTGTATGATGAATGTGATG
AGCTTAATAATGAAATGTTGAAAACAGAGGAATGCATTCTTTTGTGGAC
>GYJ|c56_g1_i1 len=562 path=[588:0-185 773:186-250 50:251-561]
ATAAAAGAAAAGAGCAGCTCTTTCAGGGGTTCAAACCAAAACACCCAACGCCAACGCAGA
CGTGTGTATGAGGAATGGATATGTTGTATGTACAGTATGTATCTCCCAGGACAGACATTG
ATCTACATCACAACATTCATCACACGACGCGTGGGGTTGAAGGATCGTCGACGAGGCGCC
TTTTGAGTTGGGTGGTTTTGTTTTGCCACCCTGAGTGCTGAGTCCTGACTACATATGTTG
TATGTATGTAGAGTAGTACATGAGATGAGTCGTGGATTGAAGAAATTAAGAGGCGATGGA
CAGCGACAAGAGAAGGGACGTAGTGTGGTGGAGCAAAGTGGATAGATAGCCTGGATAGCC
AATAGTGCATAGGGATAGCATAGGTTCTATAATCAGAGCGGAGCAGAGAGTGCATGGGAG
GATTATTCTAGGCTGGCTGATGCTGATTATTATTATGTAGGCTTGATATCGTCGGATCTG
ATCTGATCTGATTTGGTTCTCTCAAGCGCTTAGCTCCAGCGTCAGTTTCAACTTTCCGCG
TCTGCGTTTGCGTTTGCGTCTG
>GYJ|c56_g1_i2 len=497 path=[588:0-185 50:186-496]
ATAAAAGAAAAGAGCAGCTCTTTCAGGGGTTCAAACCAAAACACCCAACGCCAACGCAGA
CGTGTGTATGAGGAATGGATATGTTGTATGTACAGTATGTATCTCCCAGGACAGACATTG
ATCTACATCACAACATTCATCACACGACGCGTGGGGTTGAAGGATCGTCGACGAGGCGCC
TTTTGAAGTAGTACATGAGATGAGTCGTGGATTGAAGAAATTAAGAGGCGATGGACAGCG
ACAAGAGAAGGGACGTAGTGTGGTGGAGCAAAGTGGATAGATAGCCTGGATAGCCAATAG
TGCATAGGGATAGCATAGGTTCTATAATCAGAGCGGAGCAGAGAGTGCATGGGAGGATTA
TTCTAGGCTGGCTGATGCTGATTATTATTATGTAGGCTTGATATCGTCGGATCTGATCTG
ATCTGATTTGGTTCTCTCAAGCGCTTAGCTCCAGCGTCAGTTTCAACTTTCCGCGTCTGC
GTTTGCGTTTGCGTCTG
>GYJ|c57_g1_i1 len=571 path=[595:0-327 922:328-331 48:332-570]
TACGGACTGGCTGGGATCAGAGCGCAACGAGGTGCTCGACAATTCATGTCATTTTCGCCA
TTCATTCAAGTTGGAAGAACCTATCGATTTGATATTACACTACAAGGATACGTTCACCAA
ACTGCCTCAATCAGGCGCATAGCGATTGCCCAGCCCGGGGTCACAGTTATATCTACACCT
TGCCGTTCCTTTTCTGTCCCGGCCTGCCAGTCTACGCATCCTATGCGAGACGACCATTGA
GGACCAAGCATAAGATGACAAGGCGACGAGGATTGCGAGCACCGGCAACATTCATGGCAT
GAGAGGAACCAGGATAGACAAGTTTAGCGTTAGGTCGTGATTTTTTTGGAGGATGCAAAT
GAGATGAAAATGTGCACTATGTCAGAAGAGGCACATAAATATAAAAAGTTGGCCCTCTAA
ATTTAGTCCACTTTTTTGGCCCTCATGCTTCATGGCAATTGCTGATGAATGGCTGCGAGA
TTTTTTTTGTTGAATATTTTCAATTTTTGATACCCTCTTTCTTTTTTGATAAATCAAAAA
TTCAACTATTTCTTGACATGCAAAAAAAAAG
>GYJ|c58_g1_i1 len=423 path=[1:0-138 140:139-422]
GCATAAGCAAGATTGTCACAGAGGCTACAGAAGTGATCGTATGCATATCACAAAAGGACA
GCACGCTCAAGCATCATAAAGAATCGTTTAAGCGGCAGATGGAGGCAAAGTGTTGCTTGC
GCTGGGGGCTTTTGAGAATTGGCCTCACCAGCTTCGATGGGATCAACCAAGCCTAGTTCG
CGCAGGCCATCCTGAGCGGCCAAGTTGATCACATGGGCTACACAGCCCATGAGATCCTTG
CACCCATTAAATGGAGAGGTTGCTGTTTGCTTGAGATAGTCAGCCAGCGTGGCATTGTTT
GAAGCATTGTCGGCCGTAATTGCCGCGAGTTTCTGGGTAATCCCATACGCATCTAGGACC
AAAATGAACAGGCTGCCAAGTTTGGCACCTGAATGATCACCTTTGATCTCGGGTAGGCCA
ATG
>GYJ|c58_g1_i2 len=536 path=[1:0-138 960:139-251 140:252-535]
GCATAAGCAAGATTGTCACAGAGGCTACAGAAGTGATCGTATGCATATCACAAAAGGACA
GCACGCTCAAGCATCATAAAGAATCGTTTAAGCGGCAGATGGAGGCAAAGTGTTGCTTGC
GCTGGGGGCTTTTGAGAATGTAAGTGGCGAGTCCATGGACTCGTTTCACAATGGATTTAC
AGTTCAGAAGGGCCCCATCTGGTCGATTGACCAAGTTCCCAATGTCCATCGGATTGTCAT
CTGGGCCGTCAGTGGCCTCACCAGCTTCGATGGGATCAACCAAGCCTAGTTCGCGCAGGC
CATCCTGAGCGGCCAAGTTGATCACATGGGCTACACAGCCCATGAGATCCTTGCACCCAT
TAAATGGAGAGGTTGCTGTTTGCTTGAGATAGTCAGCCAGCGTGGCATTGTTTGAAGCAT
TGTCGGCCGTAATTGCCGCGAGTTTCTGGGTAATCCCATACGCATCTAGGACCAAAATGA
ACAGGCTGCCAAGTTTGGCACCTGAATGATCACCTTTGATCTCGGGTAGGCCAATG
>GYJ|c59_g1_i1 len=1596 path=[53:0-1595]
TTTTTCTTTACAAGATCTCTAAAGCTCCTTGGCAACTTTACGCGTCTGCTCGGACTACGC
GTATTCTAAAGCATGCCCATGCCAATCCCAATGCCCCTCAACCAGTCGATTCCCTGGGCC
ATTCAACCATAGTCTCCGCCCAACAAGGCGACCGCTACACCAGCGAGTTGGCACGCTCCG
AGCTCGTCTTCCTTCTCCTCGCCCTCTTTTCGCCCCTCCTTGGCCTCGCCCTTTTACGCT
ACTTGTCCTCTCGCCTCGACCTAGGTCTCGACTATCTCTCCGGTCACGCCTCAACCGTCT
TTGTTCTTGCCGCCCTCGTCAAGCCTCTCAGCCACCTCCATCACCGTCTCCTCGCACGCG
CACGCTTCCTCCAGACTCAGCTCCGCTTCCCGGCCCAGCATGTCGCCCAGCTCGATGACG
CCATCCACACCCTTGCCAGCACGCTCGCCACCCTTGAGCACGATGCCCTCACCCGCGTCC
AGCTCGCCGACTTTCGTCGGACAGCCCTCGATGCCCCCCTCGCTGCCCTCGAGCGTCGAC
TCGCCAAGCACCAGCACGCCGACGAGCTCGCCCAGTTGCGCTCCGCCGCACGCCTCGCTC
AGCTCGACTCCACCCTCGCCCAGCTCTCCCGCACCCTCGCCGACGCAGAGACCCGTCTCG
CCACCTTGGCCCGCGACGACGCCCAGCGTCGCTCCGCCCCCCTCGCCTCTCTCCTCGCCC
TCCTCTCCAAGGTGGCCTTGGAAACCCCGAGATGTCCACCAGAACTCGCCTGGCCGGCTA
GCCACTCAAAGCCCACTGGTGAATTGGATATGCCCCATGTCTCATTTGCACGCAGCCGTC
GTCCGGGCGCGCCATCCCCGAGGATGGCCCATCACGCACAACCACCACCCCACTCATGGT
CGCTCCTCGCGATCATCTCACTCGTCACCTGGCCACTGCGCCTTGTTGCTCGCATCCTCT
TTGGGCCAGCCCGGCTGACAAAGTATATACTCGAACGCGCTTGGGTGGGTGTGAGGCCAG
CGCGGACGTGTGCAGTGGAGCGCTACGCAAGGCTCAGCGCGCTCAATTACCGGATGGACA
GGACAAACTTGAGGCACAATGGTCGATCCATGGCGAGTGGACAGTTGACAGAGTCAGACT
CAGAGTCGCCAAGCGATGGCACGATGGGACCTGGAAGTCCAGTATCAGATGTTGATGGAG
TAATTGGTGTTGGTGAGGAGCAAAGTGGGGGGTGGATCAACAGTCCATTTGGAGGGGCAG
AGGAGAAGAACCAGCATCAACACTTACTCAATCATGGTCACCGTAGGATTCCCAAGTTTG
GAGATGATGATGATGGTGATGAGGGTTTTGAATGATGATGATGGTCATCATGGACATGAG
TAGTACTTTTGAAGAAGTCAAGGTTCCATCCAGGTTATAGATATTTATCTCTCTCTTTCT
ATCACACCCATACACTCAGACACACTCAAAAAGTATCAATATCTCTACATGAAATGGCAT
CTATCTATCTATTTATTATTATATACACCAATTATATTTTGTATTGGAAGAATTTTTTGA
GTTGAGTGTGGGGTATGGTTGGGGTATGGTTGGGGA
>GYJ|c60_g1_i1 len=2377 path=[77:0-2296 2372:2297-2308 2372:2309-2320 2372:2321-2332 2395:2333-2376]
TGCTGCTGTTGTTGTTGTTGTTGACTCATGTTCCGCAACACACATTCCAACTTTTCAGCT
GACCATCCAGCCTTGTAAGCCTCCCCTAGTGCCCTCAATATCTCTGGCCCAACTTGTTCT
AGCTCCACCTGTTCTTGTACTCCACTACTATTCTGACCTTGACCAGCGGTCCTGTTGAGT
GAGGGTGTGATATCACTCAGCGACCGATCAAGACTATCGACCGGAAGGTCATAATCAATG
TGCATCGCTCCCTCCATCTCCCCTGCTCCCCTCCAGCCATTCTCTTCTCTCCCTTCTTCC
TCGACCTCATCGCTATAATACACTCCCCCGTGCTGAGGTGTGATGCCCTCTGAACAATCA
CTAGGCGGTGGTAGTACTGGACTACTAGGCGGTGGGCCACTCCCCTCTCTGCCAAACAAC
CCATCGATGCCCTTCGCCGCTGAACTGAGCCCACCACTCTCGAGGCCACCCAGTGGCAGA
GCTGATCCAGGCTCTGAGGGACCAGAGCCCAAGCCTGAGTGGTCTTCTAGTTGCGACTCC
TCTGACCACCCGGCCGTGGTCTCTAGCCTCCGGGACCAGATGGTGCGCACCATCTGAGTC
TTGATTTGCTTCTGGATCATCTTTGGTTTCTCTATGGTGCTGCTGTTGGTGGTGGTGGTG
AGTGCACTGTGTGACTTGCGTCGCGAGGGACCTGCGATTGGCCTGGGGCGCGCGCCATCG
AGGCCAGGCAGGAGATCTGCGCCAGTTTTTTTGCGGCGCTCCTTGGGAGGTGCCACCGAC
TCACACGACGCGATGCCCACAAGACTCTTGGCCTTGCGCACACCGTCAGTCAAGCGCTGG
GGCCCAGAAAAGATTGAGCTCTGGCTCTGGCCAGATGAGGTGGAGCGCATGTGGGCGTCG
AGTTGGCCGGACTGGTTGGCGAGTGAGGCCATGTCGGGGCGCTTGCGGGGCTCGGCCAGA
GGTGAGGGCTTGGGGCCCGAGCCGGTCGAGGAGCGAACCCTACTAGGGGAAAAGACCTTC
TCCGAGTCCCCAGGCCTGAGGGCGACCGATTGGGTTGGGCAGCCAGCCGAATTGAGGAGC
TGCTTCTGGGGGCTGAGCTTGCGCAGGAGCGAGTTTGGGCTCGCGTTGAGAAACGAGGGG
GAGAGCAGGCTATCGAGGTCGCAGGCCTGGCCGGGCGAGGTGCGGGTGCCAGGGTGGCGA
GTGGGAATCATCTGGGTGCTCGCGGGAGGCGTGCGAGGGGGCGAGGTGGTGGGGCCAAAG
TGGATTGGGGGCAAGTGATGGAGCTCGTCGGAGAGGCGGGTGCGGCAGGGCAGGTCGGGG
GGAAATGTGGTGGGAGGGATTGAAGGATGATTACTGTAGCTAGAGGATTGGCGTGGTTGA
TGGTAGATGGCGAGAGAGGGGGCCAGAGTACGGTGAGGAATTTGGGCCGAGCTAGAGGAG
GCTTTCTGAGAGCGACAGGCCGAGGGTCTAGAAGATTTTTGCTTTGGGCGACTGGAGGGC
AGCGAGAGAGGGGGTAGCAGGTCATTGTCGGAGAGATGATCATCGATGGGGGAGTGATTG
GGTCTTTTGCGACGCGCGTTTTGGGACTTTGTGGAGGCCTTGGCAAGGCTCCTGCGGAGG
ATTTGAGCTTCGCGTTCGGCGGCGAGGGTGAGTGGGGATGGAGAGCGGGAAAGGCGATTG
CGAGGGATAGAGGAGGGGATAGGCTGGGCGACAGAAGTTGTGGGACTCGAGGGCCCAAGA
GGGAATCTAGAGGGACACGATCGACGGGGGTTGATCGAGATTGGAGGCGAGAACGAGGGC
GGGGGGGAGGGACGGGGGATGGGGGAATTGGGGATTGGTTTGGGGATGCGGTGGTGACCA
TTTCGGTTCCAGTGTAGGCTACAGGCATTGCAAAGTTTTTTTTCGTCGTTGGACTGAGAC
TTGATCCTGAGCTTCCACCAACGGGAGGTCTGCTTGACAGCGCAGTTTGAGCAACCCTGG
TGATCGAACTGGAGAGTGTTTGAGGCAGATTTGTGGAGAGAAAGCGAAGAACGTGGGGAG
GGAAGAAGAGAGTTTGAAGAGTGTTGTGTGATGAGAGGAGTGCTATGAGAGTTGGTAGGG
ACGAAAGAATTAGAGGGAATGGAAGTGGGATGAAGGGAGCGTTTGCGCTTGCGAGGGAGG
GAGGGAGACAGATGAGAGGAGCCGGGATGGTTGAAGGAATGATGGAAGTCATCAGATTGT
ATGTAGAGAGCATCGTCGTCGCCAATCCTATCCCAGCGCGAGGGAGAGGAATTGAAGTGA
GAAGAGCTAGGGAAGGAGTTGTTGATTGTGTTGTTGATTGTGTTGTTGATTGTGTTGTTG
ATTGTATTGTTGATTGGGATTGAGATTGAGTTTGAGA
>GYJ|c60_g1_i2 len=2365 path=[77:0-2296 2372:2297-2308 2372:2309-2320 2395:2321-2364]
TGCTGCTGTTGTTGTTGTTGTTGACTCATGTTCCGCAACACACATTCCAACTTTTCAGCT
GACCATCCAGCCTTGTAAGCCTCCCCTAGTGCCCTCAATATCTCTGGCCCAACTTGTTCT
AGCTCCACCTGTTCTTGTACTCCACTACTATTCTGACCTTGACCAGCGGTCCTGTTGAGT
GAGGGTGTGATATCACTCAGCGACCGATCAAGACTATCGACCGGAAGGTCATAATCAATG
TGCATCGCTCCCTCCATCTCCCCTGCTCCCCTCCAGCCATTCTCTTCTCTCCCTTCTTCC
TCGACCTCATCGCTATAATACACTCCCCCGTGCTGAGGTGTGATGCCCTCTGAACAATCA
CTAGGCGGTGGTAGTACTGGACTACTAGGCGGTGGGCCACTCCCCTCTCTGCCAAACAAC
CCATCGATGCCCTTCGCCGCTGAACTGAGCCCACCACTCTCGAGGCCACCCAGTGGCAGA
GCTGATCCAGGCTCTGAGGGACCAGAGCCCAAGCCTGAGTGGTCTTCTAGTTGCGACTCC
TCTGACCACCCGGCCGTGGTCTCTAGCCTCCGGGACCAGATGGTGCGCACCATCTGAGTC
TTGATTTGCTTCTGGATCATCTTTGGTTTCTCTATGGTGCTGCTGTTGGTGGTGGTGGTG
AGTGCACTGTGTGACTTGCGTCGCGAGGGACCTGCGATTGGCCTGGGGCGCGCGCCATCG
AGGCCAGGCAGGAGATCTGCGCCAGTTTTTTTGCGGCGCTCCTTGGGAGGTGCCACCGAC
TCACACGACGCGATGCCCACAAGACTCTTGGCCTTGCGCACACCGTCAGTCAAGCGCTGG
GGCCCAGAAAAGATTGAGCTCTGGCTCTGGCCAGATGAGGTGGAGCGCATGTGGGCGTCG
AGTTGGCCGGACTGGTTGGCGAGTGAGGCCATGTCGGGGCGCTTGCGGGGCTCGGCCAGA
GGTGAGGGCTTGGGGCCCGAGCCGGTCGAGGAGCGAACCCTACTAGGGGAAAAGACCTTC
TCCGAGTCCCCAGGCCTGAGGGCGACCGATTGGGTTGGGCAGCCAGCCGAATTGAGGAGC
TGCTTCTGGGGGCTGAGCTTGCGCAGGAGCGAGTTTGGGCTCGCGTTGAGAAACGAGGGG
GAGAGCAGGCTATCGAGGTCGCAGGCCTGGCCGGGCGAGGTGCGGGTGCCAGGGTGGCGA
GTGGGAATCATCTGGGTGCTCGCGGGAGGCGTGCGAGGGGGCGAGGTGGTGGGGCCAAAG
TGGATTGGGGGCAAGTGATGGAGCTCGTCGGAGAGGCGGGTGCGGCAGGGCAGGTCGGGG
GGAAATGTGGTGGGAGGGATTGAAGGATGATTACTGTAGCTAGAGGATTGGCGTGGTTGA
TGGTAGATGGCGAGAGAGGGGGCCAGAGTACGGTGAGGAATTTGGGCCGAGCTAGAGGAG
GCTTTCTGAGAGCGACAGGCCGAGGGTCTAGAAGATTTTTGCTTTGGGCGACTGGAGGGC
AGCGAGAGAGGGGGTAGCAGGTCATTGTCGGAGAGATGATCATCGATGGGGGAGTGATTG
GGTCTTTTGCGACGCGCGTTTTGGGACTTTGTGGAGGCCTTGGCAAGGCTCCTGCGGAGG
ATTTGAGCTTCGCGTTCGGCGGCGAGGGTGAGTGGGGATGGAGAGCGGGAAAGGCGATTG
CGAGGGATAGAGGAGGGGATAGGCTGGGCGACAGAAGTTGTGGGACTCGAGGGCCCAAGA
GGGAATCTAGAGGGACACGATCGACGGGGGTTGATCGAGATTGGAGGCGAGAACGAGGGC
GGGGGGGAGGGACGGGGGATGGGGGAATTGGGGATTGGTTTGGGGATGCGGTGGTGACCA
TTTCGGTTCCAGTGTAGGCTACAGGCATTGCAAAGTTTTTTTTCGTCGTTGGACTGAGAC
TTGATCCTGAGCTTCCACCAACGGGAGGTCTGCTTGACAGCGCAGTTTGAGCAACCCTGG
TGATCGAACTGGAGAGTGTTTGAGGCAGATTTGTGGAGAGAAAGCGAAGAACGTGGGGAG
GGAAGAAGAGAGTTTGAAGAGTGTTGTGTGATGAGAGGAGTGCTATGAGAGTTGGTAGGG
ACGAAAGAATTAGAGGGAATGGAAGTGGGATGAAGGGAGCGTTTGCGCTTGCGAGGGAGG
GAGGGAGACAGATGAGAGGAGCCGGGATGGTTGAAGGAATGATGGAAGTCATCAGATTGT
ATGTAGAGAGCATCGTCGTCGCCAATCCTATCCCAGCGCGAGGGAGAGGAATTGAAGTGA
GAAGAGCTAGGGAAGGAGTTGTTGATTGTGTTGTTGATTGTGTTGTTGATTGTATTGTTG
ATTGGGATTGAGATTGAGTTTGAGA
>GYJ|c61_g1_i1 len=3842 path=[35:0-3841]
CAACCTTTGAGCTCGATCTTCATCCACCTAGGCTGGCTAGACCTGTCACCTGGCCCGCTC
TCGATTATCTGCTGAACCCTGAGCACTGAGCAGTCTACTAGAACTCTCTCCCTGGCTGGC
TGGCTGCTATTCCCTTTCGCCCCCCCCTTCACCTCCTCTATCGTCCCTTCCGTGTCTCTT
GTTCGTCAAGCCTTTTGATTGCTTGTCCCTCCCTCATCCTGCCAGTCAGCTTTTTTCGCC
TTCATCCACCCGGCTCAACATCAGCCATGCCTTCACGCGTCAACACACCAGTCCAAGCAC
ATCGTCGCCAATCTGCTCGACTTTCTTCTGTCCGCACTCGCAGCCGTCGCGCGTCGTCGA
GCTACTCTGACTCTGTCCCCCCAAGTACTGCTCCCACCAGCGCTGGTCCTGCCAGCGCCT
ATGGGCCCAAGTATGGCCGTCGCAGCATCAAATCACCCCTCGAACCTTCACCCATCGTTG
TCTCCAACTCCACTCAAAAGAGGGCTGCCGATGATGATCAATCACAGTCCTCAGTCTCGC
GACCGACCAAAAGGACTCGGCGGGAAAGCCCAAATCCTTCAGCAGAGTCCAAGCACAAAG
CTAAGCCATTACGGACATCAACGCGTAAAAATGTGAAGCGTTCGCGCTACTTTGACTCCG
ACGAAGACGTGGCACAAGACGCGCCTGACGATACCTCCTCAGCCGGGGAACCCGAAGCAG
TCGCGCCTATGGTATCAAGCAAGGGCAAAGGCAGGGCGTCGCTGCCAAATAAGCCTTCCA
AAGGCAAAGGCAAAGGCAAGGCTCGTCAAGTCGATCCTGAGTCATCAGAAGCTGAGGTCG
AATCAGCTGATGAACCTCTCAGCAATCTCCCACGCCCATCTGCCAACAAAGCGGCTTTCT
CCCGAAGCACTAAGACCGCTGCGATTGAATCAGGGACTGAGGAGGAGATCTTGCAAGCGG
TCATCAAGCTTTCGAAAGAAGAATATATTCGTCAGAACGGCTCGCCGGTTACCTCGTCTT
CGCGTCCCAAGCGTCACATTTCCAAACCATCGCATCTGCTGGTAGACGACAACGCGTTCA
TCGACGACAGTGATGAGGACCCCGACTTTGGGGACGGCATCAAGACTCACAGAGCCTCTT
CACTTACTTCTCTCAGTTCACAGTCCCAAACTGATGAATCAGACAGTGACAGTGACGCCC
CGCTCGCCCGGCTTTCAAGAAAAAAAAAATCCCCAAGAGGCCGGCGTCGTTACCCCGATA
AGTCTACTCGCGGAATGACTTGGTGGCAAAGAAATCAGGTCAAGCTCGAGCGTCATCATC
CCGAACTAATTAACATCTGGGGCGACCTTACCCAAAAAGTAAAGGTTGTTCAGCCGTCTA
AAGCTGAGCAGCCTGACGGTCTCAGCTTGACCCTCTTGCCATTCCAACTAGAAGGCCTAG
ATTGGATGAAGAAGCAAGAGAGAGGGCCTTGGTCTGGGGGTATGCTGGCTGACGAGATGG
GCATGGGTAAAACCATCCAAACGATTGCCTTGATCCTATCGGATTGGGTACCTGGCAGCG
GCAAGCAGACCTTGGTTATCGCACCGACGGTGGCCATCATGCAGTGGCGAAACGAGATTG
AAAAGTTTGCAAAAGGTCTTTCTGTCAATGTTTGGCACGGCGGAAACCGGTCGAGTGACC
AAGCCCAAATGAAGTCCTTTGATGTTGTCTTGACGTCCTTTGCTGTCTTGGAATCTACTT
TCCGCCGACAACATTCGGGCTTCAAACGCAAGGGCGAGCTGTTGAAGGAACCTTCCTTGC
TACACAAAGTCAAATGGCATCGAGTCATTCTTGACGAAGCTCACAACATAAAGGACCGCT
CTTGCAATACAGCCAAAGGAGCCTTCGAGTTGACCGCCAAGTATAAATGGTGCTTGAGTG
GAACTCCCCTCCAAAACCGGGTCGGTGAACTGTATAGCTTGATTAGGTTCTTAGGAGCAG
ACCCGTTCGCCTATTATTTCTGCAAATCGTGTGATTGCAAGAAATTACATTGGGCGTTTT
CAAATCGGAGGACATGTGATGACTGCCATCACTCTCCCATGCAGCACGTCTGCTTTTGGA
ACAATGAGATTCTCAAGCCAGTTCAGAAATATGGTGCATCTGTCGAAGGCAGTCATGGTC
ACACTGCGTTCAACAAGTTAAAAGTGCTCTTGGATCGCATGATGCTCAGACGAACCAAAT
TGGAGCGAGCTGACGACTTGGGCCTTCCACCAAGAGCCGTCTTGGTCAGACGGGATTATT
TCACCGAAGAAGAGGAGGAATTGTATTCAAGCTTATACAGTGATGTCACGAGAAAATTTT
CTACTTATGCTGATGCTGGTACAGTATTGAATAACTATGGAAACATCTTTCAACTCATCA
CCCGAATGCGTCAGATGTCGGATCACCCAGACTTAGTGCTAAAGTCCAAGGCTGCCCAGG
CAGCTTTCAAGAGCAATCAGAACACCAGTGCACCCGACGCCGACCCTACGTCGATTCACA
CTTGTCGTATTTGTCTTGACGAAGCCGAAGACGCGATCATCAGTCGGTGTCGACACATAT
TCTGCCGCGAGTGTATCCGACAATACCTCGAGACCGCAAGCGAGCAAGAACCAGAGTGTC
CAGTGTGCCATCTCCCAATCACGATTGACTTGTCGCAAGACTGTATCGATGATGGAGAGA
ACTTGAGCTCCAAGGCAAAGCAAGGTGTGCTTGATCGACTGGATCCTGGTAAATGGAGGA
CAAGCACGAAGATTGAGGCGTTGGTGGAGGAATTGAGCAAGTTGAACCAACAAGATCATA
CGATCAAATCTCTAGTGTTCTCTCAATTTACGGTGTTTTTAGATTTGATTGAGCGAAGAC
TTCAGTTGGCAGGCTTCAAGCTGGCCAGACTACAAGGAAACATGACACCTGAAGCCCGAG
ATCGGACGATCCAATACTTTATGAACAATAACGACGTCCAGGTTTTTTTGGTCTCGTTGA
AAGCGGGTGGGGTGGCGTTGAATCTGACGGAGGCTTCTAGGGTGTTTATTATGGATCCTT
GGTGGAACCCAGCAGTTGAATTACAAGCAATGGACAGGATCCACCGGTTGGGCCAACATC
GGCCAGTCATTGTAACTCGGTTGATTATTGAGAACAGTATCGAGTCAAGGATAGTAGAAT
TGCAGAAAAAAAAGGAGGCTATGACGGGAGCGGCGTTGGGAGATGATGATCAAGCTTTGG
GTAGATTGACTCCAGAGGACTTGTCGTTCTTGTTTACTCTTTAAGAAACAAGTCATTTTT
TTATAGTGGTTGAATTTTCAAACTATAGAGCGGACTTTATGATCAGATTTTTTTACAATA
TATTGGCAGGTTATTAGGATAGAGGTACTTGGAAATTTCAAAATTAAGGTTGAAGAAATT
AGATGGATTTTGTTTGTGTTGGTGTGTGTGTTTTGTTGGACGGACACTTGAACAAGAAAA
CTTGAGTACCCATGTTCATTGAGTCTTACAATACAGGAGGTTGGTTTTTATCTATTTTAA
ACGTTGATTGTTTCTCCTTTCTTGTTTTAAGAAATATGTTTGATGTAAGATTTTCAAAAG
TAATTATAACATTAGAACTTGAAAGATTTTTATGAGGGCTTTTGTTTTGTGTCAGAGAAA
GTAGAAATAAAAATGGAACAGCCAAGATTTGATTTTTTTTTGGTAGTTTGTATTTTTTAG
TTTTGAGTTTATAGTTTATATGTGGAAGTTAAAGTAATGTAGTTTAAGGTTCATATAAAA
ATCACACTGGTTGTGGCATTTTTTTTTTTTTGGTTTTGCATGGTGCCTTGTTTTTATGTG
TG
>GYJ|c62_g1_i1 len=1412 path=[1390:0-992 2383:993-1411]
GCGAAAGTGGTGGCCCCGCCCGCCAATCCGATTCCCGATTCCCACCAGCACCACCACTTT
CGCCCCCAATAACCCTTTCACAGCCCCAGCAATTCTTTCCCTTGCTGACCGTTTGCACGA
TGACCCGCTCCAGCCTCTGCCTCAGCCCTCTCAGCCTCCTCCTTGGCCTCTCCCTTGCCA
TCCATGGCGTCTTCGCCGGCTTGGAGGATGCTAAACATTCTAAAAAGTTGGATCATACTA
ATTTCGATTCGTCCATTGCAACTCCTCAAGTCGGAACCCTGACGGCGTTCTACGCACCGT
GGTGTGGACATTGTAAGAGTCTGCTCGGCACCTGGGATCAAGTTGCCCGGACCTTTGAAA
CGGACTCCAAATGTCGGGTTGCCCATTTTGATGCGGACAACGCTGACAACCGAGACATTG
CAAGCCGATTCCAAGTATCTGGGTTCCCAACGCTCAAGTTTGTCTTCAAAGATGTCGCTA
AGGACCCTCTAGACTACCAAGAGGCTCGGACACCAGAGGCTATCATCAAGTTCCTCAATA
AAGAGTGCGGCACTCACAGGGCTCTAGGTGGCTTGCTTCTCCCTGAAGCTGGCCGAGTTG
CTAGCTTGGATGAGATTGCCAAGTCTTTCATTGGGCTGTCTGCGATTGAGCGTTCAGATG
CGATCAAGAAGGCCACCAAACTTGCTTCCGAGGCCGGTGCAACAATGGCGTCTTACTATG
TCAAGGTGATGAACAAGCTCGTCACTGACAACGGCTGGCTCACCAAAGAAGTCGAGCGTC
TGAAAAAGCTGGCCGAAAAGGGTGCCACCATGGCTGGCAACAAGTTCGAAGAGCTGCAGA
TCAAACAAAACATCCTCCAAGCTTTCATCGCAGTCAAAGACGCTGCTGCCGATGCTGCAG
ATGCAACCAAAGAGGCCGCCGAACAAGTGATCGAGAAGGCCACTGGAGAGTTGTAAACGT
AATCTTGAGTCATTGTATAGAGTCTCATGAGTCAAAAAAAAAGCGACACATGACTGTAGA
TATTTCTTCAACGCAGTTATGTCTAACTTTATTTTTTGCCTTAGCAAGTCTTACCACAAC
AGCCAGCTACAAGTTCTACAAGTTTGTTGAGTTTAAGATCAACCATAAGCACTCAACATA
AACCTCTTGTTACCCATGGTTGCAAATCACCTACTATCTCGCTATCGTCGATTTTTGGTT
GTCCAATTGCATCACGTTTTTCAACTTTCATGGAACCTTGTCTCTTTTCGTCCTGTTGGT
CAAAGTTGGTGGGTGGAAATCATAAAAATATGTAGATATATTCACGCATTGGAAAGTTTG
GAATCTAGTACGTGTGTTTGGTGCCAAGTACCGTTGGGCCAGTCGTGCTTTAGGTTCATT
CCATGCTTCCACGTGTTTTCCGTGCCTTCAAG
>GYJ|c63_g1_i1 len=1429 path=[53:0-1428]
GATCAACAAAAACATGGGTACTTCAACATCAAAATGAACCACGCCTCAACAGAAGTGTGA
AATGGGCACATAGACTTCTGGGCAGGTGCCTAGATGAACTGGCTACATACATGAAAAGTA
TTCTCAGATAGGCTGGCTACCCGAACAAACAACAACTGAAAAATCACAGGGGTGATCCAT
GCCTCTGGTTGAGCATGTCATAGGAACTTCTGCGATTCAACTTGAGAAATTTGCCTAACA
AATGTTGAAGCAGCGGCGGCCATGGTTAGGTCCAACGATAATCTCTTGGGTTAACCGCGA
GAAAACGAATGATTGCTCTAGCTTCGAGATTGGCGCGCTGTATCACCCGAATAACCCACT
CATTCCGCCCATAGTCCCGAAATTTGACATGTCGAATTTGGGAAGCATCATGCCGCCTTG
CGGCTGCGCCCCGGCCGCGCCCGCAGTCGAACCGAAACCCCCAAAGCCAGAAAACCCTGG
AAAACTTGAGAAGCCTTGTCTTAAATTGGCAGCTGTGCTTGGCGGCGTTGAACTTGTTTG
AGGCCCCGTAGAGATTGTGTTTTGATATTTTTTCCCGCCCGATGGTCCATCATGCGCCTC
AGAGCCACCAACCTGCGAGTTGCCTTTCAGACGAGCTATCACAAACTGTGCCGCATCCTT
GATGAACGGAGAGGTAGCGTAACCCAAATGGGCCGCACCGGCTCCACTCCCAGGGGCGCA
AACTGCGTCCCCCATGAGGCAGCAATCGAAGATCTTTGGGACGGAAGTTTGAGGGACTTT
CACCGGCATCATGGCAGCAACTCCACTGCCAATTTTTCCCGAGCATTGGTTTTGAGGTGC
ATTCGATTGATGGTGAGGATTTCCTAGTAAGACTGCAGCAATGAACTTTGCGGCAGGCAA
CTTAGGATTGTTCAACATTTGGGTGATAACCATGGCCCCTTCTGAATAGCCAACGAATAC
ATATTTCTGCTTCGGACATCTTGTTGATTCACTAGTAACAAAATTCATGCCGTCCGAAGC
CCCTTGCGATGGACCCGTGAAGTAATCCATTGAGGCTGGGTAGACTATCTCGTGTTTATT
ACCTTTTGGCACAGCGGCAAGAACTTGTGAAACCAAACCGGCATAAGCGAATGAGCCAGT
TTGGGGTTCCCCGGTGCCACGCGCACAAACAATAACGTAATCTTTGCACCCTCCATCGTC
ACCGCCGCTTGAAGTTGTGGCAGTTTGAAACAACTGCCGGCGGCGGTGGCTCTGAGCAAC
GTCTTGGCTGCGGCATGATACTTGAATAAAGAACAGAGATAGAGTAAAAGCGACCAAAAA
CCGAGAGCCTGACATCCTGGCTTGCGCTAATCGTAGATCGGCTCGGAAGACCGGCTTATG
GTAAGGGGAGGAATTCAATGTTGAGGCTGGTGGGAGGTTTCTGTATGTA
>GYJ|c64_g1_i1 len=2325 path=[2303:0-2324]
GTTTTCAGTGAGCTGTGTTAAATCCTTGGTCAGGCTGTGAAATTCACACACTCTGTTAAA
GCAACAAGAATCAAATGCCAGATGTATTGTGACATTTTTTTTTCATCACCAATTTTTATT
TAAATTCATTAGCAAAGAATAGAACCCTCGGTGATCCTAGAAGAAGGCTTGGGGGTGTTG
GGAAACAACTGCTGATTTAAGACAAAGGTTACAGGCAAAGACAACATTTAGACCCATGAC
AGAGGGAAAATCTGAACAGAGACGGTTCTAGTGATAATTACAATCTGAAGATATACGGAT
ATGTGAACATTTTTTCAACAAGCAGAGACATCACGAGGCTTGTTATAAAACGATTTCATG
GCTTCTTCTAATTCAGCTGGTTTACTCAAACCTTTGAGAAACTGAATGAAAAAATGGGCG
TCTTTGAAGTTGGACGCTAATCCGAATGAAGCTCTGGTGACACCGGCGGCACGGACTCCC
CATTTGGCTTGGATATCTTTCTTAGTTTGGCCGCTTTCTAGCTCGCTCATCATCCCTTTC
ATCTTCATTATACTAGCTGCCCCTCCAGGATTACACATGCATCCGGCGCGCAGACTGATG
CCTTTCAGAGAAGCAGCGTATTCAATGACCTCACAGCTGACAAAGTCTCCGTGTTGGTTA
AGGACTTCAAAAGCGATGAGAGCGCCATGAAGCTTGGCCATCTCGGTCCGCGAAAGGGAG
ACGTCTGGACTCCTGACGAGGAGGAGAGGTGCTTCTGAGCCCTCGTGCTTGAGCGCAGCC
ATCTGCTGAACGGTCCAGTACGTCAGCGCGGCCGTCCGTGCACCAAGCGAGTGTGCAAGT
GCTTGGTCGAGCATCGCTATCGCCGGGGGAACGATGAGGGTCGAAAGGTAGTCTGTGGTC
CCGTCCTCGAACCGCGCCGGGCCCTGCTCCATCGTCACCGATGTACCGGGGGCCTGGACA
AGCTGGACGGTGCCACCGCAGAACCAGGGCTTCTGAAGCCGCTCGAGGAGGTTCTTCTTG
ATGACAAGCGCGCCGAGCCCAGTCGGCAGGCCAACCATCTTGTAGATGCTGAACGCGACC
GCGTCCAGCGAGCCGTTCAGCTTCGCCAGTGATAGCTTGCTTGTGGGTAGAAGCGCTGCA
GCATCGAGCAGAGTCGTGTAGCCGAGCGAAGATGCCAGCGGAATCAACTCGTCGATCGGT
GCCTTCAGGCCGGTAATGTTGCTCTGCGCAGTCGTCACAAAGAGACCAGGCTGAGGGGAG
GATCCCGCGAGCTTGCTCATTTGCTCCTTCAGGCCGTTACAGGCACAGACTCGGAGCCCA
CGGGCATCGTCGGGCAAATCAATGTACTTTACCGTCGCACCGGCTCGGCTAGCAAACGCG
CGCATTCCGTTTACGCTGTTGTGACTGTCGGTACTGATGACGAGTTTTTGGGCCGGAAGA
TAGGGGAAACCCTCAGCAACGATCTTGATGGCAGTAGTTGCGTTTGAAGTCCACACGAGC
TCATAAACGTTCGGATTGGCGTCGAGAAAATTGAGCAAGGATTGCTTGGCCAGCGCCGTC
GAGTGACTGCTGAGCTGGCTCGAAGGGTTTGTCGAGTGGGGGTTCCCATAGACGTTCTGA
GTGAGCTGGTCTGCAAAGCCTCTGGCGAGTGATTCGGGGTACAAGCCGCCGCCGGTATAG
TCTAGATAACAAGAAGGGTTAAGGGGGTCGTCGAGACGCTTAAAGTCGGTTTGGCGGAGC
TTGTCGAGGAAGTGAGAGTGGTATTCGGGGTGACCGGCTAGAAAAGAAAGGAAGGCCGGA
GAGGTGCTGGTAAACTGTGAGGGGTGTATTACCGGCGGAGCGTCGGGCTCGACATCGTCG
TCAAGTAATTTGATTGCACCCGTTCCTGACCGTTGGAAGGTCAAGCAGCCAAGGTCAAGA
CCACAAATCTTCATCTTCCAAATGTGAAAAGAGGTGTATACTTGACAATTGCAGCCGAAT
CGAAGGGTGTGGGCAGTGCAAGGTAAAAAGTAGAAGAGTTGAGGCTTTTCGAACAAAGAA
TGGATGGGTCAATGGCTATCGTCAATTCGGAATTCTGCTAGTAAGAAAATTAACACGCTG
AGATTTGCGCGAAGATGGCCAATGGACGGGCTGAAAATGGAGACAGACTCTATACTGAAC
GGGGAAAAGCGTCAAAGATCACGGAGGAAATCGGCCGAAAGTGCCACGGGAGCTGGTCTA
ATGAAGACCTGGTCTGACCGGCTTGAGTGCTTTGTTTCAAGCCGCCAGCACCCACCAGCC
TTTGGTGGTGCGTTATCCTTCTTTTTGGCTACAATCAGCGGCTGT
>GYJ|c65_g1_i1 len=2298 path=[1:0-2297]
CAGCTCGGTACCCAGCAAGCGGGTGAGCACACTGACTGATTGCAAAGCAAAGAGTCAAGT
GGCGCAACAGGGCACTGATGTTAAACATTTGTTTGCTGTGTTCAACAAACACCAGGTTGA
ATACAATACATGACAGGACAACAAATGGCACTTGAATTGATAAATCATAAGAAAAGAATC
AACCAACAGTGACTACTCAGTTAAGAAACAGTCAAAATAACAAGTAATGGTTGCCATCAA
GGCTTGGGTAGACATGTGAAAGCTATATTTAAAGCGCAGAAGATTAAAAAATAATCATGC
CTAAAAATGTCGGCTAAGATTGCTTGTCTGGGCAGCGCTTTAACAAAGATGTCCTCTGTA
CTCATAGAGAAAGAGCATAAATATAAATTCTCGCTTTGCTGGAGAGAAAAACGAAAAGGA
TTGTACAAAAATGTGATTTTCATAATGCCATGCATGGTTCTTGAGGAAGCCTGTGGGTTC
AATGTATTGGTTTAGAAGGGGAAGCAAATGACCGGACGGGTTCCAGGATTCAAGGCCCAA
ATTTCGGATGTCCACGAGGATTTTCGAGGGGATCAAGTTGATGGGAACTTCAGTGTGCAG
ATAAGTGAGAAAAAAACGCAAAGCCAAAGGCAGGCCGACAGGAACCAGTGGGATGGTAGC
AGCCAAAAGGGTGTGTAACTGCTTCTCGAGGCTGGTTAAACCGCCAGTTTAAATCATCTT
ATACATCTTGAGGACACTGTCGGGAACCGATAAAGGATATTCCACACCATTGAAGGCCTT
GCCACATCCCCCTCGCTTAGATAGTTTGTGAGTGGTTACACGAGGGTTGAAGGTGGTGTT
TCCGTCTCTCTTGCTGAGCTTTTGGATGTTAGTACGATGTGTTGTTCGTGAGCGGTGGTA
CTTTTGTCGGTTAGTCTCACAACAACCGCTTGGCTTGCCATGGCACTTATCAACTGTTTT
GGCGTGATGATGTACGGTGTCACTTGTAGAGGTTTTTTTGGAATCCGGTTGTTTCTTGGA
CTCGGCCGAATGATCGGTTGAATAAACTTGATGGACTTCGACCTTTGATGTCAATAATGA
GGACTTGGTGTGTTCATCTTTTGGCTTGGTGTATTCATCTTTGGGCTGAGGCTTGGTGTA
TTCATCTTTTGGCTGAGGCTTGACAGCTGCAGGTTTGTTATCTGCGGGGTGGGATTTCTG
CGGAGACGTTGGCGTCTCCGACTTGTAAGAGACGTGCGAGAGTAGGGGACTGTCCGTCTG
GGCGGCGGTGTTTGCATAGGTAGTGATCGAACCACCGGCGTGGGGTTGGATAAAGACACT
TGCTTTGGGAATATCCCAACCGGAATCATTGTGCCAGATTGTGTCCTGGACACGCTTGGC
TTCGCTCACAGCGTAATCCAGGTGCGAATCAGTGATTTGGTCTTCCGGATATGTTTGCAA
ATTACACAAGTTCGTTGTTACCGCAAGCATGGGAGCGTATTCAGAACAACATACTCCCCT
GCTCCAAGCATAGGAGAGCTGGGAGTAGTTGGTGCAATAGCATTGCGTACGTTGTAATTT
GTTCGTTACACTGGCACACTTGGTGACCTCCGCGGTGTACTTGGCCCATCTCTGCCCCAA
GTCCGACTGTTTGCACATGACACACATAGTAGCGTGAGGGTCATCTGGGCAGACGACATT
GCTCAGGACGGATGGAGCGAACACGAGTACGCAGGAGACGAGAGCGGTTATGTGGAAAGA
GAAACTGGTCATTGTGAAAGCAATGCCGGAGGAAAGTAAAAAGCGAGATGGAAGTCCTGT
TGGGTGATTCTTGTAATGAAGGTGGGTGGCCACGAGAGCTGAGCGAGACAAAGGGCAGGG
GGTTAAATGACGTTGAATGAGTGGACGCTAAATGAGGAACTCAAGGGAATACACTGCTGA
AGATGGCAGTCAGTATTGGCGAGAAGGGGCGCCGCAAACAACCAGCCTCACGAGCACCAA
GGGTGTTTCGGTCCGGGAGGGATTCCACTATACGATCGCTCGATTACAGGGTGTCAGTCA
CCAGTGGCCAAAATCAAGGCAAGACGGCGTGTGGGGAGAACTTCTCGGAATAGGATAGAC
ACTATACTAGAGCCTACGATTTCGAAAGAGAGCTCTAGTTTGGAGAGGAGATGGGTCTTC
TTCACCTTGGCCAAGCGTGAAGCCAACCTTCGGTATTATACTTTTCCCCCTCCACAAAGG
AAAGCATTTCGAGCATTGCTTGAGTTGTGCGCATGGCATAGCATAGGCCCGTCAACCGCA
CAAAAACGGCTGGGCCTG
>GYJ|c66_g1_i1 len=1402 path=[1:0-1315 2924:1316-1401]
ATAGATTATTTTGACAATGAATTTAGGGTGCAATTTCTCAAAAGTTCAACATAATCCAAG
GACATGATCAAAATGGACAAATCAGGTCACTGGATTGATATCATCCATCATGTTTGGCAA
TGTGATTTATTATGACATCACAAGGGTGCAAAAAGTAAAACTTCAAAATCAATCCCATCA
ACAGGCAACTGACAGCAATAACTTCCACTCAAGATGCTGACATTCTGCTCAAGAGAAGAC
CACAAGTCTACATGCACCACGCTCTGACAGTAGTATCGCAGCAGCTGAAATCACTAGTCT
GGGCATCTAACTGACTGAGCTGAAACCAGCTCTTAAAGGACACGTCGTTAAATTACCATG
GTTGCCAGTCCTAGCCAAGGCCGGTGCATACTGGGCAGCATAAGAGAACAGGGAGAGCAT
ACACAAGCTCCATAGAGCGGTATTGTAGACTTGAAAGTTGTCCCTATTTTTCGGATTAAT
TGCAGAACTGTGACTAATCTGAAAAGCAGCTTTAAACCGAAGCCAAGGGCGTTGGCTCCT
TGAATTCGCCCACAATTTTCTTTCCAGCTTCATCTCCGCCGGACTCGCCGTGTAGCTCAA
ACAGTTTGGCCTGATCGTACTTCGGGGCCTTGAGGATTTTGGCCTTGCGGACATAAACAT
TCTGGAGAGGGTAGATTCCTTGACAGGCCTTCTCGATCTCACGTCCAATGACCTCTGGAA
CAAACTTGCTGACGAGTTCCTTGAGATCGCAGGTGCTAGTCTCCCTGGTGATGACCTCAA
ACATTTTTTGTCGGACCTCACGAATCTGGGACGACTTGGCATAGGTGGTCTTCTTGACCT
GGTTCGGACGGCGCTTGGTGAATGCAATGGTGAAAAGCCTCATGAGGTATCCGTCGGTGG
TACGAATGTCGATGTGGGCTTCGATCAGGGTTTGCCACTTGCGGACCAGGGAACGTAGCT
TGTCGGATGTAAAGTCCATCCCGTGGAAGTTGGTCAGGCAGTTCTTACCCTGGACTTCAT
CAACCCTAAGTTTGATTTTGCGGAAAGCTTGCTCCTCATCCCTGTTCAAATCAGCGAGGG
ACAGTTCGATAATACGACCCTTGAGTGCGTCGTTGGCGTTTTTCATCCCAGCCGAACGGT
TGGTGAAAGTCTTTCCGGCATTCCGGGTCTCGAACATTGATGGTGCTTTGACATCATACC
AATCTTTGCGAGTGAAGGGGTCGGCAGTTTTCTTCTTGATGCCCTTCTTTCCCTTGGAAA
GACGCTTGTTCTTGCCTACAGCCATGATGATCGGTTCGAGCTAGGAATGAAGAAAACTGA
GGACAGAAGGCTGATTGAGCCCCGACGGAAGCGATAATAATGATAAAGGGTGGTCTTACT
GGAAAGCTGGACGGAGCCTAAA
>GYJ|c66_g1_i2 len=1430 path=[1:0-1315 1317:1316-1429]
ATAGATTATTTTGACAATGAATTTAGGGTGCAATTTCTCAAAAGTTCAACATAATCCAAG
GACATGATCAAAATGGACAAATCAGGTCACTGGATTGATATCATCCATCATGTTTGGCAA
TGTGATTTATTATGACATCACAAGGGTGCAAAAAGTAAAACTTCAAAATCAATCCCATCA
ACAGGCAACTGACAGCAATAACTTCCACTCAAGATGCTGACATTCTGCTCAAGAGAAGAC
CACAAGTCTACATGCACCACGCTCTGACAGTAGTATCGCAGCAGCTGAAATCACTAGTCT
GGGCATCTAACTGACTGAGCTGAAACCAGCTCTTAAAGGACACGTCGTTAAATTACCATG
GTTGCCAGTCCTAGCCAAGGCCGGTGCATACTGGGCAGCATAAGAGAACAGGGAGAGCAT
ACACAAGCTCCATAGAGCGGTATTGTAGACTTGAAAGTTGTCCCTATTTTTCGGATTAAT
TGCAGAACTGTGACTAATCTGAAAAGCAGCTTTAAACCGAAGCCAAGGGCGTTGGCTCCT
TGAATTCGCCCACAATTTTCTTTCCAGCTTCATCTCCGCCGGACTCGCCGTGTAGCTCAA
ACAGTTTGGCCTGATCGTACTTCGGGGCCTTGAGGATTTTGGCCTTGCGGACATAAACAT
TCTGGAGAGGGTAGATTCCTTGACAGGCCTTCTCGATCTCACGTCCAATGACCTCTGGAA
CAAACTTGCTGACGAGTTCCTTGAGATCGCAGGTGCTAGTCTCCCTGGTGATGACCTCAA
ACATTTTTTGTCGGACCTCACGAATCTGGGACGACTTGGCATAGGTGGTCTTCTTGACCT
GGTTCGGACGGCGCTTGGTGAATGCAATGGTGAAAAGCCTCATGAGGTATCCGTCGGTGG
TACGAATGTCGATGTGGGCTTCGATCAGGGTTTGCCACTTGCGGACCAGGGAACGTAGCT
TGTCGGATGTAAAGTCCATCCCGTGGAAGTTGGTCAGGCAGTTCTTACCCTGGACTTCAT
CAACCCTAAGTTTGATTTTGCGGAAAGCTTGCTCCTCATCCCTGTTCAAATCAGCGAGGG
ACAGTTCGATAATACGACCCTTGAGTGCGTCGTTGGCGTTTTTCATCCCAGCCGAACGGT
TGGTGAAAGTCTTTCCGGCATTCCGGGTCTCGAACATTGATGGTGCTTTGACATCATACC
AATCTTTGCGAGTGAAGGGGTCGGCAGTTTTCTTCTTGATGCCCTTCTTTCCCTTGGAAA
GACGCTTGTTCTTGCCTACAGCCATGATGATCGGTTCGAGCTAGGAATGAAGAAAATGGA
AAGCTGGACGGAGCCTAAAGAGGGTTCGAGCTGATGAAAGTGTCCAATTCTTGAGGCTCA
CGGTCGCAGCATGTCGGGGGGCGGCGGGGCTGAGAGGTCGGGAGGGTGGG
>GYJ|c67_g1_i1 len=2331 path=[219:0-374 22:375-461 109:462-2330]
ATCTGTCAATCCTTACTGTGTCTGCCCTGTTGACTTTCAAATTCGCGGCCGCCCTTTCTA
GGGGTGATTGTGAAATAATCCGGTGCTTCCTCTGATTCCAAATAATTTTCAATACCCTTT
CTCTCCTGATGATATATCTCTTGGATTACGGCGCTGGCAATGTGCGTTCATTGGCCAACT
CGATAAGGCGACTTGGATATGACTTCAAATGGGTCAGCTCACCAGAAGATTTGAAATCGG
CAACAAAATTGATTTTTCCTGGCGTCGGTGCTTTTGGACCGGCGATCGAAGCTCTCCGAA
CGAAGGGCTATGCCCAGCCTTTAGTTGAATACATCGAATCTGGAAAGCCCTACATGGGCA
TATGTATTGGGATGCAGGTAGCTTGACACCGTCCCCTCTTGCCCGTCGATGTATGCGCTG
CTATGTTTTTGTTTGGATTAACCGTCAATTTGACCTCTTTCTAGGCTCTCTTCTTGTCTT
CTGAGGAAAGCCCTGAAGTTCCTGGACTCGGAATTGTACCGTCTCATGTTAACAAGTTCA
CATCTTCAACAAAAGCAGTCCCTCATATGGGATGGAATACCGCCTTACGACGGACGGCTC
AAACGTCACAGCCCGAACGCGACCTCTCCGACCCAGATCCTGTGTATTACTTCGTTCACT
CCTACCGTGCAGCGCATACCGAGTCGATGGCTGGATGGACCCAAACTTTGACCCGCTACG
AAGACGAGGTCTTCGTCAGCAGTATTCGCCGCGGGAACGTGTTCGCCACCCAATTCCACC
CCGAAAAGTCCGGGCCTGCAGGGCTTCGGCTGCTCCAACAGTGGCTTGCGGAGCCACCTT
CAACCTCACCTTACTCGCTCGTAACCCACCTCTCAGATTCATATCCAGATGCGCAAAGTC
TTGTCTCTCGCTCGGGGCTAATGAAGCGCGTCATAGCCTGCCTCGACGTCCGAAGCAACG
ATCAGGGTGACTTGGTAGTCACCAAGGGAGACCAATACGACGTTAGAGAGGCGCACTCGA
CTGACCTGCAAGAATCCGCTTCCAAAGGTCAGGTCCGCAATCTCGGCAAACCGGTTGACC
TTGCTCGGAGGTACTACGACGAGGGCGCCGATGAAATCACGTTCCTCAACATCACTTCCT
TCCGATCATGTCCATTAAGTGACCAACCGATGCTAACTGTACTACAAAAGGCTGCCGAGA
CAGTCTTTGTCCCTTTTTGTGTCGGTGGTGGGATAAGAGATACGGTTGAGCCCGACGGTA
CCCAACGCTCCGCACTCGAAGTGGCGACCGCTTACTTTCGAGCCGGGGCAGATAAAGTTA
GTATCGGTGGAGATGCTGTGATTGCCGTTGAAGCCCTCTTGGCAAACAGCGAAACCGCAA
CGAGTGGCATAACAGAAATCGCCAAAGTATATGGAAAACAAGCCGTGGTTGTCTCCATTG
ATCCCAAAAGAGTCTATGTCTCTCAAATAGAGGATGCACCACTGCAGCACCGGAGTTGCG
TTGTGGATCTTTCTTCGGGTTTCCAGTCTGGGCTGGACTCGACTTCATTAGCGCCAGACC
TAGGACCGAACGGGGAAAGATTCTGCTGGTATCAGTGTACCATCAAGGGCGGACGCGAAA
GCCGACCGGTAGATGCCGTTCAACTGGCTGTAGGCGTCCAGAAGCTGGGAGCTGGTGAAA
TCCTGCTTAACTCGGTCGACAAGGACGGCTCAAAGTCCGGGTTCGACCTGAGGCTTGTAG
AGCTTGTCAAACGCCACGTCACCATTCCTGTCATTGCCAGCTCTGGGGCGGGCAAGCCTG
AAGATTTCGAAGAACTCTTTGTCAAGACTAACGTCGAGGCGGGATTAGCTGCAGGTATCT
TTCATCGGAACGAAGTGCCCTTGGGAGCAGTGAAGGCCCACCTCAAACAGGCAACTATTT
CTGTCAGGGATGTGGACCATGAAAACAAATGACTATTGAATAGACATAGAGATTTGCAAT
GTATCAATTTTATTCTCTAGCCAGGACTATACCATTTGCCGAGGGACCTATTAAACTCGC
ACTCCGAATTGTAAAACTACGATCATCCCCATGAATGGGAACTTTCTGTAATACTTTCCA
CTGCTGTTTTTTTCACAGGCATCAACTCATTCATCGTCTCCTGAGACAAGAGAATGAACA
CATAGGTTGTTCCATTTGATGTAAAAAATCAAAGTTTGATGACATGTGTTCTAATTGTTT
ATAGTGCAGTTGCAGTTTGACCAGTATGTCGGTTGACTGGATCTGAGTTGTTCCATGCCC
AGAAGCACTGTTCTTCTACTGTTACCTGGGTCTAATGTCACAAGTTCCAAA
>GYJ|c67_g1_i2 len=2244 path=[219:0-374 109:375-2243]
ATCTGTCAATCCTTACTGTGTCTGCCCTGTTGACTTTCAAATTCGCGGCCGCCCTTTCTA
GGGGTGATTGTGAAATAATCCGGTGCTTCCTCTGATTCCAAATAATTTTCAATACCCTTT
CTCTCCTGATGATATATCTCTTGGATTACGGCGCTGGCAATGTGCGTTCATTGGCCAACT
CGATAAGGCGACTTGGATATGACTTCAAATGGGTCAGCTCACCAGAAGATTTGAAATCGG
CAACAAAATTGATTTTTCCTGGCGTCGGTGCTTTTGGACCGGCGATCGAAGCTCTCCGAA
CGAAGGGCTATGCCCAGCCTTTAGTTGAATACATCGAATCTGGAAAGCCCTACATGGGCA
TATGTATTGGGATGCAGGCTCTCTTCTTGTCTTCTGAGGAAAGCCCTGAAGTTCCTGGAC
TCGGAATTGTACCGTCTCATGTTAACAAGTTCACATCTTCAACAAAAGCAGTCCCTCATA
TGGGATGGAATACCGCCTTACGACGGACGGCTCAAACGTCACAGCCCGAACGCGACCTCT
CCGACCCAGATCCTGTGTATTACTTCGTTCACTCCTACCGTGCAGCGCATACCGAGTCGA
TGGCTGGATGGACCCAAACTTTGACCCGCTACGAAGACGAGGTCTTCGTCAGCAGTATTC
GCCGCGGGAACGTGTTCGCCACCCAATTCCACCCCGAAAAGTCCGGGCCTGCAGGGCTTC
GGCTGCTCCAACAGTGGCTTGCGGAGCCACCTTCAACCTCACCTTACTCGCTCGTAACCC
ACCTCTCAGATTCATATCCAGATGCGCAAAGTCTTGTCTCTCGCTCGGGGCTAATGAAGC
GCGTCATAGCCTGCCTCGACGTCCGAAGCAACGATCAGGGTGACTTGGTAGTCACCAAGG
GAGACCAATACGACGTTAGAGAGGCGCACTCGACTGACCTGCAAGAATCCGCTTCCAAAG
GTCAGGTCCGCAATCTCGGCAAACCGGTTGACCTTGCTCGGAGGTACTACGACGAGGGCG
CCGATGAAATCACGTTCCTCAACATCACTTCCTTCCGATCATGTCCATTAAGTGACCAAC
CGATGCTAACTGTACTACAAAAGGCTGCCGAGACAGTCTTTGTCCCTTTTTGTGTCGGTG
GTGGGATAAGAGATACGGTTGAGCCCGACGGTACCCAACGCTCCGCACTCGAAGTGGCGA
CCGCTTACTTTCGAGCCGGGGCAGATAAAGTTAGTATCGGTGGAGATGCTGTGATTGCCG
TTGAAGCCCTCTTGGCAAACAGCGAAACCGCAACGAGTGGCATAACAGAAATCGCCAAAG
TATATGGAAAACAAGCCGTGGTTGTCTCCATTGATCCCAAAAGAGTCTATGTCTCTCAAA
TAGAGGATGCACCACTGCAGCACCGGAGTTGCGTTGTGGATCTTTCTTCGGGTTTCCAGT
CTGGGCTGGACTCGACTTCATTAGCGCCAGACCTAGGACCGAACGGGGAAAGATTCTGCT
GGTATCAGTGTACCATCAAGGGCGGACGCGAAAGCCGACCGGTAGATGCCGTTCAACTGG
CTGTAGGCGTCCAGAAGCTGGGAGCTGGTGAAATCCTGCTTAACTCGGTCGACAAGGACG
GCTCAAAGTCCGGGTTCGACCTGAGGCTTGTAGAGCTTGTCAAACGCCACGTCACCATTC
CTGTCATTGCCAGCTCTGGGGCGGGCAAGCCTGAAGATTTCGAAGAACTCTTTGTCAAGA
CTAACGTCGAGGCGGGATTAGCTGCAGGTATCTTTCATCGGAACGAAGTGCCCTTGGGAG
CAGTGAAGGCCCACCTCAAACAGGCAACTATTTCTGTCAGGGATGTGGACCATGAAAACA
AATGACTATTGAATAGACATAGAGATTTGCAATGTATCAATTTTATTCTCTAGCCAGGAC
TATACCATTTGCCGAGGGACCTATTAAACTCGCACTCCGAATTGTAAAACTACGATCATC
CCCATGAATGGGAACTTTCTGTAATACTTTCCACTGCTGTTTTTTTCACAGGCATCAACT
CATTCATCGTCTCCTGAGACAAGAGAATGAACACATAGGTTGTTCCATTTGATGTAAAAA
ATCAAAGTTTGATGACATGTGTTCTAATTGTTTATAGTGCAGTTGCAGTTTGACCAGTAT
GTCGGTTGACTGGATCTGAGTTGTTCCATGCCCAGAAGCACTGTTCTTCTACTGTTACCT
GGGTCTAATGTCACAAGTTCCAAA
>GYJ|c68_g1_i1 len=1716 path=[53:0-1715]
AAAAACCCACAAAAATCAAACCTTGAACTTCAAAAACATCTTCATAAAGAACAGTGCATG
CAAAAAAAAACATCTGATGCATTCAATCATTGGTTACAAAACCCCCATCTTTAACAACAA
TTTCTTTTGACCTGTTTTCCCAACCTGAGAGAACACTAAAAAGAACACTGAGACATTTTA
ACATCAATGGTAAGAAAAGAACAAGAGCAAAAATTGGTACATAATGTATACTATAGGGAA
AAAATGTAACAAGTTTTTTAAGAATGATAGCAAATATATCAACACACAAGAACCATAAAG
AATATAGATATATATATTGGAACAAAGTATATATGTTTCTGAAAACAAGTTCATCTTGAG
GGGGAGATCTGATGTATGTCTTCTTTCTATGTATATATACATGTATTTGTCTGTACCTCC
ATAGAAAAAAATACCATTTGAATCTTTCATTTCTGTCATCTGTTGTCTTGATTTTCATTT
AGCTGGAGTGAAGACCAGTCCATCCTTAGCATTACGCGGAATTAACAGGCTCAAAAACAA
TAACGAGGGGTTTCTTTGTCAAAAAAGGAATAAAACATCACAAGAGATAAGATAAATCAG
TAGGACATTGAAGTATCAAAGGATCTTGCAGACCCTGCGCTTCATCTTCTCCATCTTCCT
GCCCCTCATAGCGAGCTTGAGGGCAGTGTTAAAGAGTTCCTTGACGCCTACATTGTGTTT
TGCAGAGCATTCCATGTACGTCGCCCCGATTTCCTTCGCGACTGCTTGACCTTGCTGGGG
CGTGATGGGCGTCGTGCCTTGGGCGGCCAGCAGGTCGAGTGTCCGTTGGTCTGTCCGTAG
ATCGATTTTGGTACCGACGAGAATCAGAGGCACGCCTTCGCAAAAGTGCGAGACCTCTGG
ATGCCACTTATCGGTGACGTTAGCGAGACTGGTAGGAAAGTCAATGGCAAAGCAGATGAA
GATGATGTCGCTCTCAGGGTAGCTGAGTGGCCGGAGCCGGTCGTACTCCTCCTGTCCGGC
CGTGTCCCAGAGCGCGAGCTCGACAAACTTGGACCCGTCAGTCGGGAACGGGACCATTGT
GACATAGTTTTCAAACACCGTCGGTATGTATGCCTCTGGAAACCGGTTCTCGGAGTACAT
GATCAGCAGACATGTCTTTCCACATCCGCCGTCACCAGTTACGACCAGCTTCCGCTTTGC
ATCTGGTTTCCGGTATGTCGATCCGCCGGGGCCAGCGCCATTGCCGGCGGCCCCAACGGT
GAGGCCGGCGATGTTTGATGCGGAAGACTGAGCAACGTCGCCATAGACGCCGTAGGTAGC
ATAAGAGGAGCCCGAGGCAGTGGTCTGGGTTGTCTGGTAGCCGGACTTGGTGGCGTGGGA
GGAGTCGTAGTCGGGTCGGTAGTCCCGGTTGCCGTTTGTGTAATTCTGGGCGTAGGCGGA
TGAGGATGAGGACATGATTTTGATGGGCAAGGATGGGTGAGATAGAGGTGATGGTGGCAA
GACAGCTCAGCAGCGGACCCGAATGGAAATGGATGAGCTGCGATAAGAGACTTTGGTTGA
GAAGAAGAAGACAATGATAGAGGATGGTTTGGTGGGACTGGACAGAGGCAAAGGTAAAGG
CAAAGACAAAGACACAGACAAAGGTCAATGCAAATGCAAAGGCTAGAGGCAGTGGGTCCT
GGGTCCTGGGTCCTGGTAGTGGTAGTGGTAGTGGTA
>GYJ|c69_g1_i1 len=1204 path=[1:0-1203]
TGCATACAACCCACTCAGCTCTCTTGACCAGTTTGCTCACCCAAACCGACTAATTAACTT
TCCCAGAACAGTGATCCAACCCACTGCTTCCGACGTCAGGCCTCTACAACCATCACTGAG
CCCCTAAGCCTTCTCCCGGCTCAAGCGCTCTCAGCCACCCTCACAACGTGAAACTCCAGC
ATCAGTAATTTCCGATCTTACTCGGACCGTTCCTTGGTTTGCTCGTCCGAGTTCGCGATA
TCTATCTGCAGAAGGATGGCATCTACCGATATTGCTACAGTTCAGGACGTCAAAGTTCAA
ATTAAGGCTGCGCTGGCTGACCCTCGGTTGTCGGAGGAGGGATTCGAGACCTCGAAAGTC
ATTGCGTTGATCGCCGTATTGTTAAAGGAGCAAGATGCGGTGGGATCGAATGACTTTCCT
TCGCGAAAAAAGCTCGTCAAGATGATGAAAACATGCTACCAGTTCGTGATCAAAAATAAG
GACGGAAAAGAAGGTCTGTGGTTCATAGATATGAAGAAAAAGGGTCGAGTCGGAAAGGGA
AGAGCACCCTTCAAACCAGATGTGACCATTTGGTGCTCTGATCGAGATCTGGTCGCCCTC
GCTTCTGGAGAGATCAATCCCCAAAAACTCTATGCCGCTGACCGCATCAAAGTTAGGGGC
AACATCGACCGAGCGCTCAAGGTTGAACGCATTCTTTCACACGAGCGCGAAAAAATTCTT
CTGGCGGGAAAGGAAAATGATATTTCTCACATGAAACACTCACAAAAACAAATGGGCGCG
AACAGAAGCAAATTGTAAACTGATTGAAAGGTTGCTCTATCCTGCGCCAAACCCACGCCT
TCGATGAAACAAGTCGAATGATTCGTATAAAATGAACCGTTTCTATATCACCGATCAGCT
ATGAAGCTAACACCGCTTCCTATAGTACCTGTATCAGCCTGTAGTGTGGCTTTACATAAG
TTATAGTGATTGTCAATGTACCACATGTAACAGTGAAAAATACTTATGTACAATGTGCGT
TTATAGCAACATCTGTACCCATTAGGATCCTTGCTCAATTCTTACATCATCGGTTCTTTC
GAAAAACATTTGTTGGATCATGTGACTGTACTTGGAGGGAAAAAAAGCTGAAATGTAAAA
GAAAATTCAGCTGAAATACACAGCTTGTTTCAGGATTTTATGCAACAGAAACTTTATCAA
CCTG
>GYJ|c70_g1_i1 len=952 path=[968:0-872 20:873-951]
ACTATTTTATTGTTTAAAACATTGAAAAGTTAGTTCTTGACATTAGCACAATTTGAGTAG
CCCAAGTCGCTGACATCAACGTCGAAGTAGTGAAGATGATCCTTGATAGAAGTGTCTGGA
AGAACTTGTCCGTTGGAGCAGAATTCGCTCTCATCGATATCATCGCAAATGTTGTACTTC
GTCATTTTCTCCTTGTAGAACACCTCGGCCTTGTGGTGGGTGAATCCTTGCATGTTCTCC
TTTGGAAGATGTGGCACCGGGTCGTGGGCGTGGGTGACGCGGAACTTGTTCGTGACGTCA
CGATCGACGGCGGCCGCGTAGGCCTTGTCTCCGACACGTGGCTGTCCGTAGGTGACGAGT
TGAAGCTTCGAGGCGTCGAAGAGCTTGTTGTAGGTGATGTAGGAGGCGGCAAGGGAGGCC
ATCGCTCCTCCGAGGGAGTGTCCGGTGACCCAAACTTGGAATCCTGGGTTTTGGGCGGCA
AGAGTGTTAAAATCGTCCTTGAGTCCGGCGTTCCAGATGTTCAAAAATCCGTCGTTGAAG
TACTGGGAGACGACACCTCCAGCAGCCCATGGAGTGTGATACTCGAAGACAGTCTCCAAT
CCTTCCAAAATAAGCTGCACATTGTTGTTAGTTCCACGGAACACCACAATAATCGCCTTG
TCCTGTGGACTGACGGCGGTGTATCCGACGCATTTGTCGGCTGGGTTGACGTCACAGCGA
GCCGTAATGATTCTCCTGATTGAGGCACCGGTGAACGCTTTGTCGAGGCACTGTTGTGGA
TTCGATCCGTAGGCGGCGCCGGCTGCGAAGAGAATCTTCTTGCGAGCAGTGGCGTCGTTG
TATGGGATGGTATAGACGTCGAGGTTCTCTGGATTTTTTGGGGCTTCTGGTAGCACAAAG
GCCGAAGCCAGTGGCAGAAGGACTGCAGCAAGCAGTAAGGCTTGCATACTCA
>GYJ|c71_g1_i1 len=2284 path=[1:0-830 832:831-2283]
ACATCCCTGTTTTTTTCTCCATTCCTCATCTCTCTCTCTCTTTCTCTCTCCCTCACTCCT
GTCCAAAGCCTGTTCACGTCTCGCTCTGTTTTCCTTCGAGTCTCTCTTTCGTCTGCCCAC
TCCCGTTTGCTCTCACCATGCACTGTCTGCTGCACATCCTCATCATCTTGTCCTCCTTCT
CTAACACCCTTCGCGCGGCCGGCCCTGCACTCGGCGAACTCGACCAGATCTACTATGGCG
TTTGGGTCGACTCCAACCCGGGCTACTCCGACACCCCGATTTTATACAACAACAGGCTCC
AGCGAAACGCCTCCGTCTTTCACATCGCCCAGTCTATGCCCCTCTCGCCTTACAACTACA
CTACCGGTATTGGCGGTCCTGCCCCCGAATACCTCATCGAAAACACCGCAACAGACGCGG
CAGTGTTCATCACCGTCTATCCTCTCGCGCTCAACATCCTTTCAGATGCCGACTATAGCA
CCCTCGGCACTCAGATCCTCGCTTATCAGAAGGATTTCAACCGCACTGTGTTTCTCCGAT
GGGCTCCTGAGATGCAGGGTCGCTGGAACACTTATGGCCAACAGCCTGTGCAGTTCGTAC
AAGCCTGGCAGGCAATGTTCAAGGGCGTCAAGGCGATCGCACCCTTAACTGTGATCGTCT
GGGCACCTAACTTGGGGCACGACTATCCCTATGGTCAGACCTCTGACATCTCTGCCGAGG
ACATGGCCATGCTTGACACCAACAAGAATGGCCAGCTCGATGCGGGTGATGACCCATATG
CACCCTACTATCCCGGGGATGACTATGTGGATTGGTGTGGGATTTCGATTTACTATAAGC
AGTTTTCGAAGAACATCAATGCTGCTCAGCCGGCAGGGTTCTGTGCCGACATCATGATGG
GCATCGAGACATGGTCTCGCAAAGCGTCTGGGTTCGACTTTTACCAAGCTTACTGCGAAT
CTAAGCCCACCAAAGCCTGTTTGATCGCCGAGTCTGGTGCGGCGTACCATACCGACGTGC
CCGGGGGCACCTCCCAACTTGAAATTCAGCGGGCTTGGTGGCAGGATTGCATGACCAATA
CCACCTTCATGGAACGATTCCCGCGGGTTAAACTCCACATGCACTTTGAGTTTGAAAAGT
CTGAAACAGATATCGGCCCTCCCGACGTGCGTGACTACAGACTTACAAACGTCACTGAAG
TCCTCCAGGCTTTCCAAAATGATTTGAACACCGTTCAAGACAGATATGTCTGGGCTCAAT
ACCGGCGCCTCACCCGACCAATCCAGTCGACTGGTCCCGGAATTTCGGCGCCAGCAACAT
CTACAGCTCAAATCCCAACGCTCGTCTTGCAGACGCAACGTAATCCGCTCGTTACCGGAC
TGCCCTCGCTCTTTGGAACACGTCGAAGCGACGCCACAAAGCGGACGACTGCCGCGCGTG
CGCTTGGAGTTGTCGGGTTTTCCAGCTTCGTACTGATGTGGGGATGGATTGGGAAGACAA
GGAAACGGGCCCTCAGCAGACGGAGAACCGGGTCCAGTGGTAGTCGTAGTCGTAGTGCCA
GTGATAGTGACGGCAGTGAACAATGAGTATCTCTTAACGAAAAACTACGGGAAATGATTC
AACTGGAAATTTAATGATACCCCATCAAGAAGAAACGTAAAATGGCCTGGAAAGGGTTGG
TGAGAAATAACTGCAGGATTTGAAGAGGAATTGAATTAGGGATGGGATGAAATGATCACA
CTTGATGACTCCTCGATGAGGATTGACTGTGTTCGAGGATTGTTTTATCTGTGATGCTTG
GGCGGTTTGGTCTTGATGAATTGGTTTGATGGTCTAATAAGTACCATAGAGATAATATAA
AATATGTCACCCGATCAATCTATTTTTTGTTTCCTTTTTCCCTGATTCCACATAAAAAGT
ACACTTGAAATATTGTGTTGACTTTGCTTCAATTGGCTTTTCTCCATATCTCAGAAATGC
TTTGCTGCTTACACTACTCTGCTTGTCTTTTCTTGATTTTTAAAGTTTTTGATTTTGGCT
TTTGTGTTTCTGTGCTTTTCTCTCACCATCTTGTTCTGGTTTTCTAGATGAGTGAACAAG
GCTTTACCCATTTTATATGTTTTCAGATTTGATTGAGCTGATTTAGTCAAAGTAGTAGTT
GTTTTTATTTCATCCAATTTTTATTCTTCTGAGATATCCAAGGCATGAAGACCATTATTA
CGAGCTTGCATCGATCAGGGCATGTCACCCGTTCAGCAAGGACAATATTCAGGGATGTAG
GAGA
>GYJ|c71_g1_i2 len=1556 path=[4523:0-102 832:103-1555]
GGATTGGTGTGGGATTTCGATTTGTGGGTTGCTTCGCGCATTTCGCTCAACCCACCGCGC
ACCGCTTGAAACCTGACTGCCCTCGTGTTCGTGATGGTTTAAGACTATAAGCAGTTTTCG
AAGAACATCAATGCTGCTCAGCCGGCAGGGTTCTGTGCCGACATCATGATGGGCATCGAG
ACATGGTCTCGCAAAGCGTCTGGGTTCGACTTTTACCAAGCTTACTGCGAATCTAAGCCC
ACCAAAGCCTGTTTGATCGCCGAGTCTGGTGCGGCGTACCATACCGACGTGCCCGGGGGC
ACCTCCCAACTTGAAATTCAGCGGGCTTGGTGGCAGGATTGCATGACCAATACCACCTTC
ATGGAACGATTCCCGCGGGTTAAACTCCACATGCACTTTGAGTTTGAAAAGTCTGAAACA
GATATCGGCCCTCCCGACGTGCGTGACTACAGACTTACAAACGTCACTGAAGTCCTCCAG
GCTTTCCAAAATGATTTGAACACCGTTCAAGACAGATATGTCTGGGCTCAATACCGGCGC
CTCACCCGACCAATCCAGTCGACTGGTCCCGGAATTTCGGCGCCAGCAACATCTACAGCT
CAAATCCCAACGCTCGTCTTGCAGACGCAACGTAATCCGCTCGTTACCGGACTGCCCTCG
CTCTTTGGAACACGTCGAAGCGACGCCACAAAGCGGACGACTGCCGCGCGTGCGCTTGGA
GTTGTCGGGTTTTCCAGCTTCGTACTGATGTGGGGATGGATTGGGAAGACAAGGAAACGG
GCCCTCAGCAGACGGAGAACCGGGTCCAGTGGTAGTCGTAGTCGTAGTGCCAGTGATAGT
GACGGCAGTGAACAATGAGTATCTCTTAACGAAAAACTACGGGAAATGATTCAACTGGAA
ATTTAATGATACCCCATCAAGAAGAAACGTAAAATGGCCTGGAAAGGGTTGGTGAGAAAT
AACTGCAGGATTTGAAGAGGAATTGAATTAGGGATGGGATGAAATGATCACACTTGATGA
CTCCTCGATGAGGATTGACTGTGTTCGAGGATTGTTTTATCTGTGATGCTTGGGCGGTTT
GGTCTTGATGAATTGGTTTGATGGTCTAATAAGTACCATAGAGATAATATAAAATATGTC
ACCCGATCAATCTATTTTTTGTTTCCTTTTTCCCTGATTCCACATAAAAAGTACACTTGA
AATATTGTGTTGACTTTGCTTCAATTGGCTTTTCTCCATATCTCAGAAATGCTTTGCTGC
TTACACTACTCTGCTTGTCTTTTCTTGATTTTTAAAGTTTTTGATTTTGGCTTTTGTGTT
TCTGTGCTTTTCTCTCACCATCTTGTTCTGGTTTTCTAGATGAGTGAACAAGGCTTTACC
CATTTTATATGTTTTCAGATTTGATTGAGCTGATTTAGTCAAAGTAGTAGTTGTTTTTAT
TTCATCCAATTTTTATTCTTCTGAGATATCCAAGGCATGAAGACCATTATTACGAGCTTG
CATCGATCAGGGCATGTCACCCGTTCAGCAAGGACAATATTCAGGGATGTAGGAGA
>GYJ|c73_g1_i1 len=2509 path=[1:0-1585 1587:1586-2508]
TGGCCATCGAGCCAGTCGACGGTCAGAAAGTATTTATAATCGAGATGGCACCCAAGACAA
AGACCAATCCCGCTCACAATCAGCTCCAAACCGACATCAAGGGCGAGAACGTGCTCCAAG
CCGTCTTACTTGCCGACCCATTTGGCGCCCAACAGTCCTGGGGTCCATTAGCCAAGCAAG
ATGACGACGAGGGCGAAGCTGAAGGGCTGCCTTGGTGTCTGTTGCCCCTCTTGGGAACGC
CGTTGCTCTTGTGGACACTGGACTCGCTCGCGTTGGGCGGGGTCCAACAGGTGTTTCTCT
TCGTGCGGGATGGCATCGGCTTGGTCCGATCGTGTCTCTCGAAATCGACTTTCCTCCACC
CTGACTCTCCCATGACGATCACCATTATCCAAACCACAGCCTTCTCAGCCGGTGACGTGC
TGAGGGAAGTCGATTCACGTGCGCTTCTGAAGACTAAGACCGAAAGTGGGTCTGATGTCG
GCACTTTTGTCCTCGCCCAATGCGGCTACATTGGCAACTTGGATCTTCTCCGAGCCGCGC
AGCAATTTGCGGCCCGTCGAAAGGCCGACGGCGGCCTGCCCTGTCTGTCTGCGATCATGG
AGTCCAGGCCCGACCGACGGCGCTCGACATCCTCTGCTACGGTCCATCTTCTCGACCGAC
ATTCCCGGTTATACTATCTCCATACCGATCAGCACAAGTTCCCGTCCACCAAGCTTATCG
AGATACCCACCGAGCTCTTCCAGCAACCCCAAGACCTCCTCATGCGGGCCGACCTCGAGC
CAGTTGGCCTAGACCTTTGCAGCGTCGAGGTGCCTCAACTGTTTACAGAGAACTTTGACT
ATCAAACAGTCCGGCCAGACTTTGTGCACGGTATCTTGACCAGCGATCTGCTTGGCAAGA
CGATCCTCTGCGAAGTCGTCAAGGAGAGTCAAAATCTCGGTGCCGGCGTGTCGTGGGCCA
CCCTAGTTGGTGACGTCAAGAGCTACGACCGCACCTCGAAAGACATTTTAGCGCGACGGT
CTCAGCCATTTGTGCTGGACCAGGCTCGACTAGGAGGCCCGCCGCCTTTTTCACAGCGCC
GGGGGATGGTTTACATGGGCGATGATGTAGATCTTGCGCCGGACTGCAAGATCGGTAATT
CGACCTGTCTTGGTCCTGGCTGCACAATCTCACGTGGTGCTGGAGTTCGACAATCGTACA
TTGGACGGTCGAGCCAAGTAGGCTCGAGTTCCCAGGTGACCTGCTCGTACATTTTTGACG
GCGTCACCATCGGCCCCAACACCACGGTCAAGCACTCGATCATTGGCCCCAACGTTTTCA
TCAAGGCCGACTGTGTGATCGATGAGGGCTGTCTTGTAGGTCCAGGCGTGATCTTGGGCG
AGGGGACGGAGCTGAGGGGTGTCAACGTCAGTCTGGAGGGACCCGCGGGTTCATGTGAGC
TTGAAGGGCCCGGGTCGAACGGCGTGGTTTGGGCGCGGGTGGAGGACTTGTCTAGCCAGT
CGGGTGACCAGCGGACTAACGCGAGTGGCGACAGCGATAGCGAAGACGAGAAGATTGACC
ATCGGAACGCAAAATTCGCTCGCCTCGGAGCGACGTACCCCCCGGCCGGTCTGGACTCGC
CGACGTCGTCCTCGACGTCACTTTCGTCGCTATCATCAAATGCGTCATCATCTGGGACGA
CACAAATCCAAAACATTAACTCGATTGGTGAAGTAGGGGCGACGAAGGACTTTTTGGTGG
AGTGCATCCGGTCGCTCGAGCGGGCATTCGGCGAGGACCACACGGTCGAGAATGCGTCGA
TTGAGCTCAAGACACTCAGGATGGCCTCAAACGTGCCCCAGTCCGAGTTTCGCTCGGTCG
TGCTGGCCCAAGTATGTGAACTGGTACATCGGGACCCGAGTCGACTGAAGAAATGGGGAA
CATTGATCAAGACTGTGGCTGGAAAAGAGGAAGACTTGGAAGACATGGAAGAAGTTTTAC
TTGAACTGCAATGCTGGTGTGCTCAAAAGATCGGGGCAGAAGGTCAGGTGAAGTTTTACT
CAAAAATGTTACAGTACTTTTATAATGAAGATATTGTGTCTGAAGAAGGAATTGTCAAGT
GGTTCAAGAGTGGATTGTCCAGACAGACTGGAGGTTCAGAGGGGTTGAAGTTGAGAGAGA
TTGGAGGAAAGTTTTTGCAGATGTTGATGGAGGCTGATGATGATGATGATGAGGGAGAAG
ATAGTGAAGAAGACTAGCAAGAATGGGATCTGGATATCATTTGTCACCAAAATGTTTGAA
TGGGTAAATCTTTCCCCCCTTTCAGACACACCCCCCAAACCTCCAAAACAGGATATTTGA
TTCAGGACAGTTTGTGAAAGATTCTTGCATACATAAAGTTTGTCCTTTGCAATGTTCATT
ATTGACTATCTACTTAGGTTTTGAAAAGTAAAATGAGATTAAGATTGATTATAGAAAGAA
CAAAACAGCAATCTTCATCAAGATTGGAGTTTTTGAACAAATACCTGCA
>GYJ|c74_g1_i1 len=383 path=[399:0-216 40:217-382]
GTGTAGCATTTAGTGCAACCATTGGCGTCGGTATCATGCAACTTATCCGAAACCTCCGCT
TTAACCCTGGCGTGATGGTCAGTAAAGAGAAAAGAGCTGCAGGGGTGCTTGAGAATTTTG
CAGAGGGTGAGAGATATTTTGAACATGGCCTGAGGAAACGCCTCCGAAACAGAGCCCCTG
AGATAATGCCATCCATTAACAAGTTCTTCTCGCAGCCAAAAAAGAAGAATGCCTGAGATT
TGACCACACATTTATTGGGTTCTTCAGCTTCTGATTCTATTGGAGAAAGTGGCTAGCTTT
TTGTCAATATAAGGCAGTGTATATAAATAAAGATGCCTGCACATTTTGTGAAGTTTGATT
CTAGTTTGTTAATAATAAAATTT
>GYJ|c75_g1_i1 len=1343 path=[67:0-715 33:716-1342]
GAATTATTTTCATCTTGATCACTTTGAAAATGGTCTATCATAATCTCAATCAAAGATAAT
AAAAATAGACAACAAACAAACTATGAAAGAGCTGTTCGACCTATTCCTCACGGAGATGTA
AAAATTTCCATTTTGCTCATTTCCAACCACAAAAAAAGTGATGTGATTTATTCAGAAGAT
GTTATTGGAGAGAGGCCAGCTAACCTAACGATTTACGAAGGGCACCAAGCAGTGCAGCAT
CATGAGGAAACAACTCGTCTTGATTATTCAACAGATCAATAAAGACAGTGTTAGCCTTTT
CCCTTATTTCCATCAACCTTTCATCAGACAGTTGTGAAAAGTGATACAGAAGTGCTATCG
TAGCCGTTTTCGATTGTGCTGAAAACATTGAGTTGTCTTTTCTGACTAACAGGCGCAGTT
CGTCGAGTTCGTTGATTACAGTGTTATAGTGGCCGTCTTCGATAAAACGGAAGGTTCCTC
TCAGCTTGTCCTCATAGGTCACAGTGTCTTTCAAATTCTCATATGTTCCTAATCCCACGC
TGAGCCCGCTTCTTGGTACCAAAATTTCTTGAATGAACGTTCCTTTAGCGGCATTTTGCA
GGTCGGGTATACATTCAACACGATATTGGAGGAGCGAGCTCGCACAATGGATGTATCGAG
AAGAGTTTTCTTGATGAACATATTGGGCCGAAAGGCTGTAGAAACCGTACAGAATACCGG
CTATTTCTGCTAAGTTGACCTCGTCTCGGCTGGAAAGGTAGGTGAACAGCTCGACCCATG
CTGCGACTTTTTCCTCAGACATTCGACCAGCTGTAGCGAGATGCTCGAAAATGCCTGCGA
GAAAAGTTGGAATTTTTCTTCTCCTCTCATCATATTTTCTGATGAAGTTCGCGGTCCGTG
GTCTCGAAAGGAGATATCTTTCGTCGATATCACGAAGAAATTGTTGAGAGGATACAGCAT
TTCGCACATTACTAGCTTGCTCGTCAACTTCCGGCTCGCTCATGCAGGGTATACACAAGA
TACTCTTCCCCTTCCCCTGAGGCGTGGGAGGAACAGATGCCGAGGATTGGCCAATCGGGC
CGTAGTCAATACTCTCACACAGACCCCTGATTTCAGGTGTTACCTTGGCTCCTGGGACGG
CCGCGGCTGGGGTGATCGGCGCGGATAGCGATGGCCTAACCCCTGAGTAGAATATTCCCT
CGCCAAGGAGAACCAGCAAAACACGGTATGTATGGCCCCACACGCTCATGGAAGTCATTC
CCGGATGCGTAGAGGGTGCGGAGACGTGTCCAACAGCAGCTCCACTCGACCTTCAAATAT
GAGAAAGCACTCGTATCTATTGA
>GYJ|c75_g1_i2 len=659 path=[1:0-31 33:32-658]
TCTGGTGACGGTGTGGCTGGCGCGCCCCACCTCCGGCTATTTCTGCTAAGTTGACCTCGT
CTCGGCTGGAAAGGTAGGTGAACAGCTCGACCCATGCTGCGACTTTTTCCTCAGACATTC
GACCAGCTGTAGCGAGATGCTCGAAAATGCCTGCGAGAAAAGTTGGAATTTTTCTTCTCC
TCTCATCATATTTTCTGATGAAGTTCGCGGTCCGTGGTCTCGAAAGGAGATATCTTTCGT
CGATATCACGAAGAAATTGTTGAGAGGATACAGCATTTCGCACATTACTAGCTTGCTCGT
CAACTTCCGGCTCGCTCATGCAGGGTATACACAAGATACTCTTCCCCTTCCCCTGAGGCG
TGGGAGGAACAGATGCCGAGGATTGGCCAATCGGGCCGTAGTCAATACTCTCACACAGAC
CCCTGATTTCAGGTGTTACCTTGGCTCCTGGGACGGCCGCGGCTGGGGTGATCGGCGCGG
ATAGCGATGGCCTAACCCCTGAGTAGAATATTCCCTCGCCAAGGAGAACCAGCAAAACAC
GGTATGTATGGCCCCACACGCTCATGGAAGTCATTCCCGGATGCGTAGAGGGTGCGGAGA
CGTGTCCAACAGCAGCTCCACTCGACCTTCAAATATGAGAAAGCACTCGTATCTATTGA
>GYJ|c78_g1_i1 len=3053 path=[3057:0-331 20:332-3010 6066:3011-3017 6066:3018-3024 6066:3025-3031 6066:3032-3038 6066:3039-3045 6066:3046-3052]
AAAATTCTAGTTTCCTTGAAAACTTTAACCACACACTGAGAAAAAAAATATACTAGATCA
TCAATAAATTCAATTTTCTTCCTTTTTAGTGGTTACCCATTACCTATATACATATAGATT
TTTATTTAACCACAACAACAACAACATTGGAAACCAAATTCCTCTTTGCATTTAAACAAA
GAAACAATACTTACATATATACTGACAGAAGATCATCAACAAAAGACCAGAAAGAGGCAG
GGATCAAAAATGAATAGACACAAACAGACAAATATACTTATACATAAGTTTGCTACAAAA
TTCCACACACATCACATCCAATTTTCCAACCCTTTTTTCACTTATTCTTATCTTTTGTAA
ACAATTATAAAACAAGTTGATATATATAATAAACTATATAGCAAACAAACAGTCAGGTTG
CTTGATGTGAGCAGGGCAAAACAAACAAATGGGGGTAATTAAAAAAATACAGTCTACAAT
GAAAACAATCCAAGTGATTTCCATTCTGGTTTTTCTTTTTCCCTTTCCTCAAAATACCCA
CCCTTGTAAATCCAATCCTTGCCCTCTTTCTCAAACCAGCTAGGCTCATAGATCCCTGCT
TTCCTCCGCGCCCTCTGCTGTTCTTCCAAGTTCTTCTTGACCTCCTCCGCCTCATCGACC
ATTCCCTCTTCAAATAGCCTCTGGTCTGGCCTCAGCCTGGTGTCCGAGTCTGGTAGCCTT
CCCACCAAGTCTGGCGTGATTTCGTTGAGCTCAATAGCAAACTTAGTGAAGCCATAGTAT
TCCATCGCCCGGCTCGGCAGCGGGTGTGCCGCCAGCACAGTCTCGTTTATGTCCGTCCGC
AGGAGATGCGAGTCCCACTTGCCAACCAACGTCACCGCTACTCGGCCTTGGCCATCATAC
ACTTTGCCTTCCACTTTGTTGCGCGAGCCTTCGCCCCCAAACGTCGAGCCTGGCTTGAAT
TCAATCACTGCCTTCTCTGGTCCGTTTTGGTTGGTAACAGTCACCTTTCCAATGTGTTCT
AGGTATTTAGTCCCGGACACCAAATTCCGGACAAACGAGCTAGGTTTCTCCCACTCATAG
ACATCATTTTCCTGGCCCTGACCCTTCTCGATTGTCAACCGATTCAAGCCTTCAGGAATG
ACCTCCAAAGACTGTCCCCAAAATTTTTGGCGAACAGAAGAGTTGATCTCTATCTTCCAC
CCAGCGCCTTGTGCATAAGCCGCCATGATGGGAGGATGATGGGAGACTTTCTCAGAAATG
AACTGCATCCCCTTGTCCGCCCTCACACATTCATATGTCTCGCCCAACATCGGATTAAAA
GGCTTCCGAATCGACCGGGTCTTCGTACTGCAAAAGCTGCTAACTATGAATCCTGCCACA
TAGACCAATCGTTCGACTGGCTCATTTGCCTGTACCGCTTGAGCTACCATCTCGTCCACA
TATTCACACTCTTCACACAACTTCTGCAGCGCTGATAATGGCTCATTGAACGAGATCGGG
AACGAGACTTGCGACAGATCTTTGCCAACATTCTTTTTGAGCATTGAAAAAATGCTGAAT
TCGTCACCTGACACAGTAGCAGGCAGCGAAGTCCTCCTTTGCAACATCTTCAGACTCCCC
TTTCCACTTGCTTGTTTCTGCTTCGCAGGCGCCACAACAGCTTGGCATACAGTCGACACA
CTCTCAACGCGGCGGTGTGAAAATTTCTCCTGTGGTTCCTCCTCGCTTGATGACTCGCTG
TCCGAGTCATCTCCAGTACTCGACATCTCTAGCCCGCTCACGGCCTCGGCCTCAGTCTCG
TGCTCGCCGTGGATCGCATCGAGGTCAACAAAGACCATATCATTCTCTGCCGCATCGTGA
AAGATGAGTTCACTCCCTGAATCGTTGCCTGAACCATCGCCCTCGGCATCCTTCCGGGCA
CGGTCTAAAGAATCCGCCTTGGTGATTGTGGACGTGCGGCCCCGGCGGGGTGATTTGTTG
ATGGGGGTTGCGTAGGCTTCGGACAAGGACGAGGAGGAAAAGTTTGTAGTCGAGAGCCGA
GCGAGATGGCGAGCCGCGACGGGCGGTCGAGCAGGAGAGTCGTCGGAAAGGTTGACGGAC
CGGTCGTGGAGCATTGAGGCGCGATGTATATTGATGAGGTCGATCAAGTTGAGGTGCTCA
GTCTTGAGCTGCACAAGCGCGTCGGTGACCGTTTGGAGGACTCTTTGTGGATCCGGCCTG
CCGGACTGCTGGATGGAGCTGTAGTGCTTGAACAGTTTTGGTTTCTTGCCCTTTGGGGTG
GTGGAAGTGGTGGGGAGGATGGATGGGGTCTGGGTGGGTGAGGTGGTAGCAGAGGGGAGA
AAGGGCGAGGGAAGCGGAGGAGGAGTACGGGAGCGGGTACGGCGGACAGTCTGGGGGGCA
GAGGCGGGCTCTCTGTTCCTTGCGCTCAAGAGTTCCTGAAGATCAGCTTGGACTCCTTCA
AGCATAGTCAGAGGAGCCTGCATCCTGGTGACTGAATGATAAAGATTGCTCAGCTCTACC
GGACGAACCAATGAACCTGATTCAGGCCTACTGTAGTCGGAGGTCTTTGGGAGAGCTCGG
GAAGAATCCTTGCGTTGCTGATGGCGCCGCCTGCGCTGACGCTCCTTCAAGTCGCCATTA
GTAACGAGTGACTGGAGGGCATCGGTCCAACGTAAAAAGTCGGTATCAGAGAGGGTTTTG
ATGTGCATGACCAGCGAGCCGCCAGAGTCGATATGAATCGATCTGGATTTGAGCGAGATG
GAAATGGAAGCAAGGGTGATGAAGACCGAGTCGCGGATTCGTGAGTTGGGGGAGAAGGAA
TAGGAGAGCACAGCAGGTTGTTGGGAGAGGTAAAAGTATCGACGAGCGAAGCCTTGCATC
TTTTTGCGTTTCTTTTTGAGCATCCATCCTTCAAGAATGGGCTGACCGAGCAAGACTGAG
TCATGAGTTGGAGAGCTCTGTGGTCGATTGGGAGTGGAGAAGGACATGGAGAAGAGAATT
GAGTGAAGAGCTGGAAGATGGAAGATGGAAGATGGAAGATGGAAGATGGAAGA
>GYJ|c79_g1_i1 len=1679 path=[1707:0-1678]
AAGGTTTATTGGCAAAAAAGGCGTACGAAACGCCATAATGAAGGCACCAAACGGTCCTTT
TTACATCATAAAACAAGAAAGAAACCGTGAAACAACCGTCAAGTTGAAAATTCTTCGATT
GGGAACCCTAGTCGAAGCTGCAAACAATAAATAAATAAATTACAAAAGGGAAACAACGAG
GGAGGGATTTGATAAAAATTCTCTATAATTATCCAATTACAATTCAGTCTTCTTCTTCTT
CTTTCCGTCGCGGCTGAAACCCTTGAGCCCATCAGTAGAGTGCTTTGAGATGAAGCTGAC
GAAATCCTTAACTTCGCGTCCTCCATTGTATGGGATCGGGTTCGACTTAGCGTTCTTTGG
AAGCCAGAAGAGAGTTGGGAATCCTCTAACTTCGAACATTGGTGGAACATCATTGGCGGT
GGCATCCATCTTAGCAATGATAACATCTTCCTTGTTGAGCTTCTCAGCAAGTTCCTCGTA
TTTTGGAGCCAATGATTTGCAATGTCCGCACCATGGAGCATAAAATTCAATGAGCACATC
CTTATCAGCATCCATGATAAGTTCCTTGAAGTTCTTTCCAACGGCAACCTTAACGTCTCC
TTGTTCATCTGGGATTGGCTCAGACTTCATGTATGGTTCGGCATTTCCGGCGAGAACTTC
ATCAACGAATTGCTGGAGATTGTCAACGCTGAATTCTTGGTCCATTGGATACTTTCCTTC
ATTAGTGAGAATGGCAACGATTGGCTTATCCGAGTCCTTGCGCTCTCCTAGTCCATTGGT
TTCAATTTCAGAAGAGAATTCTTCTTTGTTGGAAACGGCGAATTGAACTTTTCTCTTATA
GTTTTGAGCAACTTTCAAGACACGGTTGCGCCAGTAGTTGGATCCCTTAGGATCCTTGAC
GTAATCAACGTTGTAGTAAACAATGACGATTGGCTTTTGCTCGAATTGGAACAAGTTTCC
TTGAGTACGAATTCCGGCAAATCCAACAGTTTCATGGACCAAGAAGTTCTTAATCTTATC
GGTGTCGTAGTTACCATCATATTTGAACTCGTTAGTGTCAAACTTGTTATGGAGCTTTTT
TGGAACGAAGACAACGACGTCATCAGAGTATCCAGCCTTCTTGATGATGTCTTTGTTGGA
AGTGTGAGCGAAGGAGAAACGATCACGTTCGGTATCAGCAACCTTGAGATAAGAATCCTT
AAGCTTGCTTTCGCTCTCGAAGAATCCGATGACAACATTTTCATCTCCACCAGTGAACTT
CTCGAATTCGGCAACGGTCTTAAGTTCCTTGGAAGAAGGTCCCGACTGTCCGCGCATGAA
CTTAACGATACCATCGGCATCACGTGGTCCATCGTAGTCTTGGGCTGGAACTCCATTGCG
GAAGATCTTAAGAGTTGGGAATCCCTTAACTCCGAATTTGTCACAAACAGTCTTCTCGGT
GGTACAATCGACCTTGACGAGAGCGACTGGTGGATCGTTAGATGCGAGTTTTGGGGCAGC
TCTCTCATACTCTGGGGCAATTTTCTTGCAGTGTCCGCACCAGGGAGCGTAGAACTTGAC
AAGAGCAATGTCGTGGGTTTGGATGAGATCATCGAAGTTTCCGTCGGTATACTCGAGAAC
GGCTCCTCCAGCACTGGCGAACGCCAGGAAGGAGGCGACCAAAGCTGCCTGGACCCAAA
>GYJ|c80_g1_i1 len=1643 path=[53:0-1552 1604:1553-1558 1604:1559-1564 1604:1565-1570 1604:1571-1576 1604:1577-1582 1604:1583-1588 1604:1589-1594 1604:1595-1600 1604:1601-1606 1604:1607-1612 1604:1613-1618 1604:1619-1624 1604:1625-1630 1604:1631-1636 1604:1637-1642]
CAAAACTTGATTTATTGTTCAGAAATAAAAACCCACCAACATGATTTATGTTGATTTTTT
TTTTAAAAAATAGACAAAATCAGACAAAGATTCACAGTGAAATCAATTCTCAAAAGACCT
GGATCTCTCAAGTTGTGTGAGCCATACCTCATTGGACAAGATAGTCAAGTACCAGTGTTT
CAAGGTACCTTCTGATTAGTAGCAGCCTCAGAGTTCCCTCATTTTAGATTATTCAAAGTA
GTCTACAGCCCCAATTTTTTTGAGTCTGGACAGTGGTTTACAAAGTTCTTCATAACTGAT
CCAGATGGTGGCCATCAATCACATTTATACATGAATTTCTTTGCAAACCCTTTTGGATTT
TCTACAGGCATCTGGAAGGTAGTAGGCAGGTCACATCAACCAATCAGATAAAATACATCC
GTGCTCACAACGCCTATTCATCAAGGACATCTGCCAGTTGCTAATGTGGTGGAAAAGGGA
TTAGGGATGGCAAGCGAGGGATCATCCAAGGGAAAGCCCGAGAAGCGAAACCAGACAAAG
CTTCGGATTTATATGAAGACTCTTCGATCATTGGACAAGATCCGAAGTATGAGGTTGAGC
CAGACCGGTTGGAGAAGCGCGAGCAGTCTTGAGTTGTTCAAGAGACTCGACCAGGTCTTT
CCAGGCGTCTCTTTCAGACGTTAAGGATGCGACACTCAATATCGGCCGCTCAGATTGATT
GGAATTTCCTGCTAGGTGTGCGTTATGGTCGAGATGGGCAGAAAGCTTGCTGATCGCATT
CAAGTCGCCTAGACCGACAGGGCAATGTGGGATGATGGTATGCGCGGGCTCAAAGAGAAT
ACGCGTAGAGATGCGGGAAGCACGTATATGGGACATCGAAGTACGGAGGCCTAATTGAAT
TTTGTTAAGTGTCTCAAAGTATTCACTGATTGAGCTCGAAAAACTTTCAATCGTATTGAG
CCCAGGTTGTTTGTCATCGACAGGGGGTGTGAGACATCCCAAGGCGTCACCAGCCAGGCT
GAGCAGTTTGGCCAATCGCTCTTCGATTATACCGAGCTCCTTGACCCGTTGAGCGCTAGC
ACTATTGAGCGCGCTACGACCTTGAAAAGTGTTGGTAGCGCCATTGGACATTGGGTGATC
GCCATCTATGTGGATCGCCTTGCCCTTGCGCTGACTCATCCATCCGCGCGAGGCGGCGGT
TGTTGGGTTGGGCTTAGGTTGACCGATGAGCTGAGTTGAGCTCTGGTCATGGCTCCCAAA
AGGCCCGTTTACAGAGAGGAACTCGGGGTCATCTTCATCGTCGTCGTCACTGGATTGAGG
GGAAGGAGGAGTTTGAGAGCTGGAGATGTGAACGAGGGCTGGTAGGTGAGTGGAGGGGAG
AGAAGTGTGGTGAGAGGAGGGAGACTGAAGGGGGATGTCGGAGTGGGTGTGGGAAGGAGG
GAGAGGAGAGGGTAGTTGTTGAGAAGGGAAGAGATGAATCTGGTCGAAATCGTTTGAAGA
AGCAGAAAATTCAGAAGAAGAAGAAGATTGAGACATTTCCAGTCGACGGTCAGGAAGACG
AAGACGAAGACGAAGACGAAGACGAAGACGAAGACGAAGACGAAGACGAAGACGAAGACG
AAGACGAAGACGAAGACGAAGAC
>GYJ|c81_g1_i1 len=887 path=[980:0-196 23:197-886]
GAGAACAGTCTCTGGAAACCGCATATTTAACACAGGTCATCCAGACGTTGAGGACGCTCG
ACCAGGTTGGCCGGTGAAAATATAGGTGAGACACGGGCCCTCAGACATCGCATTGCAACG
GGGGCCACAATGCTTTCCGGAGCAAACAATAATGATCAAGAATCCATAATGACAGCGAAC
TGGGCGCAACCTCGATACTGCCGGTGGATGGACTGCCAACTCATCACCATTAAAACAATG
GCTAGTGGTGATTACCCAAAAGCACACTTCATAAGTGGGTACCAAGCCTAGTGTAACCGC
GAACCGGGAGGATCCCTTTGATTTGAATACAGATGCAGTCCGGGTCCTGCATTTCACGAC
TGAACTAAAAATATCTATAGGCCACATGAGCCATCGACAGTCAGAACGGCTTGTCCGAAT
CCGGAATCGTGGACTCGTAGTAAGAAGCAACGCCGGGAACCTTCTTCAAAACATCATCCT
GGAATCGAGGTATCGATGAAGCTGCCAGAGTGACAAAAGCCGCTGCACCTGCACCCCAGA
TACCTAGAATCGGAGCCCACCGGGTGATATGGGAAGGGGTGATGCCCATCAGGTGACGCT
GGGGTTTGATTGCTGGAGCAAATCGAGGCCGTAATTGCGAAGAGTGAGCCATGATGATGG
TGTGGTGTATGCTGATGAGGTGGTGAGATGGTCTATGGTGTGGTGTGATGTTGATCGTGA
GGGGGAGAATGGATGAGAGAGAACGGTTGAGAGGGAAAAGGGGAGTAAGTGGGCTAAATC
GGATCCAGACTTGTCACAAGAATCTCCGGGATAGCCGGAACCGCAAACAGGTGACAGAGA
CAGTGACATCGATATCGACAATTTGGTCACCCTGAATTAAAGTGGAA
>GYJ|c81_g1_i2 len=958 path=[980:0-196 1176:197-267 23:268-957]
GAGAACAGTCTCTGGAAACCGCATATTTAACACAGGTCATCCAGACGTTGAGGACGCTCG
ACCAGGTTGGCCGGTGAAAATATAGGTGAGACACGGGCCCTCAGACATCGCATTGCAACG
GGGGCCACAATGCTTTCCGGAGCAAACAATAATGATCAAGAATCCATAATGACAGCGAAC
TGGGCGCAACCTCGATACTTTTGGGTGATTCCAAGTCTTGTCAGATTATGACCAGTAACG
GGCCAATTCGAGCGCCAGAACTACCGACCTGCCGGTGGATGGACTGCCAACTCATCACCA
TTAAAACAATGGCTAGTGGTGATTACCCAAAAGCACACTTCATAAGTGGGTACCAAGCCT
AGTGTAACCGCGAACCGGGAGGATCCCTTTGATTTGAATACAGATGCAGTCCGGGTCCTG
CATTTCACGACTGAACTAAAAATATCTATAGGCCACATGAGCCATCGACAGTCAGAACGG
CTTGTCCGAATCCGGAATCGTGGACTCGTAGTAAGAAGCAACGCCGGGAACCTTCTTCAA
AACATCATCCTGGAATCGAGGTATCGATGAAGCTGCCAGAGTGACAAAAGCCGCTGCACC
TGCACCCCAGATACCTAGAATCGGAGCCCACCGGGTGATATGGGAAGGGGTGATGCCCAT
CAGGTGACGCTGGGGTTTGATTGCTGGAGCAAATCGAGGCCGTAATTGCGAAGAGTGAGC
CATGATGATGGTGTGGTGTATGCTGATGAGGTGGTGAGATGGTCTATGGTGTGGTGTGAT
GTTGATCGTGAGGGGGAGAATGGATGAGAGAGAACGGTTGAGAGGGAAAAGGGGAGTAAG
TGGGCTAAATCGGATCCAGACTTGTCACAAGAATCTCCGGGATAGCCGGAACCGCAAACA
GGTGACAGAGACAGTGACATCGATATCGACAATTTGGTCACCCTGAATTAAAGTGGAA
>GYJ|c82_g1_i1 len=614 path=[626:0-552 18:553-613]
GCTCCTTAATTTTTAAATATTTACAATATTGTGATTTTTAAGGATAGCCTCTAATTTACG
AGAAAAATTTTCAAAAGATACTGGTTCAATTTTTCCTTTTTGACTTATCCCAATTTCTCC
TCTTTCTTCTGAAACAATAATTGTTGTTGAATCAGATTGTTCAGAGATTCCCAAAGCAGC
TCTATGCCTGGAACCATATTTACTTAGCACAGATTTTTGTGTAAGTTTAAAAAACGTTGA
AGCATAAATTATTTTATTATCTCTTATCACAATTGCACCATCGTGAAGTGGAGATTGTTT
GTTGAAAATGGCAAGAATAAGCGAAGAAGAAATATTTGCATCTATTTTAATTCCATCAGT
TCGAAGATTATCAATTGCTACTTTATTTTCAATAGTAATAATAGCTCCTGTGTTTGTGGT
TGATAAATATTTAACAGCTGTTGTAATTTCGTGTACTAAACGTTTTTGTGTAGAGCTTGA
AAGCTCAGCAAATTTTGTGCTCTTCGATGGAAGTTTTTTAACAAGAAAAAAAAGTTGTTT
TGCAACAAACAACAAAAAAAAGATGATAAGCAATGTTAAAATAGCAATTTCGTAATTTTG
TGACATAACTTTTG
>GYJ|c83_g1_i1 len=1292 path=[1320:0-1291]
AACACTCAAGCATATCGCCTCATTCTACCTTTCACATAGCTCAATGTGCCCTGCAAAATC
AAAAGGTTGGTAGAAGTAAATTCAGCATATGAGTACAGTACTGTCAATCAAGCTAACTTT
TTCAATACTTCTTCTAATATGTTTCTATCTGTTTTCTACAAGGCTTGCGTAAGATTGAAG
GAGACCTGTTTGAGTACGTTTCAAACAGGCATGACTAGATTTTGACTAGCTGTCAAGTAT
GATGGCCTGTAGTCCACACAACGAAAAGCCCAAGAAACTTAGATCTATTTCCTATCTTCT
TGGGTATTTTTTTAAAAAAAAGAAACTTTTTGCTACATCAAAGAAGCAAGTTCTACTTGA
TCTTCATTCGCGAGTGTAGTCGTATGCACCACTGGTGGGTCATTTGAGTCACGGAATGCA
ATTTATGTACAATCCATACAAGTCTGGTGCTTTGATTCTGATAGCCGCTAAAGTGCTTGT
CCACCTCAAAAGAATGAACAAGTCATATGAGACAAGGCAACTCAGGTGGCCCAAGCCCCC
ATCACATCCGCCAGATCGTCCATAGTTTCCCGCGTCAGAGCCTTGATCTCGTCGCAAATC
TTCCATTGCTGAGCAAAAGCGTTGACGTCGATTTCCTCGCAATTGAACGACGAAAAGAGC
TCGCGCTTCGCAAGCAACTCGGCCTGGTAAGCTGAGAACAAGCTGCTGAGATGGTTGAGC
GCATTGATCGGGTCGAAGCCGATCGATCCGTCGACGACGGGTTCGGCGAGATAGATATCG
ACCTTGTAGAGCAGCTCTGAGAGCTGGTCAACAGTCGCTTCGAGCGCAGTCAGAGAGCCC
CGTATCGACGCCAGTGCGTCTTCCCCCGTCTTGGCAAGCGTAGCCAGAGTGCGTTCACGG
ATCGAGGGGTGTTGTGATTTGACAGGCGAGAGGGCTGATCGATCGGGAAGGTTGCTGAGA
TTTACATACTGTTGATGGGAGGAACTGAGGGTCTGGACATGCGTGATTGAGTCGTTGAAC
TGTCGCTGGAACTGCTGTGTGAGCTGATCGCCTCGATTGAGAAGTTGGATGATTGACGAG
GTGCCCTGAGAAGCAGAAGCAGAGGGTTGAGAGCTTGGCTTCAAGGGAGATGAGCTTGGT
TGTCCATCGATTTCCATTGAGAATAATGACGGGTTTTCTGAAAATCTGCTGTGCAACCAC
GAATATTAGCACGATGGGGTCGAAGGAAGCCAGATGGGATTTGGGCTGATTATGTAATCG
CAATCATAACTCATGAGCAAGGCCCCCCCTGG
>GYJ|c84_g1_i1 len=1797 path=[185:0-442 184:443-1796]
GCTACCAGTCTTTTTCCTCACATCACATCACGGCCTCAAGTTACTTTCTCTCTGCAGACT
CACGAATACCAATGAGTTATCTTGGAGCTTCAATTGCCATTCGCAAGTTGTACCCTCCTC
TTGCTATCATGCAAGCCACCCTCTCAAAACGGTCCCTTGTGACCCATGCCCGGGTCGGTT
CGGCTTTTTCTTCAGCCTTGCCATGCCGTCCGTCGTCGGTCAGCTTTCATCTTAATGCCT
TCCGATCACGGGGGTTCTCAAGCTCTGTTCAGAGTCTGGATACTGGTGACCCTAGTGGCC
TTCAAAAAACGAACACGGTCACACATTTTAAAGACTCACCGGCGTTCCAAGCCGACAGCC
AAAGCTCAGATCAACCACGGACACATGAAGATTGGTGTCTCTTCCATCCAGTCTATAAAC
CTCAAGAGCTGACCGAAGTTCGAGTCGTCAGACACCAGCCTAAAGATCTCTCAGATCGAA
TTGTAGCTGGGCTCGTTCGGCTCGTCAGACTCGGCTTTGACACAGTCACTCGATATAAAC
CTCCACCCCCCGACGTGGACCAATCCAAGCATGCTGATATGAGTCTTCAAGAACTTAGAC
AAGCTCGACTGGTAATGACTCCACAACAATGGATGGCGAGGATTTTGTTTCTCGAGAGCA
TAGCAGGTGTGCCTGGCATGGTCGCCGCGATGTTGAGACACTTCAAGTCTCTCAGGATGT
GCGGCCGTGATGGCGGGTGGATCAGAACTCTCCTGGAAGAAGCTGAAAATGAACGGATGC
ATCTTCTGACATTCATGAAGATCAAACAGCCGAGCATACTGTTTCGTGCAATGGTCTTGG
GCGCACAAGGGGTATTTGCAAACCTATTCTTCATGGCCTACGTTCTCTCACCACGCTCAG
CCCACCGATTTGTCGGTATCCTCGAGGAGGAGGCGGTTGTGACATACACGCTAGCGATCC
GAGAGCTTGAGGCGGGCCTGCTGCCCGAATGGGAGAACCTGCCGGCGCCCCAGATCGCGA
TCGACTACTGGCGGATGGCGCCCGGGTCGAAAATGGTGGACCTTCTATATGCAGTCCGGG
CGGACGAGGCAAACCACCGGTTCGTCAACCACTCGCTCGCCAACATTGATGGAACCACTT
TCAATCCCTTCGCGATCAAGCAGCCTGATGGAATCGTCCGAGGCACCAAGCCTGGGCTCG
ACCGACCCGAAATGGAAGCCTGGGCAAAGAAGGTCGAAGATGAGCTCGTCGCCGGGCGAC
AGGCTGTCGCGGAGGAGCACCGGCCGACTACTAAGCACACGAACACGGTCGAGTTCCGCC
ACGAACCTGCACACCCGAGCCCCAGTGCGTCGGTCTGAGCACCCCTCGCTCGGATCAGAT
CAAATGATGTGGTTGTTCGGGTCCAATCGTTATCTTTTCTTCGTTGTTGTATTCGATCGC
CCATCCCCACTCTTAGGTTTTGATTATTTTTTTGTCTCATTCTTGGCCCTTGAATGTCGT
TATGCAATATCCCCACTCGCAATTGTTTTTTAATCGGTTTTCCTTCCTTTTCATCCTTCA
TATCTTGCTCAGCCCCCATGTCAAAACAAATTAACGCATGTCTTGTGCTGTAAATACCGG
AATCAATGTACACAAAAAAAATGGATATCTAAGGATTGGCACTTGTTGTTTTTGCGTATC
CAGTTTTCAATCATCTGCATTGTGATTACAGCAAATGAATGTCCGAAGATAAATTATACA
AGATAGATTTTTTGGTTGATAGACGTTTTGCAATCATTAGATTTGTCTGCATCCCCA
>GYJ|c84_g1_i2 len=1445 path=[93:0-90 184:91-1444]
TTTCAATGCTTCTTGTCAAGCCTTTTCATGATTCCTACTTTGTGAGCGCCTCGGTCTCTG
ATCGCTGTGCGCGTGTTTTTCTTTGGTTTAGGTCGTCAGACACCAGCCTAAAGATCTCTC
AGATCGAATTGTAGCTGGGCTCGTTCGGCTCGTCAGACTCGGCTTTGACACAGTCACTCG
ATATAAACCTCCACCCCCCGACGTGGACCAATCCAAGCATGCTGATATGAGTCTTCAAGA
ACTTAGACAAGCTCGACTGGTAATGACTCCACAACAATGGATGGCGAGGATTTTGTTTCT
CGAGAGCATAGCAGGTGTGCCTGGCATGGTCGCCGCGATGTTGAGACACTTCAAGTCTCT
CAGGATGTGCGGCCGTGATGGCGGGTGGATCAGAACTCTCCTGGAAGAAGCTGAAAATGA
ACGGATGCATCTTCTGACATTCATGAAGATCAAACAGCCGAGCATACTGTTTCGTGCAAT
GGTCTTGGGCGCACAAGGGGTATTTGCAAACCTATTCTTCATGGCCTACGTTCTCTCACC
ACGCTCAGCCCACCGATTTGTCGGTATCCTCGAGGAGGAGGCGGTTGTGACATACACGCT
AGCGATCCGAGAGCTTGAGGCGGGCCTGCTGCCCGAATGGGAGAACCTGCCGGCGCCCCA
GATCGCGATCGACTACTGGCGGATGGCGCCCGGGTCGAAAATGGTGGACCTTCTATATGC
AGTCCGGGCGGACGAGGCAAACCACCGGTTCGTCAACCACTCGCTCGCCAACATTGATGG
AACCACTTTCAATCCCTTCGCGATCAAGCAGCCTGATGGAATCGTCCGAGGCACCAAGCC
TGGGCTCGACCGACCCGAAATGGAAGCCTGGGCAAAGAAGGTCGAAGATGAGCTCGTCGC
CGGGCGACAGGCTGTCGCGGAGGAGCACCGGCCGACTACTAAGCACACGAACACGGTCGA
GTTCCGCCACGAACCTGCACACCCGAGCCCCAGTGCGTCGGTCTGAGCACCCCTCGCTCG
GATCAGATCAAATGATGTGGTTGTTCGGGTCCAATCGTTATCTTTTCTTCGTTGTTGTAT
TCGATCGCCCATCCCCACTCTTAGGTTTTGATTATTTTTTTGTCTCATTCTTGGCCCTTG
AATGTCGTTATGCAATATCCCCACTCGCAATTGTTTTTTAATCGGTTTTCCTTCCTTTTC
ATCCTTCATATCTTGCTCAGCCCCCATGTCAAAACAAATTAACGCATGTCTTGTGCTGTA
AATACCGGAATCAATGTACACAAAAAAAATGGATATCTAAGGATTGGCACTTGTTGTTTT
TGCGTATCCAGTTTTCAATCATCTGCATTGTGATTACAGCAAATGAATGTCCGAAGATAA
ATTATACAAGATAGATTTTTTGGTTGATAGACGTTTTGCAATCATTAGATTTGTCTGCAT
CCCCA
>GYJ|c85_g1_i1 len=996 path=[1024:0-995]
GAATTTCTAAAAGCAGCAGGTGATGTACTCATTCAACCCCTGAAGGCTATCACTAACATG
TGCTTCACTACGGGCTCTTTCCCCAAGAGTTGGAAGACAGCAATCACAGCTATCATATGG
AAGCAAGACAAGCCGTCTTATGCGGAACCTGGAGCATACCACCCAATAGCCTTCCTCAAC
ACCTTAGGTAAGATGTTCGAATGCATCATTGCAAAGCAGCTGACACACTGGGCAGAGACG
GGACACCATCTGGTGGATGGTCACATGGGTGGCCGCAAAGGAAGGAGTGTTGAGGATGTG
ATGGTAGTCCTAACATTGTGGATCAAGGCAAAGTGGTGGGAAAATAAGGTGGCTATGGCA
GTCTTCCTGGATGTGAAGTTGGCCTACCCATGGGTCTATGCTGATAGACTGTGGGAGGTG
CTTCGAAAGAAGGGCTGCCCGAAGTATCTCCTGAGGGTAATCAACTCCTTCTTACAAGGC
AGAACCACTGTCTTATGGCTTGAAGATTTCACTTCAGAAGCATTTGACATAGCAAAAGGC
CTCCCGCAAGGGTCTCCCCTATTGGTGATCTTATACCTCCTCTATAACAATGAGTTGGTA
GAGGGAAATGTTAACCTGGACAAAGACAACCTCAACATAGGCTTTGTAGATGACATGGTA
CACTTGGTCGCTGATCGAAACAAACACTGGGCATTAGAAAGACTCGAGGGCAAGTGATAA
CAAGCTCTGGGATGGGGACTGCATCACGGGGCAATTTTTGATGAGCAGAAAGCTCAATTC
ATGATCTTCTCCCATAAGCGATCCATAACTACTGAACACATGAGCTTTGGAACACAGAGA
CTAACAAAACAACATGAGGTGCGCTGGCTAGGCCTTTGGCTCGATCCAAAGCTGAATTTC
AAGGGACACATCAAGAGAATGCAGATGTGAGGAAAGAACACACTTGCACAACTGCAACAG
ATAAGTAAAACAAACTGGGGAATGGGAATGAAGGAG
>GYJ|c86_g1_i1 len=433 path=[461:0-432]
GAAGAAAGAGGCAGGCGATCGAATTTTTTCGAAGCAATAAAAGATGGCAGGCAGAGGAAA
ATCCGTAGAAGGAAAGAAGGCCGTTTCAAGGAGTTCAAAGGCCGGGCTTCAGTTTCCTGT
TGGGCGTATAGCCAGGTTTCTTAAAGCAGGGAAATATGCTGAGCGTGTTGGTGCAGGCGC
TCCTGTATACCTCGCAGCCGTTCTTGAATATCTTGCTGCCGAGGTGCTCGAGTTGGCTGG
TAACGCCGCAAGGGACAACAAGAAGACTAGGATCGTGCCTCGACATATTCAATTGGCTGT
GAGGAACGATGAAGAGCTTAGCAAGCTTCTTGGAGCTGTTACAATTGCCAATGGCGGTGT
TCTTCCCAATATTCACAATATTCTCTTGCCTAAGAAGACTGGTAGCGGCAAGGGTGGAGC
TACTGAGGCCGAG
>GYJ|c87_g1_i1 len=229 path=[245:0-94 12:95-228]
CTTTGGCCAATTTGGTCATGTCCGTACGTGGTCATTCCACCTCACTTTTCGAAAAGTGGT
AGTACTAACTTTTGTGCCTTTTGACGCTTCCGCAGTCGATGCCATTGGTTTGTCATCTTG
TGGCCTAACCCTGTCTCGCCAGTGTTTTGGGCCCGTGACAGGCTTAAACTAACGCTTGAC
CGACACGTCTTTGCTTGTTAAACTTAGTCATGCAAGACCGTGAAACTGG
>GYJ|c88_g1_i1 len=1235 path=[1146:0-633 2313:634-700 1780:701-1234]
GGGAGAGTGAACTTCTTGCTGCAATTAGTAGAGTCAAGCAGACCGTGGAATTAGCATCAA
GTAAGGCTGTATACTGTGCAGTGAATCGAATCATCCGATAGATGAAGAACCCAAATTGAC
GATTACAACATGCTCAAAACATAGAAGATAGCATCAGATTCTTGGGATAGTCAAACCCGT
CTGAAGGAAAGACCAGATTGCATGGGCAAGCATATAGCGTGACCAAATTAAGAGACTAAT
CAAGTGCCAATAGAGGTATATTACAAAGATCAATTGGTCGGTCAGTGTCGCGGAGATACG
GGTATGACTTGTACAAAGTGATTTTCGGGTTCTTCAATCACAAATCAATTCAGCATTCGG
ATGTCCAGATGAATGTTCTTGTATCCCAATCCAAATCATTAGCTGTCACTTTTTGAGCCA
GCCCGGTCACCGGTGGCCTCTTTCAACCTGCGCTCCTTCCGCCGCTTGACATCCCAATTG
AACACTCGGGCGATGTTAACCTGACTCGTGGTGATCTGGTTGCGCAAGTATGCTTGCTCT
TCAGTTGCTTCAGCCAACTTGATTTTGGCCGATTCAATCTTGTTTGTGAGGAGTTCCTGG
GCTTCGCACAATGGATACGCCAGCATCGTGTTCGCCTGGCAAAGCGGTCATTTGGTTATT
GCCAGGCGTAGTTGAACGGACACTCGCGATCTGGACACGTACTCCTAGCCATAGATAGAC
TTCTTCCACGGGCTCCACCACAGCACTTGTGTAAAGTGTATCGGCTAATTCAAAATGTGT
CTCGAGCACTTCACTCTCTTCCTTTTTCTTCCGCAAAAGCTCAACGGCCTCCAGGGTACG
TTCTAGCTCTGGTATCTTTTCCTCGAACCCTAGCTTCTTTTGCTGCGTGCTTTTCTCCAT
GAATTGATACTTTGAGATCATCTGTTGCCAGGCTTTCAAGGCAGGCTCGACTTCGGCATC
AGGACCACCAATGTGTTTTTCGACATCATCAATGAAGATGGCCTCGGGGATGCCTCGTGG
ACCTGACTTGGTAGTCGGGATGAGGTTCGGCTGGGATGTCATCGAGCAGTTGGCGGACCG
GTGCTTGATCTAGATTTGTGTTGCTCTCGTTGGTGCCGTGGTAGTCTTGAAGCTGAGAGA
GGAAAAGTGGTGATTGAGATTTTGAAGGTGAACGACGGATGCTACATATACACAGAAAAC
CTGCCCGTGTAAAGCCATAAAAAGCTGGTTTTATG
>GYJ|c88_g1_i2 len=1168 path=[1146:0-633 1780:634-1167]
GGGAGAGTGAACTTCTTGCTGCAATTAGTAGAGTCAAGCAGACCGTGGAATTAGCATCAA
GTAAGGCTGTATACTGTGCAGTGAATCGAATCATCCGATAGATGAAGAACCCAAATTGAC
GATTACAACATGCTCAAAACATAGAAGATAGCATCAGATTCTTGGGATAGTCAAACCCGT
CTGAAGGAAAGACCAGATTGCATGGGCAAGCATATAGCGTGACCAAATTAAGAGACTAAT
CAAGTGCCAATAGAGGTATATTACAAAGATCAATTGGTCGGTCAGTGTCGCGGAGATACG
GGTATGACTTGTACAAAGTGATTTTCGGGTTCTTCAATCACAAATCAATTCAGCATTCGG
ATGTCCAGATGAATGTTCTTGTATCCCAATCCAAATCATTAGCTGTCACTTTTTGAGCCA
GCCCGGTCACCGGTGGCCTCTTTCAACCTGCGCTCCTTCCGCCGCTTGACATCCCAATTG
AACACTCGGGCGATGTTAACCTGACTCGTGGTGATCTGGTTGCGCAAGTATGCTTGCTCT
TCAGTTGCTTCAGCCAACTTGATTTTGGCCGATTCAATCTTGTTTGTGAGGAGTTCCTGG
GCTTCGCACAATGGATACGCCAGCATCGTGTTCGCTCCTAGCCATAGATAGACTTCTTCC
ACGGGCTCCACCACAGCACTTGTGTAAAGTGTATCGGCTAATTCAAAATGTGTCTCGAGC
ACTTCACTCTCTTCCTTTTTCTTCCGCAAAAGCTCAACGGCCTCCAGGGTACGTTCTAGC
TCTGGTATCTTTTCCTCGAACCCTAGCTTCTTTTGCTGCGTGCTTTTCTCCATGAATTGA
TACTTTGAGATCATCTGTTGCCAGGCTTTCAAGGCAGGCTCGACTTCGGCATCAGGACCA
CCAATGTGTTTTTCGACATCATCAATGAAGATGGCCTCGGGGATGCCTCGTGGACCTGAC
TTGGTAGTCGGGATGAGGTTCGGCTGGGATGTCATCGAGCAGTTGGCGGACCGGTGCTTG
ATCTAGATTTGTGTTGCTCTCGTTGGTGCCGTGGTAGTCTTGAAGCTGAGAGAGGAAAAG
TGGTGATTGAGATTTTGAAGGTGAACGACGGATGCTACATATACACAGAAAACCTGCCCG
TGTAAAGCCATAAAAAGCTGGTTTTATG
>GYJ|c89_g1_i1 len=1182 path=[1:0-1181]
AGCAAGTCTCCCGGGTCAAGTGCCATCGTTACTTCCCGCGCTTCCAATCATTCAATCCAC
CAACCAGTTTCACGGTCTTCCCCTCTCTGCCACTTTAGCCCCTGGTATGGGTTTCAGCCA
ATCCGAACCGCAGCGGTATCTTACTCCCCGTGTTGCTGGCAATCCAAATCCACTTCAGTC
GTCTCCCCCATTGCTCTGGCAGTCGCCCCTACCCTCTTCACCACAAGTCTGCAGGAATGC
GAACGCAACGAATTCTGGCGCTTTGAATCTTTCAGACGCCCTCGACAGTTCTCAGGGGAC
GATGTCTTTCCATCCAAATCTATTCCAAGCGCTGGAACCCAATCCTACAGCTGGCCTCAC
CACCCTCACCACTCCTTCCACCAATTTTATACCCCCTTCGGCTATCCATTCCGCCAATCT
GTTACCGGGCTATCCACAAAACTCCCAGATTTCCACACCCAATGCAAGCATTGGATTCAA
CCCCTCGCCTCACTCTATCGGCGCCCGTCCGAATCAGCCTTCTACAATGCCTAACAACTT
CGTGTCTCCATCTGTTCCCACGACCGCGTCTAGTAACGGCATTGTGACCGACTCCACAAG
CCTGAAGGGTTCATCAGGCACCCTCAACCGACCTGATCCCAGCTCGTCAGCCTTACCAAG
CACAAAACGTGGCTTGAGGATTTCCTCGCTCCAGGTTGCAGGTCAAAAACCAACCCGGAA
ACCTTCGGCAGCCTCTACTTCTGTGTTTGTAAACTTTACATCCAAGGACTCTCAAAAGTT
GCTCAGTGGGGTCGCGCCTAGTGGAAGTTCGAAACGCAAGCGCGCTGCAGATGGCGATGG
GGCGAATGCTCCTTCTCGTGCCGGTGAGCCTTCAGCAAATACTGCTGATCCACATCCACC
CACAAAGCGTCGCGTCGTTAGCACGTCGACGTGAAGTATATGCACAAAGTGTCTGAAAAG
TTTCTGAATTGCCAAGGGGGAAAGGCATATATGGACAATTCCTCTGTGACACAATCAATG
GACTTTATTTCCCCTAATTCATACCGTATCCATCATTTATTTATTCCTACATGAAACCAT
CAATTTTTCTCACTCACTTCCGGGGCCTTGGAAACTATTATCTGTTATCTGCTTCATCAG
ATCGAGTTTATCTTGTCAATTTTTTTTCCTCACAAGGTAAAG
>GYJ|c90_g1_i1 len=2707 path=[1:0-2706]
GAGGCAAGTTCTGCTTAATGAGACCTGAATTTGAGACTGATAGCGTCAATGAAGGATGTA
ATGTCAAATGCCCTGGACCCCAGCAGACCTTTGAGGTCGTTGCTGGATGTAAAATGTTAT
GTTGGACATCTATCTGACCAAGAGATGAGGATGAGAGAAAAGATGCCAAGCTTGGTGAGA
TTATGAAGCAGTGTACTAGTAGCTACTCTTCTCGGTCTCGGTCTCGCTAAGCTGAACTGG
CCTGTAGAAATTCACGTTGCCCGAGCTCGCTGTCTGAGCTGCGAATGCCTCACCGCCTTT
TCTGCCCTGTCTTTGCTCAAGCTCGACTTTTTCTCAGGTCTCCCCACTGCCACCAGCTAG
TCTCAACACATTTCTCCCTCAGAACCTCCCAGCGTGCCATGTCTACCACTTCCAGCCCGG
TTTCGCCGATCGTAAAGGATGCTCATCCATTTGATCGGGCTCAAATCGAAGGTCTCCTCA
TCAAGCGCTTCTTCTACGCACCCGCATTTGAACATTATGGCGGTGTCGCCGGGCTCTATG
ACTTCGGTCCGCCCGGGAGCACCTTGCAATCCAACATCCTTCAGGAGTGGCGTCGACATT
TCATCATTGAAGATGAGATGCTCGAGATCGACACCACCTGCATTACTCCCGCAGATGTCC
TCAAGACCTCGGGCCATGTCGACAAGTTCACCGATTGGATGACGCGCGACTCCCAAACGG
GTGACATCTTCCGTGCCGACCATCTCGTCGAGGCTGTCCTGGCCGCCCGGATCGCCGCCG
ACAGCGAGGCGCGCGGCGTGGGCACGGGCACGGGCACCGGGCTGGCGTCGAACAAGCTAG
CCAAGAAGAAGAAACTCAAGGCGGCGCCGGTTAAGCTCCCAGATGACACCCTCGCTCGCT
ATCATTCCACCCTTGCGCAGATCGACAACTACACCGGCGCCGAGCTCGGCCAGCTGATCC
GCACAGAGGCCATCCGGGCGCCCGATACTGGAAACGAGCTGACGGAGCCGGTCGAGTTCA
ATTTGATGTTCGAGTCCCAGATCGGGCCGACCGGCCAAGCAAAGGCCTACCTCCGTCCAG
AGACCGCCCAGGGCCACTTTGTCAACTTTAACCGCCTGCTCGAGTTCAACAATGGTCAAC
TGCCGTTTGCATCAGCCCAGATTGGCAAGAGCTTCCGGAACGAGATCTCCCCTAAGCAGG
GCCTCCTCCGTGTGCGCGAGTTCACGATGGCCGAGATCGAGCACTATGTGGACCCAGCAG
ACAAACGACACGACAAGTTTACTGAGCTTCGTCACCATCGGCTCAAGCTCTTACCCAAGA
CCGTCCAGGCTGAGGGACGGACGGAGCTGGTGGAGATGTCGATTGGGGAGGCTGTCGAGC
GACAAATTGTCGACAATCAGACGCTCGCCTACTTCCTGGCCCGCATCGACCTCTTCTTGC
GCAAGATTGGCATCAACCCGGCTCGACTACGGTTCCGACAGCACATGGACAACGAGATGG
CGCACTACGCGTCGGACTGCTGGGACGCAGAGATCCACTCGTCGTACGGCTGGATCGAGT
GTGTCGGGTGCGCAGACCGTTCGGCCTACGATCTTACGGTCCATTCGGTCCGCACGGGCA
CCAAGCTCGTCGTGCGCGAGCCGCTCAAGGAGGTCGTCGAACGGGTGGTGACCGTGGCGA
CATTTGACAAGAAGGTGTTTGGACCTAGGTTCAAGCAGGACGCCAAGGTCATCGAGGAGA
CGGTGTGTGCGCTGGATAAGGCGCGGCTCGAGTGCATCGGCGCCGAGCTTGGATCGACTG
GATCGTCCAAGATCGTTGCGGCCAACGGCAAAGAGTACGAGTTGACGGCTGATGTGCTCA
AGATCGAGCGAAGGACAATCAAGGAAACCACACGAGAGTACACACCAAACGTGATCGAGC
CGTCGTTTGGGATCGGGCGTATACTTTACTCACTCCTAGAGCACTGTTTCTGGACTCGAG
CAGAGGATGTGAACCGCGGGGTCCTGTCGCTTCCACCTTCGATTGCACCAATCAAAGTGC
TGATTGTACCTTTGAGTGGTACAGATGTGCTGAGGCCATTAGTCAAGTCCATCTCGAATA
AACTAAGGAAAGCGGGAATAGCCAGTAGAGTAGATGACTCGAATGCCTCTATCGGGAAAC
GATACTCTCGAAACGATGAGCTCGGAACTCCATTTGGAATCACCGTTGACTTTGGATCGG
TGAAGAATGACACTGTCACTCTCAGGGAACGAGACTCTACAAAACAATTAATTGGAAAAG
TTGATGAGGTAGTAGAAGTTGTTAGAGAAATTTGTTCTGATGAAAGAAATGGTTGGGAAA
TTGCATCTGAACGATTAGCAGAATATAGTGGAAAACAAGATGTTGAATGAGTTTACAATT
CTCTTAATTTTATTGTCTTGAATTGATTGATTTTTATATATATATATTTTTTGTTAATTT
TTTTTCAACAATAAACAAATGGTTTAAATTTATTTTTTTGAGTGGTTTTTTTTTTTTCCA
GAATGGAAATGGTGAATATTAAGATTAGTGTTAATAGTTTTTCTCAGTTTTTCTCACTTT
TTTTTTGTGGATTTGTTTAATTTTTTATATTTTTTTTCCCCCTTCAAGAAAAAAAAAACA
AATTTTTTCAAGTTGTATAAAGTAGTGAGTGAAAATTGGGTTATAGGATTTATTATGAAT
AGGGTTA
>GYJ|c92_g1_i1 len=383 path=[411:0-382]
TGATGGATTCGGAAGTTCTTTGAGTAAAAGATATGGGCTTAAACACCCGCCTCCAAAGCC
TGGCATACGAAACCCAAAACCTAAAACGAAATGTCCAAACCCACATGCCTGTACCTCTTG
GGACTATTTTGGGTATGGCGACTTTAATTAAGCTCATTAAATGATCCATGAGACAGATGG
GTGGTCATCTACAAGCTGGTATCTTGTGATATCAAATTGGTCGATGCCAACTGCAGCTAT
GACATTGAACGGGAGTCCAATTGTCCATTTCCTTCTTATCTGGCTTGAATACTATGGGCA
ACGCACTCTTTTTCATTGTGTCTCTTGTGAAATCTGGTATTCCTCTGACTAATCCAACAC
TGTAAAAACCCAGCCGATTTTTG
>GYJ|c93_g1_i1 len=1587 path=[56:0-1586]
CCTCTCTCCTCTCTCCTCTCCCCTCTCTTCCTTCTTCACTCATCTCATCAATCATGTTCT
CCTCTTCTCTCTTCCGTCGTGCCTCAAGGTCTTCTCATCCTCTCTCCTCTCTCTCTCGCT
CTCTAGCCACCGCCTCCTCATCTCCTTCCTCTACCTCAAACTCTTCTCATCCCATCATCT
CCAGTCCAACTCAGGCCTTCAAGGGTCTCAAGCTTCCTGACAATACCTACAAGGTCACCC
TCATCCCCGGCGACGGTATCGGCCCCGAGATCTCTCATTCTGTAAAGTCCATCTACGCCG
CCGCAAACGTTCCCATCACTTGGGAAGAGCGTGATGTCACCCCGGTCCTCGTACACGGTC
GTTCCACCATACCCCAGGACGCGATTGACTCAATCAGGGCTACCACTGTCGCTTTAAAAG
GTCCACTCGCTACTCCAATCGGAAAGGGCCACGTATCCCTCAACCTCACCCTCAGGCGCA
CTTTCAAGCTCTTTGCCAACGTCAGACCTTGTCGCTCCATTGTCGGTTTCAAGACCCCTT
ATGATGACGTCAATAGCGTCCTCATCAGGGAGAACACTGAGGGAGAGTATTCGGGCATCG
AGCATGAGGTCGTCGATGGCGTCGTCCAGTCCATCAAACTCATCACAATGGACGCCTCCG
AGCGTGTAGCCCGCTACGCCTTTCACTATGCCCGTCTCCACAACCGGCCCCACGTCACCG
CAGTCCACAAGGCTTCGATCATGAAAATGTCAGATGGCATGTTCCTCCAGGCTTGTAGAC
GGGTCAAAGAAGACTACCCAGATATCAAGTATGACGAAGACATACTCGACCGGGTCTGTC
TCCGGATCGTCCAGAACCCAGCACCATACTCTGACCGAGTAATGGTCATGCCAAACCTCT
ATGGAGACATCCTCAGTGACATGTGTGCTGGTCTGATCGGTGGCCTTGGCCTGACACCAT
CTGGAAACATTGGGCGTGATGCGTCAATCTTTGAGGCTGTCCATGGCTCAGCACCAGATA
TAGCCGGTCAGGGAAAGGCAAATCCAACAGCCCTGCTCCTGAGCTCACTGATGATGCTTA
GACACATGAGTTTGGGAACTTATGCAGATAAGATTGAGAAGGCAGTTTTAGAGACTATTG
CAGATGGAAAACATATCACGGGAGATTTGGGTGGAAAAGCGTCTACTCAAGAGTATACGG
AAGCAATTGTTAAAAAGTTGTAAAATGTGATATTGGAAAGGAATAGAGAGAGTATTGTTG
ATGATTTAGAATAAGAAGGTCTTGAGAGAGAGAGAGAGATGTGGAATTAGATTTTTTTGG
TTTTTATGTTTTTGGGTGGGAAGTGGGAATTAATGTGAGGTGGTGGTATTGGGGGTTTGG
TTTGAATAACTAGAAGTTGGGGATTTAAATTTGGGTTGGTTTTTTTTTTGGTGTTGATAT
ATACTTTTATTTTTTTTGGGGGAGGTGAGGGTGGTATTATCTAGATGGAAATTGAAATTG
AAATGGAAATTGAAATGGGAGAGTGGAATTGGTAGTCAGCTTAGAAGGTGAGTGTGAATT
TGAATAGAAAGTTGAGTTGAGATTCAG
>GYJ|c94_g1_i1 len=550 path=[1:0-19 21:20-55 21:56-91 97:92-549]
TCAAAAACTGGAACTGCCGCATGACAGATTGCAACAGAATGAGCCGGAGTACCATAATGA
CAGATTGCAACAGAATGAGCCGGAGTACCATAATGAAATAGAAGCGGCTGAGCCGCCGGC
GCGTTATGAACCCGATGCAAGTGACACACTGCTTTTTCCTGGTCATCATCATATCCATCT
TGAAGCCAATGCGGAAGCAGCTGTTCACCCGCCACCTCAGTTCAACTCGACATTCCGTGA
CGATCAAACTTTTTTTCACAAGGATGCTCCCGGAACCCAATCGCCAACCAGCTCGAAGGA
GGCAGAAACTCGCAGAAGCGACCAAAAAGATGAGGGAGCCCAGCAGAAAGTAACCCCTGC
ACTGACAGGCGAGCCTGAAAATGTGTTCAACCAGAGCGCAACAACCTTGTATGCTGGAAC
GCCGGAACGCGTGGAAAACGGTAACACAACTTTGAAGCCTTGCAAGACTGGGAACCCGGA
AAAACCCATGCTTACAGCGAAGACACTTGAACATGGTGGCCCGACTGTCAGAGCATATTC
TAAAAACAGA
>GYJ|c98_g1_i1 len=520 path=[45:0-79 44:80-519]
GGCAAACTGTCGGTGTCGGAGTCGGAGTCGGTGTCAGTGTCGGTGTCGGTGTCGGAGTCG
GTGTCAGAGTCGGATCGACTGTATGTATGTACATATGTAGCACATGGCTCGATTTCATAA
AGCCAGAATCAGTCTAGGATGATGCGCTCCGCGCTCCCGCCCTGGCTGGTGGGGACAGAA
CAGAAAGATGAGTCAAGAAACCCCCGGGCGTGGAATTATCAAGTCAGGGCCTGTACAAGG
GTAGTGATTCGACGGCCACCCCAGGTTTTCTTTAGGGAGCATTGGGGGTTTTGGTAGATG
AGATGATTTCCAACAGCCTCAGTAGCTGGAACAGCTCAGGCCATCATCAGCTGTTGGCCA
ATTCACACCAGTCATATTGTCACAAGACACATATCAGTTAGGTCTGAAGCTTGCAAGCTG
CTTGGAACACAAGGAACCTGGTCCCCAAATAGGACCCACTTTTTTAAAAAACAAAAACAA
AAATCTATATACATCTAGCTAATAACTCCTTCATACTTTC
>GYJ|c98_g1_i2 len=606 path=[45:0-79 124:80-165 44:166-605]
GGCAAACTGTCGGTGTCGGAGTCGGAGTCGGTGTCAGTGTCGGTGTCGGTGTCGGAGTCG
GTGTCAGAGTCGGATCGACTGTACACTCTATAAACTCAACTTTATCTATTTCTTACTTCA
ATTCGATTGGTACTGATGACTACTTATGTTTCAATTGTGGATCAAGGTATGTATGTACAT
ATGTAGCACATGGCTCGATTTCATAAAGCCAGAATCAGTCTAGGATGATGCGCTCCGCGC
TCCCGCCCTGGCTGGTGGGGACAGAACAGAAAGATGAGTCAAGAAACCCCCGGGCGTGGA
ATTATCAAGTCAGGGCCTGTACAAGGGTAGTGATTCGACGGCCACCCCAGGTTTTCTTTA
GGGAGCATTGGGGGTTTTGGTAGATGAGATGATTTCCAACAGCCTCAGTAGCTGGAACAG
CTCAGGCCATCATCAGCTGTTGGCCAATTCACACCAGTCATATTGTCACAAGACACATAT
CAGTTAGGTCTGAAGCTTGCAAGCTGCTTGGAACACAAGGAACCTGGTCCCCAAATAGGA
CCCACTTTTTTAAAAAACAAAAACAAAAATCTATATACATCTAGCTAATAACTCCTTCAT
ACTTTC
>GYJ|c99_g1_i1 len=209 path=[187:0-208]
CAACTTTCACATTTCAATATACAAAAGGAACTTGCATGTACACTGGTATCTCAAATCTAC
TCGTCATCCTCCTCCTCCGCCGCGCGAGCCGCAAGGACGTATCGGTCGACGCCGTGCTTG
TCCTTGCCGTGCTCCAGAGACAGCTTGCTGAGAGCAGCAATCATGTTCTCAATCGCAGGG
TTCTTGCGAGTACGGTCCTTGCGGCCGAG
>GYJ|c103_g1_i1 len=258 path=[271:0-18 18:19-257]
GTTGGCGGGCAAATCAATCGAATGGGCCTCTTGGGCCCCATTTTATTCACTTTACACCCA
AAAAAAAGAAATAGGGGTTTTGAATCAAAACCTTGAGAGCATTTCTTGTCAAAACTCAAA
AACCTATTACTAGTACTACTACTACTCCTTGACTGATTATTTTGACTAGTATTCTTTTTT
TAAATACACTCTTTTGATTTTTTTGATTTTGGTTTAGTCTTATTATTTTATTATCATAAC
ACACAAGTGTGTTTTTCT
>GYJ|c105_g1_i1 len=347 path=[391:0-295 686:296-302 31:303-346]
AACTTGAGAGAGTGTGGGTTGTTGTAAGGTATACATATCTTTAGAGTATATCAAGGCGCT
CTTTTGTTTCAGGATTTATATCTGGAGAATCAGTGTTAAGATGGAAAATATGTTTTTTAT
TTGAAGAATTCCAAAGATATTGGATTTTTTTGTTGGATTTGATCTTTTTTTGGAGTGTGT
GGAGTGTTCTTTTGAATTGTGTATCTGGTATCAGTGGATGGTCTTTGGACTTTTAATTTG
TCATTTTTTTGTTGAGAAGATGGGTGGTTGTGGAAGTTTGGAGAAGAATGTCTTGGTTTT
GATTTTTTTTTGTGGACATTTTGTCTTTTTTGAGGAGTAGTGGAGGT
>GYJ|c106_g1_i1 len=273 path=[251:0-122 374:123-272]
GTTCTCAATGTTTGGGTTCTTTGTCCAAGCTATTGTGACTGGGAAGGGCCCACTTGAGAA
CCTCTTGGACCACCTTGAAAACCCTGTGGCTAACAATGCTTGGGTCTATGCCACCAAGTT
TGTGCCTGGGTCATAAGTTCATTGAGAATGGGTGATTGTGTAGATAGCTTGTGTTGTGCA
ATTATGTACTATGGATTTGGTGGTGTTGCTAGTTTTGATTATGATGAATTACCTAATTGG
TGTTGAGATGACAAAAATCGAAGAGCATGAATG
>GYJ|c108_g1_i1 len=409 path=[671:0-408]
GGAAATTCTTCTAAATAGTCTATAGTTATTGTCAATTTGTTACTAATGATATTGCGAAAC
CTACACACAAGAGAACAAGTATTTTTTTTACTAACAATTCACTGCTTCAAGTCACAAGGG
GGATGACGGGGGGAAGATGAAGGCGGCCATTGCCGTACTATAAGGGAAAACGAAGCCGAC
GGAAATGAAGAAGCGGTCATGTAGTTCACATTCAAGGGATGACTGTGTAGTCACATGCCG
CGGGTTATTGTTAGGTAGATACCAGCGAAAACCGAAGAATTACAATTGAACCCAAGCCCA
GAAAATTTTGTAAAAGCGAAAAGAAATGGTGGCGAAGATCGCATGTTCAATCTAGTGTGG
TTCCCAGAGGGAGACGGAAATGGCACTGTCTATCAGAATCTAGACAAAA
>GYJ|c110_g1_i1 len=891 path=[980:0-590 1682:591-890]
GAAAATGAGGCTATGAATTCACTAGACAGCTTTCTTCGAAGGTGACATAGAATATTTACT
CTGATAAAGAGTAACGATGGCTCATTAGAATTACCAAAGAGACCAGCAGCAAATTGAATA
TATTTCAAAAACGGGAGAATCGCGTTAGGAGTTCTTGCTTGAACGAGATTTGATGACAAG
TTACCAAAATCATAGCTAGAGAACTAGACAAAGTAGCCAGACTGCATAATGATGGGAAGA
GATAATCATGAATATCTCTCGCATTAAATTGGCGGGGTGATTTTGTTTTTGGAAGAGATC
ATCCGGCCAATTCTAGGCACCTTACAGAAAAAGAAAAGACAAATGAAGCAAACGCGAAAC
CGAGGGGGAGGATAGCTAAGAGGAAGTTGTCGGAATTGGTCGACGAGAGCCACTTGATGG
CGTTTTTGGTCTTATGAAATCAGGTGATATACATGCAAATGCGATTCAAGCCCTACTCCT
CGCGATATCTCTTCAACGGTCCATCCCAAAGCGACCACCCGAGTAGAGCTTTTCCCTTCA
TCGGCTTACGATCAGAAGAAGGGTGAACGTTCGCTTGTCTCTCGAAAGGGAAAGGGAGAA
TGAGGATGTCTTGAGCTCAAACAAAATTCTTGAAGCAGTATTTAAGGCCGTGTTCACTTC
CCGTACACTGCCTTCAATCAGTTCTTTGAATGGACTGCGGTCGGGGAAAATCATGTCTCG
GCGGAATTTTTTCAGCAGAAAGCGTGTTTATATCAACTGGTCAAAAGCGGACCATTTCAG
GCTACAAAAATTCACACCATTTATTGCGCGCAGTAAAAGGCGGAGATGTGCTCAGATTGC
CAATTTTGTTTGAACTGGTTGAAGGCGAGCTTAACACAAGCCCCTCCCATG
>GYJ|c110_g1_i2 len=1002 path=[980:0-590 1571:591-701 1682:702-1001]
GAAAATGAGGCTATGAATTCACTAGACAGCTTTCTTCGAAGGTGACATAGAATATTTACT
CTGATAAAGAGTAACGATGGCTCATTAGAATTACCAAAGAGACCAGCAGCAAATTGAATA
TATTTCAAAAACGGGAGAATCGCGTTAGGAGTTCTTGCTTGAACGAGATTTGATGACAAG
TTACCAAAATCATAGCTAGAGAACTAGACAAAGTAGCCAGACTGCATAATGATGGGAAGA
GATAATCATGAATATCTCTCGCATTAAATTGGCGGGGTGATTTTGTTTTTGGAAGAGATC
ATCCGGCCAATTCTAGGCACCTTACAGAAAAAGAAAAGACAAATGAAGCAAACGCGAAAC
CGAGGGGGAGGATAGCTAAGAGGAAGTTGTCGGAATTGGTCGACGAGAGCCACTTGATGG
CGTTTTTGGTCTTATGAAATCAGGTGATATACATGCAAATGCGATTCAAGCCCTACTCCT
CGCGATATCTCTTCAACGGTCCATCCCAAAGCGACCACCCGAGTAGAGCTTTTCCCTTCA
TCGGCTTACGATCAGAAGAAGGGTGAACGTTCGCTTGTCTCTCGAAAGGGACTGCAAACG
CCATTTGAAGAACCAAAAGGACAAAAATGAAGGAGAGGAGCCAAGGACGCATAGATGAGA
CGTCTGGACAAAACGTAGTAGTTAAGATCGGAGCCAACTCGCAAGGGAGAATGAGGATGT
CTTGAGCTCAAACAAAATTCTTGAAGCAGTATTTAAGGCCGTGTTCACTTCCCGTACACT
GCCTTCAATCAGTTCTTTGAATGGACTGCGGTCGGGGAAAATCATGTCTCGGCGGAATTT
TTTCAGCAGAAAGCGTGTTTATATCAACTGGTCAAAAGCGGACCATTTCAGGCTACAAAA
ATTCACACCATTTATTGCGCGCAGTAAAAGGCGGAGATGTGCTCAGATTGCCAATTTTGT
TTGAACTGGTTGAAGGCGAGCTTAACACAAGCCCCTCCCATG
>GYJ|c111_g1_i1 len=274 path=[303:0-10 52:11-273]
AAGGACGAGTCTGAGGACGAGGGCCGAGGACTTGGAGAATAACTCGAGGTAGGCCTGGTA
GGGAGCAAGCATGGCGGGTGTTTCGATCATGACTGAAGGGCAGCGCTTTGATAGGATGAT
TGAGATGGAAGGGGTGGACCAGTTAAGATGAAGGAGGCGATGGCAGGGCTTCAGGCAAGA
TGTCTGGCGGGTGACCGCCTGGCGGTATGACCCCAGACGGTCGAGCCGTAGAAGGCACCT
TCATTCTGACCACCTCTTAGACGATACATCTTCA
>GYJ|c113_g1_i1 len=203 path=[1:0-110 112:111-202]
GCAGATGATATCGAGCAAATCTTGTCCGTTATCATCCCTTTGCCCACACCCACCTCCTTT
TTGCCCCTTGATCTCATCACCCCAAACCTAACCAAACTAAACTAAACTCAGTCTATTCTG
ATATGTCAATCTTGATTGGATCATAACAAAATTCAAATTCGCATCTTCTCGATTATATAG
AGCAAGAGGCGTGACCCGGTTCT
>GYJ|c114_g1_i1 len=248 path=[724:0-110 193:111-247]
AAAAAAAAGCAAGACTGATAGTTAGTTGGATCTCCCAAGATTTTCAGCGTTTTTGCTGAA
TTTTTCCCCAAACTTTGGAGGAATTTTGAGTGAACACGTTGGGGAGCTTACAATAGGGCA
CTATGGGCAATAGACAGCTTGTTCTAAAAGGCCAAATGTCAAACATCATTGTGTAAACCA
ATGGCCAAGAGCAAGATTGACCACCCTTAGGCCACGTGGACTCAAAGATTCAGGAATTAA
CACTTTAT
>GYJ|c114_g1_i2 len=329 path=[1:0-191 193:192-328]
GTTTGTTGAGTATGTATCTAATATAAATAAACACTGTAGAATCTATTTATGTTATTGTTT
CAATACACAAAGACTGCACAAAAACCTTTTTGAGAATTGTTGTTCTAAACTCTTTGTATA
TAGTAATAGTCTTTTCACAAGAGAAACTATTGCTTTTTATTTGTTTCCACTTCAGGCTCA
ACACTCTTCTCTAATAGGGCACTATGGGCAATAGACAGCTTGTTCTAAAAGGCCAAATGT
CAAACATCATTGTGTAAACCAATGGCCAAGAGCAAGATTGACCACCCTTAGGCCACGTGG
ACTCAAAGATTCAGGAATTAACACTTTAT
>GYJ|c115_g1_i1 len=288 path=[316:0-287]
GGAACTAGCATCTCTAAAGAACACACAGCCATAGGTTATTATGATGAATTTCTTGACGAG
GTATCCCAAATCCGAGAAAAATCTTTATGGGAGGAAGCATCTGGGATGTTCAAACACGTT
TTCAAAAATATAGGCAAACCGCCCGTCAAGGAAGTTCCCGGGTACGATTCGAAATGGCTT
GAGATGACTCAGCTGTATCGTCTCGGAGCCGATCCAATAGATTTGGCCAGGTTTCGTGAT
AAGGTCGGAGGCATGGATTTAGGTCGCAACGCGTTCATTAAAGTCGAC
>GYJ|c117_g1_i1 len=2555 path=[2533:0-1291 3825:1292-2554]
AAGAAATTGTCTATTCCAATGTAGAACACATCAATTATATGAACGAAGTAATTCATATCT
CAAGAAGATAGAAGAACTCAAATTACCACAAAAGAGTTTCACCTGGGAACCACACCACTT
TACACCTTGACACAAGAATTTGAGGATTATCTGCTTTCTATTATACATAAGGGTGTTCAA
GGGCAGCAACAATGCAGGGTATGAATTGACAACTTGCTGTTCATTTTAGATTACAAAGGC
TTGAAATTGACTTCGAATTCAGAAGGATGGCTCAAAAACAAGATTTAATTTGTTGTTAGG
AAAAGAAAAACTGAATCATTGGTAGGAGTTTTCAATTCTTTCTCCCAAACCCCGTTGGGG
AAATGCGTTCTACTCTCTAATAGTACAATTTACGCTCAAGCTCATACCTCGATGTTTAGA
CGACATATCTAAAGCCATCACCATCTGGGTCATTTTTCCGTTCCTTTCGCGCGTTTCGGT
ACCAATAAAACGCCGACAAAAACCCGACTGCTGCGATTGCCACGCCATTGGAACTGAGAT
TGAGGAGATATCCTAGCCCGTTGTCTTGGGGGTCGCTAGTAGTGAAAAATATGAAGCTCG
AGATGATAGTGAAACATTGACTGAATGCCTGCATCATGCTCAAAGAAATAATCTTTTGAC
TGTACGAAGTACAATTATTTGACAACCATGATAACATCAAGGGGATTGGACAATAAGCGC
CAACTACTGCCAAGAACGTCCCAAAGTATCTGACTGATCTCACATCAGACCGCAACAGAA
TCGCCCAACCAGCACAGCCGATTGAACACATTATCATCACAAAGCCTCCTCTAATCCGCA
ATCGATCAGATGCAGCAGCGACCGCAAACAAAATGATAAAAGCCGCAAGATATGGTGAGA
CAGTGTATAGCTGAGCATCTCTCTGGGAGTATCCGAATGAGGCGATTATCGCAGGCAAGT
ATCCAGCCAAACTTCCGACACTCAAATTAATGCATCCATAAGCAAGAGATATAATCCAAG
CGCGAGGGTCAACCAATGTCCGTACAGCGATCTTCCGATCAATACCAGTCGAGTTGTCAA
CAAATGAATCGAATTCAGATATAGATCCATTTTCATTGAGAGGCGGATGCAAATTTTGTT
CAGAAAATTTCGAGATGTCTGGGGCTGGGAGAAATATTAGACAGAAGATCGACAGGAGGA
TCCCTGGTGCGCCTTCGAGTATAAACATAAGCCTCCACGTTTTTATCCGTGCTTCAATGA
AGCCGACGCCATAGGCAATGGCACCTCCTGAAGCTCCCGCCAAGACTGCAGATCCAATGA
AAAGTGACATCCGCCTGGACATTTCATTGCGTGTATACATGTAAGTGTAGTATGTTGTTG
TATTTTTGGCAAATATTGCCTCACTCATACCCATGAGAGCTCGACAAAGAATGATTAAAC
CAAAGCTCGATGCAACTCCGATAGCGATTGAAGCCATGCTGGTGATCAGAACAGCCATCG
AGAGTAATACGACGGGCGAGCGGGTTCTTGTCCATAAAATGTTGGTTGCAATTGAGAACA
ACAGGTAGGCGACCGAAAAACTGGAAAGAACGAGTGAATAATACAGATGCTTGCTGTCCA
GAACAAAAAACTGGAAGCCATATAATGCCGCATTACTCACAATTGAACGGTTGAGGTATC
CTGACAGATAACATAAAAATGTGAGAGGAAATACAATCAAATCGATCCTTCTAGTCGAGC
CCTGAGTTCGTGTTCCATCACCAACCTCGACCAAGTCCTGAGCAACTGGCTCTTGGTGCT
GTTCTTCCTTGAGACCCAACAGCCTCTTGGGAGCCTTTGGGCTGAAGCTGGTTTCGACTT
GATCAATGAAATCGTTGCACATGGTAAGATTTTCGCTCTCCGTAGTCTGCGGCCGCTGAC
AATGAGCATGGGTTGATGGCTCAGGTAGAGGTTGGACGGGACTGTCCAACGGCACATTTG
GCGGGATCTCGGGAACTAGAGAGTGTCGATATGTGGTAATCTCGATGGTTGGTGGGGGCG
AAGACAGCCGGTAACAGGCAAATGGTGATTTGAAGCGCATATCGTTACCTGGAGGTGAGC
GCGATGGGACGGTCTTGCTCAAACAGCCAAGAGAGATGATTGCAGTTGACTCTACAAATA
CCCAGCCGGGGCAATAAGTCGGGGTGCTCAACATCCTGCCGGGACCTAGGCATGCTCGTC
CGAGCCCAAGCGGAGCCAAGCGGCTTCAAAGTTGTTTTATGGATATTTATATTTACACTG
GCATATGTCCGAGAGGAATCTCTATCGGATGGCACCGTTTCTTGCAGGTATAACCACCAT
GATAGACCATCTTTCAGTGCAGCGGTGAATCATACCGGCGCGTGGCTTGATTGGGCCACC
GATGTCAAACAAGAGGCTAGAGAAGCCCCTCCTCGCCGAGGGAGATGGATGGATGTTCGC
CATCATCAATCGGGGACAGGAGTATGTAAAGGTGTGTAGCCCACATTCCTGGGCCTCGTC
TGGCTGTGTGGGATATGACCCATGTACACAAGAAA
>GYJ|c119_g1_i1 len=2297 path=[2775:0-2296]
GCTTAACTAGTCTACCACCTCTCTCTCCTCTCCCCTCTGCCCTCTTCTCTATGGCACCAG
CCTGCCCTGTCTGCGCTGAGGCTGCTGTCATCGAGTATGACTCGGCTGCTGGGAATGCTG
TCTGCACCACTTGCGGATATGTGGTGGATGAGAACACGATAGTTGCTGATGTCACTTTTG
GCGAGTCGTCCACCGGTGCTGCCGTTCTGCAGGGCAGTTCCCTCGGTGCTACTGACCTCC
GGGCGCGTATCGTCGGTCCGCGCGGCCGGCCCCAGCAATCAGCCGAGTCCCGTGCCGAGA
CCCTTGAAAAGGGTATGCGCAAACTTTTGTCGCTCACCGGCGCACTCAAGCTCGGTGACT
CGGTTGCCGAGTCTGCCCACCGATTCTTCACCCTGGCCGTCAGCAATGGCTTTGTGCTTG
GCAGACGCAGCCCCTACGTGCTTGCTAGTTGTATCTATGTAGCTTGTCGGATGGCCAAGC
TACCGACCATGCTCATCGACATCAGCGACCTCTTACAAGTCAACGTCTTCATCGTTGGCG
CCACGTATCTGAAGCTCGTCAGGGAGCTTTGCTTGCAAAATATCCCGCTGGTCGACCCTT
CTTTATACATCTCTCGCTTTGCATCCCTGCTTGAGTTTGGCGAGGAAACCCACAAGGTAG
CCTACGACGCCGCCCGGCTGGTCAAGCGCTTTGACACCGATTGGATGACCGCCGGCCGCC
GGCCTGCGGGCGTGGCGGGCGCAAGCCTACTGATTGCGGCGCGGATGAATGGTTTCCGAC
GAAGCGTGCTCGAGATTGTTCAGGTGGTCAAGATGGCGGATGTGACAATCAAGAAGAGAC
TCGAAGAGTTTCGAGCTACAGACTCGGGGAAGATGACCATTGAAGAATTCAGGACGGTCT
GGCTCGAGAAGACAGAGGACCCACCAGCATTTAAGCAGAATAAACGCAAAAGGCGCGCTG
CTACAGACGATGGGGCTTCCGAGGTGGGCAGCCAAGCTACTGAAAGTGTGGTTGCCAAGA
TCAGAGCCCTTGAGCCGAGTGCGCCGTCGAAGCCTCCGTTGTCTCTGAAGCGCAAGAGTG
TCGACGAGGAAGTACCCACTGGAGACGAGCGTTGGGGCAGCTCGCAAGCTGATTCTGAGA
TGGCAATCGAAGTGCGGGTGTTTGGAGAAGAAGACGCAGAGGGCGGCACCGATGGATGGT
CTGATACTGAGGTCGACCGAGTGATTGCGCAGGAGGTCGAGGCGCATCTCACCTCAGGTG
CTGGTTCGGTCCTACAGAACGAGCTCGACCACAAGGAGCGTCGCCAGAGGGAGGCAGCAC
AGAAACTGAAGGATGCCAAGCTAGATGACTTGGATGAGGAGGAACTCGACCAGTTCATAC
TGAATGATCGCGAGGTTGAGATGAAGACTAGGGTCTGGATGGAATTGAATCGTGATTATC
TGGAAAAACTGGCAGAAAAAAAAGAAAGGGAAGCATCAGGTGAAATCAAAGCGCCCAGGA
AATATCAGTCGAAAGGGAAAGCCAAGCCAAGAGATTCTGATAACCCGGCCGGAGCTACGG
TAGAAGAATCGGTGATGAACATGATGAATTCGAAAAAGAAGTTGAGTACGAGGATCAACT
ATGAGATTGCAAATACTCTGTTTGGAAAAAAGCAAGCAACGACAGCCAAGAATGTACGCC
CACTGAAAGCAGCAAACGGAGCGACGAAAAAGGATGTTTCAACGATGAAGGATGGCCATG
TGTCTTTGTTGAATGCTGGTGGTGGGGCGGCTGGTGGTGGGGAAGAAGAGGATGATGATG
ATGATGATGATGAGGAGGAAGAGGAGGAGGAAATTGTGGACGATGTAGAATTTGCCATGT
TGAAGCGTGGTAATATGGCCAGAACTGATGATGAGGATGAGGGGTGGGGAGAAGAAGCTT
GAATAAGGTCAACTGAAGTGACAGATCTATCATTTTCTCCTCATCTTTGTTAGATCATAG
CACAAACATCATTAGGGCTTAGAATTCCATGTGGACTGCAGTGTTCATAATTGTAGAGAT
TGGGCATTCATAAAACACATCTCTTTTTAATCAAATACACAAACTGGCAATATAATGGTG
TTAATAATCCATTTTCAATTTTTATAGAATCTTTTTTCTTGTTAGACATGAGTTTGAATT
TTCTGGGCAGAGTGGAGGAATAGCAGGTGGCTGGTTGAATTTTGAGTGATGAGAAGTTTT
CTAAGGTGCTTGATTTCTAATACTCATATTTGGATATATATATACAGCAATAAAAGTGAG
ATGTTGAAAAAAAAAAA
>GYJ|c120_g1_i1 len=1732 path=[1:0-188 190:189-1731]
GTTCTATAATGCAAGCCGTTGGGGAGAGATGGGCATTGTTGAGTTGAGCGTCATCGTTGC
CAAGCGTCGGGCTGAAGGAACAGCCTGTATGGAGCTGTAGAGTCAGAATATGAGATGGCC
CAGTTCTCAATCGCCTAGAGGACATCAATCTCAAGCCTTCAACCATGTCTTCTTCATCCG
AAAAACCTCGACAACCGATTGACCTGGACTCTCTATCAAAGTATCTCCAATCGCACATGT
CCACAATCAAGTTGCCTATAGCAATTCATCAATTTGAATTCGGTCAGAGCAATCCGACAT
ATTACATCACCGATCAGAGTGGGGCTAAGTTTGTACTACGCAAAAAGCCGCCAGGGGAAT
TGCTTTCAAGCACGGCGCATGCTATCGAACGGGAATTCAAAGTCCTGTCCGCGCTGCCAC
CTGACTTCCCGGCTCCTAAAGTTTATGCTTTGTGCCTCGACACATCCATAATTGGAACCT
CATTTTATTTGATGGAGTTTATCGACGGCCGAATCTTCCACCGAGCCGATTTGCCTGAGA
TCAAAGACACAGAAGAGCGGGTGGCGATTTTCAAAAGCGCAATCAACGTTTTGGCTCAAC
TTCATTCTATTAATCCAGTCAAAGTCGGACTTGAAAATTACGGTTCTCAAAAAGACTTCT
ACGAGCGCCAGATAAGTTCCTTGGCGAAGATCAGTAGGTTGCAGGGAAGTGTGAAACATG
AGAAGACTGGCGAAGCCGTTGGTGATATCATGATGAAGGAAGAACTCTTGGAGTGGTACA
AAGCCCGGAAACCATCACATTTCATTACAATCGTGCACGGAGACTACAAACTCGACAATC
TGGTTTATCATCCCACGAAGCCTCATGTCATTGCCGTCCTAGATTGGGAACTATCAACTC
TTGGCCACCCATACTCTGACTTGGCAAACCTGCTCCAGCCCTGGTATATTCCACCCGTGC
CTTACTTACCAAGCCAGCCTCAACTTTTGGTTGGGTTCAGAGATTTACCTTTGAGTCAGA
CACCGATCCCACTGGCAGTCGATGACATGTTAAAGCAATATTCTGCGCTCACTAAGACCG
AGTATCCCTTAGTTAACTGGGAAGCAGCTGTATCATTCGCGTTTTTCAGGCTTGCAGTGA
TTGCCCAAGGGATCGCGGCACGGGTAGCCAGAGGGCAGGCAAGCTCGGCTCGAGCAGTGG
AGTATGGCGCCAGGTTCCAAACAATAGCACAGTACGCAGTTGAGACGATTGAGATATTTG
AGCGCAAGCATAGCAAGGTCGCAAGATGACGTCGCGACAACACAGTCACAAATCGTTGCC
GAAGTGATCTTCTACAGATCATCCTTGCAAGTTATTGACCATTGATATCATCATTTCTCT
GTGACATATTGGTTAGCATCAACATGAGGTTTCGCTGTGTGATCGACTTGGTTCTATATT
TTTGTTCACGTCTCCTTTGCCTATTCCGTATTGATACCTTGCTCCTTCGCATGGGAAATA
TGAAATCAGACAAGGTGTATCATTTTACTGATTTTGGTTTTCAATGTGCTTAATGAAAAG
ATCTAAAATCAATTGACAAGAGGGATTGGTAACTTGAGACATAATCATTGAGAAATTCTG
ACAACATTGCCTTGAAGATGGAGCTGTCATTCATCAGGGGCTGGCTCTCATTTGATTGAG
ATAGTAAAATTTAACATGCTCACCTGAGAAGTTACCACATGATCATTGTCTT
>GYJ|c120_g1_i2 len=1804 path=[1:0-188 3535:189-260 190:261-1803]
GTTCTATAATGCAAGCCGTTGGGGAGAGATGGGCATTGTTGAGTTGAGCGTCATCGTTGC
CAAGCGTCGGGCTGAAGGAACAGCCTGTATGGAGCTGTAGAGTCAGAATATGAGATGGCC
CAGTTCTCAATCGCCTAGAGGACATCAATCTCAAGCCTTCAACCATGTCTTCTTCATCCG
AAAAACCTCGGTCAGGAAATCTCGTTCTTTCCATCCGCTTTTCGGGGCGAGATGGTAACC
AACGTATTGGCTGAATCGGTAGACAACCGATTGACCTGGACTCTCTATCAAAGTATCTCC
AATCGCACATGTCCACAATCAAGTTGCCTATAGCAATTCATCAATTTGAATTCGGTCAGA
GCAATCCGACATATTACATCACCGATCAGAGTGGGGCTAAGTTTGTACTACGCAAAAAGC
CGCCAGGGGAATTGCTTTCAAGCACGGCGCATGCTATCGAACGGGAATTCAAAGTCCTGT
CCGCGCTGCCACCTGACTTCCCGGCTCCTAAAGTTTATGCTTTGTGCCTCGACACATCCA
TAATTGGAACCTCATTTTATTTGATGGAGTTTATCGACGGCCGAATCTTCCACCGAGCCG
ATTTGCCTGAGATCAAAGACACAGAAGAGCGGGTGGCGATTTTCAAAAGCGCAATCAACG
TTTTGGCTCAACTTCATTCTATTAATCCAGTCAAAGTCGGACTTGAAAATTACGGTTCTC
AAAAAGACTTCTACGAGCGCCAGATAAGTTCCTTGGCGAAGATCAGTAGGTTGCAGGGAA
GTGTGAAACATGAGAAGACTGGCGAAGCCGTTGGTGATATCATGATGAAGGAAGAACTCT
TGGAGTGGTACAAAGCCCGGAAACCATCACATTTCATTACAATCGTGCACGGAGACTACA
AACTCGACAATCTGGTTTATCATCCCACGAAGCCTCATGTCATTGCCGTCCTAGATTGGG
AACTATCAACTCTTGGCCACCCATACTCTGACTTGGCAAACCTGCTCCAGCCCTGGTATA
TTCCACCCGTGCCTTACTTACCAAGCCAGCCTCAACTTTTGGTTGGGTTCAGAGATTTAC
CTTTGAGTCAGACACCGATCCCACTGGCAGTCGATGACATGTTAAAGCAATATTCTGCGC
TCACTAAGACCGAGTATCCCTTAGTTAACTGGGAAGCAGCTGTATCATTCGCGTTTTTCA
GGCTTGCAGTGATTGCCCAAGGGATCGCGGCACGGGTAGCCAGAGGGCAGGCAAGCTCGG
CTCGAGCAGTGGAGTATGGCGCCAGGTTCCAAACAATAGCACAGTACGCAGTTGAGACGA
TTGAGATATTTGAGCGCAAGCATAGCAAGGTCGCAAGATGACGTCGCGACAACACAGTCA
CAAATCGTTGCCGAAGTGATCTTCTACAGATCATCCTTGCAAGTTATTGACCATTGATAT
CATCATTTCTCTGTGACATATTGGTTAGCATCAACATGAGGTTTCGCTGTGTGATCGACT
TGGTTCTATATTTTTGTTCACGTCTCCTTTGCCTATTCCGTATTGATACCTTGCTCCTTC
GCATGGGAAATATGAAATCAGACAAGGTGTATCATTTTACTGATTTTGGTTTTCAATGTG
CTTAATGAAAAGATCTAAAATCAATTGACAAGAGGGATTGGTAACTTGAGACATAATCAT
TGAGAAATTCTGACAACATTGCCTTGAAGATGGAGCTGTCATTCATCAGGGGCTGGCTCT
CATTTGATTGAGATAGTAAAATTTAACATGCTCACCTGAGAAGTTACCACATGATCATTG
TCTT
>GYJ|c121_g1_i1 len=395 path=[373:0-275 649:276-394]
AAAAAAAAAAAAAAAAAAACTACTGCTCAAAGGCTTCTACATAGCAATTCCAACTTTCCA
GACAATTTGCATCCTCGCTATTAGTCCGGGCACCTGTGGCAAACCTTAAACCTACCCAAA
GCGCAGAAGAACAGATCCTATGCGGCGCCGCACGACTGAAATGCCATACATACACGGCGC
AAAAAAACACCCAAGAATTTAGCGAGGATGTTTTTTTTGCGCCGTTGAAATCTGTAATGT
GTGGCCTGCGTGCCAAATTCCTCTTAAAGGAAATATGTATGTACATACATACTTGGCCCT
TCTTTCCTCTCTCTTCATCTTCTTTGCCACTCACGGTCAAGTGTTCTTAATGAATTTGTT
TTTAATTCTAAAAGTCCTTAAGCCACCTCGTAAAT
>GYJ|c121_g1_i2 len=539 path=[373:0-275 768:276-538]
AAAAAAAAAAAAAAAAAAACTACTGCTCAAAGGCTTCTACATAGCAATTCCAACTTTCCA
GACAATTTGCATCCTCGCTATTAGTCCGGGCACCTGTGGCAAACCTTAAACCTACCCAAA
GCGCAGAAGAACAGATCCTATGCGGCGCCGCACGACTGAAATGCCATACATACACGGCGC
AAAAAAACACCCAAGAATTTAGCGAGGATGTTTTTTTTGCGCCGTTGAAATCTGTAATGT
GTGGCCTGCGTGCCAAATTCCTCTTAAAGGAAATATTCCTTAAGCCACCTCGTAAATCAT
GTACAGCAATATTCGTTGAAGGTGGCCATTTTGTTATTTTGCAAATGCATTAATCACCTG
CTCTAATTGATGGGGTCCCACAAGAACTCTACTGGAACTAAGTTGACAAAATAAAAAATG
GCCACCATTGAGGAATCGTATGTACTTACATTACACCATGCTTGTCCAGATATGTAGTAC
TCAATGTCAAATCAGATTGCGCTAAAAAAATAAAATAAAACAAAAAAAAAAAAAAAAAA
>GYJ|c124_g1_i1 len=576 path=[604:0-575]
GGCTTTAGGTTCAATTGGCCTGTGTGGAGGCCGGGCAAAGCTCGGATGGTCCCAGTCCTC
GACAGCCAAAGCAGCTTTCGAGCGCTTGGGAAGTTCGCTCGCATACGCAGCATACGATGG
ACGCATGTGAAACGACGGGCGAGGTGAGATGACTGAAGAATGCTGTGGAGCATCCTCGTA
GGCCTTCATGCTCTTGCCAATCTGGAGGTACATGGTAAGGGGCGAGTCCATTGGTTTGCT
CCGGTACGTCGGGGCTGGCTGGGCCAAGGGAGAGGGGGAGTTGCGCGAGGGCTGAGCAGC
GTTTTCAAGCCGGTCGGTCTGTTGAGAAAGCGGATGAAGGCGGTAGTTGGGACCACTCTG
TGCGGTAGTTGGCCAGCTAGAATCCGCAAGCGGTGGCAATCCCTTGGCAGATAGCAGGTC
GTGAATCGGAGGCAGCGAGGCTGCGCCAGTGGTTTGGCGGTCAAGACTGCTGATGTTCAT
CGCAAGTCTTGCCAACTGGGCATTGCGGTCGTCAGACATCAGAGCATCTCGGTGGAAGGA
TGAGTCGAAGATACTGGAGCGTCGATGAGGAGATAG
>GYJ|c126_g1_i1 len=635 path=[1:0-22 24:23-634]
GCCTGAGTTGCCTTTCAAAGAAAAAAGTGGAACAACATCAGTTCATTACTTTTTTAGTTT
AGGCAGTCGTAGCTCTAAGAACTCAAAGCAGCATAGACAAGCCAATTGATTTCGTTCTAT
GATTTGCGCGTTTTGGTTTAAGCGCCGAGACTTACGGCCGAAAGCACAGCCACTTCTGAT
CCTAGACCTTGGTAGTTGACCAGACGACCCACGGCGTCTCCAGCGAGACCTCAGCACCGG
CCGACTGTTGCCGGAAGCGCAAACGACGCCAGATCGAACACGGCCTACCGGCCGCTGCAA
CCGATATCATACCTCTCATACCACTGATTGTGAGTGAGATCGCCCAGAACAGTGGCTACC
AATCAAATACTCAAGCCAGCCAGAGCGGGCACAGCGATAGCACCGCCGCTACTCGAGCAG
GGAGGCGGTGCCAGTCGCAAATTCCCTGCGCCGGCCGCGGTTTTTGCTTCCGTGTCAGCC
GAAAGCTTCCAAAGAGACGGGGGCGGCTGAGCTCTTCAATAGGCGTCATCTGAACACTTT
CACGTAAGCCCCTTCCATACACGAAAACAATGGGAGGTCCACGGCAACAAGCAACTCGGG
TTGAGACGAAAAAGTGAACGATTGGACCAGTGTTA
>GYJ|c126_g1_i2 len=952 path=[977:0-339 24:340-951]
TGAATTTGCATACAAAACCTGTTTGAATTGGGTCTCAGGGAGCTCGATCACACACATTGG
TGCCACTTCTGTCAAAGTCCCAAACTGGTAGCTTGTAGCCTTCCCTTACGAGTCTGAGTG
TGCGGTCTTTGCTATCCTCGGACTCCTGGCTTGCTGAATTTTTCTACGGAACAGGTATGC
CTTAAAATTCCGCTTGGGAAGCGGTAATATGTGCAAGTTATGTGCCTGAGTTGCCTTTCA
AAGAAACTTCGTGCAAGAACCCTCTTGGGTGGTCAGTACCTTTTCAACAAGGGCTCACTT
ACATCTTTGTTGCTAAGAAGGCGGTATATTTTGGACTTACAAAGTGGAACAACATCAGTT
CATTACTTTTTTAGTTTAGGCAGTCGTAGCTCTAAGAACTCAAAGCAGCATAGACAAGCC
AATTGATTTCGTTCTATGATTTGCGCGTTTTGGTTTAAGCGCCGAGACTTACGGCCGAAA
GCACAGCCACTTCTGATCCTAGACCTTGGTAGTTGACCAGACGACCCACGGCGTCTCCAG
CGAGACCTCAGCACCGGCCGACTGTTGCCGGAAGCGCAAACGACGCCAGATCGAACACGG
CCTACCGGCCGCTGCAACCGATATCATACCTCTCATACCACTGATTGTGAGTGAGATCGC
CCAGAACAGTGGCTACCAATCAAATACTCAAGCCAGCCAGAGCGGGCACAGCGATAGCAC
CGCCGCTACTCGAGCAGGGAGGCGGTGCCAGTCGCAAATTCCCTGCGCCGGCCGCGGTTT
TTGCTTCCGTGTCAGCCGAAAGCTTCCAAAGAGACGGGGGCGGCTGAGCTCTTCAATAGG
CGTCATCTGAACACTTTCACGTAAGCCCCTTCCATACACGAAAACAATGGGAGGTCCACG
GCAACAAGCAACTCGGGTTGAGACGAAAAAGTGAACGATTGGACCAGTGTTA
>GYJ|c131_g1_i1 len=205 path=[285:0-123 23:124-204]
GGTGAGCAGGAGTAGGTGTGAAATCTAAAACCAGCGCAAACCAACGCATCACAACCAACG
CAATCGCAAGTGCAGACGCAAACGCAATAGCCGATCAAATCAAATCAAAAACAATTCCAC
TCACACACCCATCAACAAGCAGGCTGAGGGGGGAGAGCGAGGTAAGAATGGTCAGACAGA
CACGTTTCCGAGAGTGACCAGTCAA
>GYJ|c132_g1_i1 len=253 path=[231:0-252]
GGGGGTAAAAACACCGAAGCGTGGTGCTGTTGACTCGTTTGAAGTCAGGCGGGTGACGAC
CGAGCGGAGTGAAGTTCAAGCAGTCGGCAATCTAGAAGTATCACCACAGCGGCGGAAAGT
TTCTTGTGCCCTGTTGATGTGCTAGTCGGCTTGATGGAGGTGAGATTGATTGGTGAGGTA
GCCGTGAGCGAGGCTGAACGAGAGGGTAGATCAGAAGGAGACGAGATGGATGGATTAACC
AAGACCAATGCGT
>GYJ|c133_g1_i1 len=2022 path=[1:0-2021]
GTCCTGAAAAGTTCCCATGCTCATCAGCTCATGATCGATGTTCAAGGCTCGAGCAGGCTG
TAGCCTATGGCACAGCCTACCAGGCTCAGGCCAGCTCGGCCAGCTCAGGCCCCAACTGGC
CCCACTCCCAACTGACCAGTAGTGACCAGTGGCTCACCTTCCAGCTGCTCTATTGCCACT
ACCAAACTTCATACCACCCCTAGGGCCTTGACTGACTGTTTTATGTAGTGGGCTCATCCA
GGCTCATCCCTCATAGCTAATAGCCAGCCATTCTTTCTGGCTGTCTTTTTTTTTGCTCTG
CTTCCGACCTCTGGCCACTCCCGGTCCCGAGCTTGAAGGCCTTCCCTTTGACTACCCTTC
CGGCTCGGCCCGCGGCTTCATTGCAAATGTACGCTAAGCTCTCTCCCCCGGCCTCGCCCT
CTCGGCCCGGCACGCCAACGCACCTTCGCCCGGGCATCAACCGGCCTGCGCTCCTCCGGC
CGCTCCACTTGCTTCTCGCCCGCTTCCGCCTCTTCGTCGTCGTCCTGGCAGTTGGTCTCT
TGATATACTACTACGCCGTCGAGACTCACGTCCAGATTGCCTTTTACCGTCGTGGCTGGG
TCTCTCAGCTCCTCCCGCCCGATCCTCCGCTTGTTTCGAATACCTGCTTCGCCCCCGCCT
ATCTCGAAAAGCCATTTGACCCCCAGCCGGACTCGTTCCCTTCCTCGCCCGCCTACAATC
TCTCATTGGGCACCCTCGGGCTCCGGCCCAAAGTCCTCAGCCTCTCGCCAGGCTTCGACT
TGCCCCACTACGATGACTGCTACCGCTTTGCATCCACCCTCCCGCCGGCGCCGACGCTGG
CGATGGCCGCCAGTCTCCAGACCACCCATCCAAGCTACTTTCATATCTACTGGCGTTCCG
ATCTCGCCCCGATCACAGACCGGCAGATTATCACGCTCAAGAGTCTCCTTGCGACCCAGG
ACTTTTCTAGGCTCCCGTCGGGCCGTCGCGCCTCGCAGCTGGTCCTTTGGACGAACCCCT
CGGCGCGCTCGCTCGAGAACGACCCGCTCCTGGCCCCTCTCCTCTACCGGTTCAGGGACC
GACTCAGTCTCCGCGTCCTCGACCTCGGTGTGCTGACCCGGGGGACGCCAATGGCGAACC
ATGCGATCCTGGGGAGCGTCTTTGACAAGCGTGCTTGGCTCGATGGCGACCTGATCAGGG
TACTCCTGCTGTGGCAGTATGGTGGCTTCTGGATCGACATGGATAACCTCGTCCTGCGGG
ACCTGCGCGTGCTTGGCGAGCACGAGTGGGTGGTCATGTGGGACTGCTATGACCACAAGT
ACGAGCCTTTGAACGGGCACATGATGCACTTTTTCAAACACTCGCCCTACCTGTGCGAGA
TGATGAAGCTGATGTCCCTGCCACCCGCGCCGCGGCCGGCGTCCACGGACTGGGGCCAGC
ACTTGTACCTCCGACTGTACCGATCGCTGCTCGCGTCGGGGGTGACGCCATTCAAAGTGC
TCCCGTTCTGTCTGACGGACGGGCGGAGCTGTACGCTCAGGGACCGTCTACCGGACCCAT
TCGCAACCTTGGACGAGGAGCGTCACTGGCGCTGGACAGAGGCCCGTTGGAATCAGGTCC
GAAATAGGCTTAAGGGCGTGTTCAGCATCCATCTACACAACCAGTGGAACAAAAACTTTG
CAAAAAATAGCTGGCTGAGAAGGATGTACATTGATAAATGGGACGCTCAGCTTGTCTGAA
TTACAACATCAACTACTACTACTCGAAGATACCATGCTGCTCTCCTCGGAAATCAGGTTT
TCTTTTCCCGGTTGTTTTCTTTGGACATGAATTTCTGGCTATCTCTCTCTCTGAGTTTTG
ATGGGTTTTGCCAGGTCTTATATATATATATATCTTTTGTGTGTGTGTGTAGAATGTCAT
ATGATCAACGTCTCTTTGAAAACGGCCTTTTATCTCTTTCTTTGTCTCTTTTTTGACTGC
AAATCATACCAGTACCTACTGTTGTATTAGTTTTTTTTTTGG
>GYJ|c134_g1_i1 len=204 path=[23:0-20 44:21-203]
ACGACCATCCTGGTGGCAAGAAGGAAACGGACTGACTCTTTTTTCTATCTCACCTACCAT
CTTTCTTGACCCCACGCTTGTTCGTCCGACAAACTCCCCATTTGAAAACGCATATTGAAT
ACCTACTCTTTTGAAATACAAAAAATGCGGTTACATATCCATGGCTCTCTCGATGCAAAA
CAGATCTTATTGAAAAATTGCGGA
>GYJ|c134_g1_i2 len=256 path=[45:0-72 44:73-255]
TCCTGGTGGCAAGAAGGTATGAAGTGCGGATATCTTCATTCAACTCAAATTTGGTGACAA
GAAGCATACTTGCAGGAAACGGACTGACTCTTTTTTCTATCTCACCTACCATCTTTCTTG
ACCCCACGCTTGTTCGTCCGACAAACTCCCCATTTGAAAACGCATATTGAATACCTACTC
TTTTGAAATACAAAAAATGCGGTTACATATCCATGGCTCTCTCGATGCAAAACAGATCTT
ATTGAAAAATTGCGGA
>GYJ|c142_g1_i1 len=792 path=[846:0-540 39:541-791]
CAATATTAACATCTTGCTAACGAATATAAATCACAACAACAGTCATCCACATATCATGTT
GCAATGACAACTACTTGCGAGAAGGATCTTATGAATTTTTTTATCTCATGTAACAGTTGA
TCCTGTAGCTAAATGTGGAGCAAAGAACCTAAAAACCTGCTCATAGACAGGTCTTTTGAA
ATCCACAGCCTGTTCGATAACTTGTTGTGGTGGCATCCATGTCCACTCTGAAAATTCAGC
TGCTTCAGTCCCATCACCTGCTAGGTTAATCTCTTTTTCATCTCCAGTAAATTTTAGTAG
GAACCATTTCTGAGCTTGACCTTTCCAGTCTCCTCCCCACAGCCGATCAATTTTTTCTTT
TACTATTGGAGGAAAATCATAAGTCAACCAATGGGGTACCTCTGCAATGATTTCTGCCGA
GGTGACTCCGGTTTCTTCACGCAATTCTCTGATGGCTGCATCTCTTGGAACTTCCTGCTC
ATCAACTCCACCCTGTGGCATCTGCCATGCCCCTGGCACGTCCAATCTTGATGCCACAAA
CACCTGATTATTGGAATTAATAAGGCAAATTCCTACATTAGGCCTGTAACCAGACGGAGG
ACCATCCATGGATGATGCTGTGACCTTCACAGGACCAAGATGGCATTCATAATAGTGAGA
TTTCTTTAATTTTTCCGCAACAAAGCTTCTGTTTACAGCGTGTGAACGATAATGCTTCAA
ATTGGTTTTTTTATAGACGATTGCGCAGTAGAATTGAAAGCGGGGTGATAGGTGGAAGAT
AGTGGTGGGAAG
>GYJ|c142_g1_i2 len=812 path=[846:0-540 19:541-560 39:561-811]
CAATATTAACATCTTGCTAACGAATATAAATCACAACAACAGTCATCCACATATCATGTT
GCAATGACAACTACTTGCGAGAAGGATCTTATGAATTTTTTTATCTCATGTAACAGTTGA
TCCTGTAGCTAAATGTGGAGCAAAGAACCTAAAAACCTGCTCATAGACAGGTCTTTTGAA
ATCCACAGCCTGTTCGATAACTTGTTGTGGTGGCATCCATGTCCACTCTGAAAATTCAGC
TGCTTCAGTCCCATCACCTGCTAGGTTAATCTCTTTTTCATCTCCAGTAAATTTTAGTAG
GAACCATTTCTGAGCTTGACCTTTCCAGTCTCCTCCCCACAGCCGATCAATTTTTTCTTT
TACTATTGGAGGAAAATCATAAGTCAACCAATGGGGTACCTCTGCAATGATTTCTGCCGA
GGTGACTCCGGTTTCTTCACGCAATTCTCTGATGGCTGCATCTCTTGGAACTTCCTGCTC
ATCAACTCCACCCTGTGGCATCTGCCATGCCCCTGGCACGTCCAATCTTGATGCCACAAA
CACCTGAAAAAGAAAGGATTGACCTGATTATTGGAATTAATAAGGCAAATTCCTACATTA
GGCCTGTAACCAGACGGAGGACCATCCATGGATGATGCTGTGACCTTCACAGGACCAAGA
TGGCATTCATAATAGTGAGATTTCTTTAATTTTTCCGCAACAAAGCTTCTGTTTACAGCG
TGTGAACGATAATGCTTCAAATTGGTTTTTTTATAGACGATTGCGCAGTAGAATTGAAAG
CGGGGTGATAGGTGGAAGATAGTGGTGGGAAG
>GYJ|c143_g1_i1 len=973 path=[1001:0-972]
TGTTAGATGTTTTGAAGATTTTTTATTCAAGTGGGGAAGCTAGTATGCTTGTTGAGATAG
GGTAGTCAAATGGAAAACGCTTGAACAGAAAAATACAGATCTTGTACAAATGACAAAAGA
TCAATGGTAAAATAGACGAGAAGGCTTGAGGCTTACATATATTGTAGATACAAAACTGAT
ATAGATTTTAGCATCACAAGAGCAGGCAGAGTCAGACGAATTAGAACCGCTAAATAGAGC
GCAAGCTACAGCATAGCAAGGGAAGCCTCGTCAGCACTCTGATGCCCGCTAGTCACCTCT
TTGATGGATTGGGGGGGCCGAGACGGCTGTTGCGTCTAAAATTTCATAGCATGAATCAGT
TGGAACGTTTACTGCGAGATGGCGGTGGATTTCTTCAATGGATGCGGATGCCTCCGAGGG
TACTTCAGCTCTCAAGTATTTGCATGACTTGATGCTACGAAGGAGTGTGCCGAGCGACGA
GGATTTGCGAAGGCGATGGATGGGCATTGTGACAAGAGTATTTAAGTTGCCTTGGAAAAG
AGCTTTATTACTTCCAGTCCAATCTTGTTTCTCAAATGGTCCAACGGCGATTTCAGGCAC
CGCGGAAGGCGATGCTGGATGGGGAGCAGCCTGACCCCGTAAGTTGATCCTTCCGGAAGT
ATTGTGCGATTGCTTTACTCCAGTTGACACGGTCGATATCTCTGAACGTATGCTGTAGGT
GGAGGCAGATGCTGGACCGTTACCCATTTTGGAGCATGAATTTCTGGATAAAGCATCCAA
AGGCAGCGGATTGCCTTCGAGGGAGGTGCTTGGAGAAGATGCCTTGAGGTGGGCGGTAGA
TTCACTTATTGTCGGTTCAATCCCATTGCCTTGGTAGGGAACGTGAGTAACGTGCATATT
TGACCTCTTCACGTTTGTGGCGAGCTTCGCAGCTGCCGATGGCATTCGACGTAAGCTTCT
TCCAAAGCTGAAA
>GYJ|c144_g1_i1 len=770 path=[1:0-72 74:73-79 81:80-769]
TGAGAATTCTCAAGCCAGAAAAGATGGCAAAGTCTTCTCAGGCCCTCCTCGTCGCTGCTC
TTTGCTTCTTCGCCCTGCTCGGCGTTTCCCATTGTCATGACAAGTTCTACGTTCAGGGGA
AGGTCTACTGCGACACCTGCCGTGCTCTCTTCGAGACCAGAGTTAGCGAATACATGGCCG
GTGCTAAGGTGAGACTACAATGCAGAGGCCGGGAAGCCGGGAACGTGACATACACCGTCG
AGGGCAATTGTGATGCCGCGGGCACCTACAATCTTGCAGTGGAAGGGGATCATGAGGAGG
AGATCTGCGAGGTAACCGTTCTGAAGAGCACCATTCCTGGCTGTGATGAAGCTGTTCAAG
GACGCACAAGGGCCCGCGTTCTCCTCACGACCAACAATGGTATTGTCTCCGATACTCGCA
CAGCGAATGCCTTGTCGTTCTTGAAGAGGGAAGCTCTTCCCATCTGCCCTCAAGTTTTCA
GGGAATTAGGTGTTTTCCCTTCTCTGGAAGTTTTCTCCATCAAGAACTGAACTCTTGCTC
TGCTACATGAATAAATAAACATCTCTTCCTTTCTCGTGTGTTTGTGCTTAATATAATTAT
GATGGGAAATATGATCTCGTATCCAATATTTTGGGTGTCTCAACTTGATGCAATTTGCTT
ATTACAGCATTGACTTCTATATGTGAAGTGTAATATGAGTTTCAGATGCAGCTTGAGAGA
TTACCCGTAACTACCCCTTCTTTTTGTTGCCAAAGATTACATGTTGTACA
>GYJ|c145_g1_i1 len=493 path=[1:0-366 368:367-492]
AAAACGTTCATAAGCTTCCGCTCACACTCAAGTCACCCGCTCTTCCATTCCAATGCGACC
CTTTTTATTGGTGTGGGCGGTCGTTTTCAGCTGGACGATCGGATCAAACACTTTGGTCGT
GAAAGGGAAACTCCATCCCAAACCCACCTCGAGATATGTGGTGGAATATCAAACGTCTCA
TGATGACAACTTGACAGCTAATCAAACTTCTAACTTTGATCTCTTGGTGGCTCATTTGCG
AGAACACCAAGTTTCGTATCACAGTGTTCATTTTCTAGATAGCATACCCGACGTTTTTAT
CGGCGTCTCTCTTTCGCTCAAAGGCTCGAAAAGTATAAAGATCCTGCGGGCAGCTTCGTT
CATCAAATCCTCAACGGTCTTTTTGAAGGCGATCCAAACGATAAATTCGAACCGCACATC
CAAGTTGGAATCTCCCGTCTGCAGGACGCAGGATACAAGTGTCGTGGAATCAATATAGCG
GTCATTGACACCG
>GYJ|c145_g1_i2 len=442 path=[1:0-366 1039:367-441]
AAAACGTTCATAAGCTTCCGCTCACACTCAAGTCACCCGCTCTTCCATTCCAATGCGACC
CTTTTTATTGGTGTGGGCGGTCGTTTTCAGCTGGACGATCGGATCAAACACTTTGGTCGT
GAAAGGGAAACTCCATCCCAAACCCACCTCGAGATATGTGGTGGAATATCAAACGTCTCA
TGATGACAACTTGACAGCTAATCAAACTTCTAACTTTGATCTCTTGGTGGCTCATTTGCG
AGAACACCAAGTTTCGTATCACAGTGTTCATTTTCTAGATAGCATACCCGACGTTTTTAT
CGGCGTCTCTCTTTCGCTCAAAGGCTCGAAAAGTATAAAGATCCTGCGGGCAGCTTCGTT
CATCAAAGCGGTATACCCTGTTCTTCCAATCTCGCGTCCCAAATTCCACGACACCCCTCG
AGTCCTCAACGGTCTTTTTGAA
>GYJ|c146_g1_i1 len=259 path=[702:0-234 25:235-258]
GATCAAGAGAGAACAATGATAATACCTCTGAAGGATCCTACTGATGCGGTGGTTCGGGGT
TATTTTGTCGGTCGGCGAGACAACGAACAGCGGAAACCATTTATTCTTGAATATCACAAA
TTGGGCCTATTCCCGCATCTCGAAATAGGCGATGACCTGCTCCTGATCAGACTTGATAGG
CACAACCTGATTCCCCCAGACTTATTTTTAAAACTCTGGGACAAGACGTACAACTCGGGG
AAAGTTCTCATAAGTGGTA
>GYJ|c146_g1_i2 len=675 path=[702:0-234 936:235-674]
GATCAAGAGAGAACAATGATAATACCTCTGAAGGATCCTACTGATGCGGTGGTTCGGGGT
TATTTTGTCGGTCGGCGAGACAACGAACAGCGGAAACCATTTATTCTTGAATATCACAAA
TTGGGCCTATTCCCGCATCTCGAAATAGGCGATGACCTGCTCCTGATCAGACTTGATAGG
CACAACCTGATTCCCCCAGACTTATTTTTAAAACTCTGGGACAAGACGTACAACTTACAT
GTTTCTCATTCTCTACGTGACGTCGGGAATGACGAAATGACGTCGATACTTGCCGCTGCC
AGGGTGGCCCAAGAGGCCCGGAGCCTGGGTGATTCTGACTTGAATGCTCCCGTAGAAGAT
CCCGGAAGTACCCTTTTTGAAATCCCCGGAGAGTCTGGTAGTGGAAGTCACCTTGACTTG
CCTGAGCTAATTGAGAGACAGTTCAACAATCCAAACTAAACTCGTGGCTCCTCAGAAGTC
GAACAAAGCAGTCTCGCCTGCAGCAGGTCACATTCCCTGAATATTGCCAACCATCTTGAT
CTATCAACCAACTTACTGCCATTTTGGCCAAGATCACTGTGCAATGCCAACTTGAGTAGA
AATAATTGTGAGCTTTTGCTCTCCACCTCTACAGCACTTTTGAAAGCTAGTCATCATGAA
AATTATGAAGAAAAG
>GYJ|c148_g1_i1 len=966 path=[813:0-470 1648:471-601 1284:602-965]
GGGGGGCTTGTGTTAAGTTTGCGTAAGCTTCTGTTAAGTCACATTACTGATTACGGCCTC
CCCCTCTGAAACTTGACCGGCTTCTCCCTCTCCCGGCCCACCAACTAGCGACCAGCTCGA
TTGCCACCCAAGATGCCTTCTCCCCACATCGTTCCCCGGATACTCCGTCGACAGCTGCTT
ACCCTGCCGAATCGCTCAGCCCCAGAATCGTTCATCTTGCCGATTCGGAAACTCCTCATT
GAGTTCAACCAGCAGCGCCAAAACCAAACCGGACTCCGAAACTTTCTAGCTTGCTCGTCT
GCTTCCTCAAATGGACCCTCCCTCTATCAGATCGTCAGGTCTCATCCATTTGTTGAATTC
GTTGTAAAGCCTACAGGTGGGGCAGGTATCATCAAGGGATTTTATCTCAACAATAATCGT
ACCAAGGCCATCCCAGTCGATAACCTAGACCCCAACCAAATCCTCAACAAAGTGCAGTCG
TCTCTTCTTACTTTGAAAAACTTACCAGCCCCCATGATTCATCTTCCTCTGATTTCTTTC
TTTCTTCACATAATGGTCTTTTTTCACTCCGGTTTCCCCTCAAAACCAAACTTGCCACAC
AGATCCAAATCCTACTTAACTCATCTGGGCAAAAACTCAATCATCCGGCGAAAACCCCGA
TTTCTCATTCTCCACACAACCATAATCATCCTACTAGGGGAACTTTTAGCGCTTTGCACC
AAGATTAAAGTACAGGTACACAGAACCGGCACGATTCAGTTACAAAGCAATCGCAATTTG
AAAGTCGAGGATCACTTGTCTGCCTTGTTGATGTATATATAATGATATCATGTGTGCTCA
TTCTATGCAAAATCGTTCTGTTGAGGAACACACTTGTCCGACGGCAAGCTCTTCGAAGCA
CGTTTCGAGCTGAGGTTCCAGCACCCTGGTACGGGCATGACTTGGCCACCTTTTCTCTTT
TATTGG
>GYJ|c148_g1_i2 len=835 path=[813:0-470 1284:471-834]
GGGGGGCTTGTGTTAAGTTTGCGTAAGCTTCTGTTAAGTCACATTACTGATTACGGCCTC
CCCCTCTGAAACTTGACCGGCTTCTCCCTCTCCCGGCCCACCAACTAGCGACCAGCTCGA
TTGCCACCCAAGATGCCTTCTCCCCACATCGTTCCCCGGATACTCCGTCGACAGCTGCTT
ACCCTGCCGAATCGCTCAGCCCCAGAATCGTTCATCTTGCCGATTCGGAAACTCCTCATT
GAGTTCAACCAGCAGCGCCAAAACCAAACCGGACTCCGAAACTTTCTAGCTTGCTCGTCT
GCTTCCTCAAATGGACCCTCCCTCTATCAGATCGTCAGGTCTCATCCATTTGTTGAATTC
GTTGTAAAGCCTACAGGTGGGGCAGGTATCATCAAGGGATTTTATCTCAACAATAATCGT
ACCAAGGCCATCCCAGTCGATAACCTAGACCCCAACCAAATCCTCAACAAAATCCAAATC
CTACTTAACTCATCTGGGCAAAAACTCAATCATCCGGCGAAAACCCCGATTTCTCATTCT
CCACACAACCATAATCATCCTACTAGGGGAACTTTTAGCGCTTTGCACCAAGATTAAAGT
ACAGGTACACAGAACCGGCACGATTCAGTTACAAAGCAATCGCAATTTGAAAGTCGAGGA
TCACTTGTCTGCCTTGTTGATGTATATATAATGATATCATGTGTGCTCATTCTATGCAAA
ATCGTTCTGTTGAGGAACACACTTGTCCGACGGCAAGCTCTTCGAAGCACGTTTCGAGCT
GAGGTTCCAGCACCCTGGTACGGGCATGACTTGGCCACCTTTTCTCTTTTATTGG
>GYJ|c150_g1_i1 len=219 path=[45:0-218]
GGAGCGCAAGAGTGATCTTTTTTGTGGGATGCCGTGTGTTTTGTGCGGACGTCGTGATGT
GATGATGTGAAGTGTGACCAATACGGCAATTGCTGCCGATCCTGAGGTCTTCGTCTTACT
GAGTTTGACTGACCTCCCCAGCAACCTGGTTGCCCGCGATTTTTGACGCATTTTGATGTT
TGGTGTGTTTGAAATAACAGGCTGAATCGGGTGATGGAT
>GYJ|c151_g1_i1 len=1087 path=[43:0-127 1128:128-1086]
AGTGCCAAGAAAATAACAAGACATACTCTCCACTTACTTCAATTTGGAAAAATAGACACA
AAGGTTGGGTTGGGATTATGAAATACAATTTCTTTTCCTCTTTGAAATCACTAAACAATG
AAACAGACAGGGCAGAGCACAATATTAAATTCAAATGTAGGCGTCGCTAACGCTGTGTTT
GATTGGGAGATTTTGAGACAGATTTGGAAAAGGAAAGGAAAAAAATGTGTGAAACTATGT
GAAATATAAGTATATTTTTTTCACATTTCACATATCTTTTCCATTTTCTTTTCCAAATCC
ATCCTCAAATCCCCAACCAAACATAACATAAGTGAACAACGCTCGTACTCATGGCTTCCA
CAGCAGAGTGGTCTCTGCAATCATGGAAGTAACCACATATGGATCCATATTCGAAGCAGG
CCTCCTGTCCTCAAAATACCCTTTTCCGGCTTTCTCTGTGTCCCTCCCGACCCTAATCGA
TGCACCACGGTTTGCAACTCCCCATAAGAAGGTGTTGATGTCGGCGGTCTCATGTCGTCC
AGTGAGACGACGCTCGTTGCCTTCACCATAAGCAGCAATATGTTCTTTGTGCCTTAGGCC
AAGCTTCTCAATGGCCTTTTTGATGACCTCAAAACCCCCATCACTCCTCGTAGACTTGGT
GCTGTAATTGGTATGAGCTCCAGCGCCATTCCAATCACCCTCGATAGGTTTGGGATCAAA
GGAAACCACGACCCCAGCAATCTCCGTGATCCTCTCAAGGATGTAACGAGCCACCCACAA
TTCATCTCCGGCTGAGATACCAACAGAAGGTCCAACTTGAAACTCCCACTGGCCAGGCAT
CACTTCACCATTTATTCCACTTATGTTTACACCAGCATAGAGGCAAGCCTTGTAATGCGA
ATCCACAATATCGCGTCCATAAGCTTTGTCAACACCAATACCACAATAGTATGGTCCCTG
AGGTCCTGGAAAACCTCCAAGCGGCCAGCCAAGCGGCCACTTAACTTGTTTTTGGAGCAA
GGTGTACTCTTGCTCAATACCATACCAAGGTTCTTCAGCTACAACATCAGGGTGGCTGAA
AATCTTT
>GYJ|c151_g1_i2 len=979 path=[1126:0-19 1128:20-978]
AGCAGAGCACAATATTAAATAGGGCAGAGCACAATATTAAATTCAAATGTAGGCGTCGCT
AACGCTGTGTTTGATTGGGAGATTTTGAGACAGATTTGGAAAAGGAAAGGAAAAAAATGT
GTGAAACTATGTGAAATATAAGTATATTTTTTTCACATTTCACATATCTTTTCCATTTTC
TTTTCCAAATCCATCCTCAAATCCCCAACCAAACATAACATAAGTGAACAACGCTCGTAC
TCATGGCTTCCACAGCAGAGTGGTCTCTGCAATCATGGAAGTAACCACATATGGATCCAT
ATTCGAAGCAGGCCTCCTGTCCTCAAAATACCCTTTTCCGGCTTTCTCTGTGTCCCTCCC
GACCCTAATCGATGCACCACGGTTTGCAACTCCCCATAAGAAGGTGTTGATGTCGGCGGT
CTCATGTCGTCCAGTGAGACGACGCTCGTTGCCTTCACCATAAGCAGCAATATGTTCTTT
GTGCCTTAGGCCAAGCTTCTCAATGGCCTTTTTGATGACCTCAAAACCCCCATCACTCCT
CGTAGACTTGGTGCTGTAATTGGTATGAGCTCCAGCGCCATTCCAATCACCCTCGATAGG
TTTGGGATCAAAGGAAACCACGACCCCAGCAATCTCCGTGATCCTCTCAAGGATGTAACG
AGCCACCCACAATTCATCTCCGGCTGAGATACCAACAGAAGGTCCAACTTGAAACTCCCA
CTGGCCAGGCATCACTTCACCATTTATTCCACTTATGTTTACACCAGCATAGAGGCAAGC
CTTGTAATGCGAATCCACAATATCGCGTCCATAAGCTTTGTCAACACCAATACCACAATA
GTATGGTCCCTGAGGTCCTGGAAAACCTCCAAGCGGCCAGCCAAGCGGCCACTTAACTTG
TTTTTGGAGCAAGGTGTACTCTTGCTCAATACCATACCAAGGTTCTTCAGCTACAACATC
AGGGTGGCTGAAAATCTTT
>GYJ|c152_g1_i1 len=488 path=[516:0-387 43:388-487]
AAAAAAAAAAAAACAAAAAAAAAGTGAAGAGAGAGAAACAAAAAATAAAGAGAATGAGAT
AAATATTTAATTTAATCAATAACTACAAATTCAAATAAAATATATATACATATACATCTA
AATCATATCAACACAATCTATAAATTTAATTTGTTAATTTGTTGAAGATCTAGATAATCA
TAATAATACTACTACCCACTACTTAATACTTTTCACTACTTTTTACAACTTACTGACTCA
ACTTGACTCAACTCAACTCACAAATTTCAAACTACCAAACAACTGATTTTTACACTGACT
GACTGACTAACAATTGTTTACCAATTTATCAAACTAAACAACTATATATACACAAAAAAA
ACCTTAAAAAAAAATCCTCTCTCAAAAGAAAAAAAAACTTCAAGAAAATTTACTATATAT
TCTGTACTGATCTTTACCTATTTACCTACTTTAATCTTTTATACAAAAAAGAAAAAAGAA
AAAAGAAA
>GYJ|c157_g1_i1 len=249 path=[227:0-140 368:141-248]
GCTGAAAATGATTACCTCTGATTTGAGACTTTTTAGTATGGCACCCTTATCAAAACGACC
TGTCCTGTTCAAGCATGGACACACGACAGGGCACATAATGTGGGATAAATGATTCTTGTT
TTTTTGTCCCCTCCTTTAGTCATTTTTTAGTTCATCTTGTGCTGCTCTCAAGCACAAATT
CCATGTAACTTTTTCTCTTTGTTTTGTACAAGGTGTTTCAATAAAACCTTCAAATGCCAT
GTTTTGCAC
>GYJ|c159_g1_i1 len=1341 path=[1353:0-855 18:856-1340]
GGTTTGAATACTCTTATATTGAGATAAACTGCTGCTTTCTAGAAGTCTAAGAAAATTCAA
ACATAATGTAAAGTCATGACAATTCAGGTTATCCCTAGAATCACAGAGGTAGAACCTTTT
TCATCCAAGGTGAATAAAGAAGGGTTACACAACCCAATATACTAAGAGACAGACTTAATG
TACCATACATCGAACTAATTAGCAAATACTAGTGATAATAATTAATATTTTAATATTGGA
CAACATTTGCAGGCATCAAGTGTGTAGTTGAAGCCCAACAGGGATCTAGGTTTGACAACT
TACAGCCTAGGATGGAGATTGACAGGAACGCAATACAGAAGACCTGAGCAGAAGCATAAG
GAGTAAAAATGGTAAATTGGCTGAAACATGAGAGGTGCGATCATACAACCAAAATCTCAG
TCTCTTAATCAATAGAGTCGTTTCTGGCAGTCATCCAGATTCCACATAGATCTCCATGAT
GTCCGAATCAAACAATTAAGCAGTATTGGTCTTTGCCTCCTTTGCCTTCGTGTCACTATC
CTTCAAAACCATCGCGCCATAGCCTGCGAGGGAGCTACTAAAGTAATCCATATAGCTGTA
ATAACTCGAAGATACTAATGGGGACACCATCATAGGAAGACCTGCCAGACTCAAGGCGAA
GGGGGAGCCCCAGAAGCAAGAGACGAAGCATTTCTCTTTGTTGTTGTTCTTCTTTGTTTG
TTCTACGTCGGAACGTTTTACAAGAGGAATGCTCATCGTAATTTGGAGGAAAGTTGCGAA
GATGGCAAGCACAATCACAAATCGCATGGTGTCTTTGATTAATGGGTTTTGATAGATGGT
ACTCTAGAAGGTTTTGAAAAAAAAGAAGAGATCAAGCTTTGTGGAAGGCGTCAAGAGGAT
TAGGAAGTTGTGATTGGAAGTTCGTGTGTTGGATTTCGTATCAGCTAGTATCAGATGAGT
CGATTAGTCTTCGTAAACTAGTGATCTAGAGCAAGATGGGGAAAACACTTCCAAAACACC
AAACCGAGTCGCTATTTATCCACTTGTGCCGCGTTTTTGTTTCCCACTTGCTGCTACTAT
ACACACCTTGCTGGGGGCCAACAGTGGCTTATTGAGGTTTTGAGCGTCTACATTCCAGTA
GATTTTCTCGGATGAGTATTGTTGGCCCGTTCAACGTGCCGGTCGCTCTCAGGCTCATGT
TCATTTTCCGCCCGGGGCAGGGCATAGTGCTCACGGTCATCTTCCGCCTGAGCAGTCATC
ACAGTAGGAGTATGTGAGTGTATGAATAACGTGGTCCCCATCAAAGAAAATGTCTCTGCT
TGAGCGAAAATAATAGCACCG
>GYJ|c160_g1_i1 len=257 path=[25:0-22 48:23-256]
TTGGGTTTTCATGAATCCCCATTGGGGCACTTTCCCAAATATCTAGATTTGGGAGGTGAG
GTTCGACTGATACTGGTGCCCATTTTCCTTGGTCCAGGGTTGATAGTGGATATTTATCTT
ACGTGCTAGTTGGAAGAAGCGAGATGGGCGACGTGAGGGAGCTATAAGAAGGGGGGCAAA
GTAAAGAGAGGTTGTGGGGTTGACGGGGTGAACAATGACGATGAGGATGACAATGGGCAC
TGGAGACATGAAAGGTG
>GYJ|c160_g1_i2 len=419 path=[49:0-184 48:185-418]
CATAGATCATGCCTACCTTTTTGGCACGCATACATCAAGCCAAAAAGGGCCTTTCTTGAT
GACGAGCACCGCTTGGGGTAGCGAGCACTAGGTTTTGATAGGTCCTTAACCCTGGCATCT
CTGAATCACCTCATCGATGTGACAAGAGAGCAGGTTAATACACTTTGTACATAACTACGT
CAAAGGGGGCACTTTCCCAAATATCTAGATTTGGGAGGTGAGGTTCGACTGATACTGGTG
CCCATTTTCCTTGGTCCAGGGTTGATAGTGGATATTTATCTTACGTGCTAGTTGGAAGAA
GCGAGATGGGCGACGTGAGGGAGCTATAAGAAGGGGGGCAAAGTAAAGAGAGGTTGTGGG
GTTGACGGGGTGAACAATGACGATGAGGATGACAATGGGCACTGGAGACATGAAAGGTG
>GYJ|c162_g1_i1 len=277 path=[255:0-276]
GTTATTGTAGGCCACAACAGAAACGCTGCTGCCAATCCAGCTGTACCCAAAGCGATATTG
AAGAATACAAGAAAGCTAGTGCTTCTGAACAAAGCAGTCTGTGGAATAGACTTTCCTTTG
TAAGGGTAAAACAAAGACAAGTACCCAGCCACAGTCGAGACAGCAAGAAAAGCAGTGGCC
AGATACCCCAAAACAACAGTGGGGTCCGATGGATACTTGCAAATAACAACACCTTTTCCT
GTAATTGCAGATCCAGATGCCGGCTTCTTGTTTTCAG
>GYJ|c163_g1_i1 len=217 path=[301:0-216]
TATGAGTCAAAACACCGGTTCCTCTAACCTCGGTCGCTACTACGAGAGCCCGCCAACGGC
GACGGAGGCTCGTGGCACATTCGGTGGTTGCTTCAACGCCAACAGCTCCACCAACATTTG
GACGCCGAATCGGAAAGTGGACTCTTCGATGGGATTTCGGAGCTCCTCACCGACACCACA
GAGCGCTTGGGCTCCGAATCGTCAAGGATTTGGAGGA
>GYJ|c164_g1_i1 len=1234 path=[1212:0-1233]
GATTGTTTACAATCACTTATCGAGACGATTGACTCCTGTCTATCCTTACTCGAGAATGAA
GCTTGTATGCTGATCAATCATTGACCGTAGTGTAAAACATGAATTAGATAAGACCGGCCA
AAAAGACCACAGGGACCAGATGAGACAACAAAATGAATATTAAATGCCATCGCGAAACTA
GCGCGAGCTCGTTTTACAAATCAAAAGGTGGCAATCCATCCACAAAACATGAAATATGTT
GCATCACATGGTACTGCCAGTTAAGCCTTTGTAGCCCGCCTGTTGAAGCGCCTTCTGGGT
GTATGTAAACCCTGCTGGGAGGACAAATTGACCAAAGGTTTTGGGTATGAAGGTGTTCAC
ATCCAGACTCTTGGTTTGACAAAAGGTCAAAAAGTCGGCCAGAGATCTGTCGATGTCCCC
GAAGTGGTCCTTAAGAAAACCTCCCAAATCTTTTGAGAACTTCCGGCAAGATTCAAAGAG
TGCGGTAAGAGCCGAGAACACTTTGGTGAATTCGCTTTCAAAGCTTTTAATATCGGGGCC
AGCAGAACAAGGGGGGCAGTGCTGAAAAGTGTAAAGGGCCTTTTCGAATTGCACAACCAC
CTGATGAGTCTCCTTTGTCACAGGATCATTCAGGATCTGGTTGGCATTGATTGTGCGTTG
ACAACTTTGGAGACGTGTGAGCAGGACGTTGAAGTCATCAACCACCGTGGCCTTGGGGAA
GGGTTTTATGTCGCCAGGTTTACCAACGTAAGGGTCCGGGAAATTCTTAGCCATGTTGTC
GTTGCTAGATTTACCGATGAAACGGTCCTCGTCATCGCCGACCACATTCCGAGCGCGACG
GGCCAGATCAGCCGCCTGACCGCGTTTCACTAGATGGACGTCGGCATGAGTGTCGATTTT
AGAGCGTTCGGCTAACAATAAGTCGACAACGTTACGAGCACTTCCGTAGTTCGAGCCACG
CACAACAGAAAGATAGAACAGGACACCGACGCAGAGGAAACGAACCATCTTGTAAAGCTA
ATTTGAGGATTTTCAATTTTCAATATTATGAACCACTTCTTTTTACCGTGAAGTAAATAT
CAAGTGTTCAAAATTGTGGAGCGGAATGAGGAAAGTAATGGGATGTGGTGTGGGACTGAA
CACGACTTCTAATATGGGAATGTGGATGCTTGGACAAGACCTCTATGGAATGCTCGGCGG
CATTTATATACATACATGTTCACTGGAAGGGGGC
>GYJ|c165_g1_i1 len=2544 path=[2522:0-1653 4176:1654-2543]
GTCATTTGGGCTCATATCCAGTGCCTGGCCGAGTTAGGCTCCTGATCAACCGCATGGGGC
CTATCAAAGCCATCCAAGTCCTCAGCGTCCGAACGGCTACCTCAACGTTCGGCCATCCAC
TGTGTTTTACCCCACGGTGTCCGCGGGAAGTAGATGGCAGCTACATGGAGAAAGTCCGGA
GAGTCATCTGCCGGCAATCGAGTCATCTTATCTCGTGGTTGTCTGCTATACGCGGGGCTA
TATCACTCAAAGCTGACTAGCCAGCTGTTCTGCCAGTCTCGTGATTCTCAAGAACTACCT
GAATTATCTAATCCTCTCTAGGACCCTTCCTGAGTGTAGTAGTCAACACTCACTTGGGAA
GCCAGAGCGATCAGGCGGCCAATCAACAAATACAAAGATTGGCAGTCCTTGGATTGACGT
CTCGCATCCACAGCTTGAGCCTGAGTTATAATCCCTTACACGTCCCCCCTCCCATCGGAG
CCAAATCAAAGGCAGGTCCGATCCAGGATTTCTGTTGCGCCCGTTAATACTTTGGCGCGT
TATCAAACGGACAGGAACAACTGTCTCATAGCTTATTTAAGGCGAATCTCTCATCGTTGT
CGTTCTCAACCTTAACGAAAGGCCCTCGCTGAGTTCGTTGTTATATCTCTCCACATTTCT
TGCACGTATCGATATTTGTTTTGGTCGGGTCTAAGCTTGTTGTGATCTGCAAAGAATCAA
GACGACTAAAACTTCACGATTCGATAAAATGTCTCGACTGAAACAAGTTTTCCTTAGACT
ACCTCGTCTTCCCTCCAGAGCTGAACGAAATGCCAACCAGGTCAAGTCACCTTGGAAAAT
ATGCTGCAGCCTCTCATCACGGCATTACCTTTACTTTGTTGTTGGTATCTGTGCATGGAT
TATGGATGCTTTTGACTTCTTCGCAGTTTCAGTAACCCTAACAAGGCTTGGTGTCCAATT
CCAAGGCCGCTCGGTATCGGCTCTGACGACGGCGATCACACTCACGCTCCTTTTCCGATC
AGTCGGCGCGTTTGGCTTTGGGTTGATCACCGATAGGTTTGGGCGTCGCTGGCCTCTCAC
CGTCAATCTTGTCTTCATTGGCCTCTTGGCACTAGCGACTGGGTTTGTTCAAACTTTCGA
ACAATTTTTGGCCATTCGGGCTTTATTTGGAATCATGATGGGCGGTATCTATGGAATGGC
TACAGCAACGGCCCTAGAAAACATGCCTACAGAGGCCCGAGGTTTGTTCTCAGGTCTCCT
ACAGCAAGGATACGCCATTGGCTATTTGATCGCAGCGAGTGTCAACATGAGCCTAGTAGC
CGAGACTGACAACTGGCGCTCAATCTTTTATCTCGGGGCGGGCTTGTCATTTGCGATCGC
CTTGCTCAGGGCAGCTTGTCCAGAATCGGAAGTCTTTCTCGAGAGTCGTAAACAATCACA
GATGCATCCAGACCCTCTGAGACGCTCTCTCAGCACAATATATTGGGATTCACTTTCTGA
TGCTCTGAAAAAACATTGGACTCGATTCCTTTTTGCTATTATGCTTATGACCGGGTTTGG
CTTCTTCTCGCATGGATCTCAAGATTTGTATCCAACATATGTAGAAGTCACCAAAGGCAT
GTCCAGAGAGGACGCGTCTTCATTGACCATAATTGGAAACTGTGGCGCCATCGTAGGCGG
CCTCTTTGCCGGCTGGGTGTCCCAGATCCTCGGCCGTCGAATGACAATTATCATCATGTG
TCTCTGGGCAGCTGGCTTCGTGCCACTGTGGATCCTTCCTACTAGCTTCGCTGGCTTGGC
GAGCGGGGCATTTTTGATACAATTTGGTGTCCAAGGCGCACTAGGCGTTGTACCGATTTA
TCTTAGCGAAATCTCACCACCCGGATGTCTGGGATTCTTTACTGGGCTCACATACCAGCT
AGGCAGCATGATCAGTTCAGCGGCGACGCAAATAGAGGCTCGAGCAGCAGAACTACATGA
AGTAACGGTCAATGGAGTCGAAGAGAAAAATTACGCTCTCGTTCAAGCTGCTCTTATCGG
TTCTGTTGCAGGATACATTATCATTTTGATCTCTTTTGGAAAAGAATATCGGGGAAGAGA
TTTCCATGCCTGTACTTCAAGTGAGAGTGAGAGTGTAGAAGAGAAAGTTGCTAGTGGCAT
TGATACCGGAAGAAAATGTGACAAAAGCTTCCACGATGAAGAAAAGGATGGGGTGTGATG
AAGTAACTTTTTATGTTGACATATTTATTTGTCTTTTTGCACTGTTTTCAAAATTAAACT
CTGGATACTAAGCATTCACAGTTGTAGTTGTTAAATGAATGAGAGTTGCTTCATTACTTT
GAAGTATGAATTTCTTTTGCTGACTGAATCATAGCACTTGGTGGGGAAAAGCTTGTAAAA
CTCCAAATTAAAGTCAAAAAAAAATGCAAATTACTCTTTAAAATCTGTGCATGTCATGTG
TCTACACCCCTAAATGTAAATTATCATATTGGCATCTAAAAATTTATGGTAGCATCAGCA
AGAAGTGAGGTCTGGTGAGTGTTT
>GYJ|c165_g1_i2 len=2641 path=[2522:0-1653 5064:1654-1750 4176:1751-2640]
GTCATTTGGGCTCATATCCAGTGCCTGGCCGAGTTAGGCTCCTGATCAACCGCATGGGGC
CTATCAAAGCCATCCAAGTCCTCAGCGTCCGAACGGCTACCTCAACGTTCGGCCATCCAC
TGTGTTTTACCCCACGGTGTCCGCGGGAAGTAGATGGCAGCTACATGGAGAAAGTCCGGA
GAGTCATCTGCCGGCAATCGAGTCATCTTATCTCGTGGTTGTCTGCTATACGCGGGGCTA
TATCACTCAAAGCTGACTAGCCAGCTGTTCTGCCAGTCTCGTGATTCTCAAGAACTACCT
GAATTATCTAATCCTCTCTAGGACCCTTCCTGAGTGTAGTAGTCAACACTCACTTGGGAA
GCCAGAGCGATCAGGCGGCCAATCAACAAATACAAAGATTGGCAGTCCTTGGATTGACGT
CTCGCATCCACAGCTTGAGCCTGAGTTATAATCCCTTACACGTCCCCCCTCCCATCGGAG
CCAAATCAAAGGCAGGTCCGATCCAGGATTTCTGTTGCGCCCGTTAATACTTTGGCGCGT
TATCAAACGGACAGGAACAACTGTCTCATAGCTTATTTAAGGCGAATCTCTCATCGTTGT
CGTTCTCAACCTTAACGAAAGGCCCTCGCTGAGTTCGTTGTTATATCTCTCCACATTTCT
TGCACGTATCGATATTTGTTTTGGTCGGGTCTAAGCTTGTTGTGATCTGCAAAGAATCAA
GACGACTAAAACTTCACGATTCGATAAAATGTCTCGACTGAAACAAGTTTTCCTTAGACT
ACCTCGTCTTCCCTCCAGAGCTGAACGAAATGCCAACCAGGTCAAGTCACCTTGGAAAAT
ATGCTGCAGCCTCTCATCACGGCATTACCTTTACTTTGTTGTTGGTATCTGTGCATGGAT
TATGGATGCTTTTGACTTCTTCGCAGTTTCAGTAACCCTAACAAGGCTTGGTGTCCAATT
CCAAGGCCGCTCGGTATCGGCTCTGACGACGGCGATCACACTCACGCTCCTTTTCCGATC
AGTCGGCGCGTTTGGCTTTGGGTTGATCACCGATAGGTTTGGGCGTCGCTGGCCTCTCAC
CGTCAATCTTGTCTTCATTGGCCTCTTGGCACTAGCGACTGGGTTTGTTCAAACTTTCGA
ACAATTTTTGGCCATTCGGGCTTTATTTGGAATCATGATGGGCGGTATCTATGGAATGGC
TACAGCAACGGCCCTAGAAAACATGCCTACAGAGGCCCGAGGTTTGTTCTCAGGTCTCCT
ACAGCAAGGATACGCCATTGGCTATTTGATCGCAGCGAGTGTCAACATGAGCCTAGTAGC
CGAGACTGACAACTGGCGCTCAATCTTTTATCTCGGGGCGGGCTTGTCATTTGCGATCGC
CTTGCTCAGGGCAGCTTGTCCAGAATCGGAAGTCTTTCTCGAGAGTCGTAAACAATCACA
GATGCATCCAGACCCTCTGAGACGCTCTCTCAGCACAATATATTGGGATTCACTTTCTGA
TGCTCTGAAAAAACATTGGACTCGATTCCTTTTTGCTATTATGCTTATGACCGGGTTTGG
CTTCTTCTCGCATGGATCTCAAGATTTGTATCCAACATATGTAGAAGTCACCAAAGGCAT
GTCCAGAGAGGACGCGTCTTCATTGACCATAATTGGTAACCACCATTTTCGCCTATCTTA
ACTTGAACCCGCGCCCAAGTGGGCCCTGCTGGTTTTTCTGAATTTGGAGTGGTGATGTCT
TTGGCACTGCAGGAAACTGTGGCGCCATCGTAGGCGGCCTCTTTGCCGGCTGGGTGTCCC
AGATCCTCGGCCGTCGAATGACAATTATCATCATGTGTCTCTGGGCAGCTGGCTTCGTGC
CACTGTGGATCCTTCCTACTAGCTTCGCTGGCTTGGCGAGCGGGGCATTTTTGATACAAT
TTGGTGTCCAAGGCGCACTAGGCGTTGTACCGATTTATCTTAGCGAAATCTCACCACCCG
GATGTCTGGGATTCTTTACTGGGCTCACATACCAGCTAGGCAGCATGATCAGTTCAGCGG
CGACGCAAATAGAGGCTCGAGCAGCAGAACTACATGAAGTAACGGTCAATGGAGTCGAAG
AGAAAAATTACGCTCTCGTTCAAGCTGCTCTTATCGGTTCTGTTGCAGGATACATTATCA
TTTTGATCTCTTTTGGAAAAGAATATCGGGGAAGAGATTTCCATGCCTGTACTTCAAGTG
AGAGTGAGAGTGTAGAAGAGAAAGTTGCTAGTGGCATTGATACCGGAAGAAAATGTGACA
AAAGCTTCCACGATGAAGAAAAGGATGGGGTGTGATGAAGTAACTTTTTATGTTGACATA
TTTATTTGTCTTTTTGCACTGTTTTCAAAATTAAACTCTGGATACTAAGCATTCACAGTT
GTAGTTGTTAAATGAATGAGAGTTGCTTCATTACTTTGAAGTATGAATTTCTTTTGCTGA
CTGAATCATAGCACTTGGTGGGGAAAAGCTTGTAAAACTCCAAATTAAAGTCAAAAAAAA
ATGCAAATTACTCTTTAAAATCTGTGCATGTCATGTGTCTACACCCCTAAATGTAAATTA
TCATATTGGCATCTAAAAATTTATGGTAGCATCAGCAAGAAGTGAGGTCTGGTGAGTGTT
T
>GYJ|c166_g1_i1 len=279 path=[343:0-0 344:1-5 709:6-278]
ATAACTATAACTATAACTATAACTAATACTAAAACTAATACTAATACTTCCTGAGAGGGA
TGTGAGGTGAGGCATAGGTATCAGCTCTCCAGCCAGGGGAGATAGGAAGGGGTGAAGGCG
ATCCGTAGGAGGGGTGGAGGAAAAGATGGACAAATACAGAGTTTATTAATTAATGTTATG
TTATCTACCCTGGGCCCGCTCCGGGTAAGTGGCCTGCTCAACCCTCCCACAACGGGCCAC
CCTTCCCACCTGCCGTCTCCATTAACCCCGGGAAAACTG
>GYJ|c166_g2_i1 len=349 path=[1:0-341 343:342-342 344:343-347 343:348-348]
CAACTAAATAAAAGATGAGGGAAAAGTGTGTAGATAAAGTGGGGATTTGGGGATCGAAAA
ATGGTGTAGGGTGCTTAGGTTAAAATATACACCAGGACATGTGGCTGAGTGGTAATGGCG
CATTATTTGAGCTAATGAGTCTAATGGTTTAGATCACGAGTTCGATCCTCGTCGTGTCCT
GATATAACATGCCCTTTGATAAACACATATATGCGTGTTTATGGAGGTAGAATGTTGTTT
AACTTAAGTAGGTAAGCTCACATAAGGTAAAGTATGGTATACCTTACGTCGGATACAGAC
CACAGCAAAGTATACTCTCTTTATCATCATCATCTCCTAGAGATAACTA
>GYJ|c167_g1_i1 len=1154 path=[1210:0-658 1947:659-1153]
ATAAAATCCCGACCGCCCTGTACACTCGAAGGAGTCTTTGTCCCCATTGCTTCGCCAGGC
CAAAGACCGCGGTTCGTCGTTCTCACTCTCAAGGCCGCTCCTCTCAGGCCTGGTCTCAGG
TCTGGGAGGGCGCCTTTTTTTTCGCGACGGGGTCAAGGTCCGAGTCTTCCAATTCCCCAG
TTCGTTTGTATGATCTGCTTTTTCCTTCCTGCTTCCAGAGGCAGCGTGCTGGCCTACAGT
CTCCTAGCCCTGACCCTGAAGCCTGAAGGATATTAACCCTCAAGGGGTATGCTGTTGTAA
CTCTACAAGCAAGCTGCATCATCAGAAATACGTTTCTCTCGTCTTCTTGCAGAATGATGC
ACTCGAGGTTGTTTTTCTTGGTCGAGTCTTTTGACACAGTCGAATAGTCCGCGTCCGTCA
ATGGGTGGATATTAATTCCTGCTTATCCAGACACCGATCGTTCGAAGATGTTGGAGGCGA
CCCTGCTGGGAAGTGGCTTTGGGGGGAAGGTTTGGTGCCAAAAGAGTTTTCCTTATACAA
TCGAGCCTCGATTGTCCCCCTCCCCTCATTGGTCAAACAAAGCCTCTTGCCGCAACTTCT
TATAGCAACAGGGAGGCAACCAGCTTGTCTTTGGAACACCCCTGTCTAAATTGCTCAGAA
GAGGCGAGATTGGGAAAGATGCAGGGGAATCGCGACTCTGTCGCTTTAGTGCAATCCGCG
GTGTGCGATGTTTATCGCACAACTCAATTCGGACTACTCTTGGCCTGGCAATCCTTGATC
ATTTCTTCACCTGTGCTATGTTCGCTGTATCAGGAGTTGATTTGATACTAGATCTATGTA
TATATATATATGTATGTAGGTCACTTGATGAATCTGTTGATTGGTGGGTGTTAGTTGGCT
CTGAACCTGCAGCCACCGACAGTTTCTTAGTTTGACCTATCCTTTATAACCTTTTAGCTT
GGTTTCTGATGACATTATTTTAACTCTTCAGCTTGTTAGCCACAGTTTTAAGCCTTTCTG
ATACAACTTATTCAATTTGCTGTCTCTTCCTGGTGAAAATGCTTTCTGTCCTGTTCTGAA
TCTTGAAATATGCTTTTTATAAACTTTGCAAATGCTTTCTATGTGCCTCTAACCTGAAAC
ATCCTTTTGATAAT
>GYJ|c167_g1_i2 len=1232 path=[1210:0-658 1869:659-736 1947:737-1231]
ATAAAATCCCGACCGCCCTGTACACTCGAAGGAGTCTTTGTCCCCATTGCTTCGCCAGGC
CAAAGACCGCGGTTCGTCGTTCTCACTCTCAAGGCCGCTCCTCTCAGGCCTGGTCTCAGG
TCTGGGAGGGCGCCTTTTTTTTCGCGACGGGGTCAAGGTCCGAGTCTTCCAATTCCCCAG
TTCGTTTGTATGATCTGCTTTTTCCTTCCTGCTTCCAGAGGCAGCGTGCTGGCCTACAGT
CTCCTAGCCCTGACCCTGAAGCCTGAAGGATATTAACCCTCAAGGGGTATGCTGTTGTAA
CTCTACAAGCAAGCTGCATCATCAGAAATACGTTTCTCTCGTCTTCTTGCAGAATGATGC
ACTCGAGGTTGTTTTTCTTGGTCGAGTCTTTTGACACAGTCGAATAGTCCGCGTCCGTCA
ATGGGTGGATATTAATTCCTGCTTATCCAGACACCGATCGTTCGAAGATGTTGGAGGCGA
CCCTGCTGGGAAGTGGCTTTGGGGGGAAGGTTTGGTGCCAAAAGAGTTTTCCTTATACAA
TCGAGCCTCGATTGTCCCCCTCCCCTCATTGGTCAAACAAAGCCTCTTGCCGCAACTTCT
TATAGCAACAGGGAGGCAACCAGCTTGTCTTTGGAACACCCCTGTCTAAATTGCTCAGAA
GGTAGTTGTCGCCGTCCACGAGAACTTTCATCCTGACTTTTGAAAAACAATCCTCATTAT
GAGTTCTTCTTCCTGCTAGAGGCGAGATTGGGAAAGATGCAGGGGAATCGCGACTCTGTC
GCTTTAGTGCAATCCGCGGTGTGCGATGTTTATCGCACAACTCAATTCGGACTACTCTTG
GCCTGGCAATCCTTGATCATTTCTTCACCTGTGCTATGTTCGCTGTATCAGGAGTTGATT
TGATACTAGATCTATGTATATATATATATGTATGTAGGTCACTTGATGAATCTGTTGATT
GGTGGGTGTTAGTTGGCTCTGAACCTGCAGCCACCGACAGTTTCTTAGTTTGACCTATCC
TTTATAACCTTTTAGCTTGGTTTCTGATGACATTATTTTAACTCTTCAGCTTGTTAGCCA
CAGTTTTAAGCCTTTCTGATACAACTTATTCAATTTGCTGTCTCTTCCTGGTGAAAATGC
TTTCTGTCCTGTTCTGAATCTTGAAATATGCTTTTTATAAACTTTGCAAATGCTTTCTAT
GTGCCTCTAACCTGAAACATCCTTTTGATAAT
>GYJ|c168_g1_i1 len=1220 path=[1:0-1219]
AATTCATTCATTTTACTCCGAACCGTACAAACAAATAACGCTACTCTAAATTAAAATTAA
TTTTTGGAAAAAGAAAATAAATGAACAGCAAAAAGTTTTCTAAAAAAGTGTATCTGACAA
CAGATAGAGAGAGAGAGAGACGGTGAACGAACAGCGAAAAGTACATAGGGAATCCGAGAT
GAGGAAGACGTCATCGTTCACTGCTTACATTCTCCACCACGACATACCAGCGCGAGTAAG
GGCGTAGTTGGGGAAGGCTTCTGTGCGACCAACTCCGACAGCAGCAAGATCACGATCGTA
CACATGTCTTGAAATAGCCTCGCGGACAGCTCCAGCGTCAACCTTTTGAATTTGAGCTTC
AAGTTCTGACAACTGTCTGAGATTTCCGGTGTAAAGAAGCTCCTTAGCGTTAAATCCAGC
CTTTTGTGTGTTGGTCTCGAGGTTCTGGTACAAGTTGGTTCTGAATTGGTTCTTGGCCAT
GGCGACTTCTTCTTCTGTGGCAGCAGAGGCCAAATGCTTCCATTCGTGAGCAACAGACTT
CATGATTCCGCTGGTGTCGTTCAAGTCGTGAGCATCAGCAACAAAGTAGATTCCGAACAA
TCCAGTGTCTTTGTAGTTGATGTTGAAATGCTGGAGGTTATGGACTCCGTGGTCGTGTCC
GATTTTTTGGACAAGTCTGGAAGCAGCTGTTCTGGATGTAGCGTGGGTCACATCCCATTG
GCCAATGAATTGATTGGCAATTTGAAGAGCGAGAGCATCTTTGTGGGCATATCCAACACC
CTCAACAGCGAAAGCAGCATACATGTGTGGGACATTATCGTTGCGGTATCTGTATTCAGA
TCCGGTGAATCGTGTTCCATCGACCTGTGGAACCTTTCGTGGGTATTCGTTGCTCAAGTC
TCCGAAATATTTATCGGCGAGGCTTGAAACATTGGAAACTCCTCCTCCGACAGCGGACAG
AACCATGCGCACTGGTCTGTAATGATCCTCTTGCCACTCCTTCAATTGTTGAGCAGAGAT
ATTTGGAATGCTCTCACTGGTTCCGAGAACGCTGAGAGCGAGTGGGGTGCCTTGGAATCC
GGCAGCGTGGAGCATATCGAAGAGGACAAGCTGATGATAGTCATCGGAAGCTTCGAGCTC
TTTGAGAAGATTAACTCTTTCGGTATCGATGGTTGAGGCCTCAAGCTTGCTGTTGCGGAG
AACATCGGCGAGGATATCGA
>GYJ|c168_g2_i1 len=435 path=[2395:0-434]
AGAACAGGGGAAAACTTGAGAGAATGGCTCTCAGACTCGCCGTCAGCTCTGCTTTGCGTC
CGGCTCTCAATAGCCAGGTTCGCAATGCTTCATCAGCTGTCTCCGTGAAGGACGTGCTTG
CCAGCGCTCCACAAGCTGAAGTTACCACCTTGAAGAATGGCTTCCGTGTTGTCACCGAAG
ATAATGGATCCGCCACCGCTACCGTGGGAGTCTGGATCGAGACCGGATCTCGTTTTGAGA
ACGAGAAGAACAACGGTGTCGCACATTTCCTCGAGCGATTGATCCACAAGGGAACTGGAA
AGAGAGCATCTGCTGCTCTCGAATCCGAGCTTAATGCTATCGGAGCAAAACTCAACTCGT
TCACTGAGCGTGACCAAACCGCAGTTTTTGTCCAAGCTGGAGCTCAAGATGTTGAGAAAG
TTGTCGATATCCTCG
>GYJ|c169_g1_i1 len=251 path=[315:0-143 87:144-250]
TGTCTCTCATCCTCCGCATTCCTTTGGGCAGATCGCTTGCGCCCTTCCTCCACCAAACGC
CATCCCACGACCAGGATTGAGCATCAAACATCCAGAGTTGGAGTTTGCGCTTAGTCGAAC
AGACCGAAGCCCATGTCGTCGTCAGACTCCTCCTTCTCCTCCTCCTTGGCCTCCTCGGGG
GCGGCCTCAGCGGAGCCACCAGCGGCAGCACCACCAGCAGCGGGGGCGGCACCAGCGCCA
CCGGAGGGAAC
>GYJ|c170_g1_i1 len=233 path=[235:0-232]
GTGAGAGTGAGAGTGAGAGGGAGAGTGAGAGGGACTTGAATTAGGGACAGGACGTGCACT
AGCAGGATGAGGCTGTATGGGTAGAGGAAGGGATTTAGGTAGATTGAGCATTGAGGATGA
TTGAGGAAGAGAATGAGAATGAGTGGAGGACATGAAGGAAGTGGGAAGAAGGAAGAGAAA
AGGGAAAGAGGAAATGGCGAGGGAAAGAATGAAGAAGGAGAGGAGACAGGAGA
>GYJ|c170_g2_i1 len=1714 path=[2258:0-1713]
CTCTCACTCTCACTCTCACTCTCCCTCTCCCTCTCCCTCCCCCTCTCCCAGTGCCAATCA
TCCTCTCCACAATTCTGATGCTGTCCCTAGCACTCAATTACTCACTAGCTCGCCTCTTAA
TTCTTTCTCTTCCTCTCCCTTTTCTAATCTCATCCATCACCACCACAAACTCATCCTTCC
TCCATCTCTCCCTCAAAATATGCCCACCTCCCCATTTAGCAACCCAACCGATCTCGCTAC
CGACTCGGATTCGCTCCTCTCTACCCCTCTCCAGGCCATCTCCTCCTCAATCCCTCTCAC
ATCTCCTCACCCCAACCTGCAACTCCCTCCTCCCCACTCGCTCTCTCAGCTCAATCATCC
TCCCAATAACTCTCTCCCCTGTGCACTCGAGCTCGAACTCGAAGATTCTGACGACCAGGA
TGATCATCGTCTTTCTGGCTTTGATAGTCAGAGACACTACAAGCAATTTGGTGATCTCGA
AAACGAGGAGATTCTTCACTCGGGCTATCTAGAAAAGAAGGGCGAGCGACGCAAGACTTG
GAAACGTCGCTGGTTTGTCCTGCGAAGAACGAGCTTGGTCTATTACAAAAACGAAAAGGA
GTACCGTCTCCTTAGACTCATACCTGTCGCCGACATACATACTTGTGCTCAAGTCGAAAT
TAAGAACCACGACAACACTTTTGGCATCCTCACCCCCCTGCGTACTTACTATGTCCGTGC
CCGCTCCAGGGCTGAGCTTGAGCTCTGGACCCGTCGCGTCGCACAGGCCAAGGCTCTTCT
CAAGCAGGCTGACCGCCTCACCCGCTCGGGCGACGACTATCTGCCTGTCCAGCCCGCGCC
ATCGATTATACGCTCCAACACTACCATCTCCGCTCGACCCCGGCGCCCCCCGGAGCACGA
CGTCGAGCACGTGCCCCACTCTTGGGGCGAGGAGAGTCAATTTGCAACCCTCACCCGTGC
CTCGCTCCGTAACGCCTCCGGGGGCAAGCCTCTGCCTGAGCATGCATATGTGAGCAGCGT
GGGCTCGAGCACCGGCGTCGCGGTCCCCGAAGCTGCACCGCTGGCCCCTCATCCCATGCC
ACTCAGACTGCTCGGTCAGAATCTTGCGAGCTCTTCCGAGGAGGAAGATGAACCCCAGAG
GCCGTCATCGCAACTCGTCCGAAGGGCCACGTTTGGTGCGCCGCCAGCGCAAATGGCCTT
GAGTGAGCTCATCAGGCAGGAAGGTGGACAAGAGGTGCCACCGATGCCAACTGAACGAAA
GGTTTCCTTGCCGGAAGCTGGCAAGACTATCATTCAGGGCTATTTGATGAAACAGGGCAA
ACGGAAAAATTGGCGAAAGAGGTACTTTAAGCTGACTAGTCAGACGCTTGTGATCTCCCG
GAGCCACATGGACACTACTGGACGGGCAGCGCGCCACGTCCCAGTTGGCCGGCTCCTCGA
TGCAATAGAGTACGCGTCTACTGACCCGCCTCTGAGCCCCACTGTTGGCCTTTCTTCTCA
ATCAGGCGCGCAGAATGAGCACTGCTTCAAGATCATTACTTCTGAGCGAACGTACTTGCT
CTCAGCTCCAACGGAGGAGGACGAGATCAGGTGGATCTCGGCTGTCAGGTGTTTGTTGGC
TAGCTATTGGGCAAACACACCAAACAATGTCGGGGATGAGATTAGGAAGGTCTTGGATCG
CCCGATTGGGTTGGCTGGTGATGTGAAGCTGGGA
>GYJ|c171_g1_i1 len=756 path=[2389:0-77 540:78-755]
AGGTTCCCGGCTTTCTTACAAAAGCAACGGACGGCTAATTGCAGCTGATCCTAGACCAAT
CGCTCAGCGCATCACGTACAATTGTACACAGACTGAAGACGGCGTTTACAGCGACAGTTG
AGACAAAGTCGAGTGATCCCAGGACCAAAGAGACTAACACGATCACCCAAACTGCCCTGA
GAGGTATTTTAGTCCCAGTGAGTTTCCCAAACCATCCTCGGTCTGGCAAGCCGCCATCGC
GACTGAATGCAAACAGGGTTCGAGAGCATGCTTGGAGCACGGCATTGACTTGGAAAAAGG
CATTGATGCAGATCAAGGACCATGCGATATAGAAAACAGGCCCGATCAGGTTTGCTGACA
GAATCGTTGCCACACTTAGGCCTGAGGGCCCGGGAAGAGTGGATTGTTCAGGTGAGTAGA
GCAGAAGAACCACGTTGAGAAAAAATCCCAGCAAGCCAGTCACGCCTACTGCCGTCATGA
TGGCGAGAGGCGCAGTCTTCGAGGGATTCTTGATCTCTTCGGAAATGTGTGCAGCCGCGT
CATAGTCACTCAAAGTCCATTCTACACTTAGGAAACCCATCATGAATGCTAGTGGGGTGC
AACCCCATCCGGTTCGATTCATCACCGTTGTGAAAACATATTCAAAACTTTGTTTGGGTG
GCCCGCTCACAAAAAGCGCGAGGATGATGGTGAAGGTAGCTCCAAAATTGAAGAATATGA
ACACCTTGGTCAGCTTGGCAATGATCTTTGTTGCAG
>GYJ|c171_g1_i2 len=1217 path=[1:0-538 540:539-1216]
AAGAGTTCCCATGTCTTGACCACAAAGACTAGGACTTCTAGGTGATGACTGGAAGCTTAC
AAAGTGTAATCAAAACAGATATTGGCATCTAATTAAAATTACCCCAAAATAATGATAATA
CCAACAAAAATACATGCATGAAACTTGACCAAGACCATATATCCCCAGAAAGTTGACGAC
AGAAAAATCGTTCAGTAGACTTTGAATTTTTCCCCAAGTACTCTATTTCTTACTACCTAG
ATTTGATTTTGGCCCTTGATACCATTTATGTGCATGACAAAAGTACCAAGCACTTGAAGC
TATGACGACACAACCAGTGATGATTGAAGAATAGTTCATATTCTCGAAGGTGACGGGTTG
AACCATAGGGAACGCAAGGATGATCGAGACGAACGCTACCCATATAACGGCCGTCGAATT
GACTACCCACATCAACATACCTCGACCCAAATTGAACGGACCTGGCTTGAAGGCAACATC
TGGATGATCTTTGAATATTATTTTCATAGCGATCGGGATTGCATAAGAAGAATCCAAAGC
AATTGTACACAGACTGAAGACGGCGTTTACAGCGACAGTTGAGACAAAGTCGAGTGATCC
CAGGACCAAAGAGACTAACACGATCACCCAAACTGCCCTGAGAGGTATTTTAGTCCCAGT
GAGTTTCCCAAACCATCCTCGGTCTGGCAAGCCGCCATCGCGACTGAATGCAAACAGGGT
TCGAGAGCATGCTTGGAGCACGGCATTGACTTGGAAAAAGGCATTGATGCAGATCAAGGA
CCATGCGATATAGAAAACAGGCCCGATCAGGTTTGCTGACAGAATCGTTGCCACACTTAG
GCCTGAGGGCCCGGGAAGAGTGGATTGTTCAGGTGAGTAGAGCAGAAGAACCACGTTGAG
AAAAAATCCCAGCAAGCCAGTCACGCCTACTGCCGTCATGATGGCGAGAGGCGCAGTCTT
CGAGGGATTCTTGATCTCTTCGGAAATGTGTGCAGCCGCGTCATAGTCACTCAAAGTCCA
TTCTACACTTAGGAAACCCATCATGAATGCTAGTGGGGTGCAACCCCATCCGGTTCGATT
CATCACCGTTGTGAAAACATATTCAAAACTTTGTTTGGGTGGCCCGCTCACAAAAAGCGC
GAGGATGATGGTGAAGGTAGCTCCAAAATTGAAGAATATGAACACCTTGGTCAGCTTGGC
AATGATCTTTGTTGCAG
>GYJ|c172_g1_i1 len=952 path=[1:0-951]
GACCGCCCAGACTATTCTCCTCATTCTCAACATAGCAGTGGACTAATCACAAACCTGCGT
CCACCCCAGAGTCAAGCAAGATAATAGTCATCCGTAATTCAGATAATTTGTATCCAATCA
TAGGGTCCTTGTCCAATCTTCTCTCTCAGGTCACGAGCAGCTCCACCATCAGTAACTCAG
ATAGGTGGCCCCTTTTGTCCAGTTCGAAGTTTACCCATTTCTTATCGTCACGAAGACGCT
TGATTCAACACGACGAAGACGAAACACGGAGAGATGAACTGGTTTTGGGTGCATGTCAAC
TGTGTGATAGCTGTTCGGGCTGCTGATCAACACTGCTTCGGGTGCTCACAAGTTTTTCCG
CGCTACCAACTCCGACATTCGGGCCGTTGGTCAGAAGGATCTACTCGAAAGCAATGCGTA
AACTCCAGAATATTTTATCTGCAAAAACGGGGTCTTGAACTGAAAGGTTCAAGACTGGTC
GCCGAAGAGCTAGCGCCAGAAAAAGTCGCGGCGAAGGCTCGTGAAGAGCCGGACCAGGCG
CTTTCTGTAGAATCGAGCAACTGCCTGGTTTGGGGCTCGAAAAGGAAGCGGACTTTGGTC
GTAAACCACAAGCAGACGGACACCAATTACGAACGACCGGATAAGCGTACTTCAGGTTTG
CAAATCACTGCTCCGACGTCGGCCTTCACATTTTCATCGGAATCAAGCCCAGCGGAACTT
AATCTAATATTTACAGTACTTACTGCACCACGGCCCGATGATTGGGTTCATGCCCTAACT
CCCAACTTACGAGATCGGAGTGTGATATTTCATCATATTCTTCGGGAAGAGTTGTCTATC
TTCCGGAAAAAGAATAAGAAAGTCATTGATGCTAGGTTTTCACCCGTTGTATCGTACTTC
TCATTACGACTTAGCCAAGTCATAACAAAAGAAATGTTACATCAAACCAAAC
>GYJ|c173_g1_i1 len=455 path=[1:0-297 299:298-298 300:299-454]
CTCCATATTCCTCATACAAATTCCACTTGAATCAACAAAACTCTTCTCATCTCTTTCAAA
AAAAAACTAAATGCATTCAAAAATGAATTTATCAAACTAATTTAAATTCAATTTATTTCT
CCAATCATTTTACCATCTATCTCTGACTAAATCTTTAAAAATCTAGACACACCCCCAAGC
CAAAAGAAAAATAAAGAGATGAATCTATAATTCCACTAAAACCAAAAAAATAAATCCTAA
AAACTAGTGTTTTTTGTTTGTTAATATATATATATAGCTTACTCATTAACTACCAAGACC
CCCCCCCCCTGAGTGAAAGCAGTCCAAAAAGATCCCACAAGACACAAACAAGCAAACTCA
ATTAACCCAACAACATCAACACCTGATCATCATCATCTCCATCTTGCTCTATTAAATCTT
GCTTGCCCATAAAATCCCCCCCCCCCCCCCCCAAA
>GYJ|c174_g1_i1 len=3881 path=[3883:0-3880]
TGTGTGCCGAACCCTAGACGCGACCCAGCTCGCCACCCGCGGGCCCCCCGAAAGTTCTCG
CGCTGTTGCCCAAGCCGCAATTTCTTCGACTGCTTCCCTCAAGTCGACTGTTTTCGCCGT
TCGTCGTCGTTTCACACCACTCAACGTGTTTTCCGCCGTCTCAACCACCCCGCTGGTTTA
TCCATTCAAGTGCCATGGTCAAGAAAGACCCAACAGACACAATCAGGATAACTTCGGCGA
GCCAATGTATGCAGGAATTTGATATATTGAAGGCCACCTTATTGGTTGAAGAGAGCGAAG
ATACATGGCAAAAGATCGATGCAAGTCTTAAGCGGTTTACGGCTGTCATACGAGGCGGTG
CTTGCGATTATCCCGACGAATTCGTTAGACGCTGGAGAGAAACCGAGATCGTTCGCGGGC
TGGTTAACGCGATGTCTACCGAACGCACCCGGCTTAGTGGAACAGCCCTTGATCTGGTTG
GGTCGACTGCCCGACTTGGCCATCATTGGGAGCTCGCGGTCCCGTTCTATGTACCATCAA
TTATCAAGCTCCTCGGAAGAGCGTCCAAAATTTACGTCACCCGAGCCACCATCGCCCTCA
CCGCCTTGATTAAAGGCACGAAGTCGGTCGCCTTTATTCCGTATCTGATTGATGGCATCT
CCGAGAAATCTTTAACAATGAGAATCGGTTGTGCAGAGGCATTGCTGTGCTGCTTGGTAA
GCAATATTGAACACGATGGCGATAAGCCGGACCAGACCAAAACACGGAACGCCATTCGAG
ACGGCTTGATCAAACGGCTGAACGATGTCGAAAATGCTATCAAAATCGGCGGAAGGGATC
GCGATCCGAAAGTGAGAGCAGTGTTCAAACGTATCTGGGAGCTTTATGAGGAACATTGGC
CAAGCCGGGCTGTAAACTTGTCTCAGCCTTTTACTCCTACCATCAGGCGCTATTTGGGAA
TCGCACATGGGACATCTTCTGCACCAACAACTCATGCACCATCGTCGTCTTCCGGGAAAC
TACATGCTTCTCAAAGCTCAAACAAGAGCCACGGAAACAATGTGGCTAACTCTCGGGACA
AGCCTCCGCTGAGTGGTCATCAAAGAACTGGATCGAGAAATCTGGTCGAGGCGCATCCTC
CATCTGTGAAATCTGTCGATCCCACGGTACTGGCAAAGAAATTTCAGCCTCCTCAATCAG
CTACAGCACATTCTGGAGATCTTGCTACCCTTCGTAAGGCTATGGCGGTGCCCTTGCCGC
CTGATGAGCCTCATCCTTGCTATGAGCACAAAGTGAACCGCCCGCCCGGACGTGCGCTGG
CCCCACCTCCTCGCCCAGGAGCCATACCCGAAGCTTCGCTCCACAAGCCACACTCATCTG
GCTCCATGATGAAGCGTTCTAACTCTACTATGAGAGCCCAACGTGTGCCGCTGGCGCCGC
AGGCTGACTTACCAGGCCCTGGTGCAGCTGGATTCACCCGAACAGCCACTCGTGCTCCTT
TGCAGGTGCTTCAATCCGTCAGTCACCAACCTGGGACGGATGCACTTAACAAGCCGACCA
ATGCTACTCATCCTTTACCAGCCACCCACATTCACCCCCACATGCCCCCTTCTTCCTCTG
ATACGATGGCCGTCACGAGTAAAACAGGCTTCAAACCTTCGCGCACCCCCTCTGGCTCAG
TCCAGGTTGAATCCAATAAGCCATCTGCTCAACTGCAAACACGACCCCTTCCGAGGCGTG
CTGCACCTGCACCTGCAGCTGCAGCTGCACCCCCACCTTTCGAACCCCATCGAGAGCCTT
CAGTCGGCAACGCATTGAATATATCCGTTCGATCCAATAGCCGCACGCGCAAAGCCCAAG
CAGAAGAAGCAGCACCAGTCATCAAGCAGACTCGGAAAGCATTCAAGCCAACGAAATCTG
CCTTGAAATCTGCGTCCGAAACCCCCTCGGCAGCCCCTCCAAAATCGGTCACCTCATCTC
TGACGGCGAGTTTAGATTCTACTCTTAAAGAAGTGTCCGTGTCGAATCCTGCCCCAGCAG
CCTCAAAGATGGCAATGAATCTTGATGAATTGCCGGAATCGCTTCGCATACCAGCTCTTA
CTCCTCTTCCGTCGTCGCCAGCCCCTCCTTCACGGTCCTCGCCCCCACTGCTTGCACAGC
CACCATCTCTTGCTATATCTGAAATCAAGGCGGACGTCCCGAGTATCATTGCACAGCCGG
GTCTCGAACAAGTTGCAGCGCCCACCTGCGTACCGGCTTTTGAGAACGCTGTTGAGCAGA
TGCCAAACCCTCCCGCGGCCGATGGGACTTCTCAGCCATCGGCGAAGCCAGCACCTCCCC
CTTCCCATGCCTTTGCGAGGGCTCCCTCATCATTCTATGTAGCTCAAACACCAGGCCCCA
AGATATGTACTCGGTTGCCAGACGACTTGATTGTACCAATGAGTGTTCCTTTACCACCGT
CCCCGAACTCACCCTTCATCCATTTGGGTGGCCAATTGAATAAAACAAAATCTGCACCGA
GGTCGAATCGTAAGAAGCCAGTTACAAAACCAGTTGGGACGCCGCGAACGCCGCGAGTGC
GAACCAAATCGGGTGATGCCCAACCTTGTGTTGTCCCGAAAGGTGGAGCAAGCTCTAGGC
CAAAACAAACTGAAGAACCAGGCGGCTCGAACATGAACAAGACCGCTCGGCGTGCAGCCG
GAGCTGCAGGTACCCAACAAAGTGACGAAGACGAGGATGGTGATGCCACCCAGAGGGTTG
GAGCCCATGAAGGCCTCCTTGTAGACTTTGATCATGAAGACACAATATGGATTCCCCGTA
CGCCTGCATCACATCGCGACTTGATGCAGTTGACAAGTGCGTTCAAGGTCGAGACGACAA
TCGAGGAAGCAGATGAGGGAGAAGATGGTCCAGATGAGAAGCGGCCCCGGCTGGATATAG
ATGAGAGGCATAGATCTGCAGAGCCCCAGGAACCGATCGCTCAAGATGATCATCCCCAGA
CAATTTGCGCAGACCCAGAAACACCCAGGCCGATTGAGAAGCCTCGGCGGCGGGATCGTT
CAATCTTTCACTGGGACCAACGAGATCTCACGAATATCGTTGAAAACTCGGAAGACCGGA
CGATCTCATGTCTAAAGGAGCAACCCGACTTCCTGGCAGGCGACGTCACTGTCAATGACG
GCCGGTCATTTCTCACCAATTTTCTCAGTGGCATCACTCCCCAGAATCAGAGTACACCAG
CTTCAAGTGTTAATGAAGACGTTTTTCGCCGATATCAGACTACTGTTCCATCTCCTTGAA
TTAGCACCATTAGGAGGCACGCATCGAGTTTGAATCAAGGAAGGAAATGTGCAAGGGAGG
GGAGGTCTTTTGGTCCATCAGACCATCGTAATGAAATCTGCTAGGCTAGTGATTATGGCA
CTCTAAAATTGGCTTATTTCTAAAGTATTCCATTTGGATGTTGTCTGTTGTATCAAGTAT
CAGTTACTTAGTGTACACCAGAACTGTGCTCTTGTTTTTTTGTTATTGATTTTTTTTTGC
TTGCTAATAAATGTAGGTTTCATTTTAATAAATTAAAATCGCATAGCGTTCTCATTTTGA
TATTCCTTTTTTCAAGCAAAAATTTTTGGGTAACAAACGGGATCATGTTCTTTTTTTTTT
TGATAGGCTCTTAAGCTATTAAATTGGACGATTGGGCCTGTTTTTTGTTCTGATGAACTC
TTTGAATTTTGTTTTCAGGGGGCCTTTTTTTGGACCCAGAGGTGTAGGGGAGATTGACAA
GCATGGATGTCTCGCCAGTTGACTTGACTGCTTTTTTTTGTCTGTTGTTCTGAGCCAAAT
AGATAAGTATATAAGATTACATAAAAACACATTCCAATAAA
>GYJ|c175_g1_i1 len=550 path=[528:0-549]
AGAGAAGATTCAACCAAGCAAAGTCGTCGTCTTACTATGCATATGGAAATAAGTACACGT
ACAAGAATAATCTTGGAACTTTCCAAGGATTTGATGCAAAAGACACTGTTGTGATCGGAG
ACCGCAAAACTGATTTGATCACCATTCCAGGCGTGAAGTTTATGCAAGCTACCGACCTCG
GACTTTTGATGGATGGATTGGGTGCTGATGGAATTTTGGGATTGGGATTCACAGCCTCAT
CGCAAATCGGTGGAAACTCACCATTCGTTCAAGGTGTTAACGCTGGAGACATTTCGGGCA
CATTCTACTCCATCTGGCTCGAGCACTTCAACCAAACTGATGATCTCGGAACCCACGGAG
TTATTTACTACGGAGGATTTGATCCAGTGCACTGTGCTCCAAACCCAACATACGTCCCAT
TGGCTTCTGCATATGCATACCAACTCACGATGTCTTCCTTCAAAGTTGTAGGATCATCCG
CCACCAACTCCAACAACAAGTACATTCAAACTTACCTTGACACCACCACCGCCCAAATTG
GACTTCCAAA
>GYJ|c175_g2_i1 len=262 path=[1055:0-261]
GCTTGGTTGAATCTTCTCTTGTTGTAGCAATTATTTGCGGTCTTGCAACTCATATCTGGA
ATAACAATGTCAGCGGTCGAAGTGTCAATGACAACAGTGAAAAGTTGTCCTGGTGTTCCC
ATGGTCAAGTTAGCAACGAAGAAGGTTGAGGTTTGCTCCAGAGTTTGTCCTCCTTTGGTA
ATGTTGGTAACTGCAGCATGAACTTTGAAAGGAATCACAAAAGCTGAGGTCGAGGCCACA
AAGGCCAAAAGCAAGATTGTCT
>GYJ|c176_g1_i1 len=554 path=[1:0-335 970:336-474 337:475-553]
TTTCAACGCGCCGCGTTTGCAAGATGTGGAATTCCACTACTTCGTTCCTCATGATTTTTT
CCCATTATCAGCTCGACGCGATACGTATCCCAGCTTTCAGAGGAATCGCAGCTCAATCTG
CTGAGGATTTGGAGTTTCTGCAACCTGCGCGTCCAAAATCCAACAAACCCTTTTTGTGCC
AGTGCCACCCTCTCGAAGCCCTTCATCAGGACCAGTCCCTCCTCATCGCATCCTTTGATC
GACCCTTGCATCACCAAACCTTCGAACGTCTTTATCAGGTTGTCTCGTTCCCGACACAGC
CTAAGCGCAAGCTGCATGGAAGCGCCCTTCCGTAAAGTAATTACCTGACTGACATCTCAC
CTCACCTCTTGATTTTGTCCGCCCGTCCGCATAATAATCTCCTGACGGACATCTCTCCTA
ACTTCTTAATCTTTTCCATTCGAACCCCTTGCCATGGTTGTGACACGCCTACAAGCAACC
AAACCGCAAACCCCGGTCTCGACCTCTGCCACCGCCCTTGCGCTCAAGGTTGCGGAGCTC
AGACAGATCCTTCG
>GYJ|c176_g1_i2 len=415 path=[1:0-335 337:336-414]
TTTCAACGCGCCGCGTTTGCAAGATGTGGAATTCCACTACTTCGTTCCTCATGATTTTTT
CCCATTATCAGCTCGACGCGATACGTATCCCAGCTTTCAGAGGAATCGCAGCTCAATCTG
CTGAGGATTTGGAGTTTCTGCAACCTGCGCGTCCAAAATCCAACAAACCCTTTTTGTGCC
AGTGCCACCCTCTCGAAGCCCTTCATCAGGACCAGTCCCTCCTCATCGCATCCTTTGATC
GACCCTTGCATCACCAAACCTTCGAACGTCTTTATCAGGTTGTCTCGTTCCCGACACAGC
CTAAGCGCAAGCTGCATGGAAGCGCCCTTCCGTAAACAACCAAACCGCAAACCCCGGTCT
CGACCTCTGCCACCGCCCTTGCGCTCAAGGTTGCGGAGCTCAGACAGATCCTTCG
>GYJ|c177_g1_i1 len=1582 path=[1:0-1581]
TCTTTTCTTTTCTTTTCCTTTCCTCCCCTTTCCTCTCCTTTCCTTCCCTTTCCTTTTCTC
TCCTGACCGTCCAAGCTCCTCTCGCTCTGCCCAACACTCAACCTTATGTCGCCCTGTCCC
TCCCAAGCACCCCAGTCTTCCTTCTCCTCATCTAGGCCCCCGGCTCTCCTACAATCGTCC
CTTTCGCTTCCGCCAAACCGTTCAAGATTCAATTGAACTTTTTCTCAATGGCCGTTCGTG
TAGACCAGCCATTCATCCCACCACCTGCGAATAGGGAAACCTTTAAAGACTTACTCGTAT
TCGAAGAACGTCTCAAACAAAATGCTGAGCGTCTACAACGACAACGGATAAAATATGAAG
CGTTCTTGATCACGATGGTTCTCGTGAGCGTCTTGTTAGGCTACAAGTCTCTGATTGCCG
TTTCTCCCTACAAGCTCATTCACTACCTCTACGTCGCCCTCCTCCTCGTCGCCGTCACCA
CGCTCGTCTTGTTCTTTGCGACGGGCATGTACACGGACCAGATTGCGTATGCCTACAAGT
TCATACCGCAGACCAACCGGGCGCTAAGGCCGTTCAACATGTTCCTCAACCCTCCCGCAT
CCGTCTCCTCCAACATGCTCTTCTTTCCCCGCCTTTCGCGCTCCTCTTCACCCGTCTCCA
CCACAACCAAAATCTCTCCACCCAACTCAATAGATCACTCCAAAGCTGACTCCCAGCTCG
TCAAGTTGAACCCAAGAGGAGAGATCTTGTTCTCTAGTAAGGTCAAGTCTGAGTTTGTTG
ATGGATATGCCAGGTATCGAAGGCAATGGGAAATCAGACAGCAAAAGTAGACCTCTCTTG
CGTGTTTTCCTTTCCAGACTTGGTTCACTATCACATTCCAGTCGAGTCAATCTCGAAAGA
AGAGTGATGGTGGTCTGGTTGAGATTGGCGAGAGATATGGTAGATGTAGTTAACCATGTG
TATTTTGCAATCATCCACCTACCATTCTTAGCAACAATCATTGCAAGTAGCTTATTTCTT
TATTAAAAGTAGGAGAAATTACAAGATCAGTTCCTTTTACCTACATACTCTTAGTATATA
CTCACTAGCTTACTACTTACTACCACAACAACATCTCTCTCTCTCTCTTTTTTTGCTTTT
TTTGGGAAACATTAGCAAACTGTACATCTATAAATATATATGTATATATATATATCGAGA
TATACATCATATACCATTTTACTTTTTTTTTAGTGTAGGATTTAGTGATTTTTTTGTAGG
TTCTTTTTTGGGTTAGGTGGTGTATGTACGTATGTATGTATATATGCCCACATGTGTTTT
TTGATGTAAAAGTATGAATGTGTGTGTGTTTGATCTCTCTCTCTCTCTACATATATTTTG
TTTACCAAATAATTCTTTTATTCTTAAGGAGTCTTTCTTTCTCTCTCTTTAAGATTCTAT
CTTTTTGAAGTTCTCTTTCTCTCTTTTTTTTTGTGTAGGTTTTTCTTTGGTGAAAGAAGC
AAAAAAATGAATGAAATTGAGGGGTTATTTTTTTGTGTAAAAAATGGTTGAAAGTAGGAG
GAAGAGTGGAAGGAGAGAAAAG
>GYJ|c178_g1_i1 len=660 path=[1:0-607 609:608-659]
AAGCGTGTAGTAGAAATTAGGCCCGGGTAGCCTAGGAAGCTCTTCATGAAAGGGTGGCTC
ATGTGACTGAATGTTTCCACTGATGAAACTATCAAATGAACCCAAATAGTGTTTTGTACC
AGTCTGCAGACATATATGTTCAAGATTTTCGGCATTAGGCAGTAGTGCATCTAAGACATT
ATTGAACATTCTTCCATTGGCTTCACAGTTCTGGTCCTCTGTCTCTCTACTAACCCAACA
AACCCAAAAAAGATGAGTCACATCCTTCAAACTAGAAATCCTTTCTAGGGTTTCTCCCCT
GTTCAGCACATCACATTGAATGTATTCAACTGGATTATCTGGAGACCAATCAGGCTTAGG
TCTCCTTGCAACACCGTAAACTTTCCAGGGTCCACCAGGAGTGTCAGAGGAAGGCAAGAT
TTCAGCCAAGCTGTTACCCACAATTCCTGTGACTCCAATGATCAGGGCAACTCTTTGCTT
GTCAGATTTTATTTCTGAGCCTTCAAAGTTTTGCTGGATTCTCCCTGCTCTAGAACCAAG
AGCCCCTGTCCACCATGAGTACCGACTCATTGTGAGGGATCGAAACAAATAACCCGAATG
CTAACCTGGAATGAAAATAGAGCTTGAACAACCAAGAATGTCAAGCTCGTTAACAATGGG
>GYJ|c178_g1_i2 len=692 path=[1:0-607 1382:608-691]
AAGCGTGTAGTAGAAATTAGGCCCGGGTAGCCTAGGAAGCTCTTCATGAAAGGGTGGCTC
ATGTGACTGAATGTTTCCACTGATGAAACTATCAAATGAACCCAAATAGTGTTTTGTACC
AGTCTGCAGACATATATGTTCAAGATTTTCGGCATTAGGCAGTAGTGCATCTAAGACATT
ATTGAACATTCTTCCATTGGCTTCACAGTTCTGGTCCTCTGTCTCTCTACTAACCCAACA
AACCCAAAAAAGATGAGTCACATCCTTCAAACTAGAAATCCTTTCTAGGGTTTCTCCCCT
GTTCAGCACATCACATTGAATGTATTCAACTGGATTATCTGGAGACCAATCAGGCTTAGG
TCTCCTTGCAACACCGTAAACTTTCCAGGGTCCACCAGGAGTGTCAGAGGAAGGCAAGAT
TTCAGCCAAGCTGTTACCCACAATTCCTGTGACTCCAATGATCAGGGCAACTCTTTGCTT
GTCAGATTTTATTTCTGAGCCTTCAAAGTTTTGCTGGATTCTCCCTGCTCTAGAACCAAG
AGCCCCTGTCCACCATGAGTACCGACTCATTGTGAGGGATCGAAACAAATAACCCGAATG
CTAACCTGCCATAACAGGTAAACCTAAACATGAGATGGAGATGCATAGCAGGCAGAAAAT
CTATATTTTCATTGCTATTTCATCCACTAAAT
>GYJ|c179_g1_i1 len=251 path=[1:0-250]
GCCCAAAGTAGCGCCAGTCATTTGAGCACCGAAGTAAGCCAGACCTTTGATAGGTGGAGT
GAGTCCGGTTATGCAAAGTGATAGTGTGACGATTGGGTTGAGGTGGCCACCTGTTAGCGG
ACCAAGGATGCGCACCAACAGTGTAACAACTGTCGCAACTGCGAATGAGAGATATATGTT
TCCGTGGAGCGACGCTTCAGTAGTAGACATAGAAGTCATCATCATGCCAAAAAACCACAC
GATAATCATGG
>GYJ|c180_g1_i1 len=443 path=[421:0-442]
GAAAATAACCCGGGCACCAGGACTGATTCCAGGGCTCAATACTAAAATTACCTCTTTCCT
GGATCCTGATGGTTGGAAAGTGGTGTTTGTTGACAATGCCGACTTCTTGAAAGAACTCCA
GTAGGAGACCTTGAGGGTCAAGAGCTGCGATATACTTGCTTGTTGACTTTATTTATATAT
AAATATGCATATTGAACTGGGGAACATAAGATATGTTAGAAATTCTATGTATATTGTATG
CCTTTAATTATATGGTATGGTGTTTGATATTTGAACATGATTTGTGTGCACGACCGGCAT
TTCGTAGATTGGCTTTCATTTCCTCCTGCTTTTGCTTAATCAGGAAAACAATCATCTTGA
AAGTTAAATGCAATACTATCAAGTCTAAATGGATTTACTGTGTATGCTTCCAAATAAATG
AAATGTTTATTAGTCTTATGATA
>GYJ|c181_g1_i1 len=1953 path=[1931:0-1952]
GTCGAACTCCTCTCCCTGCGAATCCGACCGGCTCGAGTCGACCCCCAACCCAACCCAACC
CTTTCCTTTCCTTCCCTTCCCTACCCTTCTCCCATTCCCTCAACCTTCCCAACCTCCCTC
CTCTGCTCGATACCCCCGTCTCCCTTTCCTTTTGTCTATCCTGTCCACATTTACATTCTT
GTGCCCAGCTGTCCTCTCATCTCCCCTCATCCCAAAATGTTCAGATTACCCCTTCGAAAC
GTTTCCTCGGCTTCGCTCTTACGAAGGTCCATCCCTTCGACCCATCTTTCAACCTTTCGA
GAATTCCATGGTTCCAGTCGAGTCCATGCTCTTAGCAAGTTCACCATGCCAGCGATGTCT
CCAACGATGACTGAGGGCGGGATCTCGAACTGGAAAAAAAAGGAAGGCGAAAATTTCTCG
GTTGGAGATGTGTTGCTTGAAATTGAAACTGATAAGGCTACTATGGACGTTGAAGCTCAG
GATGATGGCAAGATAGCCAAAATCATTGTCGGCGACGGATCTAAAGCCGTGCCAGTCGGG
AAGGCTATTGCGATCTTGGCCGAAGAGGGCGAAGATATAGATAGCAGTGCACTCGAAAAG
CTTGTCTCTGAGAGCGAGAGCTCCGAGGCTGCGCCTCCCAAGGAAGCTCCTGAATCTGCG
TCCTCGTCGGCGCCGCCCAAGACAGAGCCCAAGCCCGAGAGCTCCAAGCAGCCCACCGCT
CCCTCGAGCCCCTCCTCGACATCCAAACCCTCCTCCGGTCCCCCCCGCGCCGCGATCTTT
GCAACCCCGGCCGCGAAGCGCATTGCGCTCGAAAAGGGCATTCCCCTCGGCTCGATCAAG
GGCTCGGGCCCCAACGGCCGCATCCTCGAGTCCGACCTGGCCTCGTACACCAAAGCTAGC
TCTGCTCCCTCGTCGTCCTCGGCTCCGACGGGGGCGCTGTACGACGACCTGCCGGTGTCG
AACATGCGTCGGACAATTGCGAGCCGGCTGACGGCAAGCAAGCAGGAGGTGCCTCACTAC
TACCTTACCTCGGAGATCTATATGGAGCGCGTGAATCGTCTGCGGGCGCTGTTTAACAAG
GCCGCGCTTGAGCGGGTGGCGTCCGAGAAGGCCGCCGGCCTCCAGTCACCGACGAAGCTG
AGCGTGAACGACTTTGTGATCAAGGCTTGTGGGCTGGCTTGTGCGGACGTGCCAGAGGTC
AATTCGAGCTGGCATGGAGACTTTGTTAGACAGAACAAGACCGTCGACATCTCCGTTGCC
GTAGCGACGCCAACCGGGTTAATAACGCCAATTGTGACAAACGTAGCAAGTCGAGGCCTG
GGCTCGATTTCGGCTGAAGTACGAGCGCTAGCAACAAAGGCGAAAGCCAATCAGCTGAGC
CCACACGAGTACCAGGGTGGCACATTTACGGTGTCGAACCTGGGGATGTTTGGCTCAGTA
ACTCAGTTTACAGCTATCATCAATACGCCCCAGTCGTGTATCCTTGCTGTTGGAGGGTCG
GAGAAAAAAGTTGTTGTAGATGAGGAGAAGACGGATGGAAGTGGGGGAATTGGGTTCAAG
GAAGTAGAAACTGTTAAGGTTACGTTGAGTTGTGATCATAGAGTCGTAGATGGGGCTGTT
GGGGCTCGGTGGTTAAAAGCATTCAAGAGTTATATGGAAAACCCACTTTCATTTATGCTT
TAAACAAGCATCATCAAAAAGTAGTAAATCATAATACACTCCCTGTGTACCCACATCAAG
AAATATCACAATTGCTTGAATATTTCTATATATATACATAGATGAGATTGTTTTTTCAGT
GCATGACATGAAATTTGAAAATTGGGGGGTTTGTTTCTTTTGTGAGGATATACATATTTT
TATGTCTTGATTTTTACAAGTTGGTGAGAATGGTGAGTGTGTTATTTAATTGTTTTACTT
TGTGTGTTGCTGGTGGATGGTGGTGGATTGTGG
>GYJ|c182_g1_i1 len=2772 path=[2861:0-1369 4342:1370-2771]
TGAGCGACAAAGACCCCCAAATCTTATTTGGCCATAATTAATTTCCAGCTGATTGTTTGA
ACTTGTCACCCTAGCTGAATTGAACTTAGCAATCTTTGTACTTCAAGCTAGAGAGAAACA
ACAAACTTGTACTTTATCTCTACTACTGCTATACACAAACTCGATGCGTCAGTGATGCCC
CTCAAAAGCATAAAGTTGTATTGCAGCTAGCTGAGAGACTTGAGACCCACTACAGCTACA
CGAAGAATTTACGAAAAAGGCTTATGGCCTCAAAAATTCAACAAGCTTGATAGGAATTGA
AAGACATACAACGACTACAGGAAATGACAAGAGAGAAAAAATCTAGAGCCAAGACCTGAA
ACTACAAAAAGACTCAAGACACTCAACAGAACTGGATACTCAAGGCTACGACATGGAATC
CCTAAGATGTAAAGAAAGGCAATAAAGCTGGATAAATAATTATAAATCAGGAGAAGTGTA
CATGGGAAGGAAAAAGCTTTTGATTATCCATTGAGGGCCAAGACGCCCTTTATACATTAA
TTTGAAGACCTAATGATAGGCTGAATGGCTGAGATTGTCTTTTGGACTGGGAAATGTTGA
GGTAAAAAGTTAGGCTCGAAGATATGTAGTGCATTAAAACAACCATTAGCACATGTAGAA
TATTAACACCCCGGCGGTTTCGTAAGAATCACGGGTTGAAGGAAATAAGTGGAGGTAGAA
GGAGGCGAGTTGGTAGGCGTCACGACTTCCTCCGAGTCTGTGTCGGACCAATCGATTTCG
TCATCGTCGGCGTCCTCCGATTCCAAATCTTCGTCAGACTCATCATCCCACCCTTGTTGG
GCAGCACGTTGACTTGTTGAATGACCAAAAGCCAAGTGCTTAGGAAAGGTTCTTCTCTGG
TGAACGCGGCTCGAAGCAGACCTCGCACACTCAGGACCAACGATATCGAAAGCCCCATCA
TGGGTGATCCGCTCTTCCAATAGAGCAGGCAGAGAAGGCCGACGAGAGGGGTATGAGAGG
GAAGGATGTTGATAGCGACGACGGGCGTAGTACTCGACCGGAGGGCGCCAAGTTTTCAAG
TAGCTAACAATGTCTTCGACTGGACGAGGAGGGGTAGGTGCGCGCGCCGGACTCATAGAC
TTTTGAGGAATCGAAGCCGGTCCCGTCCATGAGTTGGACAAACTGATGGTGATAAGCGAT
GGACTTGAAGGACCTAGGCCTTGTCGCTGCTCAACGGCCTGAGTGGTGGCAGCCCCTGGG
GCTGTGACCGGCCTGCGGTCGAGTGAGGTATCACTCAACTGTTGGGAGGTGTGGCGAGCA
AACTGCGATGCCACTGGGCAGTCGAGTTCCATCTTTGATAGTCGAAGCGGACGTTGATCA
ACAACCAAAGCGTGCATGGGAAGTAACGGTCAGGGTACAAGAGAGGTTAAGCCTGACTGA
TGACAGGTTCTTGGTGTTGCCACGAAAAAGATATCTATTATGTTTATTATATTATTATTA
CTATTATATGACAACTCGAAATACAACAGGGCGAACACCACTCGAGCTACGACGCGCGGA
AGTCCAAACCGGGATCAGGGCGCCAAATGCGAATACGAAGGGAAATGACAAGGTAAGAGG
GAAGGGGGGTGAGAAGAGAAGAAGAGACTAGAGAGTGGTGAGAATGAATTATGTATGTAT
GTGGTTGGATTAGATGGGCGAACGGGGAAAAAGTGGTAGAGCGCCCGGTGAGACAAATGG
ATTCTTTATAGGATCGGCGCGCCCATCAGACGCTTTAGACAGAGACGATGAGGAGGAAAA
GGGTGCTGAAGGAAACACGCTGGACAAACCTATAATGAAATGTGGATGGATCTGGCGCTC
AGTCAGGCAGCCCTCGGTGGGTGAGAAGCCTCGAAAAGGGTCTACCGTTCATTTTGATCT
TCTATCCCGTCGTTGTCCTCGTCTCTCCTTGGTGGGATCTCCATACATCTACCTGGCTAT
TTTACATACATATGTAACAGTGCACCAGTCTCTCTCGCTATTTCTGTCTTTTGGCTGAAC
AGTCGGAGAATTTATTCGGCTTGCGTTTTTATGCTCGGAACTGAGTGATTTGACATAAAA
CTCATGCATTCAAAAGAGACTCAACATTGACAATAGTAGTAAAAAAGCGAAATCTGAAAA
AGAAACAATGAACGATGAACTGGGAGTGCACCAGTGTCAGCAGAAGCAAAAAAAAAATTG
AAGAAGCAATTGAGAGTGAAATCGAATTTCCACAACGTAGCTTCGGGTGATACTTCGACT
TCTACATGCATACTACATAAGTTTAGGACACCTGTATGACCTTGCGCTGAATGAACTGGT
CGAGGGTGGATGGCAGCACCTGGATGGCATCGTTGGCAATGACCAGCTGCAATGGGGTCC
CGGGGAAGTGACTCTAAGAAGAGGACAAGATGGAAGGGGTCTCAGTCCTGCTGCCTGCAC
GAGAGTACCGATAAGTGCCGTGACACCCCAAGTTGAATCGATTTGACGGTTTGACCTCGA
CACCGACTTGGACACTTTTCTGTTCGCCGTCTGTCAATTCTTCTCAACGTTGACAAGACT
TATCATTTGGAAATAATTGATTTAAACCTGGCTACTATTTTTAAAATGCTGATTTGTGGC
GGTGGCACGCATTCACTGGAACCTGGCATTCATACGGTATGTACTGTTATACACCCAGAT
TATGGCCAGATACTTCATCTTATGAAGGATTCAAGCTCAATAATCGAAAGCAAGCTTCCA
AGCCAGAATCAG
>GYJ|c182_g1_i2 len=2883 path=[2861:0-1369 4231:1370-1480 4342:1481-2882]
TGAGCGACAAAGACCCCCAAATCTTATTTGGCCATAATTAATTTCCAGCTGATTGTTTGA
ACTTGTCACCCTAGCTGAATTGAACTTAGCAATCTTTGTACTTCAAGCTAGAGAGAAACA
ACAAACTTGTACTTTATCTCTACTACTGCTATACACAAACTCGATGCGTCAGTGATGCCC
CTCAAAAGCATAAAGTTGTATTGCAGCTAGCTGAGAGACTTGAGACCCACTACAGCTACA
CGAAGAATTTACGAAAAAGGCTTATGGCCTCAAAAATTCAACAAGCTTGATAGGAATTGA
AAGACATACAACGACTACAGGAAATGACAAGAGAGAAAAAATCTAGAGCCAAGACCTGAA
ACTACAAAAAGACTCAAGACACTCAACAGAACTGGATACTCAAGGCTACGACATGGAATC
CCTAAGATGTAAAGAAAGGCAATAAAGCTGGATAAATAATTATAAATCAGGAGAAGTGTA
CATGGGAAGGAAAAAGCTTTTGATTATCCATTGAGGGCCAAGACGCCCTTTATACATTAA
TTTGAAGACCTAATGATAGGCTGAATGGCTGAGATTGTCTTTTGGACTGGGAAATGTTGA
GGTAAAAAGTTAGGCTCGAAGATATGTAGTGCATTAAAACAACCATTAGCACATGTAGAA
TATTAACACCCCGGCGGTTTCGTAAGAATCACGGGTTGAAGGAAATAAGTGGAGGTAGAA
GGAGGCGAGTTGGTAGGCGTCACGACTTCCTCCGAGTCTGTGTCGGACCAATCGATTTCG
TCATCGTCGGCGTCCTCCGATTCCAAATCTTCGTCAGACTCATCATCCCACCCTTGTTGG
GCAGCACGTTGACTTGTTGAATGACCAAAAGCCAAGTGCTTAGGAAAGGTTCTTCTCTGG
TGAACGCGGCTCGAAGCAGACCTCGCACACTCAGGACCAACGATATCGAAAGCCCCATCA
TGGGTGATCCGCTCTTCCAATAGAGCAGGCAGAGAAGGCCGACGAGAGGGGTATGAGAGG
GAAGGATGTTGATAGCGACGACGGGCGTAGTACTCGACCGGAGGGCGCCAAGTTTTCAAG
TAGCTAACAATGTCTTCGACTGGACGAGGAGGGGTAGGTGCGCGCGCCGGACTCATAGAC
TTTTGAGGAATCGAAGCCGGTCCCGTCCATGAGTTGGACAAACTGATGGTGATAAGCGAT
GGACTTGAAGGACCTAGGCCTTGTCGCTGCTCAACGGCCTGAGTGGTGGCAGCCCCTGGG
GCTGTGACCGGCCTGCGGTCGAGTGAGGTATCACTCAACTGTTGGGAGGTGTGGCGAGCA
AACTGCGATGCCACTGGGCAGTCGAGTTCCATCTTTGATAGTCGAAGCGGCTTATTGACA
GTGGTGCGACGAGAGAGATCGAAAGAGAGATGAGAGAAATTGGTGCGAGCAAGAGGTTTG
GTATGAGACGTGTTTTGATAGGGATGGAATGTGTGACGGACACGTTGATCAACAACCAAA
GCGTGCATGGGAAGTAACGGTCAGGGTACAAGAGAGGTTAAGCCTGACTGATGACAGGTT
CTTGGTGTTGCCACGAAAAAGATATCTATTATGTTTATTATATTATTATTACTATTATAT
GACAACTCGAAATACAACAGGGCGAACACCACTCGAGCTACGACGCGCGGAAGTCCAAAC
CGGGATCAGGGCGCCAAATGCGAATACGAAGGGAAATGACAAGGTAAGAGGGAAGGGGGG
TGAGAAGAGAAGAAGAGACTAGAGAGTGGTGAGAATGAATTATGTATGTATGTGGTTGGA
TTAGATGGGCGAACGGGGAAAAAGTGGTAGAGCGCCCGGTGAGACAAATGGATTCTTTAT
AGGATCGGCGCGCCCATCAGACGCTTTAGACAGAGACGATGAGGAGGAAAAGGGTGCTGA
AGGAAACACGCTGGACAAACCTATAATGAAATGTGGATGGATCTGGCGCTCAGTCAGGCA
GCCCTCGGTGGGTGAGAAGCCTCGAAAAGGGTCTACCGTTCATTTTGATCTTCTATCCCG
TCGTTGTCCTCGTCTCTCCTTGGTGGGATCTCCATACATCTACCTGGCTATTTTACATAC
ATATGTAACAGTGCACCAGTCTCTCTCGCTATTTCTGTCTTTTGGCTGAACAGTCGGAGA
ATTTATTCGGCTTGCGTTTTTATGCTCGGAACTGAGTGATTTGACATAAAACTCATGCAT
TCAAAAGAGACTCAACATTGACAATAGTAGTAAAAAAGCGAAATCTGAAAAAGAAACAAT
GAACGATGAACTGGGAGTGCACCAGTGTCAGCAGAAGCAAAAAAAAAATTGAAGAAGCAA
TTGAGAGTGAAATCGAATTTCCACAACGTAGCTTCGGGTGATACTTCGACTTCTACATGC
ATACTACATAAGTTTAGGACACCTGTATGACCTTGCGCTGAATGAACTGGTCGAGGGTGG
ATGGCAGCACCTGGATGGCATCGTTGGCAATGACCAGCTGCAATGGGGTCCCGGGGAAGT
GACTCTAAGAAGAGGACAAGATGGAAGGGGTCTCAGTCCTGCTGCCTGCACGAGAGTACC
GATAAGTGCCGTGACACCCCAAGTTGAATCGATTTGACGGTTTGACCTCGACACCGACTT
GGACACTTTTCTGTTCGCCGTCTGTCAATTCTTCTCAACGTTGACAAGACTTATCATTTG
GAAATAATTGATTTAAACCTGGCTACTATTTTTAAAATGCTGATTTGTGGCGGTGGCACG
CATTCACTGGAACCTGGCATTCATACGGTATGTACTGTTATACACCCAGATTATGGCCAG
ATACTTCATCTTATGAAGGATTCAAGCTCAATAATCGAAAGCAAGCTTCCAAGCCAGAAT
CAG
>GYJ|c185_g1_i1 len=763 path=[1:0-161 163:162-269 271:270-762]
GAACAAGCGACGTAGTAGACGCCGGGAGAGAATCTTTCACCACCTCTCCTGCTCGCTGTC
TCAAGATCTCATCATCTTATACTCGTTTTCGATCAAGCTTCAAGGACCCTGTTGAGTGCG
ACCTGGAACTCTGGATGAAGGCGTTGCAATTACAGTTTAAATGGTCTACATTCCTTCGCC
TCAACTGTCTCTCTATCTTGTTTCCTCATGTTGACCGGCCACAATTTTTGATTGATTACG
GTATTCCCCTTTTTTTTCGTCCGTGTTAAAGACTTGAACTTGATCGCAACTGAGGTTACC
AGTGACACGTCATTGGCTTCCGATATGCAATACATAGTATCAGCGGTCTTCGCTGTCATC
ACCCTTCAGCCTTTCGCCATTGAGCACCGAGTGTGGTCCTTGGCTTGAGGGTGATAGGAT
ATCATCAACGGCAATACCGGGCTAGTATGCATGAACGACGCTTTGTGGTTTGGCTGCCAC
AAATGCCAGAAATGGTGTCCAGTTAGAGACACAAAAGTTTTCTTCTTATGGACATGCAGC
TAGGAGACCTGTGATCTGAGGCTCCTTTCCATCTCTTTTCAAAAGACCAACAATATGCTG
TTCAAAGTCTTGGTCGAATCATTGCACTTGCTCACAAATCTTCTTGACCATGTCCCAATT
CATTCGAAAATGCCAGTGGGAGTCTTCCTCACCGTAAATTGGGTTTTCACACAGATAATT
AACATAGAGCTTTTGATGCCCCCTGTGGGATTTGTGCTTCTTG
>GYJ|c185_g1_i2 len=655 path=[1:0-161 271:162-654]
GAACAAGCGACGTAGTAGACGCCGGGAGAGAATCTTTCACCACCTCTCCTGCTCGCTGTC
TCAAGATCTCATCATCTTATACTCGTTTTCGATCAAGCTTCAAGGACCCTGTTGAGTGCG
ACCTGGAACTCTGGATGAAGGCGTTGCAATTACAGTTTAAATGACTTGAACTTGATCGCA
ACTGAGGTTACCAGTGACACGTCATTGGCTTCCGATATGCAATACATAGTATCAGCGGTC
TTCGCTGTCATCACCCTTCAGCCTTTCGCCATTGAGCACCGAGTGTGGTCCTTGGCTTGA
GGGTGATAGGATATCATCAACGGCAATACCGGGCTAGTATGCATGAACGACGCTTTGTGG
TTTGGCTGCCACAAATGCCAGAAATGGTGTCCAGTTAGAGACACAAAAGTTTTCTTCTTA
TGGACATGCAGCTAGGAGACCTGTGATCTGAGGCTCCTTTCCATCTCTTTTCAAAAGACC
AACAATATGCTGTTCAAAGTCTTGGTCGAATCATTGCACTTGCTCACAAATCTTCTTGAC
CATGTCCCAATTCATTCGAAAATGCCAGTGGGAGTCTTCCTCACCGTAAATTGGGTTTTC
ACACAGATAATTAACATAGAGCTTTTGATGCCCCCTGTGGGATTTGTGCTTCTTG
>GYJ|c186_g1_i1 len=1371 path=[1080:0-1370]
CTTGGTTTTGTGGAAGCGCTAGAGATGCTTCAGTTGATGGTTTGGCAAGTCACTCAAGTT
TTTTAGCACACAGCTCGCCGCGAAGAAATCTGTTAAGCTGAGGGTTGAATATCGAAAAGT
CTGCTCCAAAGTGAGACTATGCCCGTTGATTCTCATGAAGAAATGGCTTCAGCCCAACAA
CCACCTCCACCAGCGTCCATCAGACCTTACGTCCATTCCACAGACTTCAAGTTCCTTCGC
TTCCTCATCGGCTCCTCGATTCTCTCAAAAACAGCGACTGCCAACCAAACCCTTTTCTGG
TCTAACCCGCTCGTCTATCTCTGGACGGTTTGCTTTACCGTCTATACTTCCATACAGTCC
TTTTCGTCCGGCAGTGCTGGCACTACCAATGGCGCGCTTGCCGTCAAGCTTGTCAGTCGG
CTGCCTCTGTTTGTAGCACCGCCGCTGGTGCTACTGTTGCTCCTGAACTGGTGCCATCGG
AACTTCTTCAACACGCTTTTGGCCCAGACGCTGCGCAGGGAAGATCTGCGGGAACCTATG
AGGTACTACGAACGCGAGAGGTCGGGGATCTGGGTACTCGACTACGATGGGCGCCAGCTA
GGAATGATTGCGTTGGACTCGCACGATCTGGGTGGCATAGCGGGAGACAAAAGTACTACT
CTGATCAGACATCTGGCCAGCTCGTTTGATTTCAGAACGGCCGGCATCGACCACGATCTC
CTGACCCACATCCTGCCCCTCGTCTTCCGCGCAAGCCCTCCGACAGATATCCTCGCCATT
CGTATCATACCCTTACTCGACGCCGACATGCTCTCAACTCTCAATCAACTAGGCTTTCGG
CGAATGACTGTAGCTGATGCTTTCGCCCGCCGCACCACGTCGCTTCCCGACAAGATCCTC
GCTCTTTTGGGTCGACCAAATTGCCAAAGCACGTGGCCTGAAGAGATATATACTTTGGAA
CGAGAGCGGTGGCTTGCTAGCAATCCAGTCGAAGGAAACTAAAGCATTGATAAAGCAAGA
AACAATTTGATAGTTGGCCATCACATATCAATCATTGTTGTATATTTATGTAATACAAAT
ACAAGCTGCTCATTGCCCATGATGTGGGCATCAAAATTACTTATTGGGTTGACTTAATTT
ATAGAGCTGACACATTTCATATGGTTTGTTATTTTTTCAAAGACCCATTTCAAAAAGAAA
ATAGAACATGATTTAATGAGGTTATAAACCTAATGTACATATCTTAATCTTTCTTTATAA
ACAACTTTTTTTGTTTGAGGAAGTGGTGTAGGCTTATCATCATGTGTGACCATTATTTTT
GTATTATTGCTTAACCTTGATCTTGAAAGGGCTACATGAAGTTGACCATGA
>GYJ|c191_g1_i1 len=827 path=[805:0-18 824:19-826]
TTTCCAGCGTCCGAGTTTGAAGACAACTAACCAAAGAAAAAACTATACTCATCCAAGACG
AGAATCCTTTATAAAACGAGAACCCAAAAGCTAACACAGGCCTCCGTTTGCTGTTCGATT
TTCTGTGCTTCCCGGAGTCAAGAATCCGGCTCATACACCTTCAAGGTCAAGACTCTCCTC
GAAGGCGATCGGGTTTTACGTTCGGACGACTGAGTCCAGTGGTGGAGAAAAACAACAATA
GCTTTTCGTAATACGGTACTGAACAGCAAATACGACCCACTGGTACCACTCTCAGGGAGC
TGGAGGGAACCACGAATTAGAGTAACAAGGACAAGGAATAATCAAAAACAAACATAACAG
CCCACTCTCTTCCCCGCCGCGCCGCGCCCTTCTCCACTCCACTGATATTCCTACCAACAC
TCGGAACTGGGGCTCGGCCTGGATGATAGTTTGGCTAGATCTATCTATACCCAAATCAGA
AAGTCCCATTTACATCTCCCCTGCCATCGGATTTTTTTTTTCTCCACTCCAGAACGACTC
TCTCAAAGACACTCTGCCGGTAGTAAACCTTATTTAGAGACTACACATAACAAGACGGCA
AAATCGCAGCAGTTCAATGCCATATAAAGTCCAAGGATGATCTTATAAAACCACGCCTCG
TAAAACTACTGCCACAATTCCCGTCCTATTCAAATATTTTTTATAGCACTCACGACCGAC
GCTTTTCTAATTTCTGAAGGCACCTAATTTTTTGCCATTGCAAAAATCACTTTGTACTTA
GCTTCAATTGAACTCGCTCATCGCTCGCCGACATCAGTATTAACAAG
>GYJ|c192_g1_i1 len=223 path=[83:0-23 187:24-141 107:142-222]
GATTGGGAAAATATGATTCCTTATGTTTGTCGATTTTCTTTCATTCTTTTGAGTCTCTTC
CCCCCACCCCACTCTTTTGTGGGAAAGTTGTTGAATAGATGAACTAATATTTGTATGTTT
GGAATCTCCGATTTTTTTGGAGGGGTTAATTTATGGGTTAATTTTACTATTATCATGTAT
ATGTGTATAACAATAAAAGTTTGAAAGGATCAGAGTAGATACA
>GYJ|c195_g1_i1 len=2308 path=[378:0-23 @425@!:24-1048 114:1049-1116 182:1117-2307]
CTCACTCACACTCACACTCACACTATTCAGGAACATCTTTCTACCCCTCCATTCACACCC
TCTCTCCATCGCATCCCTGATCCGCCCTGCTCCCCTCGTCTCCATCCACACCCCCTCCCT
GCCAGGCCCGAGATCGATCACTCCCCCTCGCCCCTCCGCAAGTTCTCCACTCCCTGCCCT
CCGAGCCACCCATGGGCCCACCAACCCGATCAACGCCGCGCCTCTCTCTTTGGCATCGGA
TCCAGCGCGCCCCCTCATAGGCTCTCGTTTCGGCCTCCAGAGACCGTCGTGCTCGGATGG
ACCTACTGCCAGCTAGAGGGTTTCTTTGAGATCGATGATCAGCTTGTCCACCCCGCCCCC
TTTGCCGCACTCCGTACTCCCCGCGCCCGTGGTGGCGGTCAGCTCGTCCTCGATAAGCCC
GACCAGGGCTGGGTCAGCTGGCTTTTTGGCGGCTCGCGTCCCGAGCCAAAACTTTCCCCA
AGAAGGTTCCCCGTCTTCCAGACCCCGATCAGTCTACTCGATGTTGACATTCGTCTCGCG
CCCGGCGAGACACGCAGCTATTCATTTGCAATCGACCTCCCTGTCGGCCTCCCACCTTCG
CACAGGGGAAAAGCAATCAGGTTCGGCTATGAGCTCGTGGTGGGCACAAACTGTCTGTCT
CGTGAACCGGCCTCGGCCGGACCCGCTGGCCGCTTCTCCCCCTCGTTCCTTCGTCCTCAA
GCTAGCCAGGCCGGCTCGCCCAGCCAGTTGATCAGGGTCCCCGTCCGGCTCTTCAACCAT
GTCTATGTCGATCGACCCCCGCCCTCCTACGACCTTCTCCAGCCGATCATCCACGACCGG
GAGATTGCGACAACGGCGCGAATAGGGCGCGCAGAGCGCCAGCAGACGACGACTGCTGGG
GCCCAGGCGGGCATGGCCTCGCTGGAGGCCTATGCGGCCCAGCTGCTCGGGGGCGCAGCG
GAGGCGCGACAGGCGGAGCGCGCGGGTGGGGAGGAGCTTGAGGGAGGCTGCAGGACCGCG
GTGGAGATTGTGAGCCGGGCAGCGCGCAAAGGTGGGCTCGCGTTGGTGGGCTCAAGAGCA
GACTGACTTGCAGACTGACAGGTGGCTGGGCGGGGTCAGTGACGTTTGATATCAATCAGG
ATGGCCGTCTTGTGGCGCAGCTTGCGCTTGCCAAGGCTGTCTACCGACTTGGCGAGACGG
TCGAGGGCACGATCGAGATGGGCCGGGGACAGGCGCGGGTGCTCCGGCTGGCCATCAGCC
TCGAGACAGTTGAGCAGCTCGCAAGCTGGGCAGGCCCAGGTGGTCCGATGCGGCGGGTGC
ATGCCGAGCAGGAGGAGCTCGTACTCGACACGGCCCGGACACGATTTGCGCTCGTGATAC
CTTCTGAGGCCGCGCCTGAGTTTGACACCTCGGCCATCTCCCTCCACTGGGTTCTCCGTC
TTCGCCTCCAGTTTGCCCCTGCCGCACCCTCTCCGCGCCCCCATCTGCGCACGGGTTCGG
TTGCGGCTACCTACGTGGGTAGCCTTGCGGGCCTACACACACGTGCACACTCGGTCGCGG
CTGGCTATGCGCTTGCCTCAACAGCCACCGCACCCGCACCACCATTCAGTCATCTGATGG
TCCACTCGGCTGCAGAAGGCACATTCAAAGCCGTTCCCGAACTGGGCTTTGTACCAGTGA
TCTATGGTGGTGGTAGAGCAGTTGCAAATTGTGGAAAGCAAAAAGAAGAAGAAGAACAAG
TTTTGATTCCAGTGAAAGTTGAAACGGTTGAGTGTCAGGTACCAGTTAGAGTCATACCTG
GAAATACGGTCTTTCGACCGGTTGTTTATAGGTTTTGTGTTTGATGATGATAAGAATGAT
CATAAAAGAAAAAGGAAAGATAAAAAATGATTTAAGAGGTTTTAAAAGTGGCTGGGTTTG
TGGCTGGGTTGGTTGGTCTAAGGGGTTCGAGGAGGCCAGGGTGTTTGTGTGTGTGCGTGA
GGGAAAAGAGAAGGGAATTGGTGCAAGTTAAAGCAGTATGTAGTAGAAGAAATGTTTACA
CATATGATATAATACATGTTATATAAGTTTGTATACATGATGTTTATAAACAAGTTTCTT
TATTTTTTTTAAGAAAAACTTGGTTGAATGTCATTAAATAGAACAACAATAAAAAGTTGG
GGGCATGGCAGGGGAAGGGGAAGGGGATGGGAAGGAAAATCAGAAACCAACCAACAAGCA
AAGAGAGAAACAAAGAAATAAATAAGAAGAAAGTGTCTAAGGTTGTGTGGATGTGGTGGT
TAAACTGAGCAGGTTGAGTTGTGCTTTT
>GYJ|c195_g1_i2 len=2240 path=[378:0-23 @425@!:24-1048 182:1049-2239]
CTCACTCACACTCACACTCACACTATTCAGGAACATCTTTCTACCCCTCCATTCACACCC
TCTCTCCATCGCATCCCTGATCCGCCCTGCTCCCCTCGTCTCCATCCACACCCCCTCCCT
GCCAGGCCCGAGATCGATCACTCCCCCTCGCCCCTCCGCAAGTTCTCCACTCCCTGCCCT
CCGAGCCACCCATGGGCCCACCAACCCGATCAACGCCGCGCCTCTCTCTTTGGCATCGGA
TCCAGCGCGCCCCCTCATAGGCTCTCGTTTCGGCCTCCAGAGACCGTCGTGCTCGGATGG
ACCTACTGCCAGCTAGAGGGTTTCTTTGAGATCGATGATCAGCTTGTCCACCCCGCCCCC
TTTGCCGCACTCCGTACTCCCCGCGCCCGTGGTGGCGGTCAGCTCGTCCTCGATAAGCCC
GACCAGGGCTGGGTCAGCTGGCTTTTTGGCGGCTCGCGTCCCGAGCCAAAACTTTCCCCA
AGAAGGTTCCCCGTCTTCCAGACCCCGATCAGTCTACTCGATGTTGACATTCGTCTCGCG
CCCGGCGAGACACGCAGCTATTCATTTGCAATCGACCTCCCTGTCGGCCTCCCACCTTCG
CACAGGGGAAAAGCAATCAGGTTCGGCTATGAGCTCGTGGTGGGCACAAACTGTCTGTCT
CGTGAACCGGCCTCGGCCGGACCCGCTGGCCGCTTCTCCCCCTCGTTCCTTCGTCCTCAA
GCTAGCCAGGCCGGCTCGCCCAGCCAGTTGATCAGGGTCCCCGTCCGGCTCTTCAACCAT
GTCTATGTCGATCGACCCCCGCCCTCCTACGACCTTCTCCAGCCGATCATCCACGACCGG
GAGATTGCGACAACGGCGCGAATAGGGCGCGCAGAGCGCCAGCAGACGACGACTGCTGGG
GCCCAGGCGGGCATGGCCTCGCTGGAGGCCTATGCGGCCCAGCTGCTCGGGGGCGCAGCG
GAGGCGCGACAGGCGGAGCGCGCGGGTGGGGAGGAGCTTGAGGGAGGCTGCAGGACCGCG
GTGGAGATTGTGAGCCGGGCAGCGCGCAAAGTGACGTTTGATATCAATCAGGATGGCCGT
CTTGTGGCGCAGCTTGCGCTTGCCAAGGCTGTCTACCGACTTGGCGAGACGGTCGAGGGC
ACGATCGAGATGGGCCGGGGACAGGCGCGGGTGCTCCGGCTGGCCATCAGCCTCGAGACA
GTTGAGCAGCTCGCAAGCTGGGCAGGCCCAGGTGGTCCGATGCGGCGGGTGCATGCCGAG
CAGGAGGAGCTCGTACTCGACACGGCCCGGACACGATTTGCGCTCGTGATACCTTCTGAG
GCCGCGCCTGAGTTTGACACCTCGGCCATCTCCCTCCACTGGGTTCTCCGTCTTCGCCTC
CAGTTTGCCCCTGCCGCACCCTCTCCGCGCCCCCATCTGCGCACGGGTTCGGTTGCGGCT
ACCTACGTGGGTAGCCTTGCGGGCCTACACACACGTGCACACTCGGTCGCGGCTGGCTAT
GCGCTTGCCTCAACAGCCACCGCACCCGCACCACCATTCAGTCATCTGATGGTCCACTCG
GCTGCAGAAGGCACATTCAAAGCCGTTCCCGAACTGGGCTTTGTACCAGTGATCTATGGT
GGTGGTAGAGCAGTTGCAAATTGTGGAAAGCAAAAAGAAGAAGAAGAACAAGTTTTGATT
CCAGTGAAAGTTGAAACGGTTGAGTGTCAGGTACCAGTTAGAGTCATACCTGGAAATACG
GTCTTTCGACCGGTTGTTTATAGGTTTTGTGTTTGATGATGATAAGAATGATCATAAAAG
AAAAAGGAAAGATAAAAAATGATTTAAGAGGTTTTAAAAGTGGCTGGGTTTGTGGCTGGG
TTGGTTGGTCTAAGGGGTTCGAGGAGGCCAGGGTGTTTGTGTGTGTGCGTGAGGGAAAAG
AGAAGGGAATTGGTGCAAGTTAAAGCAGTATGTAGTAGAAGAAATGTTTACACATATGAT
ATAATACATGTTATATAAGTTTGTATACATGATGTTTATAAACAAGTTTCTTTATTTTTT
TTAAGAAAAACTTGGTTGAATGTCATTAAATAGAACAACAATAAAAAGTTGGGGGCATGG
CAGGGGAAGGGGAAGGGGATGGGAAGGAAAATCAGAAACCAACCAACAAGCAAAGAGAGA
AACAAAGAAATAAATAAGAAGAAAGTGTCTAAGGTTGTGTGGATGTGGTGGTTAAACTGA
GCAGGTTGAGTTGTGCTTTT
>GYJ|c196_g1_i1 len=245 path=[1:0-60 62:61-244]
GCCCTGCTCAGCCTCATTGCCACAATGTTCATAGCCTGGTAACTTAGTCTTTCTAGCTGA
TCCACACTCAATGGATACATGTAATGCATCCTGGGCAGCAGCGGCATGGTGTAGATAGCC
ATCATGTTAACAAGCGAGGAACATGTGAACCTCACGGCCAATTGAAGCTCCCCCATTTTT
TTCACTCCAGAGGGATGCAAAACCAGCAATGGGTACTGATGAGTGTAAATCTTATCAGTC
TCTAA
>GYJ|c198_g1_i1 len=615 path=[1:0-373 1242:374-384 386:385-614]
GCTGCACCAAGATGAGTTGGTCAATGCCAACTCATTCATGATCTATTTCCTTATAAACAT
TTCCTGACCTGTAGCATTATTGTAATAAAAAATAACAATAAAAATAAATAGTCTTCAAAG
GCCTTTCTTAACCAGTGCCACCAAAAACAGCCTTGAGCTTCTTGACCTGAGCATCATCAA
GGAAAGTTACCTTCTCCACCAATGCAGAAGGCAAATTGTTGGCAAACAACGCAAAATCGG
TGATTTGGAGACCCGGGCTTGGGCTACTGAAGCTAACAATCGCAAGAGCCGGTTTATTTC
CAGAATTGAATTGAAAATGCAATAACCCTTGTGGGAAAACCATAACATCCCCTTTGTAAA
GAGTTTTAAAATAAACAGTGTTGGCCGAAGAAGATATGAATCCGGCACAAATTGTTCCTT
CCACCACAAAAATGATTTCTGAACCTCCACGGTGCGTGTGGATTGGCACAACTCCACCCA
CGGCTAGATCTAAACGTGCCATGGAAAGGCCAAGCCCATTCAAACCAGGAAATTGATCTA
CAAATGCTGATGTAACCGCAGCTTTGATAAGACCGGTAGTGTTACCAGCAATGCCTAAAC
CTGAATAAACAAAAT
>GYJ|c200_g1_i1 len=1211 path=[1:0-1156 1158:1157-1210]
GAATGGGCACAAGGGTTCTCAGGTTGCGACGCATTAAAGAGGGATTCAGAGAGGTAGCTG
GCTAGCTCAAGTTGATCTCAAAGATACTACAAAAATATTTCGGGTCTCCAGGTATCAAAC
TTTGTATGGCGGAGGCTGTAAAAACAGGGCAATGGTGCGAGCACTTCACTTGCACACGCA
TGAAGACCTTTTCACGGCATTGTGTAGATCGCTACTGATGTTGCAAGCATAGCAATGAAG
TTGTTTTGGTTGGCATCCTACACAAAGGGGCCGGATAAGGCCTACTTCTGTGGAGGGCTC
CGAGAGGCGATCAACCGACAAAATGTGATCAAGTCCGGAACTATTCAAATGGTACAGGGA
TCTAACTGGTCTTTCTTCAGTGCAAAGAAAACGAACCTGGTCTTTTGCACCCAGCGCTCG
AGAGTGAGAAAATGATGGAGCTTGCTCAAGGTCCTAAGAGAGCTTATCAATCATATCATG
TCAGTAATTATAGAGGTAGTACGAATCCACATCTAAGCCATCAAAACATGTCACAAATGT
GGTATGGGCAAACTGCGCAATAGCCTTGGCATTTGGAATGAAAGAAAAGCCAATTTTGTA
AAAGCGGTAGACGTCATTCGGCATCGAGCATGGGCGAGGTTGAATTCATGATCCCAAGTT
GGTTTCATTTCAATCACATTACTTGGAATGAAAAATGATGACAATAGCATACATAGGCAT
CGGGAAGCCTGCAAACGCAAAAAAGATTGTCTCCTCATTCCTCGGACCGCAGCTTGGCGC
CAGCATTGGTGACCTTGACTCCGAGCACGCGGGCCTTCTCGATAATTTCAATCCGCTTCT
TGGCCGAAACGTTGTGGGCAATTTCAGCAGCAAAGGTGGTGTTGTGCATCAGGAGGAGGT
CGACTTCGCCAGGGTTGTTGACGACAAATTTTTTGAGGCCGTTAGGCATCAGATGGCGGG
TCTTCTTGTTCGAACCGTACCCGATCGAAGGCATGGGTAATTGCCCTTTAAAACGCCGAC
GGACTCGGTTGTCGATACCCTTGGGCTTGCGCCATGCGGCCTTGACCGATTTGTATCGGT
CGGATTGATGCCGAATGAACGGCTTGGTGCGCTTCTTCACGATGGGAATTTTGGACGGCA
TGGTGACGAGACGGATCGTTTAGAGAAAAATGCAGACACCTACGGTTGAAGTTTGGCTGG
CCTCAGGGGGC
>GYJ|c200_g1_i2 len=1256 path=[1:0-1156 2499:1157-1255]
GAATGGGCACAAGGGTTCTCAGGTTGCGACGCATTAAAGAGGGATTCAGAGAGGTAGCTG
GCTAGCTCAAGTTGATCTCAAAGATACTACAAAAATATTTCGGGTCTCCAGGTATCAAAC
TTTGTATGGCGGAGGCTGTAAAAACAGGGCAATGGTGCGAGCACTTCACTTGCACACGCA
TGAAGACCTTTTCACGGCATTGTGTAGATCGCTACTGATGTTGCAAGCATAGCAATGAAG
TTGTTTTGGTTGGCATCCTACACAAAGGGGCCGGATAAGGCCTACTTCTGTGGAGGGCTC
CGAGAGGCGATCAACCGACAAAATGTGATCAAGTCCGGAACTATTCAAATGGTACAGGGA
TCTAACTGGTCTTTCTTCAGTGCAAAGAAAACGAACCTGGTCTTTTGCACCCAGCGCTCG
AGAGTGAGAAAATGATGGAGCTTGCTCAAGGTCCTAAGAGAGCTTATCAATCATATCATG
TCAGTAATTATAGAGGTAGTACGAATCCACATCTAAGCCATCAAAACATGTCACAAATGT
GGTATGGGCAAACTGCGCAATAGCCTTGGCATTTGGAATGAAAGAAAAGCCAATTTTGTA
AAAGCGGTAGACGTCATTCGGCATCGAGCATGGGCGAGGTTGAATTCATGATCCCAAGTT
GGTTTCATTTCAATCACATTACTTGGAATGAAAAATGATGACAATAGCATACATAGGCAT
CGGGAAGCCTGCAAACGCAAAAAAGATTGTCTCCTCATTCCTCGGACCGCAGCTTGGCGC
CAGCATTGGTGACCTTGACTCCGAGCACGCGGGCCTTCTCGATAATTTCAATCCGCTTCT
TGGCCGAAACGTTGTGGGCAATTTCAGCAGCAAAGGTGGTGTTGTGCATCAGGAGGAGGT
CGACTTCGCCAGGGTTGTTGACGACAAATTTTTTGAGGCCGTTAGGCATCAGATGGCGGG
TCTTCTTGTTCGAACCGTACCCGATCGAAGGCATGGGTAATTGCCCTTTAAAACGCCGAC
GGACTCGGTTGTCGATACCCTTGGGCTTGCGCCATGCGGCCTTGACCGATTTGTATCGGT
CGGATTGATGCCGAATGAACGGCTTGGTGCGCTTCTTCACGATGGGAATTTTGGACGGCA
TGGTGACGAGACGGATCTGTGAGTAGATGAGGCGATTCGTGAGGAGGGTATTCGTGAGTA
GACCTGTGAGGCTGGCGATAAAGAAGCTGTGGGACTGACCGTTTAGAGAAAAATGC
>GYJ|c202_g1_i1 len=205 path=[437:0-204]
GGCGAGGCGTTTCGTTTGCCCTCCAAGCTCGAGGCCAAGACTGTCAGGCGATTCCCTTAA
CAAAAGCCTTGGATGGCTAGATCTGTCGCGGGCTGAGCGAGGGCCTTGTACCTAAAACGC
ATTTCTTACACACTGAAATCGTGAATTTGGGGCGTTTTACTCGAATAAATTGTTCCCTTT
TCTGTGGTTACCCCGTGAGCACATA
>GYJ|c203_g1_i1 len=262 path=[1:0-261]
AATCGAGTCTTCTAATCCAAAATGGTCAGTCTCTTCTCCATCCCTCGTCAGCAATCCCAA
CCTATCCGATGGCCTCTCTACCTCGCCGCCCGAGTCAAGCCCTCATGCTGCCCAGCAATC
CACACATCCATTCGAATCAGCATCCCGAAGATCCTTGCTCACCACTCCCAAATATCTTCA
CAACACATCGCTCCAAACCTGGCTAATGCAATACTGGTTTAATGGCTTTTGAATTTGTAG
ACGAAAGGTACCTCCTCCTTTG
>GYJ|c205_g1_i1 len=229 path=[238:0-119 32:120-228]
AGTTGGCTTATGGACACGTTGGTGGTCAGTCTTATTCTTCCTTTGTCATCAACGCTTTTC
GTGTAAAAGTTCCATCTTCCTGCTTGTTAGTTTTATTGAATCGACATTGGCTCTCTTTGT
AAAAAAAAACGATGTGCAACTCATCGGTCGACTTTGTCAATTAATACACGTCTCTCTACT
CATTGATTCCATTCGAGACTCCCTCAGCCGGCAGCGACATCCCTCCCGA
>GYJ|c207_g1_i1 len=271 path=[299:0-270]
TTGGATGATAAAGGAAGGACTAAGGTTTGTTATATTTATTTTGGTTGTTCCTTTTGATTC
TTTCTTTTTTTGGTGTTTGCGCTTTTGGCAGGGATTAGAGAAAAATTGATTGTTTTCTTG
TTGGTTTGTTATTTTTGTGTGGGTGTTTTTTTTTGGTCTTTTTGAATTGGAACCAAACAA
AAAAATGTGTGATTTATCCCTGAAAATTTAACATGATATTCAATATATATAAATATATGT
ATTTATATAGCCATGTACAGTTTTTAACTTG
>GYJ|c208_g1_i1 len=317 path=[109:0-146 95:147-160 95:161-174 267:175-316]
GCAATACTGGAAATACAGGGACAAGTGGAGCTAGTATGGTGGCTAAGAAAGGAACTAGGA
AACTTAAACAGTTGATTAGTACGGCTATTAGTAGTGGGAATAGTTAGGGTTTTTGTGGGG
GTTTTTTTTTTGTGGGGTTTTAAGGATGGGGTTTTTTAGGAGGGGTTTTTTAGGAGGGGT
TTTTTTTTGGTTGGGCTTCATGATTATATATTTATATATGTTTATTTTGTTAAAGGGGGT
TTATTTGTTTTTTTGGTTAAAGGGGGTTTATTTTGGTTAGAGGGTTTTTATTTTGTTGGT
TTTTGGTTTTTTAGCTG
>GYJ|c209_g1_i1 len=1509 path=[1:0-176 178:177-1508]
GGATATGACGTCAGTGATCTGGCTGTACGACCTTGTAGGACCACCCAAATCTGGACACTC
GCTTTTGTTTTGTGGATTTTTATTTTCTGCTTGGCGCGTTCATGAGCTGTTCTCGTAGCT
TTATTGTGGGCGCTGAGTCGTGAGGGGTCGTGACCAGCCCAAGCAGGAATTGCCAGACAA
TGGCCCTTGGCAATAGCCCCACTATTACTCGTTCACTGCCTCAAACGACCTATGACCCCG
ATGCAGACATCATCCCAGTCAATCAAAATGACATTGTCCGACTCAAGATATTCATTCCTC
TGGCCACCCTTACTGCCATGTTCTCGAACTTGGTCTGCGCACTCCTCATCAAGCCATCAA
TGGCCGATATCAATGACCGTTACTACACCTTGCTCACGCCCAGCAAGTTCATGTTAGGAG
TCTATTGGCTCGCCATCTTCGCTTGCCAGATCGGAATGGCTTTTATGGTCGTTTGTACCT
CCAATGTGCGATATCGGACAGAGGAAACTAAACAGATGTTTGTACATGGCCTTGGAATCG
GCTATGTGCTCGCTTTGTTTGCCTTTGCACTTTGGCCTATTTTTTGGGCGGCAGAGTTAT
TCGTGGCCTCAACCGTGATTCTGGGATTAGTATTCCTTTTGATGACCTACGCACTACACT
CGATTTGGCGACACTCACCCCCGTCAATTACGGAGAAACCCTTCAGCTATATATTCATAT
ATATGCCCGTCCATCTTTTCCAAGTTATCCTATTCACTGTCGACTTGCCCCAGTCCTTGC
TGTTATCTTTGAAATGGTACCGGTCTCCAATCGACCATACATGGGAGCGTCATCACTTGA
CTCATGCCTGGATCATTTTTGGCATGGTTCTGATAATTGGCCTAGTGAACGCGCTGGTCA
TCTATCGAGCCAAAGACCTCATCCGCACTCTAGCGACTGTCTACCTCTCAATCGCTGTGA
TAATCAACGGCCAAGGAAACTTTGGGAAAGTAGCTGAGGCGCCACAGGTCATGAGCGCCT
TGACCGCCGCCGCAGCGGCCGCGATCGTCAGCTTTGTCGCCAGCTTTATCGAGCTCGGAC
CTGGACAGAATAGGATCATGCTCATTGATGAAGAAGAAAGACGAGCTAGAGCGGCAAGAG
AGTCCTGAACAGGCTGATATTCAAATGTGACGGTTTCGCGTTTTTGACATGACACGTTTG
GTGGTCGACATCAGTGCTGTATCTATGCTTTATTTTTGCTCGGCCCTACACTCAAAATTC
ACACAACACAGCAATATCTGTTTTCATCTATTTCCTCATCTCTGTATCAATCTCCTGGGA
TCTAAATGTTCAAACAGTGATTGTTTCCTGTATGTTAGGTAGAAGGCCAAGCAGTTATTT
GATTTTTTACTGTTTTAAAGGATTTTTGGCAATCAACAAAATGGGTGAAATGAAGTCATT
TTGCATCTAGTGGATTGGTTTGAAATATACACTGATTTTTTGGTAGGCACTAGATGTCTA
GAGCATGAA
>GYJ|c209_g1_i2 len=1580 path=[1:0-176 3096:177-247 178:248-1579]
GGATATGACGTCAGTGATCTGGCTGTACGACCTTGTAGGACCACCCAAATCTGGACACTC
GCTTTTGTTTTGTGGATTTTTATTTTCTGCTTGGCGCGTTCATGAGCTGTTCTCGTAGCT
TTATTGTGGGCGCTGAGTCGTGAGGGGTCGTGACCAGCCCAAGCAGGAATTGCCAGAGTC
AGGCATTTCTCTGAGGTTCTTTCAAGTTTCAGCTCTACCACCCTGACCACCGCTCTCATC
TGAATCAGCAATGGCCCTTGGCAATAGCCCCACTATTACTCGTTCACTGCCTCAAACGAC
CTATGACCCCGATGCAGACATCATCCCAGTCAATCAAAATGACATTGTCCGACTCAAGAT
ATTCATTCCTCTGGCCACCCTTACTGCCATGTTCTCGAACTTGGTCTGCGCACTCCTCAT
CAAGCCATCAATGGCCGATATCAATGACCGTTACTACACCTTGCTCACGCCCAGCAAGTT
CATGTTAGGAGTCTATTGGCTCGCCATCTTCGCTTGCCAGATCGGAATGGCTTTTATGGT
CGTTTGTACCTCCAATGTGCGATATCGGACAGAGGAAACTAAACAGATGTTTGTACATGG
CCTTGGAATCGGCTATGTGCTCGCTTTGTTTGCCTTTGCACTTTGGCCTATTTTTTGGGC
GGCAGAGTTATTCGTGGCCTCAACCGTGATTCTGGGATTAGTATTCCTTTTGATGACCTA
CGCACTACACTCGATTTGGCGACACTCACCCCCGTCAATTACGGAGAAACCCTTCAGCTA
TATATTCATATATATGCCCGTCCATCTTTTCCAAGTTATCCTATTCACTGTCGACTTGCC
CCAGTCCTTGCTGTTATCTTTGAAATGGTACCGGTCTCCAATCGACCATACATGGGAGCG
TCATCACTTGACTCATGCCTGGATCATTTTTGGCATGGTTCTGATAATTGGCCTAGTGAA
CGCGCTGGTCATCTATCGAGCCAAAGACCTCATCCGCACTCTAGCGACTGTCTACCTCTC
AATCGCTGTGATAATCAACGGCCAAGGAAACTTTGGGAAAGTAGCTGAGGCGCCACAGGT
CATGAGCGCCTTGACCGCCGCCGCAGCGGCCGCGATCGTCAGCTTTGTCGCCAGCTTTAT
CGAGCTCGGACCTGGACAGAATAGGATCATGCTCATTGATGAAGAAGAAAGACGAGCTAG
AGCGGCAAGAGAGTCCTGAACAGGCTGATATTCAAATGTGACGGTTTCGCGTTTTTGACA
TGACACGTTTGGTGGTCGACATCAGTGCTGTATCTATGCTTTATTTTTGCTCGGCCCTAC
ACTCAAAATTCACACAACACAGCAATATCTGTTTTCATCTATTTCCTCATCTCTGTATCA
ATCTCCTGGGATCTAAATGTTCAAACAGTGATTGTTTCCTGTATGTTAGGTAGAAGGCCA
AGCAGTTATTTGATTTTTTACTGTTTTAAAGGATTTTTGGCAATCAACAAAATGGGTGAA
ATGAAGTCATTTTGCATCTAGTGGATTGGTTTGAAATATACACTGATTTTTTGGTAGGCA
CTAGATGTCTAGAGCATGAA
>GYJ|c210_g1_i1 len=3126 path=[1:0-279 281:280-3125]
TTTGATACAGGCTGTCAAGTCCAAAATGGACCTCCGATCGAAATTTTCAAGAATTCACAA
GCCGGCAGGCTTCTACCTCTTTCCAGACGCCTTGGCAATCATTAATCTATCATCTGTAAA
CAGTCTCTTGTCCATCAAGGAAGGTCATAGACGAGACTATAAACAAAGAGGAGTATAAAG
GGCGGCTGGGAAAAGAAGCGCATATTCAGTTGGGTGGAATCGTAACCTCAAGCCCGTTTC
CCTGTAGCCAATTTTTAATCGTCTCAAAGTAAGGGTTGTGAGGGGTTCAAAATCTAAAGT
AGCTTCGAAAGTACTTGATTGATACGATGGCTGTAGCCCTTCTGAAGTGGTCAAGCCATT
GATCTCGGCCGGTTGTACCTTAGATTCTTGGGGGCTGGTAGGTAAATTTTGTTGACAGGT
GTCTGTGTTCTCTTGGACTGGAAACGCGTCTTTCATCCCATGGCGGATCAGATATCGACG
AACTCGTCTAGAGTTGATGATAGAGTCTTTGCCTGCAAGAATTACAATAAAGCGCTTGGG
ATCTTGGAATCCTGGGACTTGGTAAGGCCACAGGATTGCATTTGTCCAGTCGAGATGTCG
CTGGGTGTACCAAGCCATGCCTGGCTCAGTCCCCAAGCCGAAGCGCATGAGCTTTTCCAT
TCCTGTCTTGGGCGTCGAGTACAGGAAGCTATTCGAGGTAGGAGACAAGGATAGATCACA
TATCATCGAGGCAGTCAGGTCTGGGCATGAATACTTGAACTCATCATAGGAACAGCATCG
GAATTCAATGAGCTCACCACAGAGCTGTTTTAGATAGTGTATTCGGCCAAGTGGTGCGAT
GGTATACCGAGCAAGATGTTAATAAAAAAAAGCCAACCTTTGGACTTGAGAGTCTCGGAA
TAAGATGGAGGTCGATTAAAGACTCGGACTGACCGAAACAAACGGGATCGATAAAACAGC
ACCTTCTGATTAAATCCGGAAAAGCGTTGATGATCCAAGCTGAAACGAGGGTCCCATTAG
AATGCGCCAAGATCTCGAATCCGGTTTGGCGGAATCCTAAAGTCTCGATCATCTCTCCTA
TGTCGCTGTTCATTTGGGATGGTTTAGGCGGTTGAAGAAAGACAGGGGAAAAAATATCCA
TGCTTTTTTTTGAACAAGAACCAGGTGGTTTTTATCCAAGACAGCTCGGGCGGACTGACT
CACGAGATGTAGGGTTGAAGCAAGACCACCACAGGCCTTTCCTTTGACCAGCGTGAACAA
GTCAAATAGTTCAACAGGGTAATGTATAACATGAAACCTATCCCAGCAATTAAAGTATGT
CGTCAGCACAACAGCCAAGATTCATATGCAAGTTATGATTGGTGAAACAGAAAGCAACTC
TACGAAGCTGCTCACCCAAGCCTATTCCATGTATGAAGACGATTGGAGTTGGTCTTTCTC
CCAGCGGAAGTTCGTGCCAACCTTTTGGAAATCTGACGAGATATTTCAAGCCGTGCCTTG
TATTCTGGCATTGTTTGGTATTAAAACCATGGAAGTTCATCATCAGACGGATCGCTGCTC
CTGCTAAACAGGTTGGGCCATACGTCAACGTGAACGGTCTCATCTTGATCTTCACAGGGT
CTTTCGTCAGTCTGATGACCTTCCCCCTCAAGGCCTCATTATAGCCACTTTTGATTGAAC
AGCCACCCTTGTACTCGTAAAATGTGAAGAGCTTCTCCAAAGTCGCCTGTATGGATTCGT
CCTTAGGCTTACAGCTGTCTTGGTCCCTCATCTCGTCGAGCGTCTTGTGAAACAGGACCG
CACACAGCCATTCTATGTGATTGTCGCGGTAAATATCTTCCCAATTGCAGTTATTAAACC
AGAGCCTATGGGTTTCTCGAAAGTCTCTGGCTGCTGGATGGTCATAAGGTAGTGGTTCCG
TGGGATGGTATGTGGGCGGCGGCGTAGCAGCTGGCAAGCCATCCGAAGGTTGCTGCATTG
TGGGAGGTGGTGCCAGATCGCTGCCGAGAGTTCTGAGCATGATATCTTGGAATTTATCAT
ACGAGGGACTCTCGCGGTCCGGCTGAGCCTGGACGCACCGAATTAGATAAATGAAGTAAA
CTGAAAAGGCGACTTCTATAAGGCTGATTAGGAAGAGAAGATTGGCACCGAGCAGCGAGG
ACCAAGAATGCGGGATGTTGTGTAAGGATGGAAGAGATGAGTGATAAGAAAATGTTGATG
GAATAGGTATAAGGTCCAATTGACCAGCGAAAGATAGCAATCGATAAATAACAACAGCCC
AGCTCAAACCGATAAAAGCTTGTACCAGTATAACGCCCACATCTGCCACTGGAGCGGGAG
TACGGTATAGGAAGGACATCGATCTAGGTCAAAGTCTTCGGAAGCAGGACTTGCGCTTCT
CGATGTCTTTTATGACGCGTCCTGAGTCGGCCTATGAGCTGGGCGAGTTGATGAAGTTTC
TGGGTTCAGAGTCTCTAAAGTGACAACGAGAGTCACACGGGAAAGACGCATGCGATTCTT
ACTCAAGGTTCCAGGGACTGAGGGGCGAAACGGGGATTGAAAGTACATATTTGAATCAAA
CCAAGCTGGGAAACGCCAAAGCTTGATCAGGCTCACCTTGAGCGTTTGTGAATAAGATCT
TTAGGTACGACAAAGCGATGGAAGTGAAGCTGCAGCTTTAGTAATGCTACCTGGGCTGTC
TTGAATCTTCTGGAAGCTCCCACATGGGCCAGTTAGTTATACCTAGGACTGGCCAGGTGA
ACGCTGTGGTATTAGCCAGATGAAAAGGAGATCATGAAGTACAAATCGTACAGAGGCAAA
CCGCCGCCAAGGCTCATCCTTGACTCACTGAGACACTTAAGAAAACTTTCACGATCTTAT
CGGGGAGGAAAAGTCGCGAACCAACAAAAGCTTTCCTGTCTGCTAGGTTTACTCTCTGCG
TGTTAAGCGAGTTCCGCTTTCTCGAGTTCAAAGCTAACAAAAGGTGTTGTATCTATTTGT
ACAAAGACGCACCAAGTTATAAGTCTTGAGGCTATCTGCCTAGGTACACGTCTTATTATT
TATCACCCTGACGCAGAACTCTCAGACACGGTTGTTAATCTTTCAGGTGCCATTGATGAT
CCGTTG
>GYJ|c210_g1_i2 len=3208 path=[1:0-279 6329:280-361 281:362-3207]
TTTGATACAGGCTGTCAAGTCCAAAATGGACCTCCGATCGAAATTTTCAAGAATTCACAA
GCCGGCAGGCTTCTACCTCTTTCCAGACGCCTTGGCAATCATTAATCTATCATCTGTAAA
CAGTCTCTTGTCCATCAAGGAAGGTCATAGACGAGACTATAAACAAAGAGGAGTATAAAG
GGCGGCTGGGAAAAGAAGCGCATATTCAGTTGGGTGGAATCGTAACCTCAAGCCCGTTTC
CCTGTAGCCAATTTTTAATCGTCTCAAAGTAAGGGTTGTGAGGTAAGAAAGTTTCCCCAT
GCGAAGCTTCAGGATCATAGATTATGCCCCCAGTGCCTTTATGATGACCATGTACCCTTT
GCAGGGGTTCAAAATCTAAAGTAGCTTCGAAAGTACTTGATTGATACGATGGCTGTAGCC
CTTCTGAAGTGGTCAAGCCATTGATCTCGGCCGGTTGTACCTTAGATTCTTGGGGGCTGG
TAGGTAAATTTTGTTGACAGGTGTCTGTGTTCTCTTGGACTGGAAACGCGTCTTTCATCC
CATGGCGGATCAGATATCGACGAACTCGTCTAGAGTTGATGATAGAGTCTTTGCCTGCAA
GAATTACAATAAAGCGCTTGGGATCTTGGAATCCTGGGACTTGGTAAGGCCACAGGATTG
CATTTGTCCAGTCGAGATGTCGCTGGGTGTACCAAGCCATGCCTGGCTCAGTCCCCAAGC
CGAAGCGCATGAGCTTTTCCATTCCTGTCTTGGGCGTCGAGTACAGGAAGCTATTCGAGG
TAGGAGACAAGGATAGATCACATATCATCGAGGCAGTCAGGTCTGGGCATGAATACTTGA
ACTCATCATAGGAACAGCATCGGAATTCAATGAGCTCACCACAGAGCTGTTTTAGATAGT
GTATTCGGCCAAGTGGTGCGATGGTATACCGAGCAAGATGTTAATAAAAAAAAGCCAACC
TTTGGACTTGAGAGTCTCGGAATAAGATGGAGGTCGATTAAAGACTCGGACTGACCGAAA
CAAACGGGATCGATAAAACAGCACCTTCTGATTAAATCCGGAAAAGCGTTGATGATCCAA
GCTGAAACGAGGGTCCCATTAGAATGCGCCAAGATCTCGAATCCGGTTTGGCGGAATCCT
AAAGTCTCGATCATCTCTCCTATGTCGCTGTTCATTTGGGATGGTTTAGGCGGTTGAAGA
AAGACAGGGGAAAAAATATCCATGCTTTTTTTTGAACAAGAACCAGGTGGTTTTTATCCA
AGACAGCTCGGGCGGACTGACTCACGAGATGTAGGGTTGAAGCAAGACCACCACAGGCCT
TTCCTTTGACCAGCGTGAACAAGTCAAATAGTTCAACAGGGTAATGTATAACATGAAACC
TATCCCAGCAATTAAAGTATGTCGTCAGCACAACAGCCAAGATTCATATGCAAGTTATGA
TTGGTGAAACAGAAAGCAACTCTACGAAGCTGCTCACCCAAGCCTATTCCATGTATGAAG
ACGATTGGAGTTGGTCTTTCTCCCAGCGGAAGTTCGTGCCAACCTTTTGGAAATCTGACG
AGATATTTCAAGCCGTGCCTTGTATTCTGGCATTGTTTGGTATTAAAACCATGGAAGTTC
ATCATCAGACGGATCGCTGCTCCTGCTAAACAGGTTGGGCCATACGTCAACGTGAACGGT
CTCATCTTGATCTTCACAGGGTCTTTCGTCAGTCTGATGACCTTCCCCCTCAAGGCCTCA
TTATAGCCACTTTTGATTGAACAGCCACCCTTGTACTCGTAAAATGTGAAGAGCTTCTCC
AAAGTCGCCTGTATGGATTCGTCCTTAGGCTTACAGCTGTCTTGGTCCCTCATCTCGTCG
AGCGTCTTGTGAAACAGGACCGCACACAGCCATTCTATGTGATTGTCGCGGTAAATATCT
TCCCAATTGCAGTTATTAAACCAGAGCCTATGGGTTTCTCGAAAGTCTCTGGCTGCTGGA
TGGTCATAAGGTAGTGGTTCCGTGGGATGGTATGTGGGCGGCGGCGTAGCAGCTGGCAAG
CCATCCGAAGGTTGCTGCATTGTGGGAGGTGGTGCCAGATCGCTGCCGAGAGTTCTGAGC
ATGATATCTTGGAATTTATCATACGAGGGACTCTCGCGGTCCGGCTGAGCCTGGACGCAC
CGAATTAGATAAATGAAGTAAACTGAAAAGGCGACTTCTATAAGGCTGATTAGGAAGAGA
AGATTGGCACCGAGCAGCGAGGACCAAGAATGCGGGATGTTGTGTAAGGATGGAAGAGAT
GAGTGATAAGAAAATGTTGATGGAATAGGTATAAGGTCCAATTGACCAGCGAAAGATAGC
AATCGATAAATAACAACAGCCCAGCTCAAACCGATAAAAGCTTGTACCAGTATAACGCCC
ACATCTGCCACTGGAGCGGGAGTACGGTATAGGAAGGACATCGATCTAGGTCAAAGTCTT
CGGAAGCAGGACTTGCGCTTCTCGATGTCTTTTATGACGCGTCCTGAGTCGGCCTATGAG
CTGGGCGAGTTGATGAAGTTTCTGGGTTCAGAGTCTCTAAAGTGACAACGAGAGTCACAC
GGGAAAGACGCATGCGATTCTTACTCAAGGTTCCAGGGACTGAGGGGCGAAACGGGGATT
GAAAGTACATATTTGAATCAAACCAAGCTGGGAAACGCCAAAGCTTGATCAGGCTCACCT
TGAGCGTTTGTGAATAAGATCTTTAGGTACGACAAAGCGATGGAAGTGAAGCTGCAGCTT
TAGTAATGCTACCTGGGCTGTCTTGAATCTTCTGGAAGCTCCCACATGGGCCAGTTAGTT
ATACCTAGGACTGGCCAGGTGAACGCTGTGGTATTAGCCAGATGAAAAGGAGATCATGAA
GTACAAATCGTACAGAGGCAAACCGCCGCCAAGGCTCATCCTTGACTCACTGAGACACTT
AAGAAAACTTTCACGATCTTATCGGGGAGGAAAAGTCGCGAACCAACAAAAGCTTTCCTG
TCTGCTAGGTTTACTCTCTGCGTGTTAAGCGAGTTCCGCTTTCTCGAGTTCAAAGCTAAC
AAAAGGTGTTGTATCTATTTGTACAAAGACGCACCAAGTTATAAGTCTTGAGGCTATCTG
CCTAGGTACACGTCTTATTATTTATCACCCTGACGCAGAACTCTCAGACACGGTTGTTAA
TCTTTCAGGTGCCATTGATGATCCGTTG
>GYJ|c211_g1_i1 len=475 path=[453:0-474]
AAAAAAAAAAAAAAAAAAAAAGAACAAAAACACTAATAGATAATCTGCTTTTTTTTTTAA
AAAAAAAACTGAATAATTTTACTAATTTAATTTTCTGACTATGATGTAACATTATTATAA
AACCAAAAAAAAAAAAAATAAGGTGTTTTTTATCTTTTTTGATTTTATTTTTTAGATATA
TATTCAATTTGTTTCAAAACTTGTGCACTTTGAAAAATACCAAAAAAACAAAAAAAAACA
ATTGTACATTTATACTAAACATCCCCCCCTCATCCCAAGCAACCATCCATCCAAGATTAA
TCCAATCAAGAAAAACAAAAACACATGCATACAACAAACACACAAACACACACACATATA
CACAAAAGTTCACAGAAACAAAAACAAAAACAAAAAAAGCAAAAAAAAAAATACATTAAA
CCACTGAATCACAACTGCTCCAAACTCAAAACTCAAAAAAAAAAAAAAAAAAAAA
>GYJ|c212_g1_i1 len=4265 path=[1:0-452 671:453-4264]
TATCATTCAAATCACAAAAACTATTACTTTCAATGAAAGAGAAAACACTCAATCCAGCAA
AAAAGTATTAAGATAAACTATTCACTACCAAAACGGTCATCGATTGGTCTTTTTTGAACA
TGATTAATGAATTGGGTGTGTGAGCAACAATTACTACTAATACACAAAAGGACAATACAA
AAATAAACTAATAATTATGATCAAGTCTCAAAGCAGAAACATCATGAAATGGATGGACAT
TAGACATGATTATAAAACACTATAAGACATAATGTTCATATCAATGTATGTGAGATGTAT
GTGGTTTAGATGTTCACCATTAAAAACTTATATAACAACGCCCCAACCAAAAACAAAAAA
CAAATCATTTACATCAACTGCTACCCAACTACACCAATAAGAACATCAAAAGTCTCATGT
TACCCATGAGCTTTACAGCATCTTGTTGAGGGTTTGGAAGCACTCATAAGGACAGCAAGT
TTATGGATACTTTTTGAATTCGACACTACCCAAGGCAAGGCGAGTCATCAAATCCCAAGG
TTTAAACCACCAAACCCGTTGATCAAGCTGTTTGAAGGGTGCCCAATTCCCCCTTGACTC
TGACTTAATCGATGACGTTGAGAGATCATCGCTGGGTTTGCGACTGAGCCTGCGGTCGGG
TACCCAGTCACCGAAGATTGCCCAACACCACCAAATAAGCTGTTGGAATGATTTTGAATC
AATTGAGACGCCATCGTCGGCTTGCCCAAGTCCAGTGATTGCGCTCTAGGGCTGATCGCC
ATCTTGCGATTAATGAAAGTGTTGTCAAGATTCATTCCATTGCCGATCGAGTTTGTCATC
AGACTCATCCCGCTCCCAATGAAGTTTGGATTATAACTATTCTTAATCAACTGTCTCGGA
AGGGAATTCCATTCATTGATGCTACTTGCAGGGCTTCCTTGAGCGACATGCGCACCAACG
CCTACAAATGGGTTGTAAATCCTGTTGATAGACATGCCCGGATGATAGACATATGAAGAT
GGTGAGTTGACGGAAGACGATAGCCCGGATTGCGGATATACGCCCGATGACTGATCAAAT
AGTCCTTGGAGGTCTTTGTCACTTGCATGGTGCTTCACACCGAATCCCAAGGAGTCTGTA
GGAGTGGTGGGTGCGTATGTGCCAACACTGGTAGGACGATCAATCGAACTAGCGATACTG
GTCACAGTATTTCTGCGATGGTGTGCACCCGAGGTGGTTCTTTCTGGCTGAAGTTTGATC
TTTTTCTCTATCAACAAAGCTTCGAGTGTCTCACGAGCATGCTTCAAGTTTTCGGCGTTT
GCGCGGCTCAAACCGAACTTGATCGTCAGATCTTCACCCTCAGCACCACCGTTGATCACC
AACACAGTAACGTTCCAATTCCTCTTGCACTTTTTGATTATTCTCTTTTCAAATTCTTCG
CTCCTTACCAGCTTGATCAATTCGCTGCTACCAACCAATCGGTAGTCTGACTCAAGACCG
ATATGAGTCATAATCATCTGTCTAGCAATTGCAATCTGAGAACGTGGGCCAAAGATATGG
ATTCGTTCTGATCCAGATTCAGTCGATGGGAAATAAAAGCATGTGTTTGTCTTGGACTCA
ATGTCATGGATGAAAATCGACTTCTCTCCCAGAATAGTTCGGTGATAATTACGATCGATG
ACCATGTGCTCAGTGACAAAGTCTTTATCTTTTGGATGGACAAGCTCCATAACGGACTGC
TTCAAGTTTTCAAGGTTTATCGCGTTTTTGGCAGGCGTGCGAGCAACGACATTATCATGA
TTATTCAAATATCCTCCAAGTTTGGCAAATTCTTCGGCATTCGAAAACTTGACATAAACG
CCATACTTCTTCATAATCCTCTGTATGTTTTTGCCGCCAACGCCAATGATCCGCTTATGA
TAGCCCTCAGGGATATGAAATGAAATCTCTGCGGGCAGTTCTTCCTCGAGTAGAGTCAGA
CCAACCAAGGCAGTCATAGAGTTGCCAGAGAGGTCGATCATGAAGTTGTAGTCGTTGAAT
GATTCAAATTTGATCTTCACATTCGAGGTTTTCATAATTTTGTTCAATTTGCCATTCTTT
TTTCCTGAAATAAAATCACGATGTTCGCAAGCCAACTCCACCTGAAATTTGATTTCGACT
TGGCAATTTTTAACCATCTCCAACTTCAAAATTTTCTCGACAGCATGCTTGACGCTCGCC
TCAGTGCCATAGACCTCAAAGCTATTGGTACTCTTAAACACCACCTCGGCACCGGATTCG
ATCGAGATTCGGTTGCCATCCGATTGAATCTCAGATTGATTGAGGAGAGCAGGCTGAGAT
CCATTTTTGTAGACATCTTGGAGCGAGTTGGGAAGTAGCCAGACGTTGGCGATATAGAAC
TCGCAAGCCAGACGCATAAGGCTCCTGATGGTCCGTTCTATGTGTACACGATGGTCACCA
TATATCGATAGAACGCTGATCTGACTGCCTACGGGCGGAAAATTGATGAAGGTGCCATTA
TCATACATGATCTCTTGGAGCTCTGGCAATTTTCCCATGAGTAGCCAGTCAAGCTTTCTG
GGAAGCATGGCGGTATCTCTCGAGATGATGCACTTGCTCTTGTGCATCGAGACTTGGAAC
AACATCTCTCGTGCGCGCTGTACCCCGAAATATTCACCGGTGATGAAAATCATGTTTTGT
TTAGAAGCTGACATCGGGTGGCGGGCGCCCAAAACGCCACCTCCCGACAGAGCTGACGGA
AAGTAGATGTTTGTTGCCGTTTCTTCCTGAATGGACTGGATCACCGAGCGCTTGCGACCA
GCGATGATGTGATGCAGCTTATAGTCAATTTCGCAAACCTCAGAATGAAGGCCGCTCAGC
TGATCGAGTAGGACGAGCAATCGGACCCTGGCTTCCTCTACAGCCTCCGGCTCGCCACGT
ACCACCACATCCACCCCACCACCGGCGCCGCCGTTGCCAACAATCGACAAATGAGCGCGG
CTTGCAGACGCGATCTCATCCAAGCGGAGTTTCATCAGCGGTCGTACATTGCTGCCACCC
TCAAGCACATCACTACGTTCGACAGCCACAATGCTTTCAACCTCAAAGGGTTGCTCGCGC
AGCAGTCGGCCGCGAGCGGCCATCACTTGGGGAAATGAGCCCGACAAGTGGAAGCCATAA
GTAGAAGACCCAAGTGCGTGGGTAGCAGTGACAAGACAATGATGCTGAGACATCAACTCA
GCACAGACAGCTTGCACAGTCTCAGGTGCGGGGAGAGGGGCAGCACGGGGGGATGGATGA
GAGGTGGTCGAAGCCGAGTCAGGAGGTGTCGATCGCGGGGAAAGAAAGGGTGGCGCAAGA
GGGGATTGGCGGGTAGCGATGCGGGAGGGGATGCGAGAGACGAGCGGGAGAGAGGCAGGC
TCGGGCTCAGGCTTGGGGGAGCGTGGCGATCCCGAGGAGCCATCAGAAGGGGTAGGAGGG
CTCTGCTGGAGAGGGGGGAGAGACGAGCAAGCGGTGAGGGTAGACGGACGAGGAAGGGGG
TAAGGCTGGACGGAAGGAAGGCAGAAGAAGGTCGAGTAGAAATCCATCTCGAAAGAGGCG
GTGGATGGAAGGAGACTTTTAGAGTTTGGTGGGGTAGCCCTAAGAGACCACGAGTGGTGG
ATTGTGCAAGTAGTACCACCAGAGTGTCGGAGTTGGAGCCAGCCAGTCTGAGTTGGGCAG
CGAGACGGAGACAATCCAGCTTAAATACAGCCCGACAAGATGGTGTGGTGTGATTAAGAG
CAATCGACAGTTAGGTTGGCTGACGGAGCGAGCTATGTACTTGGCCTTAATGCTGGTGGA
GCGAGGCTCAAGACAGCGGGGACTTGGATTGAAATATATGTAGGTAGTAGAGGGATGATA
AGGAGAAGAATGTCTATAGAATTCAAGGGAAAGCGAAAATAGGTTGAGGTTTATAAGCAA
GCTGACTGTGTCGGGGGTGGCAACTTTGCAGGAGAAATTCAAGGACTGAAGTGGTTGGCG
CAATGAATGGAAGACTGGAGATGGTAATCGGATTGTAGCTCTCAGACTGGACACTGGACA
GTGTAGTAACTGCTGGAGTTCTAGTGCTGGTGCTGATGGTGGTGCTGGTGCTGGTGTGGG
AATGAAGGCTATAGCTATGGTAGAGTTTGGTTGGATGGACAGTGGCAGAACAGTTGGACT
AAATAGCAATGTGGCAGACTCGGAGCCAGTGCCGGTGCCAATGCCAATGCCAGTGCCAGT
GCCAG
>GYJ|c212_g1_i2 len=4482 path=[1:0-452 454:453-669 671:670-4481]
TATCATTCAAATCACAAAAACTATTACTTTCAATGAAAGAGAAAACACTCAATCCAGCAA
AAAAGTATTAAGATAAACTATTCACTACCAAAACGGTCATCGATTGGTCTTTTTTGAACA
TGATTAATGAATTGGGTGTGTGAGCAACAATTACTACTAATACACAAAAGGACAATACAA
AAATAAACTAATAATTATGATCAAGTCTCAAAGCAGAAACATCATGAAATGGATGGACAT
TAGACATGATTATAAAACACTATAAGACATAATGTTCATATCAATGTATGTGAGATGTAT
GTGGTTTAGATGTTCACCATTAAAAACTTATATAACAACGCCCCAACCAAAAACAAAAAA
CAAATCATTTACATCAACTGCTACCCAACTACACCAATAAGAACATCAAAAGTCTCATGT
TACCCATGAGCTTTACAGCATCTTGTTGAGGGTCTGATTTTGAGTATAAAACAAGTATGA
TCAGTATCTACTAATAACAAATGATGCATGATCATAATGTGGCAGGGTAGATTCATTTAC
GAATAAAAAGAAATTAAGGTGCAAGGGAAGGACAATGCTCTATGTAGTCGTATATGGATA
TGTAGGTTACATATGTATATATACCTATGAACTAAACCACTGATCATCATTAGGATAAAA
AACACGCAACTTGGAAGCACTCATAAGGACAGCAAGTTTATGGATACTTTTTGAATTCGA
CACTACCCAAGGCAAGGCGAGTCATCAAATCCCAAGGTTTAAACCACCAAACCCGTTGAT
CAAGCTGTTTGAAGGGTGCCCAATTCCCCCTTGACTCTGACTTAATCGATGACGTTGAGA
GATCATCGCTGGGTTTGCGACTGAGCCTGCGGTCGGGTACCCAGTCACCGAAGATTGCCC
AACACCACCAAATAAGCTGTTGGAATGATTTTGAATCAATTGAGACGCCATCGTCGGCTT
GCCCAAGTCCAGTGATTGCGCTCTAGGGCTGATCGCCATCTTGCGATTAATGAAAGTGTT
GTCAAGATTCATTCCATTGCCGATCGAGTTTGTCATCAGACTCATCCCGCTCCCAATGAA
GTTTGGATTATAACTATTCTTAATCAACTGTCTCGGAAGGGAATTCCATTCATTGATGCT
ACTTGCAGGGCTTCCTTGAGCGACATGCGCACCAACGCCTACAAATGGGTTGTAAATCCT
GTTGATAGACATGCCCGGATGATAGACATATGAAGATGGTGAGTTGACGGAAGACGATAG
CCCGGATTGCGGATATACGCCCGATGACTGATCAAATAGTCCTTGGAGGTCTTTGTCACT
TGCATGGTGCTTCACACCGAATCCCAAGGAGTCTGTAGGAGTGGTGGGTGCGTATGTGCC
AACACTGGTAGGACGATCAATCGAACTAGCGATACTGGTCACAGTATTTCTGCGATGGTG
TGCACCCGAGGTGGTTCTTTCTGGCTGAAGTTTGATCTTTTTCTCTATCAACAAAGCTTC
GAGTGTCTCACGAGCATGCTTCAAGTTTTCGGCGTTTGCGCGGCTCAAACCGAACTTGAT
CGTCAGATCTTCACCCTCAGCACCACCGTTGATCACCAACACAGTAACGTTCCAATTCCT
CTTGCACTTTTTGATTATTCTCTTTTCAAATTCTTCGCTCCTTACCAGCTTGATCAATTC
GCTGCTACCAACCAATCGGTAGTCTGACTCAAGACCGATATGAGTCATAATCATCTGTCT
AGCAATTGCAATCTGAGAACGTGGGCCAAAGATATGGATTCGTTCTGATCCAGATTCAGT
CGATGGGAAATAAAAGCATGTGTTTGTCTTGGACTCAATGTCATGGATGAAAATCGACTT
CTCTCCCAGAATAGTTCGGTGATAATTACGATCGATGACCATGTGCTCAGTGACAAAGTC
TTTATCTTTTGGATGGACAAGCTCCATAACGGACTGCTTCAAGTTTTCAAGGTTTATCGC
GTTTTTGGCAGGCGTGCGAGCAACGACATTATCATGATTATTCAAATATCCTCCAAGTTT
GGCAAATTCTTCGGCATTCGAAAACTTGACATAAACGCCATACTTCTTCATAATCCTCTG
TATGTTTTTGCCGCCAACGCCAATGATCCGCTTATGATAGCCCTCAGGGATATGAAATGA
AATCTCTGCGGGCAGTTCTTCCTCGAGTAGAGTCAGACCAACCAAGGCAGTCATAGAGTT
GCCAGAGAGGTCGATCATGAAGTTGTAGTCGTTGAATGATTCAAATTTGATCTTCACATT
CGAGGTTTTCATAATTTTGTTCAATTTGCCATTCTTTTTTCCTGAAATAAAATCACGATG
TTCGCAAGCCAACTCCACCTGAAATTTGATTTCGACTTGGCAATTTTTAACCATCTCCAA
CTTCAAAATTTTCTCGACAGCATGCTTGACGCTCGCCTCAGTGCCATAGACCTCAAAGCT
ATTGGTACTCTTAAACACCACCTCGGCACCGGATTCGATCGAGATTCGGTTGCCATCCGA
TTGAATCTCAGATTGATTGAGGAGAGCAGGCTGAGATCCATTTTTGTAGACATCTTGGAG
CGAGTTGGGAAGTAGCCAGACGTTGGCGATATAGAACTCGCAAGCCAGACGCATAAGGCT
CCTGATGGTCCGTTCTATGTGTACACGATGGTCACCATATATCGATAGAACGCTGATCTG
ACTGCCTACGGGCGGAAAATTGATGAAGGTGCCATTATCATACATGATCTCTTGGAGCTC
TGGCAATTTTCCCATGAGTAGCCAGTCAAGCTTTCTGGGAAGCATGGCGGTATCTCTCGA
GATGATGCACTTGCTCTTGTGCATCGAGACTTGGAACAACATCTCTCGTGCGCGCTGTAC
CCCGAAATATTCACCGGTGATGAAAATCATGTTTTGTTTAGAAGCTGACATCGGGTGGCG
GGCGCCCAAAACGCCACCTCCCGACAGAGCTGACGGAAAGTAGATGTTTGTTGCCGTTTC
TTCCTGAATGGACTGGATCACCGAGCGCTTGCGACCAGCGATGATGTGATGCAGCTTATA
GTCAATTTCGCAAACCTCAGAATGAAGGCCGCTCAGCTGATCGAGTAGGACGAGCAATCG
GACCCTGGCTTCCTCTACAGCCTCCGGCTCGCCACGTACCACCACATCCACCCCACCACC
GGCGCCGCCGTTGCCAACAATCGACAAATGAGCGCGGCTTGCAGACGCGATCTCATCCAA
GCGGAGTTTCATCAGCGGTCGTACATTGCTGCCACCCTCAAGCACATCACTACGTTCGAC
AGCCACAATGCTTTCAACCTCAAAGGGTTGCTCGCGCAGCAGTCGGCCGCGAGCGGCCAT
CACTTGGGGAAATGAGCCCGACAAGTGGAAGCCATAAGTAGAAGACCCAAGTGCGTGGGT
AGCAGTGACAAGACAATGATGCTGAGACATCAACTCAGCACAGACAGCTTGCACAGTCTC
AGGTGCGGGGAGAGGGGCAGCACGGGGGGATGGATGAGAGGTGGTCGAAGCCGAGTCAGG
AGGTGTCGATCGCGGGGAAAGAAAGGGTGGCGCAAGAGGGGATTGGCGGGTAGCGATGCG
GGAGGGGATGCGAGAGACGAGCGGGAGAGAGGCAGGCTCGGGCTCAGGCTTGGGGGAGCG
TGGCGATCCCGAGGAGCCATCAGAAGGGGTAGGAGGGCTCTGCTGGAGAGGGGGGAGAGA
CGAGCAAGCGGTGAGGGTAGACGGACGAGGAAGGGGGTAAGGCTGGACGGAAGGAAGGCA
GAAGAAGGTCGAGTAGAAATCCATCTCGAAAGAGGCGGTGGATGGAAGGAGACTTTTAGA
GTTTGGTGGGGTAGCCCTAAGAGACCACGAGTGGTGGATTGTGCAAGTAGTACCACCAGA
GTGTCGGAGTTGGAGCCAGCCAGTCTGAGTTGGGCAGCGAGACGGAGACAATCCAGCTTA
AATACAGCCCGACAAGATGGTGTGGTGTGATTAAGAGCAATCGACAGTTAGGTTGGCTGA
CGGAGCGAGCTATGTACTTGGCCTTAATGCTGGTGGAGCGAGGCTCAAGACAGCGGGGAC
TTGGATTGAAATATATGTAGGTAGTAGAGGGATGATAAGGAGAAGAATGTCTATAGAATT
CAAGGGAAAGCGAAAATAGGTTGAGGTTTATAAGCAAGCTGACTGTGTCGGGGGTGGCAA
CTTTGCAGGAGAAATTCAAGGACTGAAGTGGTTGGCGCAATGAATGGAAGACTGGAGATG
GTAATCGGATTGTAGCTCTCAGACTGGACACTGGACAGTGTAGTAACTGCTGGAGTTCTA
GTGCTGGTGCTGATGGTGGTGCTGGTGCTGGTGTGGGAATGAAGGCTATAGCTATGGTAG
AGTTTGGTTGGATGGACAGTGGCAGAACAGTTGGACTAAATAGCAATGTGGCAGACTCGG
AGCCAGTGCCGGTGCCAATGCCAATGCCAGTGCCAGTGCCAG
>GYJ|c213_g1_i1 len=1684 path=[1662:0-1683]
TTGACCCCATCCCGGCTGGCTTAGCGCCTCCAGCCGGCGCCCCACCCATACCGGCGCCCC
AGATAGACGCGCTGCTCTGCTCCCGTGCCATCGCTGCCATGCTCAGCTTCGCTGCTGGTG
CCATCTTCGCACCTGTAGACCCGGTAGACATGCTGCCACTCGACAGCCCAGCAAATGAGA
ACAAGTCATCAAACGCAGCCCCACCAGCAGCCTTTGAGGGAGCCAGATTGTTCTGGACAC
CAGCCTGGGCTGGCCGGCTGGCTTGAGTGGCTGGAGTGATCTTCATCCCATTATTCATCG
CTGTTGGCTGGAACATTGCCGAGTTGAACTGGCCCCCACTCCCAGTCGCTGCGAGCGAGG
GTGGTTGAGAGCCCGAGCTGGAGAAGCCAGTCATGTTGCCCATGAACATCTGCGAGCTCG
ACGTGCTGGTCGGTGGTGTGCTGTTCAGGAGAGCAAACACATTTGGCTTCGCGCCTGACT
GTGCAACGGAGGCTTGTGGGGAGGTGGCTGCAAAGTTGTTCGCGGACGGAGCGGATTGAA
AGTCGTCAAAGTCGTCATCCAGACCAACAGAGGCATTCTGACTCTGTGGCTGCGCAGCTT
TGGAGGAGCTGGGTGGTGGTGCAGCCAAAAAGTCGTCTTCATCGGCCATGGAGAATAGGT
CGACCTCTTTGGCCTTTGGGGGCGGCGTGGCCTTTTCCGGGCTCTTTTTCATCGAGACCG
TGATCGAGGAGCGACGGGTGCTACTGAGGCCCCCACGGGCAACTGGGGGTGGGGCCCGAC
TGGCGCTGGGGGCTGGTCGGTCTTCCCATTCGCCAGCGTCGTATTCCTCAAAGTCGTCAC
CTTGCTTGAACGAGCTGGCCCCACCACCATATCGATCACGACTGCTGGTCTCGCCTCCGT
TCCAATCATCTCCGCCCCCACCGCTGAAGCCAGCAGAGTCGCTGCCAAAGCCACCGTATT
TGGAGCCAGATGCAGTTGTGAACTGAAGTCCATCGTTGCCGACGCCTGTGTACTTACTCC
GCGAGGCCTTTGCTTTCCTTCGTTCTTGACGAACCCTGTCGAGATCGGAGAGCAATTCAG
CGATTTCTTTTGCGCGATTGCGAACATTGATGCCTTGGTCTTTACCCTTATCATCCACAT
AATGAAAGTTTTTCAAGATCTTGATCATAGAGATGTGAGATCTAGCATCATCAATCACAC
GTTCCGAGCCATGCTTGATGAGATACTCTAGGAGTTGGAGGGCCTTGTAGATCTGTCGCC
ATTCCCGGGCTTCCTTTTCTGTGAATCGTTTGTAGATTGTGGGCATGATTTCATTAAACT
GTTGAAAGTTGAAAGTTCCTTGAGCGATTTCCTGCATCAAGGTCGAGCTCGCGCCCCAAG
CATCGTCATTGGTAGCATCTCTGACTTTTGCTTCCATTTCAGTGTAGTTTAAGACGACAG
CTTTTGCTTGATTGTAATAGGACTTGAGGTCGTACAAGGAGATCTGAGCGATTGAGCTAC
CCAAAGCCTCGATCTTGTCCATTTTGATAGAAGGATGATGATTGATAGGAGAAGAGGGAA
AGAAAGGGATGAGGAATGAAGGCTTGGAGGAGAGAGAAGATTGAGAATGGAAGGGAAATG
AGAATCGGGAAGAAAGAAGAGAAGAGAGAAGGTAGAAGAGAGAAGAGAAGATAAGAGAGA
AGAG
>GYJ|c214_g1_i1 len=2198 path=[2254:0-2197]
CCTTCCCCACTCCCTCTCCCTCTCCCTCTCCCAATCTCAATCCAACACTCCTCGACTCGC
TCTCTAGCTTCCGTCCACCTATCACCGCTCACGCTGTCCTCGTCCTCGATGGCCCTCGCC
CGAGCATCGACTCGGCTTGGCTCTCCCGCGCCCTCCCCCTCACGCTTCGGTCTCCCCGCA
TCGTCGCTCTCTCAGCCATCCTCTTCCCCCCACTCGCCTGTCCCACCCGGCCAGGCCCAG
CCTCTGTCCCCGTCGCGCCCTTTCTCCTTCCAACTGCTCACTGGCCGTCTCCCGAATCCC
TCGCGGAAATCGAGAGCCCACTTGCTTTCGCACTCTCTCTGGCCACGACACTTGGATGGC
CCACCGTCGTCCCGACCTTCCTCGAGCCGCTCTCAACGGCGCTGTGCGAGCAGGCGATCG
CTCAGCTCACATCCCTCGAGGGCGCTCTTCACAAACTTGCTGCCGTCCCGGCTCGGACGC
CGTCGCTAGGAATCTTGCTCCGCGCACAGGATTTGGCAAACCTCCCCTGGCAGGCACTGG
TGTGCAGGATGGTCGAGACGTTTGAAGGGGTGGTCTACATGGCAGATGCCGAGCCACCGG
AAGAGACAGGAATACGTCTTGAGGACTGCGAAGTTGACATTGAGCTGATCGGAATCCCCC
AGGGCCTCTTGACCCCAGACTCCCAACAATTCACCCGTTTTCTGACCGCCCGGCCGAAGC
TCCAAGTACTCCTATACCTGCAAGGCGCCGCCAATGACCATCTGGCGAACACGCTTTCTT
GGGCCGCAAAAGCCACAGAGGTTTCAAGGGAGATGACGCTGATCGGCTTGCCTTCTGACC
AGATTGAAGGTGCGGACTGGATCTTGGGATTGCCGATTGAGGCGCTGATAAACTGGCACA
AGCCCAAGATTGATATTTCCGTGATCACAAAGGACCGCTCGAGATCGCTAGAACGCCTGT
TACGGTCGCTGAACGCAGCCAGTTACTACGGTGATCGGGTCAACCTGGTGATCAACATGG
AGCAGACCTCGGACCGACGGACGCGGGAGATTGTGAGCGGCTTCGAGTGGACGGTGGGGA
CGAAGACGGTGCGGCAGCGGATCATCCACGGGGGCCTCTTGCCGGCGGTTATCGAGGCCT
GGTATCCGTCTTCGATGCGTGACTCCTACGGGGTATTTCTTGAAGACGACACGGAAGTGT
CAGGGCAATTTTATGGCTGGCTCAAGTTTGCGCTTCTCAGCTACCGCTATGCGGGTCCGG
TTGATGCGCGCATCTATGGCATCTCGCTCTACCAGCCGCAGCACAACGAGCTGCGACCTG
AGGGCCGGCGGCCGTTTAATGCGAGCGCGCTCCTCGCCAGCCTCGGCCTATCGCCGACGA
CGCGGGCCTATGCGTCTCAGGTGCCATGTTCGTGGGGCGCGCTATTCTTTCCCGAGGCCT
GGGTGGGCTTCCAGCGCTTCCTGACGTTCAGGCTCGCGGACAAGCTCGGGGGCGTGCGGC
TGGAGGAGGCGGTGGTAGGGAGCCCGATACGGTCGAACAAGTGGCCGAAGAGCTGGAAAA
AGTACATGATCGAGTGGGTCTACTTGCGCGGGCTCCAGATGGTGTACCCCAACTACCATG
ACTCTCAGACAGGCCGGGCGACGAGTTTGAGCACGAACCACCTTGAGCCGGGCACGCATG
TCCATCGGCCGGTTCAACCGCTCTTCCGTGTCGCCAAAGACGACCCTGCCAGCCTTGGCG
AGGCGGCGCGTCGGGCGGCGACCGAAAAGAGGCTTGCGGCGGTGAAAAAGGAGTTTGAGG
TAGACCTGATGGGGCCGCAGGCGTCACTGCTTGACGGCCTCGGCCCAGCTCAGCGTTTGC
CCAGCCCGGCGGAGCTTGTTGTGGTTGACCTCTGGGGAGAAGCCAGTAGCATGGACGAAA
TCCAAGAAAGGGGTTGGATCGGGGCTCGATTGGTAGGGCTTTGTGGAGTAAACGCGGATT
GGAGTGAAACAGGTGGGATCGAAAGCGAAGAATTAATAAAGATGATTTGTGGGAGATGAT
GAAGAAGGAATATATGCTCAGAAATGGGAAATTGATTGGAAAATATGTTTGCAAAAAAAC
CTTGGTATTTCAGGTGCATGTTGATCCAACTTGTTATGAGTAAGGTTTGATTGGGGGGGG
GTAGATATTGTGCAGGTCTCTTATGAGTAGATTTTGCA
>GYJ|c215_g1_i1 len=281 path=[1:0-78 80:79-280]
CTGGGTCTTCAGAGGCCAGGAGCTTGCATTTACTCTGAGTGAGGATTGGCAGATCGACTA
TGAGTCATACACTTGGCGTAAGCTGGATGTGGACAGTGAGGAGTGCAAGACCATGGTGAA
GGAGTACTTTGCATGGGAGGGTGAATTCAAGCATGTAGGCAAATCTTTCAACCAGGGCAA
GATTTTCAAGTGAGAACATCTAGCACCTAGCATTTATCATCAGAATCAATGGACATGAAA
ATTGTTTGCGTATCCCATGTAAAGGCTTTGAGCTGTGTTTG
>GYJ|c217_g1_i1 len=255 path=[9753:0-254]
ATATCACCACACAAAACCAACCAACCACCACATTGACATCCACCTAATTGAAACAACCCC
TGCCCCTCCCAAAAAAACAACAGCCCTGAAACTAAGGCTGTTCTGCACATTCATAAATAT
ATATATATATATATGTCAAGTCAACTCAATTCCACTCTACCGAACCATTTGAAGAGACCC
AGTCACAATCTCTTCAACTTGTCTCTAGTCTGACTGTTCCCCACGAGCACCAGTAGCAGT
AGTAGTAGTAGTAGT
>GYJ|c217_g2_i1 len=4899 path=[4877:0-4898]
GTAGTAGTAGTAGTAGTAGTAGCATCACCTAAACTACTTTCTTCCACTGTTGTACCAGCC
GTCCCATGTACCACACCCTTTGTCTTAGTTCCCGCCGTCGACTGAGGCTGCACCGTCGAC
ATCACCTCGGCCACTGGCGCTGGAAACAAGTCCGTTTTGAGTGTATTGAGCACCGGATCA
ATTCTCTCAAACGTTGCCTTCCACAAATGACTCTCCTCAGCCGATGGTTCCTCGTGAGGT
GGGACAAGGAACCCAGCAGCATGCATGACGAGCAGGACGTTTTTGAGGTTCTCGGGCACG
GCCTCGTACATCTGGTCCCTCCGCCCACTATGCATGAACCTATCCAAGAATCCTAGGATC
TGAAGCCAGAGCTCTTCCATCCTCGCCACGCCCTGCTCGCTAAGCTGGACGAGGTAGTGC
AAAAAGATCTTACATAGCAGCCCCGACGCCCTCAGTCTCGTCTCACCCATGCCCTCTGGG
TCCCTCCGAAACACCTGTGGCTTAAGGAGCTCCTCCAGCACCGGAAATAACACCCGCTCG
AATATCACTCCCAGCTCAATGCGACCGTGCTCGAGTATCTCGCGCGCGACGAGCGAGCGC
TCCAAGTTCGCCAGCGCTGCCTGCCGCACCTCCCGGTGCCCGTTGATCGACTGCTGCCCG
TACGTCTGCAGGACCGGCATCCAGAACGAGGCCCAGGGCCGGGACGGGTCCCCGTTCGTC
CGCGCCAGCAGCCCGGGTATAAGATCCTGCGCCCGTCGCACCATCTCCACCGCCTCCAGC
GCCCGCACCGTCACCGGGTCGTCTGCCTTGAAGCTATGAGCGCCCTGCAACTTCACCTCC
TGCCCACACACACTCGCAAACGCATTCAGAGCATGTACAAACGGCGCAAAGTTCTCTGCC
ACTAGACCCGGCCTCAGAGTTCCATCAGCCAGCTTCCTAAGCACCCCAAACGACTCCCGT
GCAGCTTCCTCGATTCCTGCTGTCGCGGTAAATATTGAGAATAACATGTTCCATTGAGTT
GAGGTCCTGAACACGTGGGAATGATTAGAAGCAAGCTGACAAACTCCAGCGACCATGGTC
TGAGCAACCGAGTTAAGCATCGACATAGGGAGCGACCTGAACACATCGAGAGCGAGGAAG
AACTGGTCCCAGAGAGACTCCCTCTGGACCGCGAGCGTCTGTAGCCTCAACAATCCCGTG
ATTGCCCTCTCGACGAGCAGTGGGCTAAACATCGCGCTATTCGCGAGGATCCGCGAGAGA
CACTCAAACGCCGGGCCCCAGAGCCGCTCCAGAGCGGCCGGATCGTGCGTCGCGACTGCG
ACAATCAGCTCGAGCAGGAACAGCGCGCATGGGTCGTAGTAGTGCGCCGACCGGCTCGTC
TGCGGCGACGGCGGCGGCGACACATGCTCTCCACTCGTACCCCGCCCCCGCCCTGCCCTG
CCCACCTGCCGATCAGCGAGCTCAACTAGGATCCGCAGCACGTTCTCTTGCAGCTCCACA
TCCATCGTAAAGATCCCATTGTATACTTCCGCAAAATGGCAAGAAGCCAAACAATCGATC
GCACAAAGCGTCGACTCAACATCATCTTCAGTGATCTCCCGTCCGATCCCGTCTTCCGGC
CCAACATATGGCGATAGCAGATACGAGGAAAGTGTCGACAGCAGCCCGGCTTCGGGCCTC
CGCTCAGGCGTTTGCGCAGGGCTCTTGGGCGGCTTAAAGGGAATAGTCCCAATGTTTGTA
AAGTCTGGCAGCAAGAGGAGCTCATTAGGCAGGATAGAGTGGGCAAACAGGCTCTGTACA
ATCTCAAAAATGCACAGCCAGCCCCTCCGGAGCGCACTCCCGTCAGTGCTGGCGACGGTG
AAGAGCACGACGGCGGCCAGTTGGGCCTTGAAATTCTTCCCGAACCGGATTGACAGCGGG
CTTATTGTCAGCGTCTGGCCCTCGGCCGGCACCGTGGGGAACTTCACCTCTGGCGACGGT
TGGTGCACCAAATCCGTGATCCGCGCCAGCGCCGCCACCGTCTCGTCAAAGACCTCTGAC
AGGTCGAATCGGCTCGCTAGCGTCGCGCATTGTTGGAAGCCAGCGACGATCCTTTGGAGC
ATGTAGTCGTCGTTGAAGTGAGTGAAAGCATACGACAAGGCAGACACAATCGGCCTCCAC
GAGACTTCAAACATTGCCTGATCAAAAATCGACGTATTACACGTGATAAATGGACCTGCT
TTCTTAGACCGACGTAATAGCTCCTTCCACGCATACTCAAACCCAAGCTGCCCTGAATGT
TCCTCTGGCATCACGATTTCCCGCTTCCGGATCGAGTCATAGATAGCTTTCAGGTATTCC
GGGTTAAAATCTTCACCCCCATTAACTCCTCTCAAGTTCCTCTTATAGTCTTCAAGGGTC
ATCTTTTTCCGGTTTTGAGGATTATGTTGGTCAGTGTTTAACATGATGACCGAGTAGGAC
AGTACATAAGCAGCATCTTCGTTCTTCACCTCATTGGCTCCCGCAGCTACATAAACCGCT
GCAAACACTTCCGTGATCCTTGCAATCTGTTGAGACTCTCCCGGTAGCCTAAATGTCTCA
AGTAACTCTCTCAGACAATCCGACACCAATTTACCACAAAAGTCAAATAGGGTCATAAAC
GCCCGTAAGACCTCCAAGTTATCAGGTCTCGAGATAAAGTCGCCCAACAACTTCTTATCC
AATCTCGGACAAGTCTTAAAAAACAGCGCCAGACTCTGAGGCCTCGGCAGACTGGGGTCA
TCATAGATGATTCCATTTTGTTCGAGGAACCGGAGGCCCTCCTTGGGTTTCTCGTTGAAC
TTTGCTGCGCCTTCCAGTAAGGCCCGTTTGCCGCTCTTGTCACGTGCCAAGAGCACAGGC
GCAGGCACATCGACGGACGGAAGTGCAGAAGAGTCGAGCCGGCTCGTCATATGGCCAACG
TATGCTAATAAGGTATCCAGACAGAGCACTTGAGAGCCTTCTTGGGATTGAGAATAAGCT
GGGTTGAGAGGATAGATGCCCCTGGCCAAGAACCTTATGAGACGCTCAAATATATCCTCA
CAGTCCACATGGCAATCAAAATTCACCCAGAGGTTGGCCATAAAGTCTGGTGCCCGGGCA
AAGTGGGCCAAGTATTCGAGCATCAGCTGGCGTGCCTCACCAGTGGCAACCATGCTCTGA
CGAGATGCTATCGCTTGGCTGCGCGAAGTTGAGCTCAGAGCGGGACTTCCGGTGCGCATA
AGTGGGGCGGTCCGGTCAGCGGTGTCGGGCTGTTTCCAAGTGATGATATCAAGCTGTTCT
TCAAACTCCGCAGTTGTTCCAGTATGGCCATTGGTAAGCTTGTGGATTGTGAGTGTTGGG
TGTGGGCGTAAACGATCCATGAGGTAGGATAAGAGGAGCTCGAGGTGGATTTTGAGGTAG
GGTCGCATGGTATCTAGTAGGTTGGTCATGCAGCGCAAAGAGGCGGACAAGATGCTAGTG
TTGTCAGATCTGACGAGCTGGAAGAGATGCTTGCAAAGCTCATCCGAGACCATCGATCGC
AGGCTTGGAAACCGACCAATATCTTGCCCGGCGACTTCGAAGACAGTGATCAAGATGTTC
AAGCCAGTTATCCGCATGGTGTCTGTGTGCTGAGCATCATAGGGATCGAGAAGAGAAATC
AGGACGCGCAAGAGTTCTTTGATCGACGGTAGTCCATGCGGCCGGAGGTCGACAACAGCC
TCGATGGGTCTCTCTTCAGGCAAAGCACCGGTGCCCATTGGGCTAGAATCTTCTGGCTGA
ACAAGGGGTTGTTTTTCATTTGCTTCGGTGTCTTCTGGCTCAAGCTGAGTTTGATCGGCT
GTGGGGCTGGGGCTGTTGAGGCCCCTTTGGCTAGGTTCGCGCACTGTCTCGGCTACTGAC
GAAGCGGCCGGGATGGACCCGCTTCGGGGATCAGGTGCTGACATTCGCAGCCGCTCTTTC
AAGCCAGCGGCTTCTTCAGGAACATCGTCATCTGGTGTGAATGAGTCGTCGACCGAGGGA
GAAAGGTCTCGTAAACGCCGGAAGACTGCAGTGACCATGGCCTGCATGGTACGTTCACCA
GACCGACGAAGCATCTCACTGAGCCTCATCTGACAGCACATACTAAGGCCAGTTTCCATC
ATTTGGCAGACGGCCTCGTCGGTCAAGATGTACCCGACGGGACCGGCGAGCGCATTCTGG
AGGACGTCTAGGATCTTGAGGAGCACCATCTCGTCGCTGACACCATCGCTGGCCTCAAAG
CGACAATGGGTGCCAGCAGCGCTGACTTGGGACATGGCCAGTGCCAGAGAGGGCGAGCCG
GGGTGGATGAACGAGTAGGCGAAGAACTTGTCGACCGCAGAGAGGGCGAGGGCGGTGATC
GGACCATTTGTGCTTCTGGAGCGAATGACGGCTAGGAATGGGCTCAAGAGCGTGAGAGGA
TCGAGTAAGGAGAAGTCCTGACAGAGGCGGAGTTCGACCATGAGCGAGACAAATCCAGCC
ATCAAACCGCCGCTGGGATCGCCCTGGGGGGTTCCAGCCGAGCTCCCGGGCTGGTCGTCG
GGGGCGGACCTGAGATTCCTCAATCCGATCGGATTCGACAGGCCGGTTGGGCGCTCGCCG
TTGACGGGAAGAGGAACATAAGGGGAGATGGTTGTGCCAGCCCAGCGAGCATTCTTCCTC
ATCGCACTTGTGACGGCGACGATCTGACCATGGATGATGTTGAATGGGGAAGCCTGGCAG
GAAAACATGTGAGACTGAGCTTGGTTGAGCATCTTGGGAACGATGTCGATGGAGGCCGTG
TCTTGGAAGGGATGGAGCCAGAAGGTAAAAGTGGTGGTAGGCCTCACCGCTGGGGTGGTG
AACACTGAAGTTGCCAGTTGGTGGAGAAGAGAAACTAAA
>GYJ|c219_g1_i1 len=430 path=[333:0-168 688:169-243 502:244-429]
GGGGGGGGTCGCGTAACTTCTCACAGTCTACCACAAAACTGAAGGCCGCCTTGACTTTGT
GCAAGAGCACCGACTGTGCCTAAGCAGTCGACGACTGAACAGCTAGTCCAACAAGGCGTC
CTGGTCTGTGAACATCTGATGAGCTCGGACATACAGAGGTGCGAGAATACTATGGACAAG
TGTTTCAGCCAAATCAGAATCCGAGTGAAAATCACGGTGGTTGTCAAAGGGAAAAGAAGC
TCACGGATTTCAGGAAAGAGGGGTGCAGCTTGAGCAACGACTATGTAGAGGTTGCCTGAG
CAAGTCCAAGCTCTGGATGAGAATGTTGATCGGGGCTCTCGTCGCTTTCGCTCGAGCTGA
GGTGGTTTTGTGTGCCGACCGGTCTCTGTCGCACACTCACTCATGTGTGATACTGATGAC
GAAACAATCC
>GYJ|c219_g1_i2 len=355 path=[333:0-168 502:169-354]
GGGGGGGGTCGCGTAACTTCTCACAGTCTACCACAAAACTGAAGGCCGCCTTGACTTTGT
GCAAGAGCACCGACTGTGCCTAAGCAGTCGACGACTGAACAGCTAGTCCAACAAGGCGTC
CTGGTCTGTGAACATCTGATGAGCTCGGACATACAGAGGTGCGAGAATAGGATTTCAGGA
AAGAGGGGTGCAGCTTGAGCAACGACTATGTAGAGGTTGCCTGAGCAAGTCCAAGCTCTG
GATGAGAATGTTGATCGGGGCTCTCGTCGCTTTCGCTCGAGCTGAGGTGGTTTTGTGTGC
CGACCGGTCTCTGTCGCACACTCACTCATGTGTGATACTGATGACGAAACAATCC
>GYJ|c220_g1_i1 len=1337 path=[1:0-1198 2687:1199-1209 1200:1210-1336]
ATTTGACTTGGTTATGGAATCAAAAATGACCAAAGAAGCCTAGGTCAGCTTATCATAATT
TCACACAACTATGCTTCATCCACACAACATCTAGCATTTAATAACTTGAATATTTTTCTA
CTTGGACACAAAACAAGACTTACAGACAATATAAACATCTCAAAATTAAAGACCAGTTCA
ATGCATAGAAACTCATGACTAAGCCAGCTAAGAACTTCAAACTTACTTAGCCAATAGGGG
AGCTACTTTTTTTTTCCTTTTTGGCTGCATGAAACATTGAGTTCCCAGCCAGGAAGCTCT
AATTTGATAATAACACTGACACAAAGATAAAGTAACCTGTCAGCAGCCACCCAGCCCTCA
AACCATCCAAAATTCATTTCCCAGGAGTTCAAGGATCACACCACAGGAATGAAGTTCAAG
CAATCAAGTCTTTCATTTGAAACCCACTAAGCCTCATGAAGTGACGATATCATTGCTCTA
AGGTTGCAGTTCTTTTTGTGGTCTCAAAAGCTGAATGTGGCATTAAATGGCAACAATTGC
TGTCTTTGTCACCAAGGAAGGGAGTCCCATCTCAAAACCCTGACTCGTAATTTTTCACAC
ACCGAGTGTCAGGCAATAAGACATGCTGCAAATTTATCTCAAGCAAGACAAATTGTGCTA
GTAGAACATGGCGCTTGGGGGTGCAATTACTAGTCACTCGGTGGCGGACCGGATAGGAAT
GCACAAGCGAACATAGAGGTTGAAAGGCATAAGTGTGTAGATTGCATTGAACTCAAAATC
TGAGGGGTGTGAAGAACCACTTGCTCTTTCCGCCCTGGTATTTGTCTTCGAACAATTTTT
TGACCACCTTTTTAGCCTCCTGTCGTTGCGAGGGTTCTTTGAAAGTTTCGTAGGTCACTA
CGCCTTTGATTCCTTCCAGGTCAAGAGCGTACCGGGTTGGGACGAGGTGGTTGTAGTTGA
TAGCCCGGATAAAAGGCTTTACTTTGCTCCGCTTGGCGACCTTCTTGGGACCCATGTTGC
GGGTCACTTTCCGAGGATAACGCTCGATGCCAGCGACGATGGCATGAGGATATGGTCGCT
CCTTGGTGCCCTCATCCGACTGCCTGACGACGACCACCTTTTTGCCGGCATGTCGACCGG
AAAGTACGACTGCAACTTTGCCTGGTTTGTAGATTTTGACCATTTCGGATATCGAATCGG
AGTCGGAAGCGGGGTCGAGAGGTGAGGGCGGCGGTGAAGGAAAGTGGTCAGGAAGGTCGT
CGACTGTTCGCTCACGCTGGCGAGAAGGACGGGCCAGACAAAGAGGGGGGGGATTGGGAG
TGGGAGTGGGAGTGGGA
>GYJ|c220_g1_i2 len=1326 path=[1:0-1198 1200:1199-1325]
ATTTGACTTGGTTATGGAATCAAAAATGACCAAAGAAGCCTAGGTCAGCTTATCATAATT
TCACACAACTATGCTTCATCCACACAACATCTAGCATTTAATAACTTGAATATTTTTCTA
CTTGGACACAAAACAAGACTTACAGACAATATAAACATCTCAAAATTAAAGACCAGTTCA
ATGCATAGAAACTCATGACTAAGCCAGCTAAGAACTTCAAACTTACTTAGCCAATAGGGG
AGCTACTTTTTTTTTCCTTTTTGGCTGCATGAAACATTGAGTTCCCAGCCAGGAAGCTCT
AATTTGATAATAACACTGACACAAAGATAAAGTAACCTGTCAGCAGCCACCCAGCCCTCA
AACCATCCAAAATTCATTTCCCAGGAGTTCAAGGATCACACCACAGGAATGAAGTTCAAG
CAATCAAGTCTTTCATTTGAAACCCACTAAGCCTCATGAAGTGACGATATCATTGCTCTA
AGGTTGCAGTTCTTTTTGTGGTCTCAAAAGCTGAATGTGGCATTAAATGGCAACAATTGC
TGTCTTTGTCACCAAGGAAGGGAGTCCCATCTCAAAACCCTGACTCGTAATTTTTCACAC
ACCGAGTGTCAGGCAATAAGACATGCTGCAAATTTATCTCAAGCAAGACAAATTGTGCTA
GTAGAACATGGCGCTTGGGGGTGCAATTACTAGTCACTCGGTGGCGGACCGGATAGGAAT
GCACAAGCGAACATAGAGGTTGAAAGGCATAAGTGTGTAGATTGCATTGAACTCAAAATC
TGAGGGGTGTGAAGAACCACTTGCTCTTTCCGCCCTGGTATTTGTCTTCGAACAATTTTT
TGACCACCTTTTTAGCCTCCTGTCGTTGCGAGGGTTCTTTGAAAGTTTCGTAGGTCACTA
CGCCTTTGATTCCTTCCAGGTCAAGAGCGTACCGGGTTGGGACGAGGTGGTTGTAGTTGA
TAGCCCGGATAAAAGGCTTTACTTTGCTCCGCTTGGCGACCTTCTTGGGACCCATGTTGC
GGGTCACTTTCCGAGGATAACGCTCGATGCCAGCGACGATGGCATGAGGATATGGTCGCT
CCTTGGTGCCCTCATCCGACTGCCTGACGACGACCACCTTTTTGCCGGCATGTCGACCGG
AAAGTACGACTGCAACTTTGCCTGGTTTGTAGATTTTGACCATTTCGGATATCGAATCGG
GGGTCGAGAGGTGAGGGCGGCGGTGAAGGAAAGTGGTCAGGAAGGTCGTCGACTGTTCGC
TCACGCTGGCGAGAAGGACGGGCCAGACAAAGAGGGGGGGGATTGGGAGTGGGAGTGGGA
GTGGGA
>GYJ|c221_g1_i1 len=1563 path=[1:0-1302 1304:1303-1534 1536:1535-1562]
GAGCTGGATCTCTGAACTACGCCGCTTGGCCAGTGATGTAATTCCATCTGTCTAGTTTAT
CTCTTGCGTCGCAAGGTTCGGACTGGCTTTCTCTCTCAGGAAGCGGCCTCACTCAACATG
TCCAGCTCAGACAGGAAGTCTACGAAGCTTATGTTTAAAGGTGAAAAGAAGGAGAAGAAG
AAGCACAAGAAGCGACGGCGCGAAGAGGGCGATGGGTTTGACGAAGGTCCAGACAGTGCA
GAGCAGGCCGAAGGATGGCTCAACCCGCCCACCCAAGCCCACATCTGTGGCCCACTGTAC
ATGATCTGTATCAGTCCGTTTTTGGGTACCTCGACAGATCCCAAGCCTTGTGCATTGGCT
ATTATGCCCTCGCCCCTCTCCCCGATCGCTCGAGTCGTCCCGGCCACGCTCTCACCGGCA
GCACTCGAGACCCTGGAGCCAGACGACGTGAATCACGTCATGGTCTGCACGAGAGTGGTT
GACAGTGATCAAAAGGTCACCCTCAGAGTCGCCAACGGGCGATACCTTGCATGTGACCAG
CTTGGCAGCGTGACCGCTGAGCAAGAGGCACGGGGCGCTCAGGAGGAATGGACATTCGAG
CCCGTCAACCTGGCTGAGGCCCCAGCCCCCGAGCCATCATCCTCAAAGCTCGCCCCCACC
ACATCGCCAACCTCCTCTGACGGCCTGTACGTAATCAAATCAGTCCTTTACGATAAGTAC
TTGACCGTCGAGGAAGTCGCCAACGGTAAACTCGAGATCCGCTGCGATTCCGCCTCATCC
GCTGAGGCCTCTGCACACATTCTTGTTCGAATGCAAGCGGCTGAATTCGTCAAATCGAAA
AAAAGACTCGCAGACGAACGCGCTAAGAAAGGGGTGCTCGCAAAATCTAGCGACACTGGT
CTTACTATCCTCAAAGCCGGTGAAACCATTGCTGATTTAGAGGCAAATAACATACGTCAA
TACCAAGCTCGAGGAGCTGGTAGATTGATCACCCCTAACGAAAATAAGTCTGGCCTCAAG
AAAGCACGTAAAGATGGAAGACTTGCAGAAGAACTTTTGGATCGAAGGTCGAAGCTCAAG
AGTGATCGATATGCCAAGTGATTTACATGTATAAATAGATTCCAGTTTATGTTCAGCTCT
TCATTATGCTGTAAAAGCACTTTTGATATGGTGACGTTCATTCATCGGCTATGGATTAAG
TGTATGATCATATATATGATACAGTTGTATCTTGATGGCCTATCAAACAATGGGTTCATT
TGTCAAGATGAGACTCACTCATCAGTTCTACAAAGTTTCTGCTTCATACTTGAAGGAATA
TTGTTGGAAGTCAAGCAATCCATGTACTAGTGCACTCAATCAGTGTAGATGTGTTTTTGG
TTTTGACATATACCATAGCATTGAAAAGTTCATATAGTTATTGGTACAAATACCTACATG
ACTAGAAGGACTAATCAAGAACACAAATTATCAAGATTTATAAGTTTGTTTTTCTTTTTT
TTTTGGAAAAGTTTGGTTTTTGTATTGAAGAGAGTTTTTTTTTTTTTAAAAAAAAAAAAC
AAG
>GYJ|c221_g1_i2 len=1610 path=[1:0-1302 3103:1303-1377 1304:1378-1609]
GAGCTGGATCTCTGAACTACGCCGCTTGGCCAGTGATGTAATTCCATCTGTCTAGTTTAT
CTCTTGCGTCGCAAGGTTCGGACTGGCTTTCTCTCTCAGGAAGCGGCCTCACTCAACATG
TCCAGCTCAGACAGGAAGTCTACGAAGCTTATGTTTAAAGGTGAAAAGAAGGAGAAGAAG
AAGCACAAGAAGCGACGGCGCGAAGAGGGCGATGGGTTTGACGAAGGTCCAGACAGTGCA
GAGCAGGCCGAAGGATGGCTCAACCCGCCCACCCAAGCCCACATCTGTGGCCCACTGTAC
ATGATCTGTATCAGTCCGTTTTTGGGTACCTCGACAGATCCCAAGCCTTGTGCATTGGCT
ATTATGCCCTCGCCCCTCTCCCCGATCGCTCGAGTCGTCCCGGCCACGCTCTCACCGGCA
GCACTCGAGACCCTGGAGCCAGACGACGTGAATCACGTCATGGTCTGCACGAGAGTGGTT
GACAGTGATCAAAAGGTCACCCTCAGAGTCGCCAACGGGCGATACCTTGCATGTGACCAG
CTTGGCAGCGTGACCGCTGAGCAAGAGGCACGGGGCGCTCAGGAGGAATGGACATTCGAG
CCCGTCAACCTGGCTGAGGCCCCAGCCCCCGAGCCATCATCCTCAAAGCTCGCCCCCACC
ACATCGCCAACCTCCTCTGACGGCCTGTACGTAATCAAATCAGTCCTTTACGATAAGTAC
TTGACCGTCGAGGAAGTCGCCAACGGTAAACTCGAGATCCGCTGCGATTCCGCCTCATCC
GCTGAGGCCTCTGCACACATTCTTGTTCGAATGCAAGCGGCTGAATTCGTCAAATCGAAA
AAAAGACTCGCAGACGAACGCGCTAAGAAAGGGGTGCTCGCAAAATCTAGCGACACTGGT
CTTACTATCCTCAAAGCCGGTGAAACCATTGCTGATTTAGAGGCAAATAACATACGTCAA
TACCAAGCTCGAGGAGCTGGTAGATTGATCACCCCTAACGAAAATAAGTCTGGCCTCAAG
AAAGCACGTAAAGATGGAAGACTTGCAGAAGAACTTTTGGATCGAAGGTCGAAGCTCAAG
AGTGATCGATATGCCAAGTGATTTACATGTATAAATAGATTCCAGTTTATGTTCAGCTCT
TCATTATGCTGTAAAAGCACTTTTGATATGGTGACGTTCATTCATCGGCTATGGATTAAG
TGTATGATCATATATATGATACAGTTGTATCTTGATGGCCTATCAAACAATGGGTTCATT
TGTCAAGATGAGACTCACTCATCAGTTCTACAAAGTTTCTGCTGTGAGTACCTCTTTGAA
CTGTGCCAGTGAGCATACTAGCCTGGTGACAAATGTTGATGTGAAATCATTTTTCAAGTC
ATACTTGAAGGAATATTGTTGGAAGTCAAGCAATCCATGTACTAGTGCACTCAATCAGTG
TAGATGTGTTTTTGGTTTTGACATATACCATAGCATTGAAAAGTTCATATAGTTATTGGT
ACAAATACCTACATGACTAGAAGGACTAATCAAGAACACAAATTATCAAGATTTATAAGT
TTGTTTTTCTTTTTTTTTTGGAAAAGTTTGGTTTTTGTATTGAAGAGAGT
>GYJ|c222_g1_i1 len=329 path=[307:0-328]
GTTGGTGCAAGGGGATGGGAGGGTTAAGGGATGTGGGTGTGTTGGGAAGTGAGATTTCTT
TGGATAACATGTTGTATGAGTTAGTAATAGATTAAGGTCTTTTGTTTTGGGAATACAAGG
TCATGTAGGTGTTAATAAATACTGCTACTACTACTAAAAGCAATTGAATTGTTCACTTAA
GACCCTTGCAAGTCAACTTGACAACAATTTCAACTGCATCAGATCAAAATAAGCCTGACC
ACTCTAGTGAGATCACTAGGATTTTGGTGAACCTTTGTAGAATTGAAGATGGATATTGTG
GGATGGATTGTAAAAGAGAAATAATGAAT
>GYJ|c223_g1_i1 len=816 path=[1:0-815]
GTGATGAGATCATCATCTGCTGCCAGGGCTGCCATCTCGCTGATTGCGATTCTATGGGAA
ATGCTGCGAGTTGGGATGCCGCGATAAGCATATGTTAGCAACCAAAATATGCCTATGCGA
CAGCCTGTCTCCAAAACACAACATAGCCCCCCCCGGCTTTGAGTGCATACACTGCCGGCG
ACCGCACCACAACACCCTCGACGATGAAAGTGCACATCAAGTCCTTCAACGCGACCGCAC
ACTGGAAATGGAACCTTGAGAACTCCAAGCCGATCGACCCGGACCACGAGCCAGAATCGG
TACCATCTTCATCGAGCGCTGGTCAAGCTGGTGGGCCACCATTGGACGAGGAGGACGAAG
ATTTGTGTGGAATCTGTCGGGTCGCGTTTGAGGGGTGCTGTCCGGATTGCAAAGTACCTG
GAGACGACTGTCCTCTCATTTGGGGCGAATGTACTCATATCTTTCACATGCACTGTCTCC
TCAAGTGGATCAGTCAAGAGTCCAGCAAACAGGCGTGTCCCATGGACCGTCGACAGTGGG
TGACGGCCGCTGGTCATGCGGCGTCATGATTGCCAGTATATTTCGGACGCTCGAGTTTTG
AAGTGTGCAAAATCTTGTTCCGGAGAAATCTCAGCAAGAAATGCCATGTGCCCAAGCTGC
AAAGGCAAGATGGCGGTCACCTTGGCCTCAACAGTTAGGATCTTGTATTTGTAGTGATTT
GTAAAAATCATGTTTGGCAAAGCAGAAGAACGCCAGTCATTGGAGGCTGCTGGCTAGATG
ACTTATCAGATGATCAGTGCAGGGCCAGAGTGGATG
>GYJ|c224_g1_i1 len=1175 path=[1155:0-557 1713:558-1174]
AAATTTCTAAAAAAAATATTTCAGCGCAGTGACTCAAAACAACTTTCAAAATGTATCCAA
AAACGTTTTGGAAAAATGTTTATAAAGGGGCCATAAGTCTAGATTACCATTTCAACATCA
AATTCAAGTCATGATTGATCCCGTTGTTTTCAAATGTCATACATCTGACTTGTCTGCGCC
GTTTACCAAACAAAGACGCTTCGGCGTTTCCTCGTCACAATTTTCAAAAGACGGTAGGTG
TCTTTGGCAAGAATTCTATGAACAAAATGAGATAGTCACAAGACCAGACTTTTTAAACCC
ATGTCAAGTCAATGGCCCCTTGTCTAAGAAGGTTTTTTCTTCTTAGTATCATCAACAAAC
ACAATGTTATCATCAGGTATCTTTCCATTGCCGATCAAGTCCGCAAACTTCCCACTGGTT
TCTTCAAATAAGTCGAGCACCTCATCCGAAACGTCCCCTTGGATCACAATCTCATCTTCA
CCTTGATTATTCTTCGTTACTGATGACCCAGTTGCAAACCTTGACGCAAATAGTTTGGAA
AGCTTTTTCAGATCGACGCCAAAAGCATCCAGACCATGGATAGCGGTGATCCGCTTGCGT
TTCGTGCGCTCCATCGTCTTCACCGTCACTTTGCTCGCCTTAGCCTTCTCCTTGACTCGC
TCAGCCCGGGCATCCTCCTTGGCCTCCTTTTTGAGCGCCTCCTTCTGGGCCTTCTCAAGC
TTCGTGCGCTCGTCGAGCGTCAGCGACTCCAGTTGGCTCGGATCTAGGTCCGTCGCATAG
AGGGTCGCGTATAGCGTCGAGTCTTCGCCTGAGAGCCATTTTTTACACTTGGATATACTC
GGTCCATACTCGCAATACTCGACCGGAAAGCTACAAATCTTGCAATACAGGACTTTGGTG
GACGTAGCGATGGGCTCAAGGGGGGCGGCAGAAGGCTCGTGGGCCGTGTTGCCAGAGGAT
TCCATAACGGGCTCGAGATAGATCGTCTTCCGGTGCAGTGACTGAGCGCTGGTTTCGGGA
AACAGTGCGTTCTTGAAAGTTGAGACTGGTCTTGAAAGCCAAGCGTGGTGGCCAAAATCC
CGAATATTGAATTATCGGTCTGGCAGATTTTGGCCAGCAAGAATTCACAGTCCATCTGCG
GGACTTGCGTGGTGGCCCCCGGGGCTCCTCGGTCA
>GYJ|c225_g1_i1 len=244 path=[99:0-207 86:208-243]
CAACGTCTTGTCCGAGAAATCGCGCAGGACTTCAAGACCGATCTCCGGTTCCAGTCCTCC
GCCGTCATGGCACTTCAGGAGTCTGCAGAGGCTTACCTCGTTGGACTGTTCGAGGACACC
AACTTGGCAGCTATCCACGCTAAGCGTGTCACCATCCAACCCAAGGACATCCAACTTGCC
CGTCGTCTTCGGGGAGAGCGCTCCTAAATTACTCTCTTTTCATTGCTTGTAGTCGCGATC
ATGT
>GYJ|c226_g1_i1 len=2339 path=[16:0-1664 1681:1665-2338]
ACACTCCCGCCCCCCCCCCCCACACACACACATACACACCAAGACACACACCACACTGGC
CCTCCAAAAAGATACATTTGAAATATTATCAGCAATTAATAGTTTTCAACTACATATCTT
TTACATAATGGACATTTATTTTCTCTATACACCCATTCTCTTATACATCCTTCATGAAAC
ACATGAGAACAAGGTAAGATAGCACCAATTTGTCCCGGTTTAAATTGGTACAAACAAACC
ATACACTTATTACACCTAACTTCCAATACGCTCAACTTTTGCTTAACTTTGCCCTCTCTA
TCCACTCGCCTTGCAACCAACTCAACTTGAGCGGCTCTGAGCACCTGATCGAGCGCCTGC
GCATCAACGGGCACCGGTTGCTGAACTGGACCACCGAGTAGCTCTTCGAGCACCTGCAGG
TCTCCATAACTTGTCCCGTCCTGTGCCCGTTCAACTCTCAACAGCAGCAGGTCTAGCTCC
GTGAATGGCCCATACATGTCCGTTGGCTCCTGCTCCACGGGTACGGCCACTGCAGCAGCT
GGCGACGGCCTATCTACCAACCAGGCATCACCTGCCGGCTCTGCCAGGACCGGTAGACTC
CGTCTGTTGAACGCCCGGGCCTCTTCATCCCTTTCGCGCGCCTCATCACGCGTCCCCGAT
CGGCGCGGCGGAACAACAGGCGCGCGCCGGAGACTGCTCCCGCGCCGAAGCATCTCGTTC
ACAACTGCAGGCGATGCTGGCAGGGGCGTCGACGGGGGGGCGCTGGCCTCGTGTGTGGAC
ATGCGCGGCTTGGGCGGCAGAGGCGGCGGGCGATGAGCCCGCGTAAGCGATGGCGGCGGC
TGGCGACGCATGGGTGGCAATGGGGGCGGGCGACGCGAGGGCCTGGGCCCACCACCCGAC
GGCTCCTCGACAAACAGCTTATCAAATCTGGCAACACCAGTACCACACCGATCGACCTGT
TTTCCTTTCCCAGTATACCCAGTGACAGAGCACTCTGTGCCCTGGCTCGACCGACATCCA
GAGATGGGCAAAAGATAATCAGGTCCCAAAGTGGGCCGGGGGTCAGTTAGGGAATAGACT
GAATGATTTTCAGAGGCTTCGTTTTCGACATGACAATCAGTCGTCTCTTGACTAGTACTG
GCTAAGGGGGCGACTTGGCTATGGGAAGACGATTCAGCCAAGTTGTTGTTGTCCATGACA
AGACGAATTGGAATCCAAATTGGTTGTTGATTTTGAGAGTGGCTTTGGGTTTGGTGGACA
GCCTGGTTGGCCGGCGGAGAGGGAGACTGCAGAGAGGGTGAGGAGTGAGTGACGTCAGCC
AGGTTCCGATGAGCGTTCCAGATTGTGATACGATGGTCGAGGGAGAGGTTCAAGTTCCAG
GAGGAGCGATGAGTGGTTTTGAACCCGGTAGCTTCATTGCGCTGCTCGCCAATGTCTATA
GGAAGCTCCTCGGGGAACAGTTGATTGTGGCCGAGATCGTGCTGGGGCTGGGTTCGATTG
TCCGGGGGGCCCTGGTCGGGCTGGTGGCTGGATGGGTCAGACTTGTGGACGGGGTATGGA
GGGGGGGGACTATTTGGACGACCATGAAGGCCACAGGAGATGTCGCTTGGCAGAGGGGCG
GGTGGATGGCCTGGAGGAGGCGGGTGGGAAGGGACAGTAAAGGCAGGGGGCGGGTTGCGG
ATGTCTTCGAGAACCTCGCTGTAGTCGATGGTGGGCTCGGATGAGGAGGCGGCAGGAAGG
CTGTGATTGATTTGGGGATGGGGATGGGCAGAGGAGTGGGATTGAGGGGCGTTTGGGGGA
GAGGGAGGGGGCTGGAGACGGGAAGAGGAGCTGGAAGGGGCGTGGTTGGGTGTTGATGGA
GAGACGGTGGTATCGGAATGTGAGGAGCGAGTGGCGCGAGAGACAGGGGGTCTGGTAGGG
TTGTTGAGATGGAGAGACGAGCCGGGAGCGGAACGGGGTAGCCTTGGGAGAGGGGGAGCA
AGGGGAGAGGCGAGATGGATTGAGGGTGTGTTAGTGGTTGAATGGATGGAAGGGGGAGAA
GAGAGGGAAGATGTAAGTGGAAGAGTGGAGGATGAAGAGTGACTGGAGGAAGGAGAGGGA
TGAAGGATGTTTGGTGGAGAAATGAGTATGAAGGGAGAAGGGGAAGAAGGGAATGAGGAT
TGTGGAATGAGAGAGGGGGGAAGGGTAGAACTTGAAGGAGATGTAGAGGAATCAAGGCCA
ATGTTCCTGACAGCATTGAGGATATGAGGATCAAGATTGGAGTGAGATTTTGAAGAGAAT
TTATAGCGAGAGGAAAGTTTATTGAAAAGAAGAGAGTGATTTTGAGAGAAGATTGAGAG
>GYJ|c227_g1_i1 len=346 path=[324:0-345]
TGAGAAAGAGATTGAGTTTGAGAACGAGTCATGAAAGATGCCAAGACAATGGCCGGTGCC
CCTGTCTAGCCAGTTATCGCCCTTGAGTTCGTAGACCTTTACCCTACGTAGATCAGTCTT
TGGGGGAGGAGAGGGATGATTGAGATTGTCGATAGAGAGGAGATTGTTATGGATTTGAGG
ATTATTTGATTTGATCAAGGAATGAAGATGGCTGTTGTTATCGAGCTGGTTGTTGTGGTC
GTTTTGTTGTTGAGAAGGGATGACTTGATTTAAGATGAGAGATTGTTGTTCGATCGAGAC
GAGATCGGTCATTGCAAGGGAATGGAGAAGGAGAAGGAGAAGGAGA
>GYJ|c229_g1_i1 len=3796 path=[1:0-3006 3008:3007-3795]
GTTTTTTTTTTCTTGCCTTTCTTTCAGTTCCATTCTCTATTTTTGGTTTGTTTCATGTTG
AATTTATTCTAACATTTAGAGCACGGATCATTGGCCTGAGCCAGACTATGTATGGTCACA
GTTGGATATACACTTTACTACTGCACATTGGTACTGCGATTACAAGGTGCAAAGTGTGAA
ATCAAAAGCCCCGTAAAAAAGGCCTTGGGTCCAATAAAGTGTGAGTTACATCAGGAACGT
TCATATGTCCTGCTCTAGCCTCTGAGCGATACCACTGCTCTCGCTGTCGCATCCTACGAA
TCTCTCATCTCACTCTGATCCAGATGAAAACTAACCACTTGGGCTTGCTTCATTTTGTTG
AAAATTTGACCTTAGGATCTAGTAACCGGCTGAAAAAGCTCGATACAACAAGTTACCAAG
AGAGCGACAGAAGTTAAGATACCATGGCCTCGCGATTAAGATTTTTTCGGCAGAGTTGGT
TCGAAGGATGGGATCGTTTGGCAGTTGGGTGGAGACCGCAAGAACCGAGTCGAGGAAGTG
GGAGACCAAGAATGGCTAATGAGATGGAGACGAGAATCGAATAAAGGTTTCGAAGGGAGT
CCAACCGGCCCAGTCATTCTGGGTGCTGCTTGGCCTTGACCTCTTTGCACCAGCTGGCAC
ATCGTACTTGGCGAATTCGGTCCGAATTGTGTGACTACTAACCACATCGAGCTGTGAACC
TTAATGCTCAACATCCGACCCCGCTCGAGCTTTTCACACTACATACTCCTGACTCCCGAC
CCCCAACAGTCTGACCCGACGAGCCACTCTAGAGTCAAGATTAGCCCCGCTCGCGCTCGG
CCTTGAACAATCAACAAACTCTAACTCGTTCGAATCACCCACTCCCGAATCCCGATTCCC
GATTCCCGATTCCGATCCGAATCAAACACAGCAGACAGCACACACACTCCAGAGTCCAGA
CTTGAACGGTGAACCTTAACGCTCAGCACCCGACCCGACTCCCGTTTTGTTTTCACGCTG
CGCCTGACTCCCGACTCGCACTCAAATTAGCCTCAGCTTGCTTGACCACTTTATAAACCC
TTCTCTCCTCAGCCTCCCCATCTCATTCCCTGTCTCTTGCCCCATGGCCTATCTCTCTAA
CAACTCAAAACCACGCCCCCAACAACACAATTTGGACAATATCGACTCGTTCCCTCTCTC
CCCAAATGCCGCTTTCCAGCCTAATGCTCTCCTCGATCAAGAACCCATCATCCAAAACGG
CCTACCTGATCCTCTTCGTAGAAACCAAGGCGAACAGAATCGTCTCCAGGGCCTCATGGC
TTCAGATTCAAAGCGCTTCAGCTACCTTTCCGTCAGCTCGGTCGCTCCCGCCGGTTACTC
CTCCACCTCGCGCGCTGATCTCAAGATCGGCGTCATTGTTAATTCCCGCTACACAAGATT
CAAGAGTTGGATGGTCAATGAGGGCGGCCGGAAGATCTTTACCTGGACCTGGATCTTGAT
TCATGCCTTCACTTTTGTGCTCGCCTTCCTCAACTTTTCCCTAAAGGATAATCTGTCCCA
GGCCAGAGCTACTTTCAGCATTACCTACCCCATCGCTCGCTCCGCTGCCCTCGTCCTTCA
TCTCGATGTCGCCTTTATTCTCATTCCCGTTTGCAGAAACTTTATCACCCTCATGCGAAG
ATCGGCCCTGAATCATGTGATTCCTTTTGAGAAGAACATCACCTTTCACAAGTTCACTGG
CTTCGCGCTCACCTTTTTCACCGCCGTCCATGTCGCCGCTCACATGGTCAATTTTACCAT
CCTCGCCATCAAGACTGAAACTGGTGTGGTTGGCTTTGTGGGCGCAAACTTTCTCACAGG
CCCCGGCGCAACCGGCTGGATAATGACCATCTCTCTCGCTATCATAGTTTGGTACGCACG
CGAGAAACCGAGAAGGGCCAGGTTCGAGCGCTTCTGGTACTCGCACCATCTCTTTATCGT
CTTCTTTGCTGGCTGGCAGCTCCATGGGATGTTTTGCATGATCCAGCCCGACAGGCCCCC
GTACTGTTCATTTAACCAGATTGGAGTATTTTGGAAATACTGGCTCTTTGGCGGAGTGAT
GTTTCTCTGGGAGCGTGTGCTCCGAGAAGTGCGGTCGCGGCACAAGACGTATGTCTCCAA
GGTGATCCAGCACCCGTCGCGGGTATGCGAGGTGCAGATCAAGAAGGAGAAGACGACGAC
GCGTGCGGGCCAGTACATCTTTCTCAACTGTCCCGAGGTGTCATACTGGCAGTGGCACCC
CTTTACCCTCACGTCGGCCCCCGAGGAGGACTACATCTCCGTCCACATCCGCTGTGTCGG
CGATTTCACGACCGAGTTTGCCGAGGCGCTCGGCTGCGACTTTTCCCGCCCGCGCGGCAA
GGGATCGCCAGACCCGACCACCGTCCTCCCCCCGCCGACCAACAGGGTCTTGCCCCGGGT
CATGGTCGACGGGCCGTTCGGCTCGGCCTCGGAGGATGTGTTCAAGTTTGAGGCCGTCAT
GCTCGTCGGGGGCGGGATCGGCGTTACGCCGTTTGCATCGGTGCTCAAGTCAATCTGGTA
CCGCTTGAACTTCCCGATGAATACAAAGGGCAAACAAACAAGGCTCCAAAAAGTGTATTT
CTTCTGGGTCTGCAGAGACTTTGACTCGTTTGAATGGTTCAGATCGTTGCTCTCAGCGAT
TGAGGAACAAGACACTGATGGAAGAGTTGAGCTGCATACGTACATTACACAAAAGCTCAA
GGATGATGATATCAATAATATCATTGTGTCTGATGTTGGCGGACATCGAGATGCTATCAC
TCAGCTCCGATCGCCTACGCATTACGGACGTCCAAATTGGGACCGAATCTTCAACTCTGT
TCGAGAGAAACATCCAGCAACAGATATTGGAGTCTTCTTTTGTGGACCGGGACCGTTGGG
ACACCAGTTACATTTGCAGTGCAATAAGTGGACTGGTGGGGCTGATGATGATACGAGGTT
CTTTTGGGGAAAAGAAAACTTTTGATGAGGAGGAGAAGGCCAAAAGATTCAGATGTTTGG
AACAACCCAAAACCAAGTTTATGTAGCAAAAAGGCGTGCGAGGTAGTATTTGACGGTGCA
TGAAGCAGGAAAGAACAGGTTTAATATTACCGTGTTAATATTTGTTCTTGTCGTTTGTTT
AAATAACAATATATTGCTGTTGTTAGATGCTGTGTAATGTTTGATTATGCTTTTGTTTTG
TCTCCATTTTTGTTTTTGTTTTCTCTAGGCGTTTGTTGTCATTGTCGTTATTTTTTGTGA
TTCTTACTTGTTGCCATTATTATTCCTACAAATCTATACATTATCACATGTAATCTTTTC
CCTTTTTGCTTTAATTTTTCGTTTTGTTTTTGTTATTTGTCTCATCACATTGTATTTGAT
TTGATTTGCCTTGTCTTGTTGATTATATCTTCTCTCTCCATACTTATTTTTTTCCCCTGT
GTCTTTGTTGTTTGCTTTATTTCTTTGTTGACATATTTTCATTCTCTTTGTTGGAGGGTC
ATTATTGTTTTTTGAAGAGGTTGTTTTAATTATATATGCATATTTTTGGATTTATATGTG
TGCATTCATGTATGTATTCATTATATATGTATTGATGTATGTATGTGTATGTATGCATGG
TATGCATGTATTCAGCTATTCAAGTTTCACATATGTTCCATGTATATATACCAGAACAAA
CAGAACAGGACACTATCATGCCATCAAGAACATTAGCTTCAAAAATAAAACTTGCACCAA
CATTGTTTTTTTTTTT
>GYJ|c230_g1_i1 len=1960 path=[1:0-1582 1584:1583-1905 1907:1906-1923 1907:1924-1941 1907:1942-1959]
GTCAGAATGTTCAATTTCCAAAGTTAAGAATGAATATAATGGGTTTCGATGAGGAACATA
ACTTCCTCCGACACAATAATATATATATTATCTAATCATGCATAGAATTGTAATGTGGGA
TTTTTATTTTAATGCGGAATTTATAAAATGAAGTTTTACACAGGCTTTCTGTGATGACAT
CACACCTTGACGCCCCTGGCGCACGCCCAAGGTAGAAGCAATCACTTGCCTCGCTAGCGC
TTGTCGCCGCGAGTGACATTGTCTACTTGACTGGTTGGCCTCAGTGCCGTGTAAGCGAGC
TTAGGTGATGTATCGAGCCCTCGACAATATCATTGAATCGGTTCCAGTAGAGAAGATATC
CATCTGAAGTGTGCGCCGTAAAAACATCACAAGACTAACAGAGAATAAAGCGCGATGGGG
CTGGTTGGCATTCGATGTGGTTCCCTGTTGGAAACTGCCCCTCGGAATCCAGCCAACTAC
GCGAACTGATATTCATGAGGTCGTTTTCCTTACGAGTCACCCTCTAAGTTCACAATACCA
ACTTTATGAGGGAAAACGCCCCCGGGTTTCCCGAAACATTACGTCTATGTAGTTGAACTG
AATCCCATCGGCCTCCTTGTCAAATGCAGTTTCACTCCCAATTCATTTCACTTGGTATGG
AAACAAGGATGCAACAATCCTCGGGTAGGAGGTCGAGAGGGGGAATGTGGAATGTTGCAA
ACGACCGTCCATTACGAGTGGCATGGGTGTTTTGCTCGAAGTGGATAATGGAGTGAACAT
TTAGCAATTTGCCGAAACCGATCCGAGGGCTTTGAATAAACGAAGGGAAAAGTGCATTGA
AAAAGATGTTTCCATGCTAGAAGGACGGGGGGACAGGGAGATATGATTTGTGGTCAAGAT
TGGACATTGCTTTCCACTCGAGTGTCACCAGGGTTTCATATTTACAAAGTTGATGAAAAA
GACAAGTATTTCCGGTTAATCAAGGCTTTGAAGTCAGTTGAACGGGTAAAGGTAGTGCTC
CTGCACAAAGAGATTATCCAGATCAGGTAACCTGGCTTATAGTAAAGAATAGATTTGTGA
GAACCAGAGCGTATGAGACATGACTTTATTGGGCAAGGCTGTTGTTCATGCCTTCTTGGG
CATGTCATTGTTCATGCCATTGTTCATGCTCGGGTTCGTGTCCGAGGTTGTGCCTGTCGT
TGTGCTGCCTGAATTCGTGGCTGCCGTTGTGATCCCAGTGGTGCCTGTGCTCGGGTTATC
GCTGTTGCTACCAGAGCTTGTGTTGGAAGGAGGGTTATTTTCCTCTTGGTCGCATTCATC
GTCCTCTGACTTTGTCTTGGACTCTGGTGAGGTTGCATCATTAGCAATCCCTCCAGTTCC
GGGGCCAGTGGCCATCGTTGTGGCGTAAGTAGAATGGAATCCAAATGCATAGTTCCATGA
ATCAGCTGCAGAACCATCCTTCACGATTTTCTCTGGAAAGAGGCCTTGAAGTTGCTTGCA
TGCCGCGAACCGAGGGTCGTCTTGGGTAAATTGGCATGTGTTATGGATTTCGTCGCACAT
GAAAGTCATGATGATGCCCATGTTTAGAGCAGCAGTGTGCTTGTGTAGGGTGCCGTTGAC
GGGCTGATATGCCAGGTCATTTGCTTCACGGGTGGGGAATCCTTTCCCAAATTCAATTCG
CATATCTGAGCATTTCCCGAGCTTCGTGTGATCAAGTATCTTGGCTAGTTTATCAAGGCT
CGCAATAAGGCTTGCATTTCCACTGCTGCTTCCGCTAGTGCTGAGACTAGTGACTGGTTG
GCCAGCGATGAGGGTGTCTTGTACGCTGGTATGCTGTTCACTGTTGGTATTTTGTTGACT
CTCAGTACTTACTTGGTCGTTGGTACCTTGTTGGCCATTCATACTCTGTTGGCCATTGGT
GCCTTGTTGGCCATTGGTGCCTTGTTGGCCATTGGTGCCT
>GYJ|c230_g1_i2 len=1691 path=[1:0-1582 3980:1583-1690]
GTCAGAATGTTCAATTTCCAAAGTTAAGAATGAATATAATGGGTTTCGATGAGGAACATA
ACTTCCTCCGACACAATAATATATATATTATCTAATCATGCATAGAATTGTAATGTGGGA
TTTTTATTTTAATGCGGAATTTATAAAATGAAGTTTTACACAGGCTTTCTGTGATGACAT
CACACCTTGACGCCCCTGGCGCACGCCCAAGGTAGAAGCAATCACTTGCCTCGCTAGCGC
TTGTCGCCGCGAGTGACATTGTCTACTTGACTGGTTGGCCTCAGTGCCGTGTAAGCGAGC
TTAGGTGATGTATCGAGCCCTCGACAATATCATTGAATCGGTTCCAGTAGAGAAGATATC
CATCTGAAGTGTGCGCCGTAAAAACATCACAAGACTAACAGAGAATAAAGCGCGATGGGG
CTGGTTGGCATTCGATGTGGTTCCCTGTTGGAAACTGCCCCTCGGAATCCAGCCAACTAC
GCGAACTGATATTCATGAGGTCGTTTTCCTTACGAGTCACCCTCTAAGTTCACAATACCA
ACTTTATGAGGGAAAACGCCCCCGGGTTTCCCGAAACATTACGTCTATGTAGTTGAACTG
AATCCCATCGGCCTCCTTGTCAAATGCAGTTTCACTCCCAATTCATTTCACTTGGTATGG
AAACAAGGATGCAACAATCCTCGGGTAGGAGGTCGAGAGGGGGAATGTGGAATGTTGCAA
ACGACCGTCCATTACGAGTGGCATGGGTGTTTTGCTCGAAGTGGATAATGGAGTGAACAT
TTAGCAATTTGCCGAAACCGATCCGAGGGCTTTGAATAAACGAAGGGAAAAGTGCATTGA
AAAAGATGTTTCCATGCTAGAAGGACGGGGGGACAGGGAGATATGATTTGTGGTCAAGAT
TGGACATTGCTTTCCACTCGAGTGTCACCAGGGTTTCATATTTACAAAGTTGATGAAAAA
GACAAGTATTTCCGGTTAATCAAGGCTTTGAAGTCAGTTGAACGGGTAAAGGTAGTGCTC
CTGCACAAAGAGATTATCCAGATCAGGTAACCTGGCTTATAGTAAAGAATAGATTTGTGA
GAACCAGAGCGTATGAGACATGACTTTATTGGGCAAGGCTGTTGTTCATGCCTTCTTGGG
CATGTCATTGTTCATGCCATTGTTCATGCTCGGGTTCGTGTCCGAGGTTGTGCCTGTCGT
TGTGCTGCCTGAATTCGTGGCTGCCGTTGTGATCCCAGTGGTGCCTGTGCTCGGGTTATC
GCTGTTGCTACCAGAGCTTGTGTTGGAAGGAGGGTTATTTTCCTCTTGGTCGCATTCATC
GTCCTCTGACTTTGTCTTGGACTCTGGTGAGGTTGCATCATTAGCAATCCCTCCAGTTCC
GGGGCCAGTGGCCATCGTTGTGGCGTAAGTAGAATGGAATCCAAATGCATAGTTCCATGA
ATCAGCTGCAGAACCATCCTTCACGATTTTCTCTGGAAAGAGGCCTTGAAGTTGCTTGCA
TGCCGCGAACCGAGGGTCGTCTTGGGTAAATTGGCATGTGTTATGGATTTCGTCGCACAT
GAAAGTCATGATGATGCCCATGTCTAAAAGAAGATTTGATTAGTTATCATGACCGCTGAG
ATTACAACCGGTTGAATACAGGAGAGGGTTGAACTGGGAAAAACTGACTTAGAGCAGCAG
TGTGCTTGTGT
>GYJ|c231_g1_i1 len=1261 path=[1231:0-1179 2565:1180-1260]
ATAAATCTACATACAAACACCTAAAAAAATCACATCAATCCACAAAAAATCATTCCTTAA
ATGACCTTCTAATGAAAAATTTCCTTCTGAACTCCAAAAAAAACCAGTGATACAAAAAAC
CACAAAATTTCCTTGTAAAAAATGTGAGTAGTTTATATGTACATAAATATCTGTGGTTGT
GTGTGTGTGTGGGCGGGTTTGAGCAAGGTTATAACCAAAGGCAGGAATTTTTCTATCAAA
CGAAGACTCTTCCATCAACCCCAGCAGCATCAACAGCAGCAGAACAGAACCTAAAAAACT
AGGATTCCTCCTGCCCACATACTTTTACTTCCTCAAAAACAAGGGAAGAAAAGATTGTTG
GATTAAGCAACAACCTTATTTTTCTCAACGGCTCTCAAATCGACTTTTTTAAAGGGAACC
ACGCTCTTATTATTTGACCTAAAGCAATTTTTCCAAATCGGTAAGCTCTTGAGCTGGTCG
AGTTTAGTGATCCTTTCAAATCGAACATTATTATTTTTCGACGGAGCCGTCGTTGCGGGT
TCGTCTGAGCCATCCTCGTCAAAGAGAACAGCGGACCCGAATCCAAACTCACTGGCGCCG
ATAATGTTAAGTCTCGAGTCGTCCACGAGGAGGTGTGTGGATGCGTCGCCGTCGACTTGG
TTGGCCCGTGCGAGTGCCTCCTCGTAGAACTCTGGCTCGGGCTTGCAGTGGAAGTTCAGG
TTGGTGTAGTCGCACGACACCACGCCTTCGATTTGGTCCGACAAGCCCATGATCTTGAGA
ACCCTGAGCGCATGGATCTTGTACGCGTTCGTGATGCACCAAACGCGAGCCTGTGAGCGG
TCAATGTCCTGTAACAGCTGTCGCAGCTGGGGGTCTGGCTTGAGGATCTCCTCGAGCGGG
AGCGCACAGTCACAGTTCTGGTCATAATCAAGCGGGTCAATCTGATGGTGCCGAACGAGC
CCCCGGATGGCGAGGCCGTACTCTTTGTAGTACTTGGCATGTAGCTTTTCGGCCTCTTCT
TCGGGCAAGCCGAGTTTGAGAAAGTACTCTGAGATCTTGGCGTGCATGGCCTCATTGATC
TGGCAGTGCTTGGAATACAATGTATTGTCAATGTCAAACCAGATCGTGTACTTTGGCATC
GGCCGGCCGGCTGAGGGCGGGTTGAGCATCGTCAGGTGGCTTGAAGGCGCGGTGGCGGGA
GCGGTGGCCATGATGAGGTGCTAAAGGAATTTAATTTGGTTGGAGGTTGGAGGTTGGAGG
T
>GYJ|c231_g1_i2 len=1253 path=[1231:0-1179 2411:1180-1252]
ATAAATCTACATACAAACACCTAAAAAAATCACATCAATCCACAAAAAATCATTCCTTAA
ATGACCTTCTAATGAAAAATTTCCTTCTGAACTCCAAAAAAAACCAGTGATACAAAAAAC
CACAAAATTTCCTTGTAAAAAATGTGAGTAGTTTATATGTACATAAATATCTGTGGTTGT
GTGTGTGTGTGGGCGGGTTTGAGCAAGGTTATAACCAAAGGCAGGAATTTTTCTATCAAA
CGAAGACTCTTCCATCAACCCCAGCAGCATCAACAGCAGCAGAACAGAACCTAAAAAACT
AGGATTCCTCCTGCCCACATACTTTTACTTCCTCAAAAACAAGGGAAGAAAAGATTGTTG
GATTAAGCAACAACCTTATTTTTCTCAACGGCTCTCAAATCGACTTTTTTAAAGGGAACC
ACGCTCTTATTATTTGACCTAAAGCAATTTTTCCAAATCGGTAAGCTCTTGAGCTGGTCG
AGTTTAGTGATCCTTTCAAATCGAACATTATTATTTTTCGACGGAGCCGTCGTTGCGGGT
TCGTCTGAGCCATCCTCGTCAAAGAGAACAGCGGACCCGAATCCAAACTCACTGGCGCCG
ATAATGTTAAGTCTCGAGTCGTCCACGAGGAGGTGTGTGGATGCGTCGCCGTCGACTTGG
TTGGCCCGTGCGAGTGCCTCCTCGTAGAACTCTGGCTCGGGCTTGCAGTGGAAGTTCAGG
TTGGTGTAGTCGCACGACACCACGCCTTCGATTTGGTCCGACAAGCCCATGATCTTGAGA
ACCCTGAGCGCATGGATCTTGTACGCGTTCGTGATGCACCAAACGCGAGCCTGTGAGCGG
TCAATGTCCTGTAACAGCTGTCGCAGCTGGGGGTCTGGCTTGAGGATCTCCTCGAGCGGG
AGCGCACAGTCACAGTTCTGGTCATAATCAAGCGGGTCAATCTGATGGTGCCGAACGAGC
CCCCGGATGGCGAGGCCGTACTCTTTGTAGTACTTGGCATGTAGCTTTTCGGCCTCTTCT
TCGGGCAAGCCGAGTTTGAGAAAGTACTCTGAGATCTTGGCGTGCATGGCCTCATTGATC
TGGCAGTGCTTGGAATACAATGTATTGTCAATGTCAAACCAGATCGTGTACTTTGGCATC
GGCCGGCCGGCTGAGGGCGGGTTGAGCATCGTCAGGTGGCCTGTGGGGGCAAGGGATAGG
TTTAGTTTAGTTATCCCTCTGGAGCCGCGCAAAGGCTTGGAGAGAGATTTGAG
>GYJ|c232_g1_i1 len=3302 path=[3353:0-224 3651:225-3301]
GTCCCCGGGCTGGTTTTGCTCACCGCCCCAAGACTCAAGACTCACTCCACTCCCACTCCG
TCCACGTCACACTGCTCACAGTCCAGATCATCAAACAATGGCCCTTGCTTGCTCTCCATC
CGTTTAAAACTCCTCACCATCCTTGGAGACCACTGCCCAATTCTCTCTCACACTGAATGC
TATTCTCGATCAATCTCCTTCTTGCCTACCAATCACACCCCATGCGACAATCGCTTTCGC
TTAGCCTTCATCTAGTGACAGATGTCTACCCGGTCATCAAACAGATTTTCGGTTCTTGCT
AACAATCATCTTGACGAGCCCAACGAGACTGGGTCTCCAAAAGTCAAGAAGAAGAAAAGC
AAGACCTCTGTTGATCTTTCGGACAACAGTCAATCCGTAAATCCATCCGTCTATAATCCA
CCATCGAGTAAAAAAGCCCCAAGAATGGCAACACGGCCTAGCGAGCTCACTGAGGCTGGT
GGGGCTGGTTTACGGGGACGTAACACTATACCATTGTTGTCCACTGACGATGTACTCGAG
ATGGGTGGAGAGGACGAAATAAAGCTATTCACTTTCGAAAAGGCTTCTCCTAAGTCTGGT
CGAAAAAAATCAAAGAACACCCTGCAAAGTAGCAAAAAGGAAGCAAAACTAGAAGGCTCA
TCAGTCACCTCAGCCCCCATGACCATGAAAGACAAGCGGGCAATGGTACTATTGGTAGTC
TTGTATATGCTTCAGGGCATCCCTGTCGGTTTGGCCTTTGGCTCGATTCCGTTTCTTCTC
CGAGCCCGCTTGTCGTACACACAAATTGGGCTCTTCTCACTTGCCTCATACCCCTACTCC
TTGAAGCTCCTGTGGTCTCCGATTGTAGACTCATGTTATTTCACGAGCATCGGTCGAAGG
AAGTCATGGATCATCCCAGTGCAAGCGCTTGTGGGGATCATGCTATGGTGGTTAGGAAAT
AATGTGTCGGTGTTGATGGACGCGGAAATTCCAGATGTAAAAACTTTGACCGCCTTGTTC
TTCACGCTGGTGATGTTTGCTGCCACTCAAGATATCGCCGTCGATGGTTGGGCTTTGGAA
TTGCTCTCAAAGGACAATCTCTCATATGCCTCGACTGCACAGACTGTAGGATTGAATATT
GGCTACTTTCTTTCTTTCACTGTTTTCTTAGCCTTAAACAGCCTTGAATTCAGCAACAAC
CGATGGCGGGCGTTGTTTGGTCTGGTTCCCCAAGATTACCCTCTGATGTCACTCTCCGGG
TACTTGAAGTTTGGAGGGATCTGCTTTATCCTGGTGACCATGTACCTCACATTCATCCAA
TCTGAAGACCCGGTGGAAAGCAACTCACCCGAGTCAAACATGGATGTCAAAAAAGTCTAT
CACATCATGTTCGAGATCTGCAAGCTGAAGCACGTCCAGTCGTTTATCTTGTTACATTGC
GTGGCTAAATTGGGCGTCAGTGTCAACGATGCCGCCACGAGTCTGAAGCTGCTAGAAAAA
GGATTGAGCAAGGAAGATATGGCTCTCAGTGTGTTAATCGACTTCCCGTTCCAAATTTTT
CTGGGTTATTTTGCTGCCAAGTGGAGCAGTGGAGATAAGCCGCTCCGGCCGTCCATCTTG
GCTATGTGGTTCAGATTAGCATTTGCTGGATGGAACGTCGGACTGGTCTACTTTTTTCCT
GCGACCAAGCCCCTTCCCAACTCATACTTTATGGTTGTCATTGCATCCACTGTCATGTCG
AGCTTTGCTAGCACTGTCCAATTCGTTGGGATCTCGGCTTTTCACACGCAAATTGCGGAT
CCTTTGATTGGAGGTACTTACATGACTCTATTGAACACCGTTTGCAACTTTGGTGGCACT
TGGCCTAAATATTTTGTTCTAAAAGGGGTGGATTATTTCACCGAGGCCACCTGTCTGATT
CCGAATGGCAACAGTACTCAGTTGCAAATTCATGGCAAAGAATGTGTATCCGACCTGGGA
AAAGCCAAATGTACTGATTTTCGCGGCGACTGCCACACCATCAAAGATGGATATTACATT
ATGCAAGCCCTATGTATCGGGATGGGCGTTTTGTTGCTGGTGTTCGTCATATCACCTATC
TCACGCCGACTTGAAGCGCTCCCTGCGCGTGCTTGGCAAGTCAGGAAAGGACTAAGGTCT
TAAGGTCCTAACTGTCAATTTACCGAAATATAAAGCAAAGTAAAAAATGCACGGACATAC
GGATGTGGAATGTTTGCTCCCGTACTTGATCCCTCTGCAGATTCGACCAAATGCTTCCGT
CCGGGGCAGTTGGGTGCGCAAAAATCAAATTCTGACTCAAAGATAGACTCAGGGTGGACC
AAACGACACCCTGAACCGACTGCAATTGCAACTGCAAAGTGCTGAAATCGGATCACCTGA
AAGTTTTGTATTCACTGTTTTTTCCTTTCTGCAAGCAATGATAGAAAAAGTGCTGATCAA
GCTTTTGGCGGTGATTTCGAGATCTCTGTTGATTAATTTTCAATTTGCGCCATCAAAACG
TTCACCACATCAGTCTTATTGATTTGATCCATGGGGTCACGTGACTGATGCACTTATATT
AACTTTGGACATTGCATATATCACACAGATCATGGCACATGCTCCCCTTAAGGTGGTGTT
TGGTTTTTGGGAGAAATGGGTCTGGCTTGTTTTCAATGGAAGCATTTGTTTGTGATTGCA
GTCAGTCAGATCATGGACAGTGTGTCTCAGGGAAAGACAAGAAGATCCCTGTGGGACCCG
CTATGTTGGCCCATGAACAAAGTATGGGACAGAAGTAATCTTATTTGTAGGATCAGCTCA
AGTATTTAGCCAGACTTGCTTGAAGTTGATTGATAAAGATCATGAGAGATAAAGCAGCTG
TTGAGTGAGAGCCTGAAACCAGAAAGAAGGAATGAAGTGGGAGATCTTTGCTTATGTACA
GGTGACATTTCTCAATGTATCTGTAAATTTGAATAGGAGTGCTTGAGTTTGTCACAAGGT
AGATTTTGAGATTGTTGACTGGATTCTTTGTTATCAACAGCAAAGGAGACTAGTGAAAAA
TGGGGACAATTGGTGACAAAGTAGCTCTAGTACCCAGTCAGTGTCTGCAGTCACATGTAC
TGAATACCTGCAACACTGCAACAGCTAAACTACAAGTAGTGTAATTTATCAAAAAATAGC
TGTATTGGTGGCCATTAAATTACAACTAAAAAATAGCTGTTTTCCATTACAGATACAGCT
ATTTTCTTTTGGAGAAAACCCCATGTCTTTTTAGCAAGCTAAAAATAGTGGTAAAATAGT
GG
>GYJ|c232_g1_i2 len=3375 path=[3353:0-224 3578:225-297 3651:298-3374]
GTCCCCGGGCTGGTTTTGCTCACCGCCCCAAGACTCAAGACTCACTCCACTCCCACTCCG
TCCACGTCACACTGCTCACAGTCCAGATCATCAAACAATGGCCCTTGCTTGCTCTCCATC
CGTTTAAAACTCCTCACCATCCTTGGAGACCACTGCCCAATTCTCTCTCACACTGAATGC
TATTCTCGATCAATCTCCTTCTTGCCTACCAATCACACCCCATGCGGTGAATCTCTCTGA
CGGTCATCAAGACAATCACCCTACCGCTCACATTTACTTACCCGTGCTGCTCGATTCAGA
CAATCGCTTTCGCTTAGCCTTCATCTAGTGACAGATGTCTACCCGGTCATCAAACAGATT
TTCGGTTCTTGCTAACAATCATCTTGACGAGCCCAACGAGACTGGGTCTCCAAAAGTCAA
GAAGAAGAAAAGCAAGACCTCTGTTGATCTTTCGGACAACAGTCAATCCGTAAATCCATC
CGTCTATAATCCACCATCGAGTAAAAAAGCCCCAAGAATGGCAACACGGCCTAGCGAGCT
CACTGAGGCTGGTGGGGCTGGTTTACGGGGACGTAACACTATACCATTGTTGTCCACTGA
CGATGTACTCGAGATGGGTGGAGAGGACGAAATAAAGCTATTCACTTTCGAAAAGGCTTC
TCCTAAGTCTGGTCGAAAAAAATCAAAGAACACCCTGCAAAGTAGCAAAAAGGAAGCAAA
ACTAGAAGGCTCATCAGTCACCTCAGCCCCCATGACCATGAAAGACAAGCGGGCAATGGT
ACTATTGGTAGTCTTGTATATGCTTCAGGGCATCCCTGTCGGTTTGGCCTTTGGCTCGAT
TCCGTTTCTTCTCCGAGCCCGCTTGTCGTACACACAAATTGGGCTCTTCTCACTTGCCTC
ATACCCCTACTCCTTGAAGCTCCTGTGGTCTCCGATTGTAGACTCATGTTATTTCACGAG
CATCGGTCGAAGGAAGTCATGGATCATCCCAGTGCAAGCGCTTGTGGGGATCATGCTATG
GTGGTTAGGAAATAATGTGTCGGTGTTGATGGACGCGGAAATTCCAGATGTAAAAACTTT
GACCGCCTTGTTCTTCACGCTGGTGATGTTTGCTGCCACTCAAGATATCGCCGTCGATGG
TTGGGCTTTGGAATTGCTCTCAAAGGACAATCTCTCATATGCCTCGACTGCACAGACTGT
AGGATTGAATATTGGCTACTTTCTTTCTTTCACTGTTTTCTTAGCCTTAAACAGCCTTGA
ATTCAGCAACAACCGATGGCGGGCGTTGTTTGGTCTGGTTCCCCAAGATTACCCTCTGAT
GTCACTCTCCGGGTACTTGAAGTTTGGAGGGATCTGCTTTATCCTGGTGACCATGTACCT
CACATTCATCCAATCTGAAGACCCGGTGGAAAGCAACTCACCCGAGTCAAACATGGATGT
CAAAAAAGTCTATCACATCATGTTCGAGATCTGCAAGCTGAAGCACGTCCAGTCGTTTAT
CTTGTTACATTGCGTGGCTAAATTGGGCGTCAGTGTCAACGATGCCGCCACGAGTCTGAA
GCTGCTAGAAAAAGGATTGAGCAAGGAAGATATGGCTCTCAGTGTGTTAATCGACTTCCC
GTTCCAAATTTTTCTGGGTTATTTTGCTGCCAAGTGGAGCAGTGGAGATAAGCCGCTCCG
GCCGTCCATCTTGGCTATGTGGTTCAGATTAGCATTTGCTGGATGGAACGTCGGACTGGT
CTACTTTTTTCCTGCGACCAAGCCCCTTCCCAACTCATACTTTATGGTTGTCATTGCATC
CACTGTCATGTCGAGCTTTGCTAGCACTGTCCAATTCGTTGGGATCTCGGCTTTTCACAC
GCAAATTGCGGATCCTTTGATTGGAGGTACTTACATGACTCTATTGAACACCGTTTGCAA
CTTTGGTGGCACTTGGCCTAAATATTTTGTTCTAAAAGGGGTGGATTATTTCACCGAGGC
CACCTGTCTGATTCCGAATGGCAACAGTACTCAGTTGCAAATTCATGGCAAAGAATGTGT
ATCCGACCTGGGAAAAGCCAAATGTACTGATTTTCGCGGCGACTGCCACACCATCAAAGA
TGGATATTACATTATGCAAGCCCTATGTATCGGGATGGGCGTTTTGTTGCTGGTGTTCGT
CATATCACCTATCTCACGCCGACTTGAAGCGCTCCCTGCGCGTGCTTGGCAAGTCAGGAA
AGGACTAAGGTCTTAAGGTCCTAACTGTCAATTTACCGAAATATAAAGCAAAGTAAAAAA
TGCACGGACATACGGATGTGGAATGTTTGCTCCCGTACTTGATCCCTCTGCAGATTCGAC
CAAATGCTTCCGTCCGGGGCAGTTGGGTGCGCAAAAATCAAATTCTGACTCAAAGATAGA
CTCAGGGTGGACCAAACGACACCCTGAACCGACTGCAATTGCAACTGCAAAGTGCTGAAA
TCGGATCACCTGAAAGTTTTGTATTCACTGTTTTTTCCTTTCTGCAAGCAATGATAGAAA
AAGTGCTGATCAAGCTTTTGGCGGTGATTTCGAGATCTCTGTTGATTAATTTTCAATTTG
CGCCATCAAAACGTTCACCACATCAGTCTTATTGATTTGATCCATGGGGTCACGTGACTG
ATGCACTTATATTAACTTTGGACATTGCATATATCACACAGATCATGGCACATGCTCCCC
TTAAGGTGGTGTTTGGTTTTTGGGAGAAATGGGTCTGGCTTGTTTTCAATGGAAGCATTT
GTTTGTGATTGCAGTCAGTCAGATCATGGACAGTGTGTCTCAGGGAAAGACAAGAAGATC
CCTGTGGGACCCGCTATGTTGGCCCATGAACAAAGTATGGGACAGAAGTAATCTTATTTG
TAGGATCAGCTCAAGTATTTAGCCAGACTTGCTTGAAGTTGATTGATAAAGATCATGAGA
GATAAAGCAGCTGTTGAGTGAGAGCCTGAAACCAGAAAGAAGGAATGAAGTGGGAGATCT
TTGCTTATGTACAGGTGACATTTCTCAATGTATCTGTAAATTTGAATAGGAGTGCTTGAG
TTTGTCACAAGGTAGATTTTGAGATTGTTGACTGGATTCTTTGTTATCAACAGCAAAGGA
GACTAGTGAAAAATGGGGACAATTGGTGACAAAGTAGCTCTAGTACCCAGTCAGTGTCTG
CAGTCACATGTACTGAATACCTGCAACACTGCAACAGCTAAACTACAAGTAGTGTAATTT
ATCAAAAAATAGCTGTATTGGTGGCCATTAAATTACAACTAAAAAATAGCTGTTTTCCAT
TACAGATACAGCTATTTTCTTTTGGAGAAAACCCCATGTCTTTTTAGCAAGCTAAAAATA
GTGGTAAAATAGTGG
>GYJ|c233_g1_i1 len=1259 path=[1237:0-1258]
ACTGACACTGACACTGACATCAGATGAAGCGCATGAAGCTGAAGGCCTTCTTGATTCTCA
CCACCACTGGAGTCAAGCCACCACCAGTACATTGACGGACTCGATAATTCGTAGCCCACT
CCATCTCATCCACACTTTCATCACAACGTTTGGTTGCTTGAATGGCGAACCCATACAGCG
CTGTGACGGTCTTCGATGCCGATGATTCCTCAAAGACAACCGTTCCCGCTGACAATCTAG
CATTCCAAAATTTCTCAACTCATGTTCCGCCCGATTCACAACCTTCTCATGCCTCGACGG
TTCCCGGTGCGCGCGGTGGGGCTCGAGGAAAGATCGGAGACGATGCCTACGATCCAGATG
TAGAGTTACAGAGGAGCCTTGGCGGTTCGCAAGGGTGGTTCAGCATCGACGCGTACAGTC
CGTATTTTGATGTGGAGACAAAGACAGTTTTGGAGCGGTGCTGGAGAACTATGTATCCAA
AAGAAGATTATGTTGAGGTTGTGTTGGCTGGCCAGCCTGATCTATATGGACCATTTTGGC
TGCCGACAACTCTGATCTTCATCCTTTTCTTTGCATCTTCTCTCTCTGGGGCCTTGACAG
CATATCTCCACTCTCAGTCCTATGACTACGACTTCAGCAAGCTGTCTCTTGCGGTTGGCC
TGGTCTACGTGTATGCGCTAGCACTTCCTGCCTGTATTTGGGCTGCCATGCGATATTGGG
CAGGCGTTGAGGGCCGGACGATACCGGAGATCATTAATCTCTACGGCTATGGCCTCACAG
TTTTTGTCCCCGTCGCATTGCTGTCGATTCCGCCCATCCCGCTGGTGCGAGGCATAATGG
CCTTCGGCGCCTTTGGACTTTCGCTTGGGTTCCTGGTCAGGAATATCTATCCGGTCCTCG
CTGCCGCTCCCGCCAAAACAGGGCGAATCCTTCTTGTCGTCGTCGTTGGTCTACATGCTG
TCTTCACTCTTATACTTTGGTTTGGATATCTTGGCATGGGCGGAGATGTAGCTGAAGTAG
TAATTGTGCCCGCGGACTCAACCGGAGAAGATGTGGGCAAGGTGCCCAGTCCTCCTTAGT
GTTCGAAACACCAGAGCTTTTGTCACCCACAAGCCTTCATAGGTCATTTGGGTTTTCTTT
GTTGATATCTCGGTTTGCTAGCTTGTTAGTAAGCCTGTATTATAAGCACTTCATGATTAC
CAATGAAAAGTACAGAATCTGTAATGGTATCATAAGCCAATCAGATGAATCACTGCAAA
>GYJ|c235_g1_i1 len=291 path=[1:0-136 138:137-141 143:142-290]
GTCATACCTCACCCCTCTCTCCAGTATTCTTTCAACACTGGGCTCACGAGCTTTAATAGT
TTAGACCCTCTCGAAGTGATTCCTCCCCCGGTGTTCTCCTTCCTGTCCCTTTCTCGGATG
ATGCTCGGTCATGATTTTCTAGGCATTTGTGACCTCTAACATCGGGTTCAATCGATTCTC
GCCAATAGGCTGCTGAGCTGCTCTACACGAATATGCGATACCTGCGGCAAAAGCCGCTCA
ACATTCACACTGACTTTCTGTGTTCTGCCACCCCTCATTCTGGCATGAGCA
>GYJ|c236_g1_i1 len=1162 path=[2081:0-193 949:194-199 949:200-205 949:206-211 954:212-1161]
CCTCTCCTTCTCCTTCTCCTTCTTCTCCTTCTCCTTCTCCTTCTTTCTCTTTCTCTTTCT
CTTCCTCTGACGCTTTCCTCTTCCACTTCTTCCACTGCCTCTTTCAAATTTCTTGGCCCA
TCTTCACTGCCCTTCTCCTCATCTTCCCTCTCCGCTTCCCACCCCTTCAAATTCTCCCTA
TCCCTATCCCTATCCCTCTTCCTCTTCCTCTTCCTCTTCCTCTTCCTCTTCATCTTCATC
TTCCTTACACTCAATCCTCTCCCACTTCCACTTCCACCTTCACATCGATTCCGACTCCTA
CACCTCAGCTTCTATTCCTATTTGGCCCTTGCCCACTCACCTAACTCATCATGTCCCCTC
CTCCCCCAGCTCGTTCCTCGCCTCCCGCAAACCAGCCAGCCTCAAACTCTCACTCGCGAT
CCCAGTCCAATTCTCATTCTCACTCCACTGCGCCCCCAGCAATCAGGCGCAAGCTTGTCA
TCATTGGCGATGGCGCGTGTGGTAAAACTAGTCTGCTGAGCGTCTTTGCGATGGGCGAAT
TCCCTGAGGACTACGAACCAACGATATTTGAAAATTATGTGGCTGAGATCAGGCTGGATG
GAAAGCCTGTCCAGCTAGCTTTATGGGATACCGCTGGACAAGAAGAATACGAAAGACTCC
GTCCGCTCTCGTACTCCAAATCGCACGTGATTCTCATTGCGTTTGCGATTGACACGCCCG
ACTCACTCGAGAACGTGACGGTCAAGTGGATCGAGGAGGTCCGCTCGATCTGTGGCCCAT
CAATCCCCGTCATCCTCGTCGGCTGCAAGAAGGACCTCCGGGACGCCGATGGGGGCGCTA
ACCCTGCCCAGTTTGTCCAGACACCCCAGGCCGAGCAGGTCGCCACGTCGATCAATGCGC
GCTGCTACATGGAGTGCTCGGCGCTCAAAAACGAGGGCGTAGACTCGATCTTCGAGTCCG
CCACCCGGGCCGCCATGCTCGTCCGTCAGCCCCAGGCCTCGACCCCAGGCGCACCTGGTG
CGCCCGCCGGACACGAGGAGAAGAGGAAGGCAGCCGGTCACAAAAAGCGGAAACCAAAGG
AACAGAAAGATAGCTGTTGTGCGATTGTCTAAATGTTTCCTAACTATCCATCCCCTCACC
TCATACACACAGACACATACAT
>GYJ|c237_g1_i1 len=2679 path=[381:0-2678]
TCCACATTTTCTTCATTCATTTCCCAAAGAACAAAATCAAAAAAATCAAAAAAAAACAAA
AACACAAATAAAAATCTATATATTCTACTTTTTCTCAAAACAAAACAAAACAAAAAAAAT
CCTCATTTCATTTGATCATACTTTTTTCTCAAAAACAAGAACCTCATCTTTGTTTCACCC
CTTCTCTCCCCCTCCCCCCCCCTACACTCAAAAATTTCCAACTGGAATTTAACACCCCCC
CAAAAAAAAGAATGATTCCAACTTTCCAACTTAACTTTAACCAACACCCAAAAAAAAGAA
TGATTATAACTCTAACAAAGCCCCGACACCCAAAAAAAAAGAATGATTCCAACTTCCATA
CTGAACTTCAACAAACCCTCTTCCCCCCCCCCAAAAAAAAAACTTGCAATTTTTTTATAT
ATTTCACTTTTTTGAACAAACTGTTTGATCATTAGATTCATTGATTTAAATGGGGGGTGG
GAAATTATTCTAGGATATACTGCAAATCTGAATGAGAAAAAAATCTAGCTAACCAAATGA
GCCAAAAAAAAGAAAGAAAACTATTCACTCTCTCTCTCTCCCTGTCCCAACATATTATTT
GGGTATGCACATATATAACAAATCCTAGGGCGAAATGTTACCGGCCAAGCGCAGATGGTA
TGTATCCATTATGTCCACCATCGTCATGGACCATTCCACCAACGGTCCCATCCTTGTCTC
CCCCATTGATCCGGAGACTGTCATGCATTGGCTTTACCAGTGCCTCGGCTGCATCCATCT
CAGCTGACGTTGGCGTGCGGAGATGTTCCTGGAGGTCCTCGATGCTTTCACTTGTCCGAC
CGCTGCCACGACTGCTTTTGGCCCCGAGCGGGTGGTTGGTGCTATTGGGAAGCCCAACAC
ACATGTCATTGGTCTGGCTTCCCCCCGATGGGGCCTCGTTGGTGAGTCCGATCGCATCCG
CCGGAGGGGTAGAGGCGTTGATCGGGGCGGACGAGCTAAGCACGGCAGTGGAAGGCTGAG
TGGGGGAGCGCGGCGCTGAAAGATCTGCAGGCACCTTGACATCACCGCGACGATTTTCGA
GCTGGGCCAGGTACGCCTCGTCGACGCCCCCGGTGACATACTCGCCATTGAACACCGAGC
AGTCAAACTGTGTGATTGCTGGATTCAAGTCCCCACAGCTCTTGATCAGATTCTCAAGTT
TCTGGAATACCACCTTGTCCGCCCCAATGGCCTCTGCGATCTCGTCCTCCGACCGGCCGT
GGCCCACGAGTTCACGCCGCGAGGGCATGTCGATACCAAACACGTTCGGGAATCGGATCG
GTGGCGCACATGAGGCCATGATCACAGCCTTTGCACCGGCATCCCTAGCCATCTGAATAA
TTTCCTTTGAAGTGGTCCCACGCACAATCGAGTCATCCACAAGCATGACCGTCTTGCCCT
CAAACTCCATTGCCATCGCATTAAGCTTCCGCCGGACATTTTTGCGTCGGGTCTGCTGGC
CTGGCATAATAAAAGTCCGGCCAACATAGCGATTCTTGACGAAGCCCTCGCGGTAGGGTA
TATTGAGTGCCTGAGCACACTGTAGAGCAGCGACTCGGCTGGTATCGGGGACTGGAATGA
CAACGTCAACGGTGAGACGAGCATCGGTGAGGATGCGGCGAGCCTCGACGGCGAGGGCAT
CGCCCATGGCCATCCTGCTCCGGTAGACACTGATGCCATCAATGACGCTGTCTGGGCGAG
CAAAGTAGACATACTCGAATATGTCGGGAGCAAAGGAGCGCTGGGGGCTGACTTGACGAG
TGCGAGGGCCATGGCGGGTGATGATGAGGGCCTCGCCGGGGCGGACGTCAACCCAGTCTA
CAAAGCCATTGGCGTCGCAGGCGACACTCTCCGAGCTGACCATGTAATCCCAGGCGGGGC
TATCGGAGGACCCAACAGGGCGCCGGCCGTAGCCGAGGGGACGGATTCCGTTGGGGTCCC
GGAAGGCAATGATTCCGAAGCCAGCCAACATGGCCACACAAGCATATGCACCATGACAGT
GTTTCATCAGACCCGAAATCGCCCGGAAGATGTCGTCTTCATCGATACGAAACTTGCCGG
TTTTCTGTAGGTTGTCGGCGAGGATATTGAGGAGTAGCTCCGAGTCAGAGTCAGTGTTGA
TGTGTCGATGGGCATAGTGGTCAAGGTAATATCGTAGATGGGAGGTATTGATAAGATTGC
CGTTATGAGCAAGGACGATGCCATAGGGAGAATTGACATAGAACGGTTGAGCTTCGGCAT
GAGCCGCGCTGCCGGCGGTGGGATAACGGACGTGGCCGACGCCCATGCTCCCGACGAGGC
TGGCGAGGCTGTGTGGATCGAGAACATCTCTGACCATGCCGTTTGCCTTGCATTGGTAAA
AGCGACCCTTTGGGCCACAAGTAACGACCCCGCAGGCATCCTGACCACGGTGCTGGAGTA
GGTTGAGACCCTCGCAGATTTCAGGGGCAGCATTTGCATCTGCAGCAGCGAGTAGTAGGG
CGATTACGCCACACATGTTGAGAAAGAATTAGGAAGAGAGTTTGTTGATGAGAATATTGG
GTGGAAAGAAAGTGGGTCGAGTAGTGGGGATAGAAAGGCAAAGAAAGGGGCAAAGACAGA
GGAAAGGGCAGGAAAGGGAGAAGGAGAAGGAGAAGGAGA
>GYJ|c238_g1_i1 len=230 path=[237:0-229]
AGGTTGAGGTTGAGGTTGAGGTTGGCTGAGAAGGTCAAGAGGAAGAGAAAAGGCGAGTGA
AGTAGTCCGGTCGGGCTAATCGAGAATGGTCAACAAGAGAGGACTTGAGTCTGAAGTCTG
AAGTCTCATGAAGTGTCTGATAGTCTGGCTGGGCTGAGTGAGGGGGACTTGAGTTGAGTT
GAGTTGGGCGTGGTTCAGAACTCGTTAAGGCTGAGGCTGAGGTTGAGGTT
>GYJ|c239_g1_i1 len=1298 path=[1:0-1297]
TGTCTCTTTGCAGCTCTTTGCTCTCAGGCTTCACTCAAGTCTCCGAGGGCCTATCCACAC
ACCTCTTTCCCTCGCTCGATCGCTCAAGACTCATGAGAGACTTATGCGCATCATGGACTC
CCCAGCTCTTATCGAACGGTCTCGTTGATCAGATTTATGCTTAACTCATCCTCGGCCCAG
TTCCAGTAACATCCTGCGCCTTGAGTCATGGGCCGACGCTTGTTTCCTTGTGGAGTCTTG
ACTGGGCCAATCCACCAATTCACTCCACTTTCTTATCAACTTTGATTTATCATCCCCTCC
TGAACACCTGTTGTGCTCCATCCACTCGGGTCCAGACCGTCTTTAACTCCCTGTCTTTAC
TGTCTCTAAGCTGTATATTTTACATACATACCCGTCTACCACACAAATCAGTCAGCAGTC
AAAATCGAGAGTCCTGACACCCTTGTATGACGTAATGCGCATGATCAGATAATCTTTACG
TACATCATAACGTGTACAACATTCTCCATCGTCGCTCCAGCCTCCGACGCTTGCCAAGGC
CTAACACTCCTCGACCCCACAACCAATTCTTGGCACCCTACCGATCGAACGTTATCGGCC
TGTACAGGCGTGCGGCGAAGCAGGCATCCAATTCGGAAACCAAGCTGTGTAACAAACATA
CCATGACAAATATGTAGACCAAGAAATTCAAATAACAGAATCATCTATGGAACAAATGAA
TGTATGACATGCATACATACAGACGATGGTCAAGAATTTATATCGGCTGGAATCTTCTGT
AGATAACTTCGCTTTCTATCCTCGAGTCCTCTTCGACTAGCAGAGCAGTCAGACAAGAAT
AGTCACTCAACCATGAAAAATCGCATTGAAATCACAATCCCTTATGTACTTCTTACAAGC
GCTTTCTTTTTTGCCCAATGTGAAAACGTATCGCAAGAGAAGAATAATCATGGGAGCTGA
TATTTGATTGTGATGTCGATTGCATATATGGCTGCAGAAAAAGATTGGGAAACCCTGCTA
CACATGCTCCCGCATAAAAGTTTCCCCCACAAAAACATGGACATTTTTGATTTTGAACAC
TTGTAACTTGAGAGAACAGAGACTTGGGATATTTGGGAGATCCAAATAAAGAGGTGTTTG
CTGCAATTGGAAGGGTTGTAGCCTGGTTTTTGCCCCCTGTCAAATGCCATGTTTTTTGGT
TTCCCATTTGTGTTTGGCTTTTGACTCATTGATAATAGAGCACATGGCTTGTGACAAGAG
TGAGATACTAGATTACAATTCTCTTAAGAAGCTATGTG
>GYJ|c240_g1_i1 len=390 path=[37:0-321 36:322-344 36:345-367 394:368-389]
GGTGGTGGTGAAGGAAGAGAGTCAAGGGTGGAAGTTGGGTGTGAGAAAGAGGGTAGGGAG
AGTAAGAGGGTTAGGATGGAGGTTGGATGAGGAGTTTTGGGATTGAGATTGGGTTGGAAA
GTTGGAGTTGTGTTGGTCTATATGGTTTAGTGTGGTTGGGTGAATGTGTGTATTTATGAA
GTTGTATAACTGTGTGTGTGTGTTAAAAAAAAATAAAAATAATGAAAAAAAAATGGAAAT
TAAAAAATTAAAAGGTGAAGTAATTTAATTGTGTTATTGATTGTTTGTGAAAGGTTATTG
TGAATAGGAATTGGAATAGAAATAGGAATGGGTTAGGTGTAGGTGTAGGAATGGGTTAGG
TGTAGGTGTAGGAATTGGTTAGGTGTATGT
>GYJ|c241_g1_i1 len=2510 path=[5:0-2509]
CCTCAATGCATCCTCCCCCCCCCCCCCTCCCCAAAAAAAAGATTCATCTCTCTCATTTCT
TCTCCCACCAAAAAAAAGGAATTAAATAATTGAAAATCTTAAAACAGAATCAAACAATCA
ATTCAAAAAAAAAACAAAATTTAATATTTTTCCACAAATTCAAAAACCAAAGCCACAAAA
AAATTATTATGCAGTCAAGCAACCAATCAAATGCAGCAAACATAGAAACAAAGAAACAAA
GAAAGAGTCAAAGTAACAAAGAAAAAAATGAACCAAAGAAAAAAAGAAACCAACCAACCA
ACCAAAAAAAAGAAAAAGAAACAAAATTGCACAATTCAATTCCATCAAAGCCTAACCATA
GTCCACCACTGGTCACCCCAAACTGATGGTGAGTGTGGTGTTTGTGATAGTTTATCAACA
TTAGACTTTCTTTCCTTCTCACTTCTCCCACCACCATGACCATGACCATCATCACCATCA
TCATTTGAATCTGAATCTGAATCTTCTTCCCAACAAACATCCGATAAGCTCAAGTCAGCC
AAACAAATCTCTTTAATTGTCGTCATCGAGTGGCCGCTGGATATCTTCGAAACCCCTAGC
GGGACCGCTGCCAGACAAACAAGGTAGTCGACCGAAGGCACGCCTGGTGAACCCTTCAAT
GGCTCACCAGTATCATAGTTCACAAAGCTAGGCGTATCAATCCCAATAGTCTGCGCCCGC
TTAGTGTACTGCACCAAAGTCCTAACTTCCTGCATCCCACTCCCACTACCATTTAATCTT
CCTCCTCCTAATGGTAAACTCGTCGAGTTTTCTGATAATGCTTCAATGATCAACGCTGGT
CCCAAGGGAAGCTGATTGACATTTGTGACGATTTCTGATCTGGTAGAGTTAAATAACCTT
AACTGAAACTCAAACGCTTGGACCCTAGCGCCATTATTTTTTCCATTACTTGCCCGATCT
CCACACCCATTAGCAAGTACGAGTACGACTCTGAAGTGTTTATTAGCCAGCAACGTGGCC
GTTCTGATCGCGCAAGAGGCCTTGACACCCTGAGTGGCAACGAGAACAGAGATGGTGGCA
TCTGTGGGCGCATGGTTTCGACGGAGGATACGTATGGCGTACTCGGCTGTAGTCCGACTC
GCGTTCTCTATCCGCTGGACCAGGTTCGGGCCGTGCTCGACCGAGGCCGCCGTGAGGGCC
CTATTGAGTCTACCGAGCGAGACGGGCAAGAGCGCATGACCCTCGGCTGACAGTAGCGAC
CCATTTCCTGGCCGCCCAGCGACCGCCATGCCATTGACCGCCTGCTCATCCGCCGTCAAA
ACCATCTCCGTTGGTCCCAGGTTGCGCGTCGTCGGGCGCCCAGCTGATACAGCCGGTGTA
GCGCCATTTGGCTTCTTCCGGTTGTGCGCAATCAGTCGGTCGTTTGGGTCAGTCGAGTCA
GTGAGTGCGATTTCTGCCCACAACTTTGCTTTATCGAAAGCCATCAGGCCAGCCTGGAAA
TCAAAGTCTCTAGAGAAATCCGAGGGCGCATTACTAGTAGGAGCGTCTTGAGAAGGGCGG
GGTGCGGGGGAGGGTTCGGGTGTGGGGAGACCGTCGGTGTCTTCTCGAGCCGAGAAGCCG
CTCTCGCCGCCGGTGCTTGCGCCGTTAAAGGGAGTTGAGTTGAGATGGGTGTGGACGTTA
CGTGGGCCTTTGCGACGTCTGCGGGGGGGCTTGGAGCGGGGAGGGTGGGTGATGGTGGCG
ACGCTGGTTGAGAGAGGTTCGGTATCTGGGGTAGAGGTGGTAGAGGTTTTGTCAGAGGGG
AAGACATTGCTGGCATGGGGGCGAGGGGTGTTGTCGGGCCGGAGCTGGTCCGAAGCAGAG
CCAGGGCTGGACTGATCGAGAGAGGCTTGAGGTTCCCAGGAGAGGGAATGAGCATGGCCT
GAAGAGGGACTGTTTGCCGAGGAGCAGAGCTGGTCGGGCTTCGGTTTCGAGGCGAGACGG
GAGGGAGGCTGGTGTTGAGCAAGATGAGTGGGTGGAGAGGGGGAGAGGGTATTTGGAGCA
GGACGGACGCTGAGGAGCGTTAAATCCTTGACAGAGTCCTTGTCGACAACAAAGTGATCC
TGAGGAGCAGACAGGGTGCCATCGAATCTACGAAATCGAGCTTGACCGAGGTTAAGTTTT
CCGATTGACTGGTCGATGTGAATGACGATACCTTCGACGACGGTACCATTTGAGAGTTCA
GCGCTGATTGGGAGACCGACGAAAGGGCTTGACATTAGTGAAGAGAGCAGTTGCAGAATT
CCAGAGAGGGTTAGAAACAGATATCGAGCAAGGGAGTGGGGAGATTTTGAGGGGGGAAAT
AGGAGTTGTAGCAAGAAATGGAATCGAATGGAATGCGGATGTGAGAGAAGAAGAGTGAAG
TGGAGAGTGGAGAAGAAGAGGAAGAGAAGAATGGTGAAGAAGAGAAGAATGGTCAAGAAA
GACTGTAAGAAGGAGGGAGAATGGTGAGAAGAAGAAGAAGGGAGAAGGTC
>GYJ|c242_g1_i1 len=1358 path=[1:0-1357]
GTTCATTTGAATCCCATATGTAATCCATTTTACCATGACATATTATATATGTATGCTTGG
ATTAGCTTCTAGTACAAAATGTAGAGAATGAACATAGTCATACAACAGATGCTACAACTG
ATTTCCTCGCAGGCTCAAAAGAACATCTTTGAAAAATAAGTTGCATATTCATGCTGGCAC
TTATTGACTCTATTGGCATTTTCACTTTTGTGTAATAATTTTATCACAAAAGCAATATCA
TAACCTTGGAGCTCTTCAATCAGAGACTCAGATCACATATCACAGTCCAATACTCATGAC
TTATGCTTTCATACTGGTCAGAACATGAGGTGAGATATGGTAACACAGTGATATATGTCG
ACAAGCTGATTAGCATTTTTGTGATTCTGTTGTGTATCCCAAACTTTGTTCAGACGACCC
ACTTGAAGGTAGTGGTTGGAATCAGTCATTTTCTCAACCTTGTCATGACAAGACAATCAG
CTTGTTTGGAAGGATGATAAGCGTTTCTAGTGTAACATGATGATATGCCGAGTTGCTCAG
GGCAAGAAATTGGGGTATCTGGCATCAATTGTCGACTTTCGTTCCCGAGTCCTTCCCCAA
CTTGATTTGCGAGAGATTTCGGTTTACTGATGTAAATGAATCTATAAACGCCGGCCGAGC
AAAGCTGGTCTGAGGAATCCGATGGATTGCAGGCTTTGCTGCCAGCTCTCGTTCCCTTGT
TGCCAAATCAATCAGCCCAAAATACCGCGCCCGCCCTTCGGCGGCCAAATCGCGGGGAAG
TTGTTCATCTCGACTGGCAACCACTCCCACAAACTTCCTCATCCTCTGTCGCCTGAGACT
GAGCGCCCGATATCCGACGCAATCTCCACGTGGGTCTTCATAGAATTTGACAAAGCCAGG
TCTCGCCGCATGCAAGGTATGGTCATTTCCGAGGTATACGTCTTGGCCTGGGTGAAACCT
CTGCCCGCGTTGTCGGATGATGATTTCTCCTTGTTGGACCTTCTCACCTCCGAATTTTTT
CACACCCAACCGACGACCAGCCGAACCACGGTTGTTCTTAGTCGAGCCTCCTGCTCGCTT
AGTGGCCGTCCTGATCTGGGGTCTAAATGTAAAGGGGGATGAGCTATTGATCTCCCTAAG
ACAGCTATTCGCTACTCTCGAGAGACTGAAAGTCGATTGAAGTGCGCCGATGAGAAAGGC
CATCTTGACAAGGCTTGAGGGCTGGTCAGCGAGTTGTAATGACTGTCAAAAGAGGTGGTT
GCTTTATAGTCGTCGTCGGCTGGTTCAATCCTACCGACCCCTGGGGACAAAACGCGTTTC
GACATGGCAACTCCCGTTTTCTCGTCCCATCCCCCGAA
>GYJ|c243_g1_i1 len=202 path=[265:0-201]
CGTGCTCGTCGAACTTCTCGAGAAGAACGCACATTCGGTAGTCCCAGAGTTGAATGACTC
CACTGTGCAGCGATGTGAGCACCCATGGCCGAGTTGGGTGGAACGAAATTCCTTTAACCC
TAGCGGATTTTGATTCAAATTTGATAAGGAGCGACATGATATCCGATTTATAGTCGGTAA
CCAGTCAAAAACTGCTCCTCGG
>GYJ|c244_g1_i1 len=1683 path=[1735:0-1413 3223:1414-1682]
AATCACCATGCACTAGACCTGAGTTCTTGGCTGATAGTATGAATTTCAAGAAAACAGCGG
GAGCTTCTGACCATTCCATCATCAAGAACTACATTTAATTCGAGGAGTGGTTGCAGTAAA
ATAAGGAGGCTTGGGACAAGGTCTATCATGCCACGAAATCATTCCAAGTATTGAACAGTC
GATAAAACCCCTCCTCTTTTCACAGCATTAGCAGGAAGCCCGCTAATGTGAGGAAGAAAA
CCAATTAGCTCTTGATGCTATCATATCTGCTATGTCACTCTCAGAGGTGCGAGAGACGGT
TACATGTGCCTCAGACTTCTCGATAGGAGCCTTCATCGTCTTTTTGGGGGGCACATTTTC
GAAAGTGGTCGGTTTCCCTTCGACTTTGACCTCAAAACGTAGGTAGTGTTCCCCATCATT
CCACAGCCGCATTTGGCCTTCCGCTATATTAGCATAGGCGCCATCACCCTCATGGATGGT
AAAATACTCCATTTTGTTTTCTACTGCTGTGATCTTCAACGCCGCAGTGAAGGAGGTGGA
CATGATCAATCCGATTGCGATGACCACCATGATGGAAGTATTGAATATATTCATCGTTGC
CAAAGGTGTTTCAAGGGCTGTAGCGGATGGTTTCTTTTCGGCTCGAGTTGTAAGATTTTG
TTTGTGGCTGCGGCGGCCGTGAACTGGTAAGTTGCGAAATTCTGAAGCTTTACGTTGTGT
GGTGAGTCGTTGTGAAAAGAGTGGAAGATGGGTGAACTACTGGGGTGCGAACGCTTTGAG
AAGGAAGTGATCGGTGGAGTCCACTGGGGACGCGAACTGAGGAACGAGAGCCGGTTTTTA
TCTCCATCAAGCCGCAAGTCCAGTCGCCATCTCAAAGGGCAGTCAGGCTGGCCAGATACC
TCACCGGCCTGCACACAGAAAGAACCGACCATGAAACAACCGACGAGATCAAACGGTCTA
ATGTTGACGCGTCGAATGTTGACTCTTAGTCGAAACCGATCAGATCCATGAAGGCTTCCA
CTTCCCCCTTCAAGCATCGTCCGAGATGGTGTACAGCCTGATACTACTCCGCGAGGTCAG
CCAAGATACGATAGGTTCCGTCTTAGAATGTACAGCTTCAAAGCGTGAAACCAGTTTCCC
GAACTCGGAGGTCTATCGGGTTTGAGTCTCGACGTATGGTCTGCAAAATCTTTTTTCCGT
TCCTTGAGCCCCAAGTGGTCCCACAACCTGCCAAGATAGCGACATTGCTGTTGTTTAAAG
CACGAATTGAACGTGGAAGCGTTCTCGCAGTCGATTGGCGTAAATGTGCTTCATCATGTC
GGAGGGCAGCCAGTCACAGTCTTTGTCCACGTGTAGGCACATAGACAAAAGTGGAGGTTA
AGTGGCTGGTCAAAGCACGAACTGCAAGGAAAAGGTGGTTATTAGATTTGAAAAATGTCA
TTCGAACGTGTTTTAGGAATAGGCCATTTGTTCAAATCCTCAAACGTTCATTTCTTGTCA
CATGGCTCCAAAGGAAAATTGTGCCAATCGTTATACATAACAAAATAGAAGGAGTTACAA
ACATATCAATGTCCCTCGCCTCGGTAGCGCTTGTGGCTGCGAGGGACCTTATAAAAATTC
TCATTTGGACAGTGGAGCGTTTTACTTCTTCTTGAAACAAACAATACATATATGAATCGA
GAA
>GYJ|c244_g1_i2 len=1757 path=[1735:0-1413 3149:1414-1487 3223:1488-1756]
AATCACCATGCACTAGACCTGAGTTCTTGGCTGATAGTATGAATTTCAAGAAAACAGCGG
GAGCTTCTGACCATTCCATCATCAAGAACTACATTTAATTCGAGGAGTGGTTGCAGTAAA
ATAAGGAGGCTTGGGACAAGGTCTATCATGCCACGAAATCATTCCAAGTATTGAACAGTC
GATAAAACCCCTCCTCTTTTCACAGCATTAGCAGGAAGCCCGCTAATGTGAGGAAGAAAA
CCAATTAGCTCTTGATGCTATCATATCTGCTATGTCACTCTCAGAGGTGCGAGAGACGGT
TACATGTGCCTCAGACTTCTCGATAGGAGCCTTCATCGTCTTTTTGGGGGGCACATTTTC
GAAAGTGGTCGGTTTCCCTTCGACTTTGACCTCAAAACGTAGGTAGTGTTCCCCATCATT
CCACAGCCGCATTTGGCCTTCCGCTATATTAGCATAGGCGCCATCACCCTCATGGATGGT
AAAATACTCCATTTTGTTTTCTACTGCTGTGATCTTCAACGCCGCAGTGAAGGAGGTGGA
CATGATCAATCCGATTGCGATGACCACCATGATGGAAGTATTGAATATATTCATCGTTGC
CAAAGGTGTTTCAAGGGCTGTAGCGGATGGTTTCTTTTCGGCTCGAGTTGTAAGATTTTG
TTTGTGGCTGCGGCGGCCGTGAACTGGTAAGTTGCGAAATTCTGAAGCTTTACGTTGTGT
GGTGAGTCGTTGTGAAAAGAGTGGAAGATGGGTGAACTACTGGGGTGCGAACGCTTTGAG
AAGGAAGTGATCGGTGGAGTCCACTGGGGACGCGAACTGAGGAACGAGAGCCGGTTTTTA
TCTCCATCAAGCCGCAAGTCCAGTCGCCATCTCAAAGGGCAGTCAGGCTGGCCAGATACC
TCACCGGCCTGCACACAGAAAGAACCGACCATGAAACAACCGACGAGATCAAACGGTCTA
ATGTTGACGCGTCGAATGTTGACTCTTAGTCGAAACCGATCAGATCCATGAAGGCTTCCA
CTTCCCCCTTCAAGCATCGTCCGAGATGGTGTACAGCCTGATACTACTCCGCGAGGTCAG
CCAAGATACGATAGGTTCCGTCTTAGAATGTACAGCTTCAAAGCGTGAAACCAGTTTCCC
GAACTCGGAGGTCTATCGGGTTTGAGTCTCGACGTATGGTCTGCAAAATCTTTTTTCCGT
TCCTTGAGCCCCAAGTGGTCCCACAACCTGCCAAGATAGCGACATTGCTGTTGTTTAAAG
CACGAATTGAACGTGGAAGCGTTCTCGCAGTCGATTGGCGTAAATGTGCTTCATCATGTC
GGAGGGCAGCCAGTCACAGTCTTTGTCCACGTGTAGGCACATAGACAAAAGTGGAGGTTA
AGTGGCTGGTCAAAGCACGAACTGCAAGGAAAAGCTTCGAAATTGATAGAGTCAACATCC
CGGAGGATTCACCATCGGGCTAGTCGCCAAAAACGCCGAAACCCTCACGTGGTTATTAGA
TTTGAAAAATGTCATTCGAACGTGTTTTAGGAATAGGCCATTTGTTCAAATCCTCAAACG
TTCATTTCTTGTCACATGGCTCCAAAGGAAAATTGTGCCAATCGTTATACATAACAAAAT
AGAAGGAGTTACAAACATATCAATGTCCCTCGCCTCGGTAGCGCTTGTGGCTGCGAGGGA
CCTTATAAAAATTCTCATTTGGACAGTGGAGCGTTTTACTTCTTCTTGAAACAAACAATA
CATATATGAATCGAGAA
>GYJ|c245_g1_i1 len=2264 path=[1151:0-2263]
TGTACATTATGTAAATTTTCATTTACCACGTCTCATATAACTAAATAAATCAATAAATTT
CTTAACCATTCCAAACAATTTTTATTTTTTTTTTAGCATTTCACTTTAATCTCAAGTTTT
TTTAAAAAGATGCTACTATGTATACAAGATTGGTTTTGGGACTCATCAATCAAACATGAC
AGAAAAATCACTTGAAAAACTTTTTCTGATGCTGATAATAATGTTTACAGTTATGTTTTG
TGATCTGATGAGACTGAATACATAGATGATACATTATATGATGCTAAAAAAATTTGTTAC
AACTTGGATGGACCAACCTACAACCAAAATATTTACTTGAAGCACATCACACAAACCAAA
ACTCAAAAGAACGAGTCTTTGAAAAGCTTAACTTTTAACTTCTTTGGACCACCTGGATAT
TTCAATCAAAGACCAACTGGACTTTGGGTACTATTTAACCTAGTATTGATCCCAGTTAAT
CGATTAACATGATCATCTTCAATCTGTTGAATCGGTGTTTGGAGAACCGTGCGATTCTTC
AAGATCGGTCGAATTGTCCTGGTTGGTAATCCTGATGGAAGAGGTGTGAATGTGTATACT
GGAGAATCAAAGAGAACGTTACGGGCAGGGACGGGCGACAAGCGAGGGTTGGGTCTGAGA
TATTTGAAAGTGGGCAATGGGCCGGAGGCTTGAAGTCGGGACCGAGGAACAGACTGAGAG
AGGGTGCTGGGACAAGATTGGGAGCAGCGTAGGTTTGGTGTTCCCGGCCAGGACTGAGAG
CGAGCAGATGGAAACGGTGTGCCCGGTTGGGTATGGATTTGTGGGTACCGGGATAAATTC
GGAAGATCAGGCGTTCCTGATTGGGGGTAGACTGGCAAAGAGTGAGGCGAAAAAGGCGGC
TTTACTGGTACTGGTACCGCTCTGGAGAGTAGAGGGTGACTGCGGGTGGGGTGCAATGGT
CGTCCTGAAGCATGGTGTAGATTCGCGGGTCGATGGAAAGTTGGGTATGGATGATGCCTT
GAAGCCACAGTACCGCCTAGCACTGGCGGCCGCCCTGGCCCACCTGTCACATGTGAAGGA
CGGTCGGCAGAGGGATCTATCAATAAACAAGAGGTCTTCCAACGCCATGTATGAATTGCT
CGGGCACGCCAGTGCCCACCAGACCTGGGCCCCTGATCAGTGGTCGGGGTGGAATCTCGC
CTCTACGCTCAGCATAATCAAGACGCATGTTCTCCCGCCGGATGAGGTCTTTTGGCGTGA
GCCTCATCAGCGGATTGCTGCCAAGCCAGGGCGAGATCCGTCGGCCCAATCCAAGTCCAC
CGTCGTTCCACATCGGGTATCGTGACATCAGAAAGGGCGGGAGACTGTAGTGAGGCTGTC
CGACCATGTCCATCAATGACGCCGCCCCCAATCCAGCAACAATGCCTCCGGTACCGAGAG
GATATCGGCCGGGAAATCCCATCGGATGTGTTCCACCAATGACTGGGCCTTGCCTGCTAC
ACATACCGTAGCCCATACCCCAAACCGGGTTGGCGTAGCCAAACGACGGGTTGATTGGCA
ACCGACCGAAGCGGTGTCCCCAGTAAGACCCAGTTCCGATCCCAAGCCGGCTCCGCTGGA
GCATATCCATATTTCTCCACATCTTCTGCCGCTCGAGCTCACTTAGCATTTCCCAATCTA
GCCGCTCGCGCCATCGTCGAGACCGCTCATGTTCGTCCAGGGTGCGGTCAAGTCGGAGCA
TCATCTCGAAGAGGTATAGGTCGTCAAGCATCTGACCGTACCCCGGCTGCAATGCATCAC
GCGATAGTCCGTAGCTGGACAGCGGCCTGATTGGACCCCACCCGTAATCATGGTTGATGC
CGTGCATGAAGGGATCTAACCCCAGTCCGTGCTGGTAACCATGTCTGTAGCCACCACCCG
ATCTCATACCCATCGCATACGGGTCTGAGAACATCGGCAGCTCTCGGGGCAGGACGGAGG
CCATATGTGAATAGTACGGGTCGTCGATCATACCATGCCAGCCATAATGAGGACTGACAG
CACCATGGAAGAGATCATCGTGGTAATGTGCACCATAGCCGTGCATTACTCCTGCGCCAC
GATAGAGATCGTCGTGGCAATGAGGCCCATAGCCGTGCTCGACTCCGTAGCCGCTCATCA
ATCCGAGATCTCTTGGTAGGCCAACTCCACGTTCAAACCTGTAGTCGCGATCTAAGCCCA
GCTCGCCCTCTAAAGCCATGGCGCGTTCCATGTCGTTCTCGTGA
>GYJ|c246_g1_i1 len=5321 path=[5299:0-4212 9512:4213-5320]
TTTCCGATTGAGCTTGAGGCTGGCTGGGGCTTTTGATGAGGGTGAGCAGTGAGGACTGAT
CTGGTTCGACGGCCGGCTATCCAGTTCTGGTTCATCTTGAGCTTCAGCTTCCTCCAAGTC
TCCTTTTCCTCCCACCACTTTACTTGGCTTTCTTCTGCCTCTTTTGGTTCTCAGATTCTC
TCCTTCCTTGTCTCCCTCGGCTTTGTTGAGCCATCTGTTCGGGATTGGCTAACCATTCTT
ACTGATTACGTATTCATCACGCCTGCCCAAACTCGTCCACGCGATCACACCTCCAAAACA
CTTTCAGACACTCGCCACTCAGCTTGTCCACCCCTCGTTCCGCGCCGCTACTCCGCCAGA
CTCACACAGCAAAGCAAACTGCCCGACGAGCCTGCCAACGGCAGCTGACTCCCTTGCCCC
CATCCATTTCCACGCTACACCTCAGCGCACCCAGCTCAGCTCAATTTGCAGAGAAGCTTT
CGACGCTCCGAGTGAACTTAGACTACCTTTGGTCGTCATCTGCCCAGTATGTCGAGTCTG
ACCCAGCCGGCCTTCCTGACATCTGTCTTGGCTCTCCGTCCCCCGCTCGCGACCTCAACC
CGGACCGACCTTGCCCCGTCCTTCAAGCTTCTCCACTCGCTCGTCCACACCGTCTACGGC
TCGCCTGGGCTGCGGGGAATTGAGCCCGGCCTGTGGCTTGCCCAGCTTTCTCGGGCCACT
CAGCGTGCGGCTCAAGTGGTCCAGGCCGTTTGGTCCAAGCTGGGCGGCCAGGGCGGGGTG
GTAGTTGATGAGGAAGGCGACATTGGCCGGGGAGTGATGAAATTACAAGGCGTGCTCTCC
GATCTCCAGATCTTTGTCGGCTCGCTCCAGTCGGTCCAAGACCCCCTGGCTAGCCTGCTC
CTCGACCCAGTTGCCTTTTCACGCACCCAGGCCACAGTTAACTCCCTCATCAAGAAGCTC
GCTGGACTCGTCAGCCACTACAAGGTTGCCGAGCTGCTTGCCTCTCCGCTTGACACATGG
CCAGACGAGGACGTGGAGGACAAGGCGGCGGACTTGGCCGCGCTGCCGCTCCTGATCGCC
AAGAGCAGGCCTTCGAGGGATGTGCTCAAGAAGTTCGAGGCCGACTGTGCCCACCGCGAG
CTCGCCGAGCCAGCCGACCCCCAGGCGATTGCCGCCACCGTAGATGACACTTCGGCCGAC
TCCAAGCCGTCCTCTGCCAACTCGGCCCTTCGGTCCACCTCCACGGCCAACTCTGGCCTC
AGTGCCGCCAAGCGTGCAGACTTTCTTCGCTTTGTTTATTCTCAGAACCCAAATCTCATC
GCTGGAAATACAAGTCTCGATTCGGCTGTCGCCGCTGGCACTGCTGCGTTCGCTTCGATG
GCGCCCATGCCCAAGAGCCAAAGTGGCCCGCTCTCGAGGTCCGAAGATCGCAATGGCCCC
CGCAAGTCGCTCGTCCAACAGCGCATCTCCTCCTTTGCCACCTCCGCCGACGCTTCACCC
CCTCTTCCATCGGCTCTCCTCAACGCCCCTGGTATGAATCGCCGAGTCGTGTCGGACATC
CCCCAGACCTCGACCGTCCGGAAGACCTGGACGGTCGACATGAGCGGATTGGATGCGATT
CAACGGAAATCTACTTTGAGCCAGCCTCGGCCAAGCGCCCAGACACCTCAGATCGCCGTC
GCCGCTGGCCCTCCGCAATGGAAGGCCTCGCTCAGTCGTCCCTCGTCTATCAAAAGTCGT
TCTTCGACCATTGACGCGGTCCCTGAGTTGGACAAGTCGCACCTCAGATCTAGTCTAGGT
CAATCTTCAGATGCTCCACCTGAAGGCCCATCAATTGCCACATTTGCCGAACAAGCAGCT
GCGATTGTCGTTGCGCGCAAAACTCGAACTGCCTCTCAGTCATCCAATGCTTCTTGGACC
AAAGCTCGTGACTTGGGCAGTAGCTCGTCCAATCCTCCACAAGTTCTCTCAGTCACACCC
GAGCATCCACCACCGCCTTCACTTGAAAGGGCCGATAGCGAGCGTGCAGTCACTTCTCCC
CCAATTCCTTCATCTCAGCCGAGTGTCCAGCCGGACGCCCCCCCTGATATTTCTCCATCT
GAACAGCTTGCGGTACCTGTTCGGATCCCTTCACCCGCTGCATCCCAATCCAACGCCGTG
GAACCAATTCAGCCGGTCCCACCACCTGCAGAAGTACCGATCGTAGTAAGCCCCGTTGCA
CAGGAAACTCCGCTGCCTGACCCGCCCCTAGCCTCGAGCCCAACATCAGCTACCGAACTT
TCTCGTGCGCTCACTTCACCCCCGCGATCACCTGCTCCGTCGCGAAGTTTTTCAAGTCTT
GGCAAATCGCCTTCTAGTGCAGGCTCACCCAGCATAAGAGCACAGATTGCACCGCCGGAG
CCCCAATTGGACTTTGACCTTGTGCCAGATCTGATCGAGCATACCTCTTTGTTAGATGCC
ATTCTTGGAACATCTTTGCCCCCAGAGTCAAATGTGCCTCAGGTGGAGCTACCTGAGTCG
TCTGGCGAGTCTAAGCCAAAGCCAGAGCCAGATCCTGTTCCGTGCCTTGCATCAGATGGC
ACGCACCAACGACTCAGTGAACCCAAACTGATTGGAAGCTACCCATCGCCAACTGAAGAG
ACATCATTGGTGGATCTGCTAGAGCGGGCGTCCATGTTCGAGCACTGGGAGCCTTCGGAA
GAGGTGAAGGAGAAGCCCGAGCCCGAGGCAGTCCGCAAGCCATCAAGTAGTGTGAGCTCT
ACGGTGCATCCAGGCATGTTGAATGGGCAGGAGGTCTGCACCACCTCCCCGCTCTCGTCG
ACACTCTCGCCTACGCTCTCACCTCGGGTCCGGGTCCCGCTCTCGCCCCCTTCGACAGGC
GGCTCGCACACGCGTTCGGCTGGCTTCCCGCTCAGCCAGTCCAACTCGCCCATCTCGCCC
GGACCCAGCATGTCGAGTCTGCAGACCCTCGAGGGCCCGGTTGGGATTCTTCCCACTGCC
ACCCACTCGGCCGTCGCATTCAATATCGCTGAGCCCACGTCGCCCGCGCAATCCTTTAGT
GGCATGTCCTGGGCTACTTCGCTCATGTCGGCCCCCCCGGTGACACCAGAATTGGAGCTC
AGTATGTCGGCCAATGGTGGAGGTCGTGTTGGTCACCTTGGTGTCGGTCGTAATCCTCAG
TGGTCACTCAATGTCTCCACTGGAAACATACCTCCGCCAAGTGATCCGCTTAAGGCTGGC
TGGAGGATTTTGTGTCTCGATGGTGGGGGTGTCCGAGGGTTATCGATGCTTTTCATCGTC
CGAGAGTTAATGACGGCCTTGCAGACGCAACTTGGACTCAGACAAGCCCCGCTGCCGTGC
GAGATATTCGAGATGATTTGCGGAGTTGGGACGGGCGGGATCATTGCGCTGCTGCTGGGA
AGGCTGCGGTTAGAGACGAACTCGGCGATCGAGGCATATCTGCGGATCGTCCGACAGGTG
TTTGCGCACGGCAAAGGTGTGATTGCGGCTGTGCGACGGAAGACGCGGTTCAGTGCGAGC
AAGCTCGAGACTGTCATGCGGGAGGTGATCGAGCAGATTGGAGGTCACCCCGAGAGCACT
CTCGGCGATGTCGGCGCCTTTTGTCGGACCTTCGTGGTGGCCATGCGCACGTCAGAGAAC
AAGGGCGGTCGGGGAACGCTGCGGACTTTGCGGTCGTATGCAGCTACTGACGCGATGGCG
GACAGATGCAGCATCCCACAGGCGGCGCGGGCGACAAGCGCAGCGCCGCTTTTCTTTAAA
CCCGTCCACGTCGCCGATGACGCACCGCTTGAGTCTGTCCCGATTGACGCGAGTGTGAAC
AACCCGTGCATGGAGGCGGTCAACGAGGCACGGGGCCTACATGCAGAGCGGGCGATGGAC
TGCCTGGTGTCGCTCGGCGCAGGCCGTGGCGGGGCACTCGGGACGGGCTCAATTGCGCGG
GTGTGTGCCGAAATGGCAGAGTCTTGCGAAAATGCAGCGGAGGGGGTGGAGGCAATGGCC
AGCCAGGAAGGCTGGGCGGGCAAGTATGGCCGTTTTAGCATCGAGCGGCTGATGGACGAC
GCAAGCAGCAGTCGAGCTGAGTGGGACTGCCCAGAGCTGGTACAGACCCGTACGACCGAG
TATCTGCTCACGAGCGGGAGGGATAAATTTGAAAGAGTGTTGGGGAACTTGTCGAGGAGC
TGGAAACGAGCATATGAGGGAGATGAAATCATTGAAGTGATGGGTGGCGGACCACGCAGC
AGCCACGTACTGATGAGCCATCATCTGAGTGCTGGGGCGCGAAGCTCGAATGAGGTGCGA
CGCTCGATATCTGCCGACGAGCGAGACTCGAGCGGCAGAGGGGGCCTGAGGAGCCTACTT
GGGGCTGCTAACGGCTCCCAGGCCACACTCGATTTCCCGGGCCGGCGACATTTTGGCGGC
GTGGGGCAGCGGTTTAAGAGTCTGGGAGCTTCTACGGGTGCGATTGCTGCTGCTAATAGT
GGTGGCAAAGCTATTGCTGATGGTGGTGGTGGTGGTGGGACTGATGGAGAAGAAGCTGGG
GAGTGGAGAACGACTGGCAAAGCATTAGAGTTACCTGAACTGAACTTTGATTGATCTTTT
CGAGTATCATCTTTTATCTCATTCATCATTCACTTTTCACTATATTTGATGTGTTTCTCT
CAATCAGTTTCTTTTGAAAATTCATCATTCATGCATCCATCCATCATTAACTCTCTTCTT
TTGGTCTTTCTCAGCATGCAATTGGGTTATTTTTGTTGTGAAGGGTTATATAAGTTTATT
TTTTTCTCTTATCAAATGCCATCTGAAGTATTTTGTTTGTTTGTTTGAGTGGGTGTGCAT
TGTTCTATAATTGTTTACGAAGCAGTCCTTTGCTCTCTTTTTATTTTTTTAGAAGAGTTT
GGATTTGATTATCATCATTTTCATCCCCCCCTTTTTTTGGCTGAGGCGTCATGTTAGGAG
GGCATTTGATTTGCAAGCGAGTGATGAAACTTGGGTGTGGGAAAAGTGAGGAAGAGATAG
ATTGAATGGTCAGAGAGAGAAAGCTTTTGAAGCTATTTCCATATTCCAAGCACAAAAATA
AACTACACAATTTCACAGGGTTACTTGACCAAATCTAGACATTTATTTGGGAGTGTAACC
AGATTTTTATGATGTTTAACAGATTTTATTATACTTGTTGAGATTATCTCAAAGTTTCAA
AAAGAATTTATCATTCCCTTATTTCAAAATATGAAAAAAATGGAACAAAAAAAACATCAG
TGGATTTCAGACCAAAATTATTTTTTCATTTTTTTTTGGCT
>GYJ|c247_g1_i1 len=2118 path=[1:0-488 490:489-599 601:600-2117]
GGATTTTTGAAATTCTGAGCATGACTAAGTAGCTTGATTTTTGTGTGAACAAATTTGTAT
CTGAAGATTTAAGTTTTCTGAATACAGTTTCCCAAAAACAAATCAAAGCCCAACACACTC
ATTAAAGAATGTTTCATAAGCTAGATAAAGAAATATCAGGATATGTAAATTATATTTATA
TCCTCATTCAAACATTTAAGAATTTCGAAATTTTGGGAATATTTAATTGAAAAGATGTGT
CAGGAATATCAATTGTGTCAGCCATATGAACTGTGTCACCATGTGAACTGTGTCAACCCT
ATGAATCATTTCAATGCCCACATCTTGGGCATATGAGCCACTTTTAAGTAATCTATTTTT
TAACTTCACGTTGAGCTACAGTGTACAGTTTACGGTAATCTGAAACCCTGAGAATGAATG
TCTCTAGACAGGTTCACTCTTCTTTACGCATGAATTATGTATTCAAGACACACCCTCTTG
CAATCGGATCTTTTTCGACAAGGGAAACATTGCGACATTAGCTTAGCCAGAAATCTTGTC
TTGTCTCATAACATCAACTTCAAGAAGGCCAACTGCCGCTGAAATGATAATAGTGCTCAC
TATTAGTACTGTCCCATCGGTAAAGGTATAGAGATAGATGCAAAATCAACCGTCTGATGG
TTTATCAAATGTCTAGTTATGGCACCCCTTCCCCACCCCCATGAGATGTGACTCAATGCA
AAATACAAATCTAGAAAGAGCGAAAAGCAGGTCATCTGGAAGGCATACTGAGCCGTTAAT
TGGGGATTCCAGCTATCACTTCATCCTCCGTGAGTTCGGAATGCTCGGTTCCTTCAATCA
GCCAATCTTTGGTAATGTAATTCCGTATCGAGTCAGCACACACAACCACTACATTCTTGC
CTTCCACGTTTCCATATGCCTCCCACCCAGGCCCACCCGGTTTGAGGTACTCCAACGCAG
CCCCCACTGCTTGTCCACTTGAGCCCCCACACATCGCGCCCTCAAGTCTGATCATCTCGC
GTAGCGTCCTGAATGAGTTCTCATCCGACATCTTGATCCATTCATCTATAACACTATAAT
CGAGTACCTCAGGCTCAAAGTCGTAGCCTGTCCCTTCTGTCTTATAGGGCCCCACGCCGC
CAACATTTAGGCTTTCGGGCTTGGCCAGCACGGAGCCGATCGGATCAACTGCAATCGTCC
GCACCCGTTCTGTTCCATAATGAGACTTTAATTTTTTGGATACACCACTGATAGTGCCCC
CCGTGCCTGCACCAGCTACGAAGAGGTCGACGATACCAGAGTGGTGAATTGGAGTTGAGG
GAGTGTTCTTGATGGCTTCTATGATCTCGACCGCAGTCGTGTCAAAGTGCGTCTTGGGAT
TAAATTGGTTGGTGTATTGGTTGAGGATCACGCCGCCAGGGATCGCCTTCTCAAGCCGGG
CAGCGACGGACAGATGGCTTTCTGGACTGTCAAACGCAGCCTCGGTTGGGGTCCGGACAA
TCTGAGTACCGAGTGCTTTCATCATATTGATCTTCTCCCGGCTCATCTTCTCGGGCAACA
CGATTATACAGCGGTATCCCTTCACTGCAGCCGCAAGCGCCAAACCGATTCCTGTGTTGC
CACTGGTGGGCTCGATGATTACACTCTTCCCTGGAACCAATCGGCCCTCGGCCTCAGCCT
CGGTGACCATTCGTAACGCGATGCGGTCTTTGACAGAACCGCCGGCGTTGTAGTGCTCCA
GCTTCGCCAGCAGGTTGCACCGTAATCCATGGGCGCGCGCAAGGCGGTCGAGACGAACCA
GGGGGGTGGCACCAATGCAATTCAACACCGAGTCACTGATGGTCATTGCTGAATTGTCCA
TTCGAGGCTTTATCGGATCCTGCCTGAGGGATGATTGACAGTCATGGCAGCCATTTGAGG
GGTGAGTAGGTTCATTCTTGATGATCCCATTAAACATTGTGGGTGACAGTTACCTCTGGA
TAAGGGTGTAGTAAGGGTAATAAATTTGTGTACTAAAGAACGCTCAAAGAAAGAGTGAAG
AAGGAAGATAAGCTGATTCTGTGGCTGAGTCTGAGTCTGTGGCTGAGTCTGTAGCTGAGT
CTGAGTCTGAGTCTGAGT
>GYJ|c247_g1_i2 len=2007 path=[1:0-488 601:489-2006]
GGATTTTTGAAATTCTGAGCATGACTAAGTAGCTTGATTTTTGTGTGAACAAATTTGTAT
CTGAAGATTTAAGTTTTCTGAATACAGTTTCCCAAAAACAAATCAAAGCCCAACACACTC
ATTAAAGAATGTTTCATAAGCTAGATAAAGAAATATCAGGATATGTAAATTATATTTATA
TCCTCATTCAAACATTTAAGAATTTCGAAATTTTGGGAATATTTAATTGAAAAGATGTGT
CAGGAATATCAATTGTGTCAGCCATATGAACTGTGTCACCATGTGAACTGTGTCAACCCT
ATGAATCATTTCAATGCCCACATCTTGGGCATATGAGCCACTTTTAAGTAATCTATTTTT
TAACTTCACGTTGAGCTACAGTGTACAGTTTACGGTAATCTGAAACCCTGAGAATGAATG
TCTCTAGACAGGTTCACTCTTCTTTACGCATGAATTATGTATTCAAGACACACCCTCTTG
CAATCGGATTATTAGTACTGTCCCATCGGTAAAGGTATAGAGATAGATGCAAAATCAACC
GTCTGATGGTTTATCAAATGTCTAGTTATGGCACCCCTTCCCCACCCCCATGAGATGTGA
CTCAATGCAAAATACAAATCTAGAAAGAGCGAAAAGCAGGTCATCTGGAAGGCATACTGA
GCCGTTAATTGGGGATTCCAGCTATCACTTCATCCTCCGTGAGTTCGGAATGCTCGGTTC
CTTCAATCAGCCAATCTTTGGTAATGTAATTCCGTATCGAGTCAGCACACACAACCACTA
CATTCTTGCCTTCCACGTTTCCATATGCCTCCCACCCAGGCCCACCCGGTTTGAGGTACT
CCAACGCAGCCCCCACTGCTTGTCCACTTGAGCCCCCACACATCGCGCCCTCAAGTCTGA
TCATCTCGCGTAGCGTCCTGAATGAGTTCTCATCCGACATCTTGATCCATTCATCTATAA
CACTATAATCGAGTACCTCAGGCTCAAAGTCGTAGCCTGTCCCTTCTGTCTTATAGGGCC
CCACGCCGCCAACATTTAGGCTTTCGGGCTTGGCCAGCACGGAGCCGATCGGATCAACTG
CAATCGTCCGCACCCGTTCTGTTCCATAATGAGACTTTAATTTTTTGGATACACCACTGA
TAGTGCCCCCCGTGCCTGCACCAGCTACGAAGAGGTCGACGATACCAGAGTGGTGAATTG
GAGTTGAGGGAGTGTTCTTGATGGCTTCTATGATCTCGACCGCAGTCGTGTCAAAGTGCG
TCTTGGGATTAAATTGGTTGGTGTATTGGTTGAGGATCACGCCGCCAGGGATCGCCTTCT
CAAGCCGGGCAGCGACGGACAGATGGCTTTCTGGACTGTCAAACGCAGCCTCGGTTGGGG
TCCGGACAATCTGAGTACCGAGTGCTTTCATCATATTGATCTTCTCCCGGCTCATCTTCT
CGGGCAACACGATTATACAGCGGTATCCCTTCACTGCAGCCGCAAGCGCCAAACCGATTC
CTGTGTTGCCACTGGTGGGCTCGATGATTACACTCTTCCCTGGAACCAATCGGCCCTCGG
CCTCAGCCTCGGTGACCATTCGTAACGCGATGCGGTCTTTGACAGAACCGCCGGCGTTGT
AGTGCTCCAGCTTCGCCAGCAGGTTGCACCGTAATCCATGGGCGCGCGCAAGGCGGTCGA
GACGAACCAGGGGGGTGGCACCAATGCAATTCAACACCGAGTCACTGATGGTCATTGCTG
AATTGTCCATTCGAGGCTTTATCGGATCCTGCCTGAGGGATGATTGACAGTCATGGCAGC
CATTTGAGGGGTGAGTAGGTTCATTCTTGATGATCCCATTAAACATTGTGGGTGACAGTT
ACCTCTGGATAAGGGTGTAGTAAGGGTAATAAATTTGTGTACTAAAGAACGCTCAAAGAA
AGAGTGAAGAAGGAAGATAAGCTGATTCTGTGGCTGAGTCTGAGTCTGTGGCTGAGTCTG
TAGCTGAGTCTGAGTCTGAGTCTGAGT
>GYJ|c248_g1_i1 len=1348 path=[1318:0-1269 2736:1270-1347]
TCACATAATGCTGGCATTGCAATTTGTAGGCAGCAGTACCATGCACAGCACTTTGTGGAT
ACCATTATCACGAGACAGCTTTCTCCATGAGAAATCATGGCAAGTAATTTGCTTGGAGGG
GGGGAGAGGCTTTGGTTGCACTTGATTGCCAGTGCAGAGAACAAAACCTTAAATTGTTGA
CGCCCTCAGAGACTCAATAGATGCTGATAACTCATGTAGCTATAAGGTTGCCTGAGCAAA
GAGTACACTTTTCAAGCAATGAATGACAAAGCAGAGGACACAACATGTGCACAGATGTTT
CAGAACCTTGGAGAGGCATAGAGTCCGCCAACCGAGTGGGCATGTACGGAGAGCTTGATT
AACCATACGGCATAATTTTTAAGGGGCACCCAACAATCAAATGCCGACAAAGCGCCCAGA
GGATGTTTTGGATTGACATTGCAACCAACTTTGCATTTTGCGCAAATCGGAGGATGAGAG
GGACAAGACGAGTTCTAAGCGGACACAACAGCTGCATCGCGTTTCCGCGACTTGACGGCT
GCAGCCTTGGCCTTGCGCTCGGCTTGGCGCTTGGCCAAAACCGTCTTGTACTCCGCAATC
TGCACCTTTTGAGCCTCGTTTCGGCGACGGTGGAGTGAGCGGAGATGTCTTCGACGTTGC
AGACGGAGAGGGGTGACCAAGCGTTGGATCTTGGGCGCCTTAGTGTACGGCTTGGCGTCG
GGCTTCTTGGTGCTGGTCACCTCACGACGGACAACAAACTTTCGGACGTCGTCTTCCTTG
GTCAGGTTGAAGAATCGGCGGATTTTGGTCGCCCGCTTTGGCCCGAGACGACGGGGTAGG
ACGGTGTCCGTCAGGCCCGGGATCTCGCCCTCGCCCTGCTTGATCACAATCAGAGAGAGC
GCCGCGATGTCGGCCGCGACGATGCAGCCGCGCACCGACTTGCGCTTGCGCTCGCCTTGC
TTGCGCGCACGGAAGCAGGAATGGCCGTCAGAGAGCAAGAGGCGGACTCGCTTAGGAGTC
AGGACACCTTGCTTCATAGGGAAACCCTGCTTATCGTTTCCGCCCGAGATTCGGAGGGTG
TATCCCTTGAACTCATCTCCTAGCGAGTCGACCTGAACGTCTTGTCCCATCCGTTTCTCG
TAAAAGATTCGGACCTTGCGTTCGTCATCGATTTCGATCATCTTTTGCTGGCCGGTGGCC
GGATTGGCAATATTAAGCTTCATGATCGTCCGGAGTGCCTGAGGTCTGGATCAGGAAGCC
TTCCCAGGGACTGGCAAGAAAAGGCTTCAGTGTGTGGGTGAATTGAGGGAAGACAGCTTG
GCAATGGGGGCTGCTCACACGTCTTGAG
>GYJ|c248_g1_i2 len=1340 path=[1318:0-1269 2588:1270-1339]
TCACATAATGCTGGCATTGCAATTTGTAGGCAGCAGTACCATGCACAGCACTTTGTGGAT
ACCATTATCACGAGACAGCTTTCTCCATGAGAAATCATGGCAAGTAATTTGCTTGGAGGG
GGGGAGAGGCTTTGGTTGCACTTGATTGCCAGTGCAGAGAACAAAACCTTAAATTGTTGA
CGCCCTCAGAGACTCAATAGATGCTGATAACTCATGTAGCTATAAGGTTGCCTGAGCAAA
GAGTACACTTTTCAAGCAATGAATGACAAAGCAGAGGACACAACATGTGCACAGATGTTT
CAGAACCTTGGAGAGGCATAGAGTCCGCCAACCGAGTGGGCATGTACGGAGAGCTTGATT
AACCATACGGCATAATTTTTAAGGGGCACCCAACAATCAAATGCCGACAAAGCGCCCAGA
GGATGTTTTGGATTGACATTGCAACCAACTTTGCATTTTGCGCAAATCGGAGGATGAGAG
GGACAAGACGAGTTCTAAGCGGACACAACAGCTGCATCGCGTTTCCGCGACTTGACGGCT
GCAGCCTTGGCCTTGCGCTCGGCTTGGCGCTTGGCCAAAACCGTCTTGTACTCCGCAATC
TGCACCTTTTGAGCCTCGTTTCGGCGACGGTGGAGTGAGCGGAGATGTCTTCGACGTTGC
AGACGGAGAGGGGTGACCAAGCGTTGGATCTTGGGCGCCTTAGTGTACGGCTTGGCGTCG
GGCTTCTTGGTGCTGGTCACCTCACGACGGACAACAAACTTTCGGACGTCGTCTTCCTTG
GTCAGGTTGAAGAATCGGCGGATTTTGGTCGCCCGCTTTGGCCCGAGACGACGGGGTAGG
ACGGTGTCCGTCAGGCCCGGGATCTCGCCCTCGCCCTGCTTGATCACAATCAGAGAGAGC
GCCGCGATGTCGGCCGCGACGATGCAGCCGCGCACCGACTTGCGCTTGCGCTCGCCTTGC
TTGCGCGCACGGAAGCAGGAATGGCCGTCAGAGAGCAAGAGGCGGACTCGCTTAGGAGTC
AGGACACCTTGCTTCATAGGGAAACCCTGCTTATCGTTTCCGCCCGAGATTCGGAGGGTG
TATCCCTTGAACTCATCTCCTAGCGAGTCGACCTGAACGTCTTGTCCCATCCGTTTCTCG
TAAAAGATTCGGACCTTGCGTTCGTCATCGATTTCGATCATCTTTTGCTGGCCGGTGGCC
GGATTGGCAATATTAAGCTTCATGATCGTCCGGAGTGCCTGAGGTCTGGATCAGGAAGCC
TTCCCAGGGAACGTCTTGAGGGCTTGATGGGTTGAGGGAATGAGAAGGAGAGGGACTGGG
AGGGTGGGACAGGGTGGGGG
>GYJ|c249_g1_i1 len=3234 path=[3212:0-3233]
GAAGAAAGTAGTGGCTGAAAGTGACCGTCAAGTGATGAGTCATGACCATCAGATTGCCAA
GCCAAGCCGGCAAGTGATGGGATTGGGATGCGCTCTCGATGATTATCCAATCCAATCCAC
ACCACTACTCTCACTTTCTCCCCCGCCCTGCCCTGGCCCCTCTGCCTTGCCCCGCCCGTC
TCAGTGTCCGACTATAAATATCCCTCTTGACCCTGGCTCGTCCCTAGTTTAGACCAGTCT
TGACCACTCCCTTTTGAATGCTTTAACCATCAGGTCGTTCAAGTCGTTTCCAAGTACCTT
TGGCATTGACTGGCCCACAAGTATTCTATTTTACTGGTTTGTAAGGGTCTTGGTCAGTCT
TGGGCAGCCAAGGCTTTTCTTTTTGGAAGCTCATTGAGCACAACCCAAAGCCACCCACCA
AGAACTCCTTCAAGACAATTAATAACACTCTTGATGACCTATTAGGCCCAAATCGGTCTT
TACCAATCACCCCATCCTCGGTCCCACTGCCCTGGTATCATTGACCTCAAGCTTTCCTTG
ACGTCTCTTTCCTTTCCTTTCATTCGCCTAGCATTCTTGTCTCTTTTTATCAATTAGCTT
TCTTTCTCTTCACTTTCCTCGTCCACTTTCCGGTCCCAGCCACTTATCACGTCCTATTCA
TCTCCATCAATGCTTTTCAACTCTATCCGAGACCCTCAAAAATTTTCCCAGCTCCATTCC
CCCTCCTCGCTTGCCCACTCTTTTGACAAGCTTCCCCACTCGCTTGAGATTGAGCTCATC
AATCCCAAGCGTCCTTCCCAGCACCGCACCGTCCAGCTCGTCCTTACCCACAATGCTGTC
GTCCTCAACGAGTGCGAGCTCAGCCCAAGGGCGACCTGCTCGTCCATCTGTCTGCCCTTC
ACCGACGCAGACGAGCCCGAGGTCTGCTTCTCGTACCTCAACATCCTCAACTGTTCCCTT
GCGCGCTCCCAATCGAGCCCCACACATTCCTTTGAGCTCGCCGCGCTCACCTCCACCCAC
GCTTCTCGCGGTCGCACCGTCGCGCTCAAAGGCTTCCTTTCAAACCCGATCGAGGCTGAC
GAAGCTGCGCGCTGGGTCGAGTGCGTCATGAGCCGCGCCTACGAGGCCCAAGGCATCCCC
CGCCACAGACGCCTGCTCGTGATCGTGAACCCCTACGGCGGGTCGGGGCTCGGTCTGAAG
ATCTGGTCCAATACTGCTTCTCCAATCTTATCCGCCTCCACCGCCACACTCGACGTGCAA
TTTACCACGCATTCTGGCCATGCGGCTGAGATTGGCGAGAAAATGGACATTGACCGCTTC
GATGTCGTTGTCTGCGTTTCTGGCGACGGGGTCGTGCACGAACTGATCAACGGGCTTGCG
CGCCGCCCCGACGCCGGGCGGGCACTGCGCAAGCTCGCCTTGGCCTCGATCCCAGCCGGC
TCGGGAAACGCGCTCTCGGCCAATCACATGGGTCCTCTAGACTGTCTGAACACGGTCCTG
GCCACTTTGACGGCGCTCAAGGGCACGGCCGTGCCTCTGGACCTCTGCAGTGTCACGCAG
ACGCTAGACGGTGGTGGGACCGAACGCCGGATGAGTTTCCTGAGCACGGCGTTTGGGCTG
ATGGCGGATCTGGACGTGGGGACGGAGCGGTGGCGGTGGATGGGTGGTACCCGATTTGTC
CTAGGGTACTTGTGGGGCGCGCTTGCGAACCGGCGGCAGCGAGTACGGTTGGACATGCAG
GTGCTAGAGGCGGACAAACCGCGGATGGAGGCGCGCTGGCAGGCGCGGCTTGCGCAGTCC
GACACATGCTGCGGGGCGCCCGACGAGACCGCAGAGGGTCTCCCAGAGCTCCGCTTTGGA
GACGTCAAGAAGCCGATTGTCGACGGAAAAGACGGCTGGACGACGATCGAGGACGAGATC
ACGTCCATCTACGCTGGCACGCTCCCGTTTATGGCTGCCGACTTGCTCGAGTTCCCGGTC
AAGATCCCGGGGGACGAGAGCATCGATGTGATTGTGCACCGGTCCCCGAACACGTTTCGA
ACACTCAAATGCATTGATGGGGCTGATCAGGGCAGCATGTTCAGAAACGATGATTGTCGG
TACTTTAAGACACGAGCTTTCCGACTGACGCCCCTCGACAAATCAGGCTCACCCCTTGAG
CCAGCCGGAGACACTGAGAATTCAAATCCCAAAAGAGACCCCGAGAAGGGCCCATCAAGA
TCAGAGACTAGCCAGGGCCGCGGCCGGGAGAGTGGGCACAGCTACATTGTGGTGGATGGG
GAAGAGATGCCTTACAAGGCTGTGCAGGTCGAAGTTCATGATGGACTTGGCAGTGTGTTG
AGCTTAGGTGGCAGGAGGTTGGGGAAGTGCGGGGTGCCTGGAAAGCTGTTGGGCTGATTG
CTCTTTTGGCAAACTGCCAAATCTCTCTACATATATACTTTTTACCTATTTGGGTGTGGG
TGTGTGCCTTAGTGAGCTGATGAACTGTTGTATACCAGAAGGGCTATCCAAACAAGATGG
TCAAAATATAGTAGTTGACAGATTTGTCCAAACAGTGTCATGTAGAAGTTGGTGTGAACT
TGTTGATGTTACATTCATTTTGTTACTTTCAATGTCTTTTTGTGGGGTTTAAAAAATTTG
GGGATTTTGTTTACATCACGTCTTACACTTTATTTCCTCTTGATTTGAAAGATGAAGCCA
TGTTGTATTGGGGTGAGGCAGGGGGGTTGAAAGTTGGGAAGTGGGTTTTTTTGTGTCAGT
GGTTGGTTTGGTTGAAAGTGTTTGGTGGTGGCAAGGATGGTGAAGGTTAAGGTGGATTTT
CCAAAAACAAATACATGGCAAAGTTGACAAAACATCTAATCAACCAAAAACAAGGCTGGT
AAAAGTGTTGACTAGATGGGCACAGCTATAGATGTAGGTATATATATACTTGTTACATGG
TGAAATTATGCAATAGGGTATACATGAAAGTGAAAGTTTTGATTCAACTTTTTTTGGGGG
GGTTGTAGATTGATGTGTTGTGGGTATTATGAATGATTTAATATGTACCCAGACACAAGT
AAGTTGATAAACCACAGGGGGTGATCTAGAGATGACTAGAATTTTTAGAATGATTGAAGT
ACTGTGACAATGAGTGATGAGTCAGTAAGAGTTTTTTTTTTTTGGTAGGTTGGTTAACAT
GGTTGTTATATATCACTATTTAATGTGTTTTTGAGATTGTTTTTGAGTGTCTGT
>GYJ|c251_g1_i1 len=286 path=[257:0-285]
GGACCCAAATCCACTAGCTCCGTAATTGCCTCCAGCAGCACCTTGCATCCAGTCTGGAAC
AATCTGTTGTGCGTCGGCGAGAACACCAACAAGTTCGGACAGAAGACTGCAATCCTCCGA
GATGAAGCTTGTAGCTCTTCCAGAGTTTCCAACTCTTCCAGTTCTTCCGATACGATGGAT
ATAGTCATCAATGTTGTCTGGCATGTCATAGTTGATGACATGATCCACTCCTTTGATATC
AAGTCCACGTTCAGCGACCGCAGTAGCAATAAGAACAGGTTTCGAT
>GYJ|c253_g1_i1 len=530 path=[508:0-400 909:401-529]
CTGGTATTTATTATATTTAACACAAACATAAAACTATTTGCAATAACCGCATGTCTTGGG
GCACTGGTCTTTCATCACATCGTGGTAGATTCCATTATTGCACAAATTTCGTCTAGCCGG
GCAGTCACTGACTCCAGTGGTCGGATTCAACTTGTCTCTGCAGATTCCTGGAGTTGTCGC
CGAGCCGGAGCCACAGTATCCGCAGGTCTTTGGACACTGATCCTTCATAATATCAATATA
TGGACCATAGTTACAGTAGTTCTTCATTCCTGGGCAGTCACTGACACCAGTTTTTGGGTT
GATCTTATCACAACATGATCCGGGTGATGGAGTGGTTGGTGCCATTGTCGTAGTTGTGTC
AGAGATGATGTAAACATCATTGTCTGGGCAGCATCCTCCAACAGTAATCATAGTAGTGCC
AGGTGGGCATTTGCCGTTAGCATCTGGCATAGGATCTGACTTACATCCGAGCTTAATTTC
AGCACTTGCCTGGCTAACTAGAACCAGAAGAAAGGCAGCAATACCATGTG
>GYJ|c255_g1_i1 len=260 path=[683:0-103 157:104-259]
GACAAATCCTTTAAAGACCTTCATCATCCGACTGGGCTGGTATTCCATTGGATCAAGTTT
CTATACATAGTCTTCAGCTATCATTTTGATTCAAACTTGGCGATTCACGATGCAGGGATT
TGCTGTTGGACTGGTTCTTCTGCTCGCTTCGCTGATCATGCATATTCAGGGCCAAGTCGT
GCCTGGCGTGCTGCAATGCACTGATTATAGCTTTGATGAAGCCACTAAACTATGGACTTG
TGATCATAATTCCAAGATAC
>GYJ|c255_g1_i2 len=312 path=[1:0-155 157:156-311]
GGATTTTGTACCACCCCGCTAGCTTTCAACCTACCGAAACTACATACCTTACATACAACT
CCTTCAAAGACCTTCATCTTCCCACTTGGCTGGTCTTCCCTTGGATCAAGTTTCCAGGCA
TAGTCTTCAGCTACCTTTTCAATTCAAACTTGTCGATCACGATGCAGGGATTTGCTGTTG
GACTGGTTCTTCTGCTCGCTTCGCTGATCATGCATATTCAGGGCCAAGTCGTGCCTGGCG
TGCTGCAATGCACTGATTATAGCTTTGATGAAGCCACTAAACTATGGACTTGTGATCATA
ATTCCAAGATAC
>GYJ|c260_g1_i1 len=304 path=[282:0-303]
AATTGTGACCCTGAAGGACCATTGATGTTGTATATTTCAAAGATGATTCCTGCCTCCGAC
AAGGGGAGATTTTTTGCCTTTGGTCGGGTTTTTGCAGGCAAGGTATGTACAGGAATGAAG
GTTAGGATCATGGGTCCTAACTACGTGCCTGGCCAGAAGAAGGACTTGTATACGAAAAAT
GTCCAGAGAACTGTCATTTGGATGGGTAAAAAACAAGAATCAGTTGAGGATGTGCCCTGT
GGAAATACGGTGGCTTTGGTTGGGTTAGATCAATTCATTATCAAGAATGCTACTCTGACT
GGTG
>GYJ|c261_g1_i1 len=291 path=[315:0-290]
ATGTAACTAGAAATTCTGGTACAAATCACAAAAATAACTTGCGAATTTTAAAGACGGGCA
ATATCTTTTAAATATTAAAGACACAAAAAAACAAAAAGAAACAACGCAAATAGAAAACCA
GCAACTTAGTCCACTTCCTCAATCTTGGGACCGGCACCACTTCCACCAGCAGGAGGACCA
TCCTCATCCATACCAGCACCACCCATATCACCGCCACCTGCACCCTGGTACATCTTTGCA
ATGATCGGGTTGCAGATGCTCTCCAATTCCTTCATCTTGTCCTCAAACTCG
>GYJ|c263_g1_i1 len=990 path=[461:0-760 255:761-989]
AAAAATTCTCGTAGTTCCAGAGAAACACCATGTTTCTAACCAGGAGCGAGTATGACAGAG
GAGTCAACACTTTTTCGCCGGAAGGTCGGCTGTTTCAGGTCGAATACGCCATGGAAGCCA
TTAAGTTGGGCTCCACTGCAGTGGGTTTAAAGACAAATCACGGTGTAATACTTGCAGTCG
AGAAGCGCATTACTTCGCCATTGCTGGAGCCAAGCAGTGTGGAGAAAATCATGGAGATTG
ATGAACATATTGGATGTGCAATGAGTGGATTGATAGCTGATGCCCGCACACTTGTTGAAC
ATGCACGAGTTGAAACTCAGAACCATAGGTTTTCATATGGTGAGCCTATGAGTGCAGAGT
CCACAACTCAGGCTTTGTGTGATCTCGCGCTTCGTTTTGGAGAAGGCGATGAAGACTCTA
TGTCACGTCCGTTTGGAGTATCTCTTCTGATTGCAGGTCATGATGAGAATGGGCCTTGTT
TATATTACACAGACCCTTCAGGTACGTTTTGGCAATCTGATGCAAAATCTATAGGATCTG
GAGTTGAAGCTGCAGACATTTCCTTGAAGGAACAGTACCGCAAGGATATGACTTTGGAAG
AAGCGGAGACTGCTGCACTCTCTATTTTAAAGCAAGTAATGGAAGATAAGGTGACGGCCA
ATAATGTGGACATTGCGAAAGTTGCACCCACTTATCATCTATATACTCCAGCAGAAGTGG
AGGCAGTTATAAGTCGCCTATGATTAGATTTCTACTAAAAATATTTTGTAGGGACATGAG
GAGCATTTTCGGACCATACTTAAATCTTAGCAATTTTATTTACATCTTTGCATTTAGTTT
GATGGTTAAGCCATTATAATCAAGAAAATTATTCTGGTTAAATTTAGCCATATATTAATT
TTTCCTCATCAAATCTTATGTAAGGTGAGAAGTTCCTAGACAGCTTTCGCATACATTCAA
TAAAACTAATACTGTTTTACTCATTTTTTA
>GYJ|c265_g1_i1 len=211 path=[1:0-177 180:178-210]
GATGGACAAGCCGGTCAACAACACCTTCAGATGAGTGGAAGCAAGAGTGATGGCGATTAT
ACAAGACAGCCACGAGACGTTGTTTGACGTGAAATGAACGGTGATGATGGCGCAGAAAAC
CACAAAATACCACAATCAGTTGGCAAGCGAGTCGATTGGGGTTGCACGGTGATGAAGTCC
CGGTTCTCACAACGTGTAGAAGTACATCCAA
>GYJ|c268_g1_i1 len=385 path=[363:0-384]
TCCGTACTAATATTAGAAGCGGTCATCGGATCATCGAAGTAGTGGGCCGCGTGTGCGTTG
AAGACCCACAAGAGAACTAGGGTCATCGATTGCTGATTAAGCTTGTCATCTGTCAATGAG
GTCCATGGCTTTGTGGGTATAGTAGCACAGTCGTGTAATTCTATCGACCTAGCAGCGAAG
TTTTCGTCGGCAAATAGCGCCCCCAGTATCTTTTCATGAATGTCTTTAATTTCGACACCT
TGACGACAGAGAATGACCACTGCCTGCTCGACAGGGTTAACACAGGGCTTCGACATTTCA
AGTAATCGCTCGATATGCCACGACCGACGTAGTACGCAACTTAACAGTTGTAGACGGTTG
GTTCGGTTACGGTAGGTTAGGGTAG
>GYJ|c270_g1_i1 len=229 path=[533:0-228]
GCGATGCACCACAACTACGAGATGAGTACCGTACCTACAAGATCCTCGTTGGATGCCCCG
GCATTCCCAACGTCTATTACTTCGGTCAGGAGGGTCTACACAATATCCTTGTTATCGACC
TGCTAGGACCCAGTTTGGAAGATCTGTTCGATCACTGCAACCGAAGGTTCTCCATCAAAA
CCGTCGTCATGGTCGCCAAGCAGATGCTTTCCAGAGTTCAAACCATTCA
>GYJ|c270_g2_i1 len=289 path=[1:0-288]
GGAAGTACATGAAAACGTGACCGAGAGCCTCCAAATCGTCTCGTCGGGACTGCTCACGAC
CCAAATGGGTATTGATGGACATGTAACGAGCGGTACCGGATAAGCTCTTTCGCTCTCTAT
AGGGAATGTGTTGCTTGGTCTTTGGGTCACGGTATTGCTTCGCCATACCGAAATCGACGA
CGTGGATGACATTGGCGGCTTTGGTTCCCGGTCGGCCGATCAGGAAATTGTCGGGTTTGA
TATCACGGTAGATGAGATTCTTCTCATGAATGGTTTGAACTCTGGAAAG
>GYJ|c271_g1_i1 len=299 path=[297:0-298]
GGTTTTTCAACTTGAGACACGAGTGGCATGTTGTCTGGTCCGTTTGTTGGGTGCAATTCT
TCCTGTCATGGGCGTCTCCGCAAATGGTGCAGACCGGGTTGTTCCTGAAATAGTTGCTGA
TGTGGCTGAATTTCAGAAACCTGAAACACTGGGTAGGACCTTTTTTGTATTTGCTTCCTT
TCAGGTAATTGCTTTCAAAGAAGACTCCCAACAATTCAATTTTCATGGCTGTGATTTTGT
CAAATAAATATAAGACCAGAGAACTGTCAGTTTTTCCTTTTTCCTTGGGTTTGCCCAAC
>GYJ|c274_g1_i1 len=233 path=[1:0-232]
GTTGACGGAGGCTGCAACCAGCCTTATCCCACCTTTTCGCGTCACTAAAGTACATGCAAC
CAAACGTACTCGCACACCCTCTGCAATGGTGAGTCCAGTATACGCAGCATGCAGCTCATT
CAAGACTCCCAGACCAGATTATATGCTCCTTCCTGACCAGAGAATGCCATTTCCGGCATT
TTCCCCCATAACCCAAAGAGATGTGCTACCACATGCGAATCTTCTAAACTGGC
>GYJ|c275_g1_i1 len=769 path=[747:0-768]
GACCCTCATCAATAGATGGAGACATACAGAAATAGTCAAACCACATCTACAAAATGCCAG
TATCAGGCGGCGGCTTCGAAGCCAAAGTGATGTTTGGATGTAAAGTGAAATATTAGTTGG
CGGATGAAGCAGATAGTGAGGAAAGTTGAGCCAATAATGACGTGAAGTCCGTGGAAGCCT
GTGGCTACAAAAAATGTTGAGCCGTAGATGCCGTCGGAAATGGTGAAGGGAGACTCGAAG
TACTCTGAGGCTTGTAGGAGGGTAAAATAGAGACCCAGTAAAATTGTAATGAGCAGTGCT
TGAATTATTTGGTTTCGGTTGTTTTCTATTAGACTATGGTGAGCTCAGGTGATTGATACT
CCTGATGCGAGTAATACGGATGTGTTTAGGAGTGGGACTTCTAGGGGATTTAGCGGGGTG
ATGCCTGTTGGGGGCCAGTGCCCTCCTAATTGGGGGGTAGGGGCTAGGCTGGAGTGGTAA
AAGGCTCAGAAAAATCCTGCGAAGAAAAAAACTTCTGAGGTAATAAATAGGATTATCCCG
TATCGAAGGCCTTTTTGGACAGGTGGTGTGTGGTGGCCTTGGTATGTGCTTTCTCGTGTT
ACATCGCGCCATCATTGGTATATGGTTAGTGTGTTGGTTAGTAGGCCTAGTATGAGGAGC
GTTATGGAGTGGAAGTGAAATCACATGGCTAGGCCGGAGGTCATTAGGAGGGCTGAGAGG
GCCCCTGTTAGGGGTCATGGGCTGGGTTTTACTATATGATAGGCATGTG
>GYJ|c276_g1_i1 len=1834 path=[45:0-1339 1384:1340-1399 44:1400-1833]
GTTGCACTTTCTTCGCTTCGGGCTTCGGCAAAGGATGATGCAGTAACAGTTCAGTAGCCA
GACCAGGCCATTTGGTACTGAATTATCTAACTCTAACTCTAACTCGACTCTTCTCTTCTT
CTCCTAGTATACTCTTGACCATTCTTCTGCTTCTTCCCTTCAGCCTTCCACTCAATCTCT
CTCTCACTTCCTCTCCTTTCATCCCAGACATCATCCCTCTCCCTCTACCAATCCATCCTC
CTTCTCATCACCTTCCATGTCTCATCCTATCAAATCTGCCCACCTTCGCTCGCCTGTCAA
GTCTAAGTCCTCTCCTGCAGCTGCAGCTCGAAGCCCTGCTGCTAGGCTCCTCGGAAGTCG
TCCTGCCGTCGTCGCCAGCTCGGTTAGCAAGGTCGAAGCAGTCAGCTTCGAAGCCTCTGT
CTCTACTGATCGTGATCAAAGGAGGACTTCCGGCTCGTCTACCTCAGCGCTCGATTGGTC
TTCTTTTCCCCAGACATTTCCTTCCACAAGCCCTTCCCTGTCTCCTCCACTCCCCGATCT
CAGCTCTACTTCCGATCATCAACCAGACACTCCCACTTTTCGCCACTTGAAAACCTCTCT
CCGTTCCCGCCTCAACTCCGACTGTGCTCGTCAACAACGTCGCGCTGATGAAACCGGAAA
AATCTCCCCACAAGACCATACTAGTCTCTCCTCTCCAACCCATCCTCAACCCAACACCTT
CGTTGGCCCCCCTCAAACTGAAAACCAGTCCTTCTCAGAATCATTTATCCAGCCTGGCAC
TTGTCCCTCTTCTGGCAATGACCTTGATCCTCAGTCCTGCGATATCAATCTAGCTACACC
TCAGCTATCCCCCGACCTGGCCGAGGAACCGGACTCATTCTCCAATGGCGGAGCTCGGCC
CTCTTCGCCGCCATCCAGTCCCATTTCACCCCCACCACCAATTCAAGCAGCTCCCACAAC
TGATCCAGCAGACCCTCTGTCCAACAGGGTTGCTAGCACGCGCGCTCCCCCAACGTCGCC
TCCATTACCCAACCTACGTGTTCCTCTCTTCGGAGTCAGCCTATCACCCCCCACGCTAGC
TAAATGGTCGCTACGAGCATACGGCTGTGACGAATCCTCGCAACTCGCCGACGTGGCGGT
CCACTTGACCTTGCTGCCCCTTCACACAGGATTGGCAGTGCTGAGCCGGGTACCTATGGC
TGGGAGCTATGTTTGCATATGCACCCCCCTCATTGAACAATCCGAAGTGGAAAACCAGAA
TGTGTTGGTCACTGCCACACAGATCGCGCTCGGATTGGTGCTGGCAGGTGGGTGGAAGCT
GGCAGGTCAAGTCTTGACACCAGCATCGAAGCCTGCAGCCTTGATGAACTAATCAGGCTC
TATTCATTTTGGCACTGGCACAGGAGTTACATTTTAGCATCTCATTCGGATTGCAATAAA
CATGATGAACAAATTCCATGTGATTATTTTGAGTTGTACCTTGTATCAATCACCTTGTTC
ATAGTGTAATGTATGGCCACTGGGGGCTCCTGCACATGTTACATTTTTTATCAACCCTTT
TGTAAATTTTAAATTTATTCAATACTTGCTGTAAGTCCTTTATCAAATAAAAAAATTATG
TAGATGCAAGCTATGAAGTCTATCCACAATAGAGGCAGTTTTGTTTCTGCTTGTTGCCAT
CATAAACAAGTGAGATTTGTAAATATGTTGATTATTATATTGTGGAATTCTGCTAAAAAG
AAAAAAAAAAGTTGTTTGTGGGTTCACAAAAAAGTTGATTGATTTACAAGAGTTTATTGT
ATTGAAATTTGAGTGCATGGGTGGTTGTAAGGTG
>GYJ|c276_g1_i2 len=1774 path=[45:0-1339 44:1340-1773]
GTTGCACTTTCTTCGCTTCGGGCTTCGGCAAAGGATGATGCAGTAACAGTTCAGTAGCCA
GACCAGGCCATTTGGTACTGAATTATCTAACTCTAACTCTAACTCGACTCTTCTCTTCTT
CTCCTAGTATACTCTTGACCATTCTTCTGCTTCTTCCCTTCAGCCTTCCACTCAATCTCT
CTCTCACTTCCTCTCCTTTCATCCCAGACATCATCCCTCTCCCTCTACCAATCCATCCTC
CTTCTCATCACCTTCCATGTCTCATCCTATCAAATCTGCCCACCTTCGCTCGCCTGTCAA
GTCTAAGTCCTCTCCTGCAGCTGCAGCTCGAAGCCCTGCTGCTAGGCTCCTCGGAAGTCG
TCCTGCCGTCGTCGCCAGCTCGGTTAGCAAGGTCGAAGCAGTCAGCTTCGAAGCCTCTGT
CTCTACTGATCGTGATCAAAGGAGGACTTCCGGCTCGTCTACCTCAGCGCTCGATTGGTC
TTCTTTTCCCCAGACATTTCCTTCCACAAGCCCTTCCCTGTCTCCTCCACTCCCCGATCT
CAGCTCTACTTCCGATCATCAACCAGACACTCCCACTTTTCGCCACTTGAAAACCTCTCT
CCGTTCCCGCCTCAACTCCGACTGTGCTCGTCAACAACGTCGCGCTGATGAAACCGGAAA
AATCTCCCCACAAGACCATACTAGTCTCTCCTCTCCAACCCATCCTCAACCCAACACCTT
CGTTGGCCCCCCTCAAACTGAAAACCAGTCCTTCTCAGAATCATTTATCCAGCCTGGCAC
TTGTCCCTCTTCTGGCAATGACCTTGATCCTCAGTCCTGCGATATCAATCTAGCTACACC
TCAGCTATCCCCCGACCTGGCCGAGGAACCGGACTCATTCTCCAATGGCGGAGCTCGGCC
CTCTTCGCCGCCATCCAGTCCCATTTCACCCCCACCACCAATTCAAGCAGCTCCCACAAC
TGATCCAGCAGACCCTCTGTCCAACAGGGTTGCTAGCACGCGCGCTCCCCCAACGTCGCC
TCCATTACCCAACCTACGTGTTCCTCTCTTCGGAGTCAGCCTATCACCCCCCACGCTAGC
TAAATGGTCGCTACGAGCATACGGCTGTGACGAATCCTCGCAACTCGCCGACGTGGCGGT
CCACTTGACCTTGCTGCCCCTTCACACAGGATTGGCAGTGCTGAGCCGGGTACCTATGGC
TGGGAGCTATGTTTGCATATGCACCCCCCTCATTGAACAATCCGAAGTGGAAAACCAGAA
TGTGTTGGTCACTGCCACACAGATCGCGCTCGGATTGGTGCTGGCAGGTGGGTGGAAGCT
GGCAGGTCAAGTCTTGACACCAGGAGTTACATTTTAGCATCTCATTCGGATTGCAATAAA
CATGATGAACAAATTCCATGTGATTATTTTGAGTTGTACCTTGTATCAATCACCTTGTTC
ATAGTGTAATGTATGGCCACTGGGGGCTCCTGCACATGTTACATTTTTTATCAACCCTTT
TGTAAATTTTAAATTTATTCAATACTTGCTGTAAGTCCTTTATCAAATAAAAAAATTATG
TAGATGCAAGCTATGAAGTCTATCCACAATAGAGGCAGTTTTGTTTCTGCTTGTTGCCAT
CATAAACAAGTGAGATTTGTAAATATGTTGATTATTATATTGTGGAATTCTGCTAAAAAG
AAAAAAAAAAGTTGTTTGTGGGTTCACAAAAAAGTTGATTGATTTACAAGAGTTTATTGT
ATTGAAATTTGAGTGCATGGGTGGTTGTAAGGTG
>GYJ|c277_g1_i1 len=1771 path=[1749:0-1770]
GGAAACAACTCGATATTTCTCATTCAGTGTTCCATTCAAAGTGTCACAAAATCAGCAGTT
TTCGACATAAAATAAGTCCTAATTTTTAGTATATTTTAGATGGGATATCCAAAATGAGTC
AACCAAAATTCACCAAAACTTTCTAGACCCAACCAGCTTCTTCCTCTCCGCCATCGTCAT
CAGGTTTCTTTCTTCCATTCCACGTTTCTTCCTCACCATTCAACTCTTTTCAGTTCACCA
CCCTCCAAGCTGTCAAAACGTGGATCTGAGCACTCTTTCATCAAGCACCGCATATTTACT
CTGGCCTACCTTCGCGTTTAACATCAAGAGAGCATTTCAATCTGCTCGACCTAGTACCGT
CTTGCTTACTGCTCGATATCGTCACTCGCCTTTTTCTCACGCTCGAGAAACAAATCCGAG
TGTTATCTCACACTGAAGATCCCCAGTCTAGCCGACGAGTGTAACAGCCATCAACCCGGA
GCCTGGCTCGATCGGAACCGTCGAATCTTGACGGACGATGGTCTCGGGCGACAAACGCGT
CTTGCTGTCATCGATACGGGCTATCACCTTCTTCGATGGCGAAAAGACCGCCTTTCGGCG
CACCTCGCCTGTTCCTCAGCTCACCTGCAATGGCTCTGCCTGCAAGCTCTACCGGCCGGA
TGTAGTGCAGTGCTATAACCAAGGGGGTTCGGGGACTGAGATCGAGTGGAAATGCGAAGC
TGATCTACCAGCGAGCTTGAAGCTCGGGCGAGTCCAGGTTGGCTGTGAGGGCTGGACCGG
CCCTGACGATCCGTACATCCTCAAGGGTTCCTGTGGCTTGACGTACACGCTCAAGAAGGT
CGACTCCTATGGACGTCATGATGATCCGTGGTCAGCTGGCGGTTTGTCGAGTAGTGCGGT
TTTTTTCTGGGCTGTCTTTGGGGCGGTCGCGCTGTTTATCCTGTACCCCTTGATCCGCTC
GCTTCTTTCATCGCTCCTCCCCTCGCTTGATCGCTATCTACCCGGCTCCTCTGGCGGCCC
AGGCGGGGGTGGAGGCCCGGGTAGGCCTGGCGGAGGTGGCGGCGGGTGGGGTTGGGGTGG
CTCAAATCAGGGCGGGCCTCGATTCTGGGGCGGCGGTCGACCAAGCGACCCACCGCCGCC
CTACACTCCGCGTCAGCCTCCCAAATCCACAGCCGACAATGAGCCCTGGAGACCCGGCTT
TTGGACTGGGCTTGCGGCTGGGACGGCAGCGACGCATCTTTTTGGGAATAGACAGAACCG
AGCCCAAGCACCTGAGTCTTCCTGGACACCGCTCGGCGGACCATCCCTAGGAGGCTTTGG
AAATGGGGGCTGGTTTGGGGGCGGCGTGCCGGTCGGAAGATCTCATCCAACCTACCGTGG
CCAGGGAAGCTCGAGAGACGTCGACGACGGCGACAGTCTCGGACCGATCAGGTCGTCGAC
TGGATTTGGCAGCACTCGGAATCGTTAATGTCTGTTGCCGACCAATAGCTTACACTTTGT
AAAGAAAATTCTGCTAAGTCTCAATGAAGATATCAAATAATTAAATGACTGCTGATTGAT
AAGTAGAAATGGTGGTTTCTCCTTGTGATGGCACAAGGGATATGAGTATTGTACCTGCTT
GAACGCAAACAAGGATATGTATGTATGAACAAATGTTGAAGTGTATTATTTCTCTTTAGG
CCTCTCTTGAATGCTGTCATACTCTCATAAACTTGCAATCAAAAAGACCATTTGTTTACT
TTAGGTCATTCATGCGCTTCTTATCTCGACA
>GYJ|c278_g1_i1 len=254 path=[306:0-253]
AATCTCAAAAAATCCCCCCCCCCCCAAAAAAAAAGATGTGGTGATTAATTTTAGATGAAC
TGGTTCTTTTTGTATTTTTCTTCCTTTTGATTATGAAACTAATATTTCTGAACTTTTTTT
TAAAACTTTTTTGGTGATTAATGTGAGAGAAGATTCATGAAGTAGAATGTAATATATATA
TATTTCTAAAAAAAATCCTAAATGAATGAATGAATGATGAATGTGTAATTGATTGGTTTA
TTTTTTGTGATTGT
>GYJ|c279_g1_i1 len=424 path=[402:0-423]
AATTGATTTTGTTGCTCCTATGCAACCTGGACGCTATGTATCGTACTGGCGCTTGATGGC
ACCTTCAGGACAAAAGTTTGGGCAGCGGGTGTGGGTTCTAATTCAGGTAGAAACACAGAA
AGCGGACATTTTACCCCATTTGATGGAGTCTCTCTTGACTTTAAAAGATGTTAACCAAAA
TAACCCACCTCAAGAGAAAACTACAGAGAATGAAGCTGGGGATGTTGGTGATTTTCAAGA
TAATTATGGAAAGCCATTTACAGGAGACAACAAAATGAATTTGGATCCGCAAGGTGTTTT
GCATACTGAACTTGGACACTTTTCCATGGTTGAGAATCCAGAAGAAGCTCTGCCACTTTA
TCCAAAAGTTGTTGATGAAAGTATGCAGGGAATTAATGAATCAACAGCAGTACATGTATC
TAGT
>GYJ|c280_g1_i1 len=302 path=[1:0-119 121:120-301]
CTGCAATCGAGACATCTTCCACCACCTACCTGAAACGCCCACCCTCCTCACACAACACAT
ATCCACACATACAACATGCCTCGCGACGGATCCGGAGCTGGTGACAATGCCATCGAGGCT
GGTCACAACATCGTTCACGGCGCTGGCTCCGAGCCCAAGTCCGACCACGTCGCCCGCGCA
GACAAGACGGCAACCCCGCCGCCCGGCGAGAAAGGCCAGGGCATCGGTACCCACGGTGAC
GCCAAGGGCCTAACCGACCAGCCTCAGTCGAAGACGGACAAGCAGTAAAACCTCGATTGT
TG
>GYJ|c281_g1_i1 len=1426 path=[1:0-293 295:294-301 303:302-1425]
GCTTGCTCAAAAATCAATTCCTCGTCTGATACAACTGGGTGGACAAAACCCAGGGTGCTG
TCATGCTGCTTTCAAACTTTGTCCCATACAGCTTGGCTTCCACTCAAGATTACTGGGTTC
ATTTACCCAGAACGCGATCCAGATCATGCCTTCTTCCAAAGCAGCGCCAGAAGCCAAAAG
GGACATCACCCAATGGGCCAGCCCAGATGGCAAGTTCAGGAGATCTTCGTCCTTCTTTAG
GCACTGGATCTCGTCTGATGGCCAATTTAAGCCTGAAAAGCACCGGTATCACTTGTACCT
CAGTTTAGCTTGCCCGTGGGCACACAGGACCTTGATATATCTCCACCTCAAGGGTCTAGA
CTCGATCATCGGTGTATCGATCGTTCATCCGCACATGGGACCAGAAGGCTGGTCGTGGTC
TGCTCCAGATGAATTATCTCCAAACCTCGCTGGTGTGGTCCAAGATCCACATTACTCTGC
AACGAAACTCTGTGAAATCTATTTCAAAGCAAACCCCGAATACGAGGGCCGTTTCACTGT
GCCAGTATTGTTTGACACCAAGCACCAAACCATCGTCAACAATGAGTCTAGCGAAATCAT
CAGAATTTTCAATTCAAGTTTTGATTTGATAATCGATGAGAAATATCAAAAAATTGACTT
GTACCCGAGTGAATTGCACGAGCAAATCGACAAAGTCAATCAGTGGGTTTATGACAAGAT
CAACAATGGGGTTTACAAGGCCGGCTTCGCAACGACTCAGGCGGCATATGAGGAAGCTCT
GTTTCCGCTGTTCGAAGCTCTGGATGAACTTGAAGGAATTCTGAAGGATCAAGAATTCCT
GATCGGTGGTCGATTGACGGAAGCAGATATCAGACTCTACCCTACTATCATTCGGTTCGA
TGTGGTTTATGTTCAGCATTTCAAATGCAACATCGGCACCATCAGAGACAGTTACCCGAA
CATCAATCGCTGGTTAAAGAATCTCTACTGGAATGAACCTGTGTTCAAAGAAACCACGAA
TTTTGAGCACATCAAGTTCCATTATTTCACTTCACATCCTCAAATCAACCCCAAACGAAT
CATTCCAAAGGGTCCCTTACCAGAGATTGAAAACCTTTAATTTTCGCAGTGACAAGACAC
AAATTAGCAATATCAAAGGCTAATTGACCCATTGGCCTTTGCCCAACTGGCCAATTGATC
TCGAGGCTTTTCTGGCGAACCTTTCTCACTCTTTAAAATTTTGATATCTCATTGATATGG
TCATTTCTCTCATGTACTAAGAATTTATTGTTCTCTAACGCTGATGTCGATATACTTTTA
TACTTTCTGATCAGAAATGACATGTATCAACTTATTTGGCTTGCCCTTTGCACCCAAATT
ATTATGCATCATTGCTGGGTTTACAAAAAAAGAAAAGAAAAGAAAG
>GYJ|c284_g1_i1 len=227 path=[1:0-226]
CTGCAACCTTTAACGCTGGTAGCTCATAAAGTCTTTTATCATCGGTTACAGTACCTACTA
ACACAGCAGTACTTCCCTCCTTCCCCTCCATATAACGCACGAGGCGAGAGAGAGACAACG
GTGCTTTGTGAATCTTGCTCATAAAAAGTCTCTTCAAAACCACTGCATTGAAGCTGCTAT
TGGTTCTCCTCACCAAAAACCTGTAAAGCTTTACAAGAAGCTTGAGG
>GYJ|c286_g1_i1 len=226 path=[1:0-21 23:22-225]
GGTGGAACCAACACAATAAAGGCGTACATTTTTTCTCTTTCCTTACTTGAGCTGGTTTGG
TGGCGAAAAACTGATAAAAATCTATACTCGGAATTTTAATTGATCTGCTTGTACTCATGT
GATTTTTTTGGGGGGCGGGTTTTGCTGGATCTATCGATGAATCGGATATTTAAATCGACT
TGATTTTTTCGGGGGAATGATAGAAATTGTGGGCTGACATTAGAGA
>GYJ|c287_g1_i1 len=231 path=[209:0-103 313:104-230]
GTTGACATGGTGATCGATCATTGTTAAGTTCCTTTATCTACGCTTCGGCTGAGCTCACAT
TTCGGAATCTGACTGGCACTTCAACGGGTGTGTGTCAAAAATAGGTGATGATGTGGTAAT
TCCTCCCAACATCATTTACAAATGTTGGTCACGCCTGCTAACTTAGACTGATCAACAAAA
TGGTCACCTTGCTGCGATTTTCGTGCAGATCAATCTCAGGGATGATATCCT
>GYJ|c290_g1_i1 len=500 path=[1:0-432 434:433-499]
GTTTTCCCCATGTGACATCGAAGACGGTCCAAATGGAGATCAAGATACGGATGATAATGA
CTCGATCTGTACATTATCCGACGGCGAACCTGATTACTATTCCATCCCATTCAGCCCCCC
GACGTGGCCAGCGCTTCCTACATCTTTACATGGGCCTTTTGCTTGCCGATGATGCGGGGT
AAACTGAAAACAGCAATTGGCTCGGATACCAAGAAAACCCCAGTTTCTACCTTCTACTAC
ACAGACAATGGATTCAACCTTCTTTCTCAGGATTTTCGTATTTTATATCCTAAACTATAA
GCCGCTCATTACAGACTCTTGTCAAATAAAACAGCTCTGACAGGGGGTCCACTATCAGAA
TTACTCTGCATCGTAGCCCAAGGATGGTTAAGCATAAATTTGCATGTAAACAATTTTTGT
CATGAATTTGTTTAGTGAAATTTTTTATTTGTGTAATACACTCCAGGAAACTTTCAGACA
ATCTGTTGTCTCCCTTTTTT
>GYJ|c291_g1_i1 len=357 path=[589:0-356]
AGAGCTCTAGTCCATAGTCATCATCTGGATTTTGGCATATGAAGGGGACCAGCCAAGAAA
GGATAAAATGCGTTATTTGATCAGATTCCTGTTACATATGCAAAATGGACAATCATTCGA
ACGCTCAAGAGAAGAGAGCACATCAGAAAGATGTGGATAGTGACATCAACGCGTCTTCGG
ACTTGTCCGTACGCCAACCGGTCAAATTATGAGCTGGATTCCCTTATTGGCCTGATCAAC
ACTTTCTTCGTTGGGACCAGATGGAATACTTAACAAGGGGGAAAAGTACTTGTGAATAAT
AAAGAGGAAAACAAGAATAAAATGCAGCCATACAAAGAACAATGGTTGGGATTGTTT
>GYJ|c292_g1_i1 len=353 path=[1585:0-273 1529:274-352]
TAAAATGAAAGGAGACTATTATCGGTATCTTGCAGAGTTCAAGGCTGGTAATGAGAAGAA
AGAGGCTGCTGATCTGTCACTCAAGGCATACCAGATGGCTTCTTCTACTGCGGATACTGA
CTTACCTCCCACTCACCCCATTCGACTGGGTTTGGCTTTAAATTACTCCGTCTTCTATTA
CGAAATTATGAACTCGCCTGAAAGGGCCTGCCACCTGGCGAAGCAAGCTTTTGATGAAGC
TATTTCTGAACTGGATACCCTGAATGAGGAATCTTACAAAGATAGCACTTTAATTATGCA
ACTTTTGAGGGATAACCTTACTTTGTGGACTTCTGACATCCCTGAAGATGGAG
>GYJ|c292_g2_i1 len=815 path=[793:0-735 1529:736-814]
TCCACATCTTTAGGTATATACCATTCCATTTTCTCTCTTCCCCTGTCCCTCTTGTTTACA
GTGTAGTTTCATAGTTCTTCAGAACAATATGAGTACCGAGAAGGAGCGAGAGAATCATGT
TTACATGGCCAAACTAGCCGAACAGGCCGAGAGATATGATGAAATGGTGGAATCCATGAA
GAAAGTAGCAAAGTTGGATGTGGAGTTAACAGTGGAGGAGAGGAATCTGCTATCTGTAGG
CTACAAGAACGTCATTGGGGCGAGGCGAGCGTCATGGAGGATAATGTCTTCGATTGAGCA
GAAGGAGGAAGCCAAGGGCAATGATCAGAATGTGAAGCGTATCAGGGATTACAGGCACAA
GGTGGAAGAAGAACTTTCTAAGATCTGTCATGACATCATGACCATCATTGATGAACACCT
CATTCCTTCTTCCAGTGTTGGTGAATCCACTGTTTTTTACTACAAAATGAAAGGGGATTA
CTATCGTTATTTGGCAGAATTCAAAACAGGAAATGAGAGGAAAGAAGCATCTGATCAGTC
TTTGAAAGCGTACCAGACTGCATCAACTACTGCTGAGACTGATTTAGCTCCAACTCATCC
AATCAGACTTGGACTGGCATTGAATTTCTCTGTTTTCTACTATGAGATACTGAATTCACC
TGAAAGGGCTTGCCATCTGGCCAAGCAAGCTTTTGATGAAGCAATTGCAGAACTTGACAC
CTTAAGTGAAGAATCATACAAAGATAGCACTTTAATTATGCAACTTTTGAGGGATAACCT
TACTTTGTGGACTTCTGACATCCCTGAAGATGGAG
>GYJ|c294_g1_i1 len=463 path=[1:0-462]
GGTTTGGGTTTGGGTTTGGGTTTTGATTGGGATGGCCACTCGGTCACTGAGCTTTGAGGT
CTGTGAGCATCAAGTCCGAATCTGGCTGTCTCTATAGGCTCCTCTGGCTCTGACTCTGAA
GACCAAAGTCGAGTTGAGGTCTGCCCTGACCTGACGCAGGCTTGAAGCTTTTACCCGTCA
CCCGTTAACGTTCCTTGAGACTAAAAGCGAACCCTGAGACGCTGATGGAGCCCTCGACGG
TGACCGGTCTAGAGTATGAATTGTAGAAACTCTTGACTCTTTGATGGTTCGACTTCTCGA
GCAAAGCGCTCGTAGAGGCGTCAGTCGTCTGAGCTGATGACGCAAAGAAGGTGCATGTGT
GGTACAACATTAATTGCTGTATACATACATACTTATCTTATGTGGTACATAGCTTGTCGC
GCTTTCCCCATCTCAAAGACGTAAAAGTAAACCTGTCAAAAAT
>GYJ|c297_g1_i1 len=357 path=[335:0-356]
TTCACACGAACCTTGAGCGGCGGGAATGGGTTGTCAGGGCTTTCAGCCATGCTTGGGAAG
GCTACAAAAACACTGCTTGGGGGTATGATCAAGCAAACCCGTTTTCCGGCCGCGGTGAAA
ACACATTTGCTGGTTGGGGCGCATCAATACTTGGAAATCTTGACACATTGCTTATGATGA
ACATGACTCTGGAGTACAATTATGCAAGGACCCATGTCCGAGCACTTGACTGGTCTAATC
CGATTGGCCCAGGAACTTTTGACAACCCTGATGGACAAGTCCAGTACCCTACCATCAATG
TTTTCGAATCCGCGACCAGATATCTGGGGGCCCTTTTATCTGCCTACGATTTGAGCG
>GYJ|c300_g1_i1 len=232 path=[1:0-231]
TGCGGCGGAAGAAGAAGCTTGAGCGTAGGCGCCCTGGAGGTTCAGGCTAGCGACGCGAGA
TTGGCGGCGGATGTTGGCAATGAGGGTGTCGCGAGCGGAAGGCTGGGGAACAGGGTAGCC
ACGCTCATCGAACCAAGCCTTCAAATCAGAGTCGGACCACGATTCGTAGAGCCAGTCACC
GGGATAGTTGACCGTCTCAGAGACCTTATTCGCAGTGGACTGGTAGTTCTCG
>GYJ|c301_g1_i1 len=480 path=[458:0-48 507:49-479]
GTGGTGGTGGTGGGGTGTTTAATCCTAGGTTCTTTGGTTTGTAGGGATCTTTTTTTTGTG
TTGGTAGTTGTTTATTTTCAAGCGGTTGTTTTTTAGGGGGGGAGGAGGAGAGGGAGAGGG
AGGTGGGTGGAAGTGGTTTTGAGTAGTATGGTAGTATGGTAGTAGTAGTAGTAGCAGCAG
CAGTAGTAGCAGTAGTAGTAATAGTAATTAATAATAAATTGTTAACTATATGGAACAATA
AGTGTCTAATTTTGTTTTTGTGAGAGCACCCTCAATTGTTGGGCAGGCTTTTGCTGCAAC
TAAATAGAACTGCTTAGAGCATTGTTAGCGGTTCGCTAACTTTACTTTGGCTAGCTAATT
GCAAATTAAGCTCAGCAAAGTGTTGATAGCAAAAATCATTTGCATTGGTGGTTCTAATTT
TGTGATTAAAATCAAATGATGATGAGTAGCAAAGTGATCATGAAAGCAACTGCATTGGTT
>GYJ|c302_g1_i1 len=291 path=[269:0-290]
ACCATGTTTCTTGCAAAAATTCTGAAGTTTGGTTTGTTGCCAAATAGGATGGCATTCCAC
CTGGTTCACAGCTGGAATAATTTCTGCATGCTTCACCAATTCCTCAATCTTCTTGGTAGA
AAAATTGCTCACCCCAATAGCACGAACTCTTCCAGTGTCCAGAAGTTTCTCCATTGCTTG
CCATGTGCTGCGGATGTCAACTGGCAAAAAGTTTGCAGGGTTGAAACGGTTTGGATCTTT
TTTCAATCGCAGGGGCCAGTGTATCAGGTAAAGATCAAGATAATCAAGTTG
>GYJ|c304_g1_i1 len=561 path=[539:0-230 770:231-560]
AGAGAGAGAGAGAGAGAGAGAAGAGATGTGCATATACAGATGAGTGGGATATTGAAATTT
GGGAGCAGGTGATTGGATCATGAGAAGATTTTGTTTGTTGATTATATATATTTAAATATA
TCCACATAACTCTTGATCAGGGGCCTGGGGTAAGTGGGGGGTGGGCGTTTTATAAGGGTG
CAGTTTGTGGTTAAGGTTTATACATATATAGTCAAACATGATTCAAAGAGAATGTTTTTG
GTATGTAAGAGAATGTTTGACCTTTGCTTTATATCAGGTTAAGAGCTCAGCATGGAAATA
TCAAAGAGTTTTGTTATAATAATATTTGGTAGCTTTCTGTCTTTTTTTTGGCTTATTAGA
GAATACCTCATTTATTTATTTTTTCTTTATTTTATAGAATTTTGTGAGTTGGGGGTGGTT
GTTTTTTTTGAATGGTTTGAAGATATGATTTATGAGTGTCAGTTGCTTATGAGACTCCAG
TACTCACCCCCCCAAAAAAACAGTCCAAGAAGCTACAGAAGAAAGAAGAAGTTCAAAGAG
ATTATATACATTGTATGTTAT
>GYJ|c305_g1_i1 len=556 path=[534:0-90 625:91-555]
CGGAGACTCAAGGCCGATGCAGCAGTCAAGGTCAAGAGTAGAACAAGTAGTCCATTCATC
CTCCTATAGGTTTTCGGGGAGAGGGTTTTTCTTTTCGGGTGCAACGTTGAGAATGAAATC
GGAGAGTGCTCAAAGCAAGCGAAAAAGGGAAAAAAAGACAGCGCTAGGCCTATATACAAC
TGGGCACGATACGGGAGTGGGGGTCGAAAGTAAAGTAAGAGGCGGTGGTATAGAGGAATC
AGTTCTGAGGTGCTCGAGGTGAGCATCTTTTAGGGAAGGTGGTGGTTGTCTTGTAGGCTC
TCAACCCCATTGCAGGCCTGCGTTGGCGACATCCATGAGTGCATTTCCCTGCCAGAGTCC
CTACTTGGGTCATTGCGGGCGCGGCAAACGACGGGCTGACTATTCTAATGCCAACTTGCC
AAGCTCATGTAGGATGGCTTGGCCAGAGCCAACTCGTGTTATTTTTCTGTCGAAAATGCC
GCGCGCATGTCTTGCTGTCGCACTGCGATCTTTTGGTAAAGTCTGATCTAATAAGTATGC
TTAAGCGACTTCACGG
>GYJ|c306_g1_i1 len=625 path=[1:0-190 1179:191-274 198:275-624]
GTTAACCCAAGGATCAGTACGCGAGGACTCGTCGTAAAGTCTCCGTCGTACGCGGGCTCG
CAGGGAGGATGGGGATGCGTTCTGATGTGTTTGAGAAGGTTGTGGAAGAAGGCGCAGTGC
CATCATATCGTTTCTAAGCCCAACATGGTGGGCACTGCAACCCTCTTCTCGTGCGGGTCA
TTCAAATTTCGTGAGGACAACATACATACTTTTTCCACTGTATTTTGATCAACCTTTAAG
CGCACTCGTGGCCTGCCCTCCTCCGAAGGCCCGAAGGTTTCTTTTGCACGAGGCCTCAAT
TGCCATCATCGCTTCCCTGGCTGGACCGTTTTTCCGATATCACCGACTTTCTAGACGTCA
GCAAGCAAGTCAGGCCAGCGAACGCCTTGCTCTGCGGCTCGGATCTGAGTACCACCCGAG
CCACATCCTTAATCGCACCGTCGCGGCTTGATCAACTCGATTCATTTTCGGCTTTCTTTT
CGGCGCCCTCATATTACTCCTAGCTTCTGATTGAGAGGGTTAGACTGTTTAGGAACGGAC
AACACATCATAACTTTCATTCACTTGACCACATTCACATTAGAAAGTATCACCTCAAACT
GGGCAAGCTCACTATCCGATTTTTT
>GYJ|c306_g1_i2 len=547 path=[1:0-190 192:191-196 198:197-546]
GTTAACCCAAGGATCAGTACGCGAGGACTCGTCGTAAAGTCTCCGTCGTACGCGGGCTCG
CAGGGAGGATGGGGATGCGTTCTGATGTGTTTGAGAAGGTTGTGGAAGAAGGCGCAGTGC
CATCATATCGTTTCTAAGCCCAACATGGTGGGCACTGCAACCCTCTTCTCGTGCGGGTCA
TTCAAATTTCGCCCGAGGGTTTCTTTTGCACGAGGCCTCAATTGCCATCATCGCTTCCCT
GGCTGGACCGTTTTTCCGATATCACCGACTTTCTAGACGTCAGCAAGCAAGTCAGGCCAG
CGAACGCCTTGCTCTGCGGCTCGGATCTGAGTACCACCCGAGCCACATCCTTAATCGCAC
CGTCGCGGCTTGATCAACTCGATTCATTTTCGGCTTTCTTTTCGGCGCCCTCATATTACT
CCTAGCTTCTGATTGAGAGGGTTAGACTGTTTAGGAACGGACAACACATCATAACTTTCA
TTCACTTGACCACATTCACATTAGAAAGTATCACCTCAAACTGGGCAAGCTCACTATCCG
ATTTTTT
>GYJ|c307_g1_i1 len=540 path=[1:0-539]
ATTCGCGTAAAAGTAGAACACAGCCACCGAAACTATGAAAGTCACCATAGCTGTCATGAT
GTAAAACCATTGCCAAGGTTGTAGCCTTGTATTTTTGATGTGAAGCAAACCGTATCCAAG
AAAACTATTGACAATCACAGAAACACCATTCATGACCAACCAGTAGGCAGTCCGTGAGGT
CTGTTCTTCGTGAGTATAGAACATAGAAGTGGTAATCATAAACCCCGATGTTGCTGAGCC
TTCAAAAGCTCCTAGTAGCAGTCGGCACAAAAACAATTGCCAGAATTTAGTACACGCTGC
CTGGAAACCGACCAAAAAGGCCCATATGAATCCATTGATAGCGAGGTAGCGACCCACAGG
AAAGCGCTGCAGGAGACGGTTCTGGGGGTACTCAAAGAGAAGGTATGACACATAAAAGAT
TGTTCCTAGCCAGTTGTATTGCCCTGCTGTGAGCTTCAGATCCTTGTTGAGTCCCAAGAC
GGCTGCATTGCCTAACGTTGCTTTGTCCATAAATTGTACAAAGTTCATAGCAATCATCAA
>GYJ|c307_g2_i1 len=499 path=[1511:0-498]
CGATTTTCAGTCAAGTATCAAGGCGATGAATCATAACCCAGGGCTAGCCTGCAAAGCACC
TCAAGCTGCCTAACGTTGATCCGTCCTTCCGCCCATCACGTCATTTTGAGCTGCAAACAA
AACGATTGGCAACAACTCTAGGTGAAGAGGAGTCCGCATGATCATGTTTTGAAATGTCGA
TTTGCTTTGCAGAGCTGTTGCCAACTTCCTTGCCAGGCCTGTCACGCTCCCTGGTGTCAT
AGTTTGATTGGACTTGTCGTCTTGGGAGGTCACAAACCCGTTATCGAAAGCAAAATGTGG
TTCAACAGAAGCTATATGGCAACAAGAAGAGACGTGGTCCAGAGGAAAACTTCGATTTCG
GAAGAGAAAACAGAAGTATTGGCAGGAAACAACATAGGAATGACACTCAAAACGACTTCT
CTTGACCCAGATGAAGCAATCCGAATCCGTAAAAAGATTGACAGAAACTTACTTCCTTTG
ATGATTGCTATGAACTTTG
>GYJ|c309_g1_i1 len=341 path=[1:0-340]
GAAATTGGTTGGAAAATCGCCTAGCGAACTCTAGACTACTAAAACCAACACGATTGGAGC
AACACGCGCCTGCCAGATCGGCTTAGGTTTTGTTCTTAGAACGCGTGGTGGGCCTATCCC
CCGATTTCCCACGCTCGTCCGACGAAGGCGGCGTGGGGTATATCATTTTCGGGGGAAAGC
GGAGCGGAGTGCTCATGTGATCCATGAGTTCCACCGTGAGCGCCGCTTCACGTTTGAAGC
GTTTATCGACCGTAGCGTCGATAATTTCCTGGACAAAATGTTGCGATTTGGACACAACAT
CTTGGCTCATGGTGGACGCGATGCCCGGCTTGTACTTCGGG
>GYJ|c310_g1_i1 len=265 path=[133:0-132 550:133-264]
GGGACAATTTTTTTTTGCTTGCTTTCCTCTTTGGATTATCAGGATGCTCATTACTCCTCA
TGTTGGGATGAACACTTGTAAGACCACATGTTATATAAAAGTGGGATCCCAAGGGGTTCC
CTCACAATATATAACACATGGTTTTTACAATGATCCAAATGAGGAGAGTTAATAAGACAG
ATGAAGGGGATTTACAAGAAAAAATGGATGATAATGGAAATATTTAATGAGTCACCTAAT
TATATCAAATACAAAGGGAAATAAA
>GYJ|c311_g1_i1 len=228 path=[1:0-92 94:93-108 110:109-227]
GATCAAACCAGGGGATTCAGAGAGCTTTGTGTTAACCTCGACGACCTGGCCAGAAATTGG
GGAATTAACATCACTTGTGGCTTTTACACTTTCTACAGCTCCAAAGCTGCTGCCCTGTGT
GACGGAGCCACCAGGCTCAGGCACCTCCACAAACACCACTTCTCCAAGATGGTCCTGAGC
ATGATGAGTGATACCAATTGTAGCCACAGAACCCTCAACCTTCACCCA
>GYJ|c312_g1_i1 len=366 path=[53:0-221 273:222-293 273:294-365]
GCAAGCTTCTCGGCAACGGTGGCGGCGTTACCGGGCTGCAGGGTCTCATTGTACACACCC
AAGACGATAGCTTGGCCTGTCTTGACGAGCACAACACCGCCAGCTCCCTTCTTGCCATAG
ATGGATCTCTCGTCAGCCTTGACTGCCAAGTACTTCACACCACCCACAGTGATACCCTCA
GCGAAGGCATTTGCGGGGGCCTTGTACAGAGCAACGAGCTTAGCTCCCTCTCCAGCCTTG
AGGCCCAGACCCTTTGACTGAGACGATGCACCTCCATCAGAGTTACCGAGGATGGCTCCC
TCTCCAGCCTTGAGGCCCAGACCCTTTGACTGAGACGATGCACCTCCATCAGAGTTACCG
AGGATG
>GYJ|c313_g1_i1 len=504 path=[1:0-503]
CACCCATCTAATTCTCTAGTACCCCACTAAATCAAAGGTCTGTGACCTGCTATCTTCATT
GTTCAACTTCCAACGAAACAACACGACTGGCTGGACCAATCAATCGCTCCGCAACCACCT
ACTACATCTAGGAATATCTCTTCAACTTATCTGTTCACACATTACCTCTACATCTCACGT
ATAAACAACCAAACCAATCAACCTAGCAAAATGAGAATCCCAATCGCCTTGGCTGCTCAA
CTTCAATCTTCCCTTGCATCCTCTTCCTCTTCTTCTGGTGTAAGCGGAGAGAGCCTGAGT
ATAACCGGACCGTCAACCCTCCACTCCTGCACTCCCTCAACATTCCACTGGACCCCCACC
TCCTCACCCTACACCCTCTCCCTAATCGACCACACCACCTCCGAAGATATCGAGGAGATG
GTCCTAGTAACAGACAACAAGGCAACGTGGATAGTAGATATTGCCCCAGGTAGTAATATC
ACCTTACTCGTCAAGGATTCAAGG
>GYJ|c314_g1_i1 len=1232 path=[103:0-1231]
TATCGAGTCTCAAAAAAATCCTTCGTGTTTATCATTGAAACCATGGGCACCATGAAGCGC
TGTGCAGCCAAAAGAATACATAGCATCCACTTTCTGCTTAGTCCGATGAATGTTTTCTTT
TTGACAAGGCAGCAGGAAACCAATATGTGAGGAAAACACATGTGTACCAGAGCCTTCAGA
AACGGTGATATATGTACAAAAATTTCTTTCAACGCGCTACACAAAATATGACGTTTCAAA
TTTCTCCAGTGATACTAGACGTTTTGGATTTTTGCTTGTGGCTCGGTATGCCATACGATT
ATGCATGCGTCTCGTCATTCTCGAAAAGGTCATATCAATTTTACATGAATTTGCCTGCCA
AGCTCGCCAATCCACTCAGCCCACCACTATTAGCACCACCAGTCATTTGATTCATCTTCT
GCTTCATGAGAAGCTTCATGATCATTGAGCCAGCAGAGTTCACAGCGTCTTGCTTTTGTC
CATTAGCGGCACCACCGCTGGAATCGAACAATTTGGCGGCTTGAGCCATTGCCATTCCGA
TCAACTTGCTCTGTCCTCCACCGCCACTGTTAGAAGTGTTGTTATAACTACCTCCACCAC
TGCCGCTGTTACTACCGCCGCTTGTGAATTGCTTGAAGGCTTGTAAAGCAGCTGCAGCCC
CCATGGATTTGGCATCCAGCGAGCCTGCGTTATTCTGATTATACGCTCTGTCGTGTGCCT
CGGTGACCTGTCCTTCGTCAATATCGTCATGGTCGTCACCGTGTTTCTGAGACTTCAGGA
AAGACATGGCGTTGTTGAACAGTGAGGAGTCTCCCGAGCTCCCAGAGTGTTCATTGGCAT
GGTTGGCGGCTTGTTGAAAGTCGGGGATACCATCGCCATCAGTGTCGATCATCTGGCCAC
CGGCTGGTCTGTTGAGGTGCGCACCGCCAGTCACATTTGCATGCCCTCCCCCGCCTTTGC
CTTCAGAGCCATGGGCTTGGCTTTCTGAGTATTGTTGGTAGGCTTGTTTGCCCATGTTGA
GTAAGCCATCCATCTTGCTAAGATTTTCTATTTGGTGGTCACGCCTTGATGGTATTCTGA
TGCTAATCGGGGTCTCTGAGTGAAGGAGGGCTGGGAGGGCCGATCGGGGTCAAAAGGGGA
GGGGAGTGGTCAACAGATTCGTCGGATAAGGTAGATCCACGAAGATCGCCAACTGAATTC
TCAACCGACAGTTGCCCAAAGTCCACATGCAG
>GYJ|c315_g1_i1 len=212 path=[240:0-211]
GGCGTAGGTGGACTGGGGCAACAGCTGCGGGTCGAGGGGGCAGAGGGGTGTTTGAGCGAG
GGGGTGAAGAGAGCCAAGGAAGAAGAATCATCGAGGCCGAAAAGCGAAAAGGGGAGAGAA
GATTAGTAGCCAAGATGAAGGGGAGAAAGAAAGGAAGCGAGGAAAGAAAAGAAAAAAGAA
AGACTAAACTCGAATAAGGGTAGCTTTGCGTG
>GYJ|c317_g1_i1 len=213 path=[255:0-212]
ACTGATAATGCAAGGCAATTAGGAGAGGAGCTGGATAGATGGTTAAGAGCCAGTGGCCAG
TCTAAGTCTCCTGATGTGCGAGCTGTGATTGCTCCGCATGCAGGCTACTCATATTCAGGT
CGTTGTGCAGCATTTGCATTTGCAAGTATTGATCCAGAAAGCACGTCTCGTGTGTTTCTT
CTTGGTCCCTCACACCATTATTACACTCCAAAG
>GYJ|c318_g1_i1 len=2079 path=[2058:0-1650 3710:1651-2078]
GTGATTCGGCTTCGTCTCGGAGCGAGTTCATGGGTCGGATCTGTTCCGATGGCTTTTCTC
ATCTGAAAGTTGTGTTGGTCACGTTGGGGTGCGGATAGATGCGGATAGAAAGCCAACTGA
TAGTGTGGAGTCCAGCTTGGATAAGAAAACTTTCCGCAGAGTCGAGTCACAGTCCATCCT
CCTTTATTGCCTCGTCAAGGGGTAGACTTAGTTTTCCTCCTCAGCTTCCTCTTCCCTCAT
TTCACTCTCCAATCCACCGATTTTGTCTGTTTGCTCTCTCCTCCTATCCTTTATTCTCTT
TGATGGTTCATGAGAATAAAGTGTGGCTGTAGAGATAACGAGCGAGCTGTTGGTATTGAA
TATAGTTCCGTTTGAGGTCCGTCAGTGTTGAGCCATAGCCATCCTTCCTGCCCCCAGTAC
ATACCGACCATACCCCCCCTCCCGTAGTTGCCATAGCTTTTTCTCAATCTCAGCGTCACC
AACCCGGTAATCTCGTAGCGTTCTTGCAATGCCTGCAGTCACTAAAATTACTACTGCCAC
TAATGGTCCGATCGTGTCAATCAAGAAGGCTGTCGATCTGAGAAACAGAGCCAACATATC
CCAGTACACCCATTTCTGGCAAGACGAACACGCACAAGATACAAAGCAGGACGAGAATAA
ACGTAAGGAGCAGTACGAGGACTTGGTCAATGGATACTATGATGGCGTAACAGATCTGTA
CGAATATGGATGGGGTCAGTGTTTTCACTTTGCGCGATACTATCCTGGCGAGTCCTTTGC
ACAAGGGATCGCTCGCCATGAGCACTACTTGGCCTCCCAAATCGGCATCAAGGCTGGTAT
GAAGGTCCTTGACGTCGGCTGCGGCGTCGGCGGACCTGCTCGAGAGATCTGTCACTTCAC
CGACGCCAACATTGTCGGGATCAACAACAACGTCTTCCAGGTCGACCGGGCCATCAAGTA
CGCCCTCCAGGCCGGCTTGGACCACAAGGTCACCTTTGAAAAGGGTGACTTCATGAACAT
GACCGGTCAATTTGGCGAAAACACATTCGATGCAGTCTATGCGATCGAAGCAACCGTTCA
TGCGCCATCTTGTGAGGGAGTGTATGGCGAGGTGTTCAAAATCTTGAAGCCAGGCGCATT
CTTTGGGTTTTATGAATGGTGTCTGACAGACAAGTACAACAAGGATGACTCTGTCCACCG
ACAAATCCGCCACGAGATCGAGCTCGGCGACGCGATAGCGGAGCTGCGAACGATAGATGC
GGCAACCCGAGGACTGAAGAGCGTTGGGTTCGAGATCCTTCGCTCTGAGGACCTGGCGGC
AAGGGATGACCGGCTGCCGTGGTTTTACCCGATCCGGGGAAAGCTTTCCGAAGCTCAGAC
GGTGTGGGATTACATTACAATCTTCAGACTGACTAGTTTTGGCAGAGGACTAGCGTCGAC
GGCTGTAAAGGTGATGGAAACCGTCGGAATGGTGCCGAAGGGAACATCAGCCGTCGATAG
GTCTTTGAACATTGCCGCTGCCGCGCTCGTCGCCGGTGGTGAGGCCGGTATATTCACGCC
CATGCAACTCTTCATCTGCCGAAAACCACTCTAGGAAGAAAAAGCATGAAACTACAGTGC
AACAAAATTACAAATCATGAGCTACGCGTGATTTTTTTTTTTCAACAGTTTAGAATGACC
CTTCATAATTTGCATTGAAGGGAAAGAAAATTTCAGTAATGAATACCACGTCAAACATAG
TGCTAGCTCAAATGTCAACAGTGCTTTGTTTTTAAACGCTTCTTGTTAGGTTTCTGTTGT
TGTTTGGCTTGACTCTGGCGTTTCTGTGGTTCTAAAAAAATGAGTGAATTAGAAGCTTGA
GCATGTAGTCTGATTGATTAATGAGGTCTCGTGAAGTTCACTCATACAAGAGCTTTGTCA
AACAGTTTATCGAGAGGTGTGACTAGTCAACTTTTATCAAAAAAAATAAATTTAGTAAGT
GTTTAAAACAATCAAATGTTAGTTAACAAGAATGCATATTGGTTTTGATCACCGTCCTCA
GAGAAAAAGCAGAAGATTGCAACAACCATTTGATAAGGA
>GYJ|c321_g1_i1 len=628 path=[591:0-495 1085:496-539 1085:540-583 1085:584-627]
GGAGAAGGAGAAGGAGAGGAAGAAAGTGGAGAAGGAGGCTGGTCGGGATGTATAGAGTGA
GGAGAGAGAAGGGATTTAGAGATTTGAGAGAGAGAGATTGGAGGGACTAGAGGAGGGATT
GAATTAGAATTGTTGAAGAGATTTGAATCAGTATCAGAGAAAGAAGGAGAAAGAACCGAG
TTTGAGGAAAGCAAGAGATCGAGAGCGGGATGGTCGAATCTGTTATCGGAGGAGATGAGT
GTCTCAGTGTCAAGGTCAAGGTGATGATTGAGTGAGGAGATGGCAAGGGAATTATGAGGA
GAGTTAGAATCAGGAATAGGAAGAGGAGGAGAAGGAGAAGAAGAAGGAGTCATGATTTAA
AAACAAGCTAAGAAAGAATTGAGATTGAAGATTGAGATTGAAGATTGAGTAGTGAGATGG
AGGAGTGAGATTGAAGTTGGAGAGTAAGGCCTCATGAGACTCGAGACTCAAGACTGGAGA
GAAAAGTCCAAGGCAGAGAGGGAGAGGGAGACTCAGAGGGAGAGAGAGGGAGAGAGACTC
AGAGGGAGAGGGAGACTCAGAGGGAGAGAGAGGGAGAGAGACTCAGAGGGAGAGGGAGAC
TCAGAGGGAGAGAGAGGGAGAGAGACTC
>GYJ|c322_g1_i1 len=382 path=[615:0-319 88:320-381]
GGGGTCAATTGTTGATAAGCGATTGTCTAATTTCTGTATTGACGCCAACAGTTCTGGATC
CGCTGGCACTTCGTTCGTTGCGGACTCGATCTTAGTGGTAGCACATTGGCTGCTTGGGCC
AGCATCATCCGCGGCACGAGAAGCAGACCGGAAGCGAGCCCAAGTCCGGCGAGGGATATA
TTCCGAATCAGAAGAAATAATAGAACCAAGCAAGGGCCTTTCGGAGATTACCGGGGATGG
GAGGGGTGAGAATTTGGCGAAGGGTGTTTTTATGGGGTTAGGTTTCTGCGGAAGTTCAGT
GTCCAAGTCGATCAACGGCCCTGCATGACGATGCGAGAGCGGCGAGCAATCGGAACAAAC
AGGGCGCATCGATAGACATCAG
>GYJ|c322_g1_i2 len=512 path=[615:0-319 934:320-511]
GGGGTCAATTGTTGATAAGCGATTGTCTAATTTCTGTATTGACGCCAACAGTTCTGGATC
CGCTGGCACTTCGTTCGTTGCGGACTCGATCTTAGTGGTAGCACATTGGCTGCTTGGGCC
AGCATCATCCGCGGCACGAGAAGCAGACCGGAAGCGAGCCCAAGTCCGGCGAGGGATATA
TTCCGAATCAGAAGAAATAATAGAACCAAGCAAGGGCCTTTCGGAGATTACCGGGGATGG
GAGGGGTGAGAATTTGGCGAAGGGTGTTTTTATGGGGTTAGGTTTCTGCGGAAGTTCAGT
GTCCAAGTCGATCAACGGCCGAGATGGGTCGACAGGTGTTTTGACAACAGGCATGGAGGG
CGAATCGTCTAGCAGATTGGCAGTTGGATGAAAGGTTTCAAAGTTACTAAAGTCAAACTC
GGGCGGCGGTGATGGGGGCAGTTGGATAGAGGAGGGCTCGAGGACTGGAAGCCTCCTCCT
GAACGGGCGAGGGAATCTAATCTGACGGCTCG
>GYJ|c323_g1_i1 len=209 path=[187:0-39 227:40-208]
AGAAGCTGATAAGAAAAAGGCTTCTGGATATGAGATAGTTGGTTTTGAGGTTGTCCCTTG
CAGTGTTAAACATGACCCCGATGTGATGTCAAAACTCCATATGTATGACAATATCTCTGT
AAACTGCCCGTTGGAACTTGACAAATCTCAGATAATAAGGGAGCGAGAGAGAGTATCATT
CACTTATGAAGTTGAATTTGTTAGGAGTG
>GYJ|c324_g1_i1 len=349 path=[1:0-229 231:230-348]
TGGTAAAAAAAAAGAACGGTTTCGAGGGTGAAAAGGGTCGCCAACACCACCATATCCTAC
TCCTCCTCTCAAAACAGCTTTTTTTTGTTTCCTTTCCTCCCAACGATTCCTCTTTTTTCT
CTCTCTATGACGGAATGAATGAAGAAGAAAAAAACGCTCAAAGACAAATAGGAATGGGAA
TTTCTGTCGTGGGGCCGAAGTCAAATGGAGGGGTATTTTGTACAAATGAATTTTTTTTGG
TAAGCTTCCTTCGTTGAATACTATTCGCAATCGGAACAGCACCAAGACGGAGCGAGAGTT
GCACCAAGCGAGGCCTAAAAATGAGCCTGTTGGTGCGTGAGATTGTGTG
>GYJ|c327_g1_i1 len=2016 path=[19:0-1650 1670:1651-2015]
TTCTTCTTCTTCTTCTTCTCCTTCCCTTTCTTTCCTCAATCCCTCTCACAATCATTCCTT
CTTGTCTCCAATTCCTTCTTCCCCTCCTCTTCCTTTCTCTTTCTCAACCTCTCCTTCTTC
CAGCTCAATCCAAAATCAAAATCAAAATCATAATCATGATCACATCTTCGAGCTCCTCTG
CTGCTCAAACGAGCTCTGTCTTCCCTTTGCAAATCAAAACGGTCTAGTCTGTCATCTCCC
AAACTGTCTCTCTCCTCCTCCATTTCTGCCTCTCCCACTCTGCCCCCCCTCCTGCGATCC
TCCTTGTCCCCCTTCTCCCTCATGTCCCCCTCTCTGCCCTCCAAAGACCCCCGACTGTCG
ATGCTGTCTCGCCGGCTGTCCCCCTTCGCCCCTCTCCCTCGATGCCTGTCTCGACTGTCC
CCCTTCGCGCTTCTCCACCTCCCTTCCCAACTCCCGTCGCATGTCCCCCTCCACATCTCA
CTCGGCACTCCCTACCTCTCCCTCGCCCCTCTCTCGCCCCAGCTGCGACGCTCTCAGCGA
AGACATTGTCTGGATCAACAAGGAACTCGAGGAACTCATCAAATGCTGCTGCTGTGACCT
GCCTACCGAATCAGACGCCCTGCCCCTCCACCACGCCGATGCCCACCCATCACACCACGT
CAGCTTCAACCTCTTCAGCAACCCCGCCCCTGCCCTCCTCCCACCCGTCCCACCCCGCTT
CCAGCCTGACCTCTTCAGTTGCCAGTGGCGCGACTGCAACGCCCAGTTTGACTCCAGGGA
CGCCCTCGCCCAACACGTCAACCAAACTCACCTCGCCTCTCACACGCTTGCAACTGGTTC
CGACTCCCACGATGACAAGCTTGCGACGAGCGAATCGAGCGAGTCAATCAAGACCCAACT
CGAGCAACTCCTCGTCAGCTGCGGCCTCGCTTCAGACCCGTTCCCTGCCCCTCAACCACT
CCTCTCGCTCCCAAGCCAATCTTCAATCGACAATGGCTCGCTCGGGCCCTGCCGACTCGC
CCCGAGCGTCACTGCAAGCGATCAAGCTGGCGACAGTGAGTCGGCCACTGAGCCCATCCT
GCCGGTCGATGGCCCCCTTGCTCACAACGATTCAACTGCTGGGCCACGTCCCTGTGGGTT
GGAGGAGCAAGTGGATGTGCATTGGTGTCGCTGGGAAGGCTGTTCCGGACTCTCTTTCCC
AACCACAGCCTTTTTAACAGAACACATCTCAGACGTCCACATTGGCTCTGGAAAGTCACA
CTACAGCTGCTTGTGGACAGGCTGTCAGATCGCTGGTGCTGCTGGTGAGAAGGATGGCCA
AAGGAAGCAGTTCAATCAGAGACAAAAAGTCATGCGCCACTTACAGACTCATACCGGCGA
TCGACCGTTTGTGTGCGAGGTGTGTGGGAGGAGATTTGGTGAGATGGCAACACTTGTGCA
GCATGGTCGGACACATACTAATGAAAAGCCATACCAATGTGATCACCCAAACTGTTTTAA
ACAATTCTCACTTCAATCAGCTCTGACGATCCATAAACGAACACATACAGGATTAAAACC
ATTTGTATGTCCATATGAAGGATGTCAACAAAGGTTTGGGGAATCTAGTAATCTCTCAAA
ACATTTAAAGGTTCATAGTGGAGTGAAGAGGTTTTTTTGTGATGGATGTGGTAGAAGATT
TGGGAGGAGTGATCAAGTTAGTAGACATAAACGATCTGGTTGTTTAGGAAAACGATGAGA
TGTTAAAGAAAATGGATTTGGGAAAGTGAGAAATTCATTAATTGATTGATTGGTTGTTGA
GAAAGCCAAACTCAACAACAACAAAAAAAGCTAAGAAAGATTGTTATCATCATCATCATT
ATCATAAAAGAATGATTAGTCTTTTATTTTGTTTTTGTTTTTATCTTGGTGTTGCTTTGT
GGTGCTTTTTATTTTGGGTGAAATTGAATTTAAATAGCAAAACTGATTATCAAATATTGA
TATTGTTGCTAATGTTTTAATGAGGTTTTTTTTGGG
>GYJ|c329_g1_i1 len=824 path=[802:0-674 1477:675-823]
CTCCTCACTCTGCCCACCAGACAAGAACATAATGCCGGGCACGGCAGGTGGAACGGTCCT
CTGCAATGCCCGGACGGTGTACTGGGCAATCACTTGAGGACTAACTTTTGGGGCATCTGA
TCCGGGTGTCACCATGTTGGGCTTAAGAAGGGTGCCCTCCAGAAGGACATGGTGGTCATT
GAGGGCCTTGTAGCAGGCCGCAACGACCCGTTCGGTCGCATCCGCACATACGTCAATGGA
ATGTGAACCGTCCACGAGGATTTCTGGTTCAACAATGGGTACAAGCCCGTTTTCCTGGCA
TATGATGGCATAGCGAGCGAGACCATTGGCGTTCTCTTGGATGGCTAATTGGGATGGCTC
ATTGGGTCCGATCTTGAGAACGGCACGCCACTTTGCAAATCGGGCTCCTGCTTTGTAATA
GGTTGCACACCTCTGGCCGAGGCCGTCAAGGCCCTGAGTTGTTGTCTCGCCTGCTGTGCC
CGCTAGGTCGACGGTTCCCTTGTCTACTTTGATGCCCGGAAGAACTCCTGCGGCTGTGAG
GATGTCCACAAATGGGGTACCGTTTGAGGACTTCTGGTAGAGGGTTTCTTCGAAGAGAAT
GACGCCGCTTATGAAGGGGAGGGCTCCCGGGGCTGTGAAGAGAAGCTCTCGGAGGGCTCG
CCGATTGGATTCCACATTTTCGACATTGATGGAGGAAAGACGCTTGCCGATTGTTCCCGT
GCTTTCGTCTGCTGCGAGAATGCCTTTTCCTGGTGTGGCTATGTAGTTGGCATTGGCTAT
CAGCTCATCATGGTATTTCCCCTTGAAGCAAGACATCCTTTCGA
>GYJ|c330_g1_i1 len=359 path=[1:0-358]
AGGTCATTCACACTTTATCAGAAGAAAAAGAAACATAAAGAATTAGCACTCCTTGAGCTT
TTTGCAGACATCTTCTGGAGCAGTTCCTCCCTCGAGCTCGTTGATGATGGGGTCAAGCTT
GGAGTTTCCGTACTTCTCACATTCCTTCTCGGCAAATGGAATGATTCCAAGTTCCTTCTT
GCATTCGGCGTCAAATTTGTCCTCAACGGTGTGAGCTTCTCTGTCAGCTGGGTTTTCAGC
AGCACGGACTCCGACCTCGCACATGAGGCAGCTCATGGCATTGTCCTGTTGGCTTGGGAG
AGCCAAAGCGGTAGCGACGGCGACAAGGGCCAGAAGGCAGAAGGTGGTCTTCATTCTCA
>GYJ|c332_g1_i1 len=574 path=[1:0-428 430:429-434 436:435-573]
ACTTGCTAAACTATAAAAAATAGCAACGAGAGGGAGGTGAAAGGATCGTCTGAAAGATGA
GAGGCTGTGATGAAAGGGCATGTTTTAATATCTTTTCTAAAATCATGGAGAGTGGAGATC
TAGTGAAAAAATTCCAGCGCATTTCGGGCCCCCATCTGATGAACAGGTATCCAAGTGTCA
TGGCTTGGCATTCGGTGAGAAAGTCTTCATTCAATGCTTCGAGGACATGATGACAAAATT
CAGATCCTGGGGAGTATTTGATCACAGACATCGAGCTGCAGCTGCTAGACATACTCTTCC
ATGCATTCACTCAGAATCCGCGATCTGTTTTAGGAAGTTTTCGAAGGCCTTCCATTGTCG
AGTCCCCGTCAAACTCTTTCCAAGTCGTTGCAACCATTCTTCCGCATTCTTCTCGACGAG
AAGCACACCTTTAACTTCGTCTTTTGAAAAGGCTTTATTCTTCCAGTTTCCATTTTCAAG
GTAGTCTTGCCTTGTAAGGGCTGTGAATCTATCCATCATTATGGTTTCCCACCTGGACTG
TGACGCCAGGTCACTCTCGTTAGTCACACTCAGG
>GYJ|c333_g1_i1 len=2828 path=[173:0-2827]
GGGACATGGGGCTTTTTGGCGTGCCACAAATTTGTGGGAAAGTGGCTTGTACTGCTCTAT
ACTATGTACCATGTACTACACAAATACAGATCGGCTTGTGGTGATAGAATTTGTGAGATA
TCCCAAACTTTGGATCCAGTTTGCACAATTCAATTCGTCCATTCGCTTCTCAAGGCACTT
GGTTCCGATGGACAGATTGTCCTGGAGAACACAGGCGGCAGCGAGGTGGTGAGTGATGGC
TGAGATGGGCTCAGCTGAAGTCCCGACTGGCCAAATCGATCGGAAATCTAACTCGGCTAC
AATCCACATCTCTCTCCAAAAACCGCTTTTTTCCTCGCCCGAAGTATCCACACACGTTTC
TTCCGATCGGGCATTCTTTCCTGGTGCCCGACCTGCACTTGACCAGTCACTCTTGTCTCC
AGACCAAGCGCTTCTCCGTCATGCTTCATTCCACTCAAGAGTCACTTCTTCATGCCAGTC
GAATAGTCCACAGTCTCCCCATGTTTACCAACCTCGTCATCAGACTTCGGATTGCAATAC
CCAAAAGGGCCCCCCAATCGCAATTTGTCCCAACGGTCAATTACAGCTAGAATTGCTGGG
TTACACGCAAGAATTTCATCGAACTTGGGACTTTGGGTCTTCATTCGCGCTATCCTTTTG
CAATGTAGCCGTATTTGCAGAGTCGCTGTCAGACTTCAACGGTGCAGCTGCATCGGCTGG
GCCTTTAATGATGACTGGTGGCTTTCTTGTCTCGTCTTGCTTTACGCTTTGTCTCTTTGC
CATCAATGCCGAGTTGGCTTCTGGATTTCCGGTAGCCGGTGCCATGTTCACATGGACTTA
CAAACTAGCAAGGGCAAATCCCCGCCTCAACCGTTGGGCGAGATTGCTCAGCTGGGTCGT
CGGATTTTTTCTATTTTCGTCACACATAATGCTCCACATACAAATGGGATTGGATTTCAG
CAGATATCTAACAGGAATCATTAGTGGCTCTGGCGTTAAATGGACTGTTACAAGGCAGAC
TACCCAGGCACTCGCGATGGCTTATGTTGCAGTCTGTGGCTTGATTGCAACCACTTCCTT
TTCCCGCTCGCCAAGATTATGGAAGGTACTTGGCGCGTTCAGCGCACTGCTCCATGTATG
CGTCTGCCTCACCATGGTCAGCGCCGCACGCCCGGCAAGAGCGTTTGCCAGCGTGTTTGA
ATATCGAAATAGTACCCAATTTGGTTTCAAAAGTAAGGGTTGGGTCTTCCTTCGTGGGTG
GGCCGCCTCCACTGTATTCATGGGCTCTGAAACGGCAACCCATATGGCCGAAGAGACTAA
GGATCCGGCCTCAACCGTTCCACGAGCGATATTTTGGAGCTGTTTGTTTTCCCTTGTGAT
GCAAATGCTCTCTAATATCTCTCTCGTTCTCGTCGTTGGCGCGGTGAAAAATGGACCTAT
ATCCGACGGGCTAGCCCTTGAAGGAATTTTTAGGCAATGCCCCAAGCCAGTCGCACAATT
TGTTGGAATCAACCTTCTATTCAGCACCTTGCTCTCTGACATCTCTCAGTTTCTCACTGC
CAGTCGATTCTTTTGGGCTTTGGCACGCGACAAGGCACTCCCATTCGCCAAGTTTTGGCG
TCAAGTGACTCCAGACCATCGACCGCTTAGAGCGACGCTTCTATTCATGTTCTTGAGTCT
CGTCCTTGCTGCGGTAGCCTACGAGTCAAGTGACTATGTGGTCAGGCTCGCACGTGAAAG
CAGTGCGCTTTTTGTAGTGCTTTGCTACATCATACCCACCTCGCTATATATCTTTTCTCC
TAAGGACGTCCTGGACCGTGATGGACGTAACATCTGGAAGCTCAAAAGATTCAGTAGACC
GATAGCATGCATAGCTCTCTGCTTCTTGCTTGCACTTCTAACGATTTATTTAGGCCCTTC
GAGAAGCCCAATCACTGTAGATGCTTTGCCGTGGGCTGCATTAGTGGTGGTCGTCTTTCT
AGGAATCTCTTTTCTTACCTGGTACATCTATGGAACTTCCCACTATGTTGGCCCCGTCAA
GTCCCTCACCGTCTGGACGGCTGGACACGCAGTTGAAATCCCTAAGCGGATCCCGCAGAT
CATCACGCCTGAAGAAAGTAAAGGAAGCAAAAGCAGTTTCATGAATGAATTGAAAGAGCA
GGATTTGGCCCATGTTAGAAGTCCTGCTTATTTGCCATCTACTGAGGTACCCACGCTTGG
TGTGCCTCATGGTTATGGTACTTATAATACAGATGGTAGTCTTTGGGTCTCAACTGAAAA
CCAAGGTAATTCACTCAATCAAATTTGACCAGGCTCCTTTTGGTTGAAAAAACTTGCAAA
AAAGAGTTATAGGTACCTTGAAGCAAGAACGAGATGGAATTTAGAAAGTTGTGGACATTT
TATGTTCAATCTTCACTCCTTTTTTACTTACTGATTGACCTGTTTAAATTATCAAGTTAT
AGTTATAATTGTCTATTTATACTGAAAAAAATATTGACTTGAAAATCTCTAAATTCCTAT
GTGATTGATAAGCTAAAAAGTTGAATAAGCCTATTTTTTTTATAAAGTGTGGCAGATATC
CTTGTCTTTTCTTTAGTAGCTAATATGGAGACATATGCTTATATAACTGGGAAACTTTGC
TTGGAATTCTTTGTTTTTTGAGAGCTTAAGAAGATTTATGTTAATCTTTGTTGGTGTCTT
GTTTTGTGTGATGATGATGATGATTTGCAGTTTCAAAAAAAGTCCAGTCTTCTTTAATGT
GAACAAATTTTGCTAGGTTTTCAAGTATCTATGAAGTGTGGATAGGTTGATTTAATTATT
ATTATCAT
>GYJ|c334_g1_i1 len=1322 path=[1:0-130 132:131-132 134:133-1321]
TTCGTCAGCGCTGACAGGTGTGTGTGGGTGTTGTGCACATGTCACAGTAAAAGTGAGGTC
ATCCCCAATCCCCACCAGTGAGCCAGCGCATAGACTCAACACCACCAGCAGTTCTATCGA
GCCATCCAGTTCGTCACCCATCAACCAGCCCACGATCAAGATGGCACGAAGATACGATTC
TCGTACTACCATCTTCTCGCCTGAAGGGCGTCTCTATCAGGTCGAATATGCAATGGAGGC
CATCAACCACGCCGGCACCGTCATCGGTATCCTCGCCTCCAACGCCCCCCCTTCGGCTGA
AGAAACAAAAACAGGCTCAGAGGATGTGGCCATGTCTGATGCTAGCCCTACAGTCCCCAA
GACGGCCGATGCGGCCGGCTTGAAGAAGGGAAAGAGGCGGACAGGAATTGTGATCGCTGC
GGAAAAAAAGGTGACGAGCAAATTGCTGGAAAAGGAACAAGGATCGGGAGAAAAGATCTT
TCTCATCAACGGTAATCTCTTGTCTGGGGTCGCTGGCTATACAGCTGATGCGAACTCCCT
TGTAAACTATTCACGTAATATTGCCCAAGGTCATCTGATGTCTTATGACACAGACATGCC
GGTAGAACAGATGGTCAAGAGGCTTTGCGACTTGAAGCAGGGCTACACTCAGTTCGGAGG
TCAACGTCCCTTTGGGGTCTCATTTCTCATAGCCGGCTACGACCCGCACCACCAGTTCCA
ACTCTACTCAACCGATCCATCTGGGAATTATGCGGCCTGGAAAGCGACGTGCATCGGCAG
CGGTAACTCGACCGCGACATCTTTGCTAAGACAGGACTACAAAGACTCGATGGACCTGGA
TGAGGCCATAGGTTTGGCTCTCAAGGTGCTAAGTAAGACGATGGACGATACAACCCTCAG
CTCTGATCGAGTCGAGTTTGCGGTGATTTCGCTGGATGAGGAAGGTGATAAATCGCATGT
GCATATCTACAAACCCGAAGAAATTGAGTCCCTGCTAAAGGAACAGGGGTTGACTAAGGC
CTTAGATTCTGACACTGCTATGACAACCTGATGTTTCTAACTCATTTCAGCCAAAACATC
TTAAACAGAAAACAACATACACATAGTTTGCTGAATCACAGTTTGTTTGTATTACCCAAT
TATATTGTGATTTCTTCCAGGGTTGCCTGGGTACATTCTTCTGAAAGTTGAATGACACTT
ATTATGAGGCCTTTTTGAAAGAAAAGGAACACAAGTATACATGGTAGGTTCTGTTTGTTT
TTAATGAGGTTTTTGAGAAGTTTATGAGAATTGATGAGATGTTGAAAAAGATGATATTAA
GG
>GYJ|c335_g1_i1 len=344 path=[322:0-343]
GGCGCTTCCCCAGGAGTTCTTGACGAGGAAGAAGTCAGCTCCGTATCCGACGGCGAGGAC
GCCATGGTCGAGTCTGGATGAAGAGCAAGTGGGTTCGTAGTAGACACCAGATTTGTACAG
CTGGAAGGAGTTCTTGCTGGCGTCTATGGCGACGGAGACGGGTTGGGTGTTGATGGCGGT
CATGAGAGCGTTCTCATTTCCGGAGGCAATATCCGAGTAACCGGTTATGGTGGCTCCAAT
GTTGGCTGTGGAGAAGCGGCATGTTCCAGCCTTGGCGGTGTAGGGGTATGAGGCTTCAGT
ATCAACTCCCTTGTTGGCGATGACGTATTTGAACGCGCTGTCCA
>GYJ|c336_g1_i1 len=202 path=[516:0-201]
TGCGCGGGTAGCGCCGGTGTCACCGCCGGCCATGCGCTGGGTGATGGCGGAGAATGAGCG
GGTGGCTGTGGGAGCGGCGGCGCGGGGGATGGCGCGGGTAGCGAGGCGGAAAGACATTGT
GAGTGTTTGGTGGTTGTGGTTGGTTTGAAGATTGGTGGAGTTGCTTGTTTTGAAGTGTTT
GTAGAGTTTGCTTGGGCTTTGA
>GYJ|c338_g1_i1 len=1859 path=[57:0-230 287:231-233 28:234-1858]
TGCATCCACATTATTATTTTTCACCAATTTTCCATTTCCATTTTCATTTTCATACAAAAT
AAATAAAAATAAAAAAATAAAAACTTTTAATAATCATCATTTGAAACCACTAAAATAACA
ACAATAAATAATTCTTTTTCAAACTCCAAAAATAAAAATAAAATAAAAAATAATCATATT
TCATATTTTCTAACAAATCTTCAACAAAAAAAAAATCATCAAACACCATAACTCCAAACC
AACAATCATCACAATTCCCCATAAAAAAACATAATGCTATAATAATCAACTGATAATCAC
TCACATCCTTCTCACAACTGAAAAATCTAAATTGATCTAAATATCTCCATCCCCCCCCCT
CACACACACACACACAGCCACATACACACCAACAAAAACCTCAGTAAATGTTAAAATAAA
AAATTTCAAACTTCAGCCCAACCACCACTTTGTTCATAAGGTTTTCCCACCAAACCTAAC
CCAAACACCACCAAATTCGCCAGCAATCCGACCTTGAAGCCCTTATACAGACCCCCCAGT
CCCGATTTTTCTTCTGTAATGATCCTATAGCAACCCTCAACGATGCCAGCATATGGTTTT
GGACGAACAGATACACAAGCTTTGAAGCACTCTTCATCGGATGGTGAAATGGGCTGGATC
TGGAGTCTCTTTCGGACCGTTTCGAGTGGGAGGATGAGTAGGAGCGCGGCCGAGGAGAGG
GCGAGCTCGGCGAGCCCATAGCGTAGTGGGTCCTGGGCACGGTCGAGGTGAAGGAGTCGA
TCGATGAGGAGTGGGCTGGCGAGGTGGACGAGTGGCCGGAGAAGGTTGTCGAGCAGGGCG
GGCACGAGCAGGGTTGGGGCGCAGTAGAGGCGCCCCAGGCCGCCAGCGGCGCGAGACAGC
TTGCGCATGCCATCAAGTGGGCCCGTGTAGGCGCGATGGCGGAGCTGGGAGGATTGGACA
ATGAGCCTGGTGCGAACAAGGTCAAGCGGGGAGAGGAGGAGGCCGGTGGCCAGGTAAGAG
CCAACGGCGAGCGCCAGCGGGAGGGCGGGGTAGGCGTGGTGCTCGAGCGCAAGTGGCGAC
GGGCCAGGCGAGGGTGCGCCGAGGAGGGCGAGCAGCGCGAGGAGCGCCGGCTGGAGCGTG
GTCGAGAGCCCGTCGAGCAGACAGGTCGTCAGCTGGCCCTTCCAGAGCCCCAACACGCCC
TCGCCACGCCACCGACACACACCACGCATCATCTCCGTCACGCCCCGCTCGACGGTGAGT
GGTAGAACGTATTCGGGCCGAAGGCGTGCCAGGGTCACACCCGAGGGAGTGCCCGAGACG
GAGCGACGGCCCGAGAGTGCGCCGAGCGATGGCCTGCCCGACGAGCGTGTTTCTGTGAAG
TAGGCACCCAGGTCGTCCTCGTCTTCCTCGTCGAGAATATCAATGGGCAGGGGGTCATCA
GGTGCTGGTTGGTCCTGATGACGAGGGACCCACTGGACCTGGAGGAGCGTCTTTCCGACC
TCAAATGGCATGACCATTGCGGTGCTGGTAAAGGCCATGAGGGCGGTGTTGAGCCAGCGT
CTGAGCAAGTCAGCCGAGTCAACTGGGCCGGAGCGGTGGGGCATGTCGAGGTCGTAATCA
GCGAGGAAAGGAGGCGAGGTAGGGGAGACGAGGAGGAGGGCTGAGGAGTGCTTGGAGGAG
GGTTTGTGGGGATGGGCCATTGCGAGGTGAAGCGAGTTCGGGGACTGGTTATGGTTATGA
GAGGAGGTGAGCCAGCTTGAGGCGTGCTCGGAGGAGGGGCGGTAGTATGGCCTGAGTGGA
TGGGGATGAGGAATTAAAAGGGAGGAGGAAGAGTCAAAGGAAGAGGAAGAGGAAGAGGA
>GYJ|c340_g1_i1 len=415 path=[41:0-151 40:152-414]
TCTGGCTGTTCCCACGATAAAGGGTCTCTCCCAATAGCCCATGCGTTGATGAATACTCTT
GTTTTGGTCGGGATGTCGTAGCCTTGTAATTTGACATGTTTGGTTGATTCTCGAGGAATT
AGTAATGGCACCGGAGGGTGTAGCCGAAGAGCCTCTTTGATTATTGCTTTTAAATAGTGC
ATTTGTTCAAGATCATCCTCACTTAAGTTTGCTTTTTTAGGGGCAATTCCTCTAACCTCC
TCTTGGAGTTTCTTCATTATTGTAGGGTGCCTTAGCAATTCAGTCATAGCCCATTCTAAT
ACTGTGTAGGTGGTATCCGCTCCAGCAGCAAACATATCCAAAATAATAGCTTTGAGGTTA
TCTCTACCCAAGGAAGCACCACCATCCATGCTACTACTACTATCTTTCTGAATTT
>GYJ|c341_g1_i1 len=351 path=[53:0-350]
GGGAGGGGAAGAGTCGCGAGAGTGACGACGGTCCGATAGGCCAGAGAAGGAACCAGAGGC
ACACGATGGTTCGGTGCCACCAGAGAGGCTTCGACCTGAAGAGCGTGGACCCGTGGAATG
CAGCTCTTGATTGCCGACGAGCTCCCCAACAGTGCCCCTTCGACCGTTGGAATGGTTACC
ACTCAGGGTGGTCGAACGATGGTCATATTTGGTTCGTGAGAGACGGCCGTCAGGAGCATG
AGCGTCGTGAGGTGGCGCTAAACCTGGTTCCACGGCGGGGAATAGTGGTATGTCCTGTGA
CAACACAGGGGAGGACCCAGCTGAATAAGTTTCCGATGATTCAAATTGGCT
>GYJ|c342_g1_i1 len=412 path=[438:0-147 585:148-216 50:217-411]
GGAACGGGGACAATCGCCTGGAGGTCCAAGAAGCAGCAAGTGGTGGCCCTTTCAAGCACA
GAAGCAGAATATATGGCAATGTGCGAGATGACAAAGGACACACTATGGGTGAAAAGGATG
ATGGAGGAACTGGGCCTGCGGAAAAAGTCTGCAATTGAAGTGTTTGTGGACAATGAGGGC
GCGGAAGCCCTGTCAAAGAATGCAAGTCATCACTCACAAACCAAGCATGTGCATGCCAGA
TACCACTTTGTGAGGAGCTGTGTCGCAGAAGGAGAAATAATTCCCAAACATGTGGACACC
AAGGAGATGGCGGCTGATGTGTTTACAAAACCACTATAAAGAATACAACATGAGAACCAA
ATGAGGAGACTGGGAGTGTGGAAATGGAAATAAAGAATAAGGATGGAAAAAT
>GYJ|c342_g1_i2 len=343 path=[438:0-147 50:148-342]
GGAACGGGGACAATCGCCTGGAGGTCCAAGAAGCAGCAAGTGGTGGCCCTTTCAAGCACA
GAAGCAGAATATATGGCAATGTGCGAGATGACAAAGGACACACTATGGGTGAAAAGGATG
ATGGAGGAACTGGGCCTGCGGAAAAAGTAAACCAAGCATGTGCATGCCAGATACCACTTT
GTGAGGAGCTGTGTCGCAGAAGGAGAAATAATTCCCAAACATGTGGACACCAAGGAGATG
GCGGCTGATGTGTTTACAAAACCACTATAAAGAATACAACATGAGAACCAAATGAGGAGA
CTGGGAGTGTGGAAATGGAAATAAAGAATAAGGATGGAAAAAT
>GYJ|c343_g1_i1 len=279 path=[307:0-278]
GGGAAACCTATTGACATATCCATTTGTGAGGGAAGCTGTGACGAAGAAAACAATATCTAT
AAAGGGAGGACACTATGACTTTGTTAAGGGCTCTTTTGAGTTATGGTGTCTTGACTATGG
TTATACTCCTTGTTAATCTGCATTTGTGTGCATCAGTATCCATGTGTTTTCATGTTTAGT
TTACGCTCTCTCCTCCACTTTATTTTCTTAAAACTTTGTATTGCTCTGAAGGCTGTACAT
GTTTTTGCCAGCAACACATTTTTGGCAGAAAATAAAGCC
>GYJ|c344_g1_i1 len=264 path=[65:0-188 253:189-195 64:196-263]
ATTCATTCATTTCTGTCTAAATGACCCCGAATCGTAGAAGCACAGACTCGTACAACATGC
TCGGCGCGTCGTTCGATTTCGACCCGGATTTCTCGCTTTTGTCGAACAAAACTCACAAGA
ACAAGAATCCAAAGCCGCCGGTCAAGCTTCTTCCCTACCGCCACGGAAGCAACACCACCT
CCTCCGACTTGGACAACTACATCTTCAACAGTGGATCGGGATCTTCCGACGATGAGACCC
CACCACCAGTTGCTCCGATTTTCA
>GYJ|c345_g1_i1 len=360 path=[402:0-212 66:213-359]
GGTAGAATATACGGGTCAGGTGTGGCTTGAAGGCAGCGCAGCCGGATCTTTCGGCCTTTC
GGAATGCCTCTATGTTCATGGCCTAGGCCATAACCTCATCGCCGGAGAAGTGCTTATGCA
GAATGGCATGACAACGCCCATCAGTGAAGACAATTCATGCTTCACACTCAACATTGGCGA
CGATACACTACTTCAAGGCAGATTCGACAGAGGCAGAGTCCTCTTTCCATTATCCACTCC
CGCCTAGGTCACTTCAATGTAAACTATATTATAACTATGAAGAAAGAAAAGCTGCTACCC
GCTGAGTTCAACAGAATTTCCGATCTTGACTTTAATCAGTGTGTCGTCTTGGGCTTTGTT
>GYJ|c346_g1_i1 len=2543 path=[2571:0-2542]
AGAGAGAGAGAGAGAGAGAAAAGAAATAATGAGTAAAATATAATTGATTGGGCCTTCACC
CATCTATAATGTAACTATTTCAAAGTCTTTCACAAACATCAACAGCATCTCAACCCGACA
AGAAAGCCACTTCATTGGCGTTGCTTGACTCTAGTCTTAGATTTGACACCATTTGATGAA
ACTTGTCGATGTTTGTCGAGCGTGTATCGATCTTTCTGTACACCGTTTCTCTGTGCTTTC
CGAAGCTCAATCATGTCTTCGATCATCTTCTTACCCTGCTCCACAGCTTGTTCCCAAGGC
TTCATCCTTCGCTCCTCAATCCAAGCCAAGAAGGCCTCCTCCTCCTGCTTGGCCCGGTAG
GGAAAATACTCACTCAAAGGCATCTTCGCCTCTTCCGCCGTCAAGGGTGGGAACGGTCGT
GAGGGGTTGTATGGATTGGGCAGCCAACCTGGCGGAATCACCGCCGCGCCTTGATTAAGA
TACTCGTCTAACATCGCGTCTGCCTCGGCCTCAGCCGCGAGCAAGGACTGCTCTTTGGCT
CCAAAGCCTCCTGTCTGCGGGTCTTGGGAGCGCGCCCGCAGTCCGAGCGACGTGTTCATG
GACTTGCCCGCGACTGGCAGCCGGCCGGGGTACTGCTGTGGTGCTTGGGGATTGAAGCCT
GCAAAGATGGTCTGGGCAGAGATTCCTGATTGGCTGTTGTCCACCCCCTCAGCTCGCAAG
TTTTTCAGATGCCGTGCAGGCTCGGCCTCAGTTCCAATCACGGGCGCCTTGGATTTGGAC
TTAGTACGGGTTTGCGTTGAACGGGCTTTGCCGCTAGCTGAATCTTGTACAGGTCGGGCA
TCCTCGGCACCCGATAGAGGCTCTTCTTCATCGGACATCTTGGTTCGTCCTCGAGGCGCT
TGATGGACTAGACGTGGCAAGTCCTCATTGACATTTGGTGGAACAGACAAGACAGTTGGT
TTGGTAGGTTTGGATGCCTTACGCTGCCGCGGTGCTTTCTTCGCCACGATTACAGGCTCC
TCCTCATCGGTCGGGGGAGCTTCAACATCATTCCAGCCTTGAGACAGCTCCAGGGTGCTT
GAGGCATTTGAATTTGCTCGGGTCCTTGTTTTGGAAGCTGGAATCGAGGCCATGGTCCTG
TTGCTTGTTGCTGTCGACGGTGGTTTAGAGGTCGATCGAGATAGACGTGTGCTCTTTGAG
AGCGCGACCGGCGGTTTAGAAACTGGTGGCTCAGGAAGCTCCGGCGAAGATGGAGCTGCA
TGAACCGAGGAGGCGAGCTTGCGAGTAGCGCGTTTTGGTGCTGGACGCGTGGATTCCGCA
GGCTCTGGTTCGCCGCTAGACTCCTCTGGGGCGCCAGTGCCTTTGGTTGAAGATGCAAGT
CCGCCCCGAAGGGGTGCCTTGGTAGCAGTGGACACTGCAGATGATGGGTTCTTCTTCCGA
GCATGTGACTTGCTGGTTTCATCTACCTCCAAGCTTAAATCTACCGAAGTTTCGATAACT
GAAGCCGCGGAGTTTACATGCGCTGTCCGCGAATTTTTCGCGAGTTTTTTCGACACCTTT
GGGGGAGGCTTGGTTGGTTGTGGGGGTTCAGCAGGTGCCAATGTTGCGGAAAAAAACACG
CAGGGTCCTTTTTTCTTATGAACTGTTACCGGATCATCACCGACCTCCCATTCGGTAACA
CTTCGGTGACAGTAGCAACAAGAAGTTGTGTCATCTATGTCGAACTTGCGTCCCTTTTTG
AATTGATTAGGGGTAAAGTGGAACCCAGCGCGAGCAAGTTCTGCTCGGCTAGGGATGCCT
TCCTTGCCTTCGTGTTTCCAAGGGCCATTGGGCCCACAAAATGAAGCCAATCGAGCATCA
AACAAAACTTGCCCTCTGGGAAACCACTCATCGGCAGGATTCCAGAGATGATCAGGTAAA
TCCGACCAAGATGGTGTTTGAGTGTCACGCTGGTGTTCTAGCAAAGCGAGTCGGGCATAC
TGGCAACTTGGACTCCACTTGCGATGCAAAGCCCAGGGATCGTCACCTTCAGCCCAGCCT
TTCATTGACTCTCCGCACATCCAACAAGTCGTCCGATCCGGCTCACACTCAGCAGGATCA
TGGAAATAGCCAGCGGAAGCCAAGACCTCGGGCGTTAGAGAGAATGATGGGGGATGAGGC
CATCGGCAAGCTTTAGGGAGCGATTTTTTGACCTTGAATGTCATGACCCGAGCTGCGTGA
GAGCAGAGATCAGGCCTGATCCCGGTCGACTGGGGAGTGGCTTCCATCGAGCAAGGACGC
GCCAGGTAATTTGAACAAATTGATCTGATGGATAGGCGCCTCAAACACGTCCGAATGGAT
TGGTATTGGATGATCGATGGAAATGGCTGGTCTTGGAGGGGTGATTCGAAGGGGATGGCT
TAGGCGAAAGACTGGGGTTGAAGCAGGAGAACGCAAGAGATAGCGATGACGATTGTGGTG
GCGGGTGCGATGGGGATGGCGATAGGGATGGGAAAGAGGATGAGCTGGAGGGTTGAGCTG
TCTTGGCTGTTGGCTGTTGACCG
>GYJ|c347_g1_i1 len=314 path=[342:0-313]
TTGAGTATAAAATTCAGGGTACTGCTAAATTCAAAAGCCTTGAATTACATAAGAGTAATA
GTTGCGGGATTGTACATGTAACTACATATGTACACTTCTGTTGGAGAAAAAAAGACAAAC
ATGAAACAGTAACATTCACATTTCAATGAGACTTACATGTGCAGAGGTGCAGGTTTTTAA
AGGAAAAAAGCGTGAACGATATCAGACTCAAGTTTGTGGATTGAAGTGATGGTACTGGAA
GCGTTCAGGATCTTGAGGCCAGATGAGCGCTCAAATAGTAACGCGCCACTCTATAGGAAG
AAAGCGATTCGAAA
>GYJ|c348_g1_i1 len=229 path=[47:0-53 100:54-228]
GGGAAGGACGATGGGTGAAATGGATGCTGTCAATTTGAATGTTAATTTGAAGGCGAGGAA
CATTGAAGTGTTAATTGCCGCAACAATGACTGTGCTGTTTGGTGTTGGCAACAAAGTATT
GTACAAATTAGCCCTCGTTCCTTTGAGAAACTACCCTTTCTTTTTGGCCCAGCTTGCTAC
TTTCGGACATTTTTGGTGTGGCAGTTGTTCTTGTCATTCATTTTTTTAG
>GYJ|c349_g1_i1 len=1737 path=[97:0-94 192:95-1736]
GGTGGATGCCCTCTGGGAACCTGCCCAGCATTTTTGTACCTTGGTCTTCAATCTCAACAG
ACGGCTGATTGAAGTGCTTCTTTTTCTATAACCAGTTGCATTAGACCTTGACGGGCTCAA
CAAACCTTGGAAGATTTGTACGCGATGTGGACTTGACACTTGACATCAACCCAATTCACC
AACCACTTATGCCAGACAAGCTTGTCGCAGACTGTCTGGGACAAACCATGGAGGTTGAAC
ATCTGAGCTTGCAAGTTTGGGGGCAAGACTTTATCACCAACTTAATCGCCCTTCGGATCT
GCTGCTTACCCAAACTCGTCCGCCTCGCCCTCATGACCGACTCTGACAATGGCGATCGGC
ACAAGAAATTCAAACTTGACCCCATGCTTCTCCTCACCCTGCCAAAGACTCTTCAAGAAC
TCGAGCTTTATGGAGCTCCGAATGATCTCATGGACCTGTTGCCCGAAATTTGTGAAAAAC
TACATCGACCCTGGGCCATCAATGAACTTGACCCGAATTCACCTAGCTCGTCTCTGGATT
CCCCCAAACCCGCAAAGTATACGCCCGGATTGCGATCGTTGGTCATCGACACAGACGACA
TCCCTCGACATGATCCAAACAAAGTCTTCAAAGCACTGGGCCGCTCACTCGCACCCACAC
TTCAATCATTCACTCTAGACTCTCCGGTGGAGGAATCAGTCTTAATCGACTTTCTGACCG
CCGTTCCAATGCTCCGGCATCTCCAGCTGAATTGTATCAGAATCTCGCCCGTCCTATTTG
ATGGTCTACCACCTCTGACTGAGCTGCACACTTTGGAAATGGAAGTTGATCACGAGTATC
ACAGACCAGACTGGGATGGGTTCTACAGTTCGTTGGGCAACTTTTTGAGCCACTCGCCAA
ACTTCCAAATATTCTCATTCCCTCAAGGTGATGCCGATGGCAATTCAACATCCAAATTAA
TTGAAGTTCTTGTTGAATCAACTACGAAGAATGAATCCATCCGTTCGCTGTTCAATAAGG
ACCGTCCGATCAGTTCATTGATCAATGTTGAAATATCCAACTCTAGCGTCCCCTCAATCG
ATGCACTTGAGCGGTTGTGCCAATCAGCGCCACTGCTTGAATATCTTCACATCGCCTTAC
CCCTTGATCATTTGCCACGTGCGGCTGCGGCGATTGGAAGTCTCAAACATCTAGCAAGCG
CCAAACTCCGAAATTGTAGTCTCTCAAAGACTTATTCTGTTCGTGGGATCGGTGGTCAAC
CAATTGACTTGCTCTCTTCAATCGGGGGGATGAGTACAAGTCAAAACAATTCTTCATGAT
CTACATATCTATTGTGGTATGTTGACCTTGAATTCCCCCCTAACACTGTATATGTATATA
TCTCGATCTTGTCTCTCTCTCTGTCTATATATATACATCAATTGTCATCATTAAATTGAC
ATGAACAAAGTCAAATAGGAAACCTGTCTTGTACAACAACAATGAACTATGACATTACCC
CTCTGGTGTCAAAATCTTTGTATTTTCCTCAAATCAACAATCAGAGGCTGGTTTCCACAT
AACATACCTGATGACTTTATTTTCGGCTTATTATCTAATGAGTTTCTTGTTTGTGGTGTT
ATATTGAGTAACATGAAGTGTGTGCATGTAGCCTTGAAAAAGAGAATGTTTTACCTCATG
GGTTGTTTTTTGTAACTAGCTAGATATTTATTTGTATGGTATGTATCCAGAGAAAAT
>GYJ|c349_g1_i2 len=2100 path=[193:0-457 192:458-2099]
ACAGGGTGCATGTGTTTTTAATTTACTTTCCAGATTCTAATTATCTCACTTTCGCACCTG
TTTTCCTCCCCTGTTGGGCCCCGAGCCGGAACCCGAACCCGGCCTTCTGCCAAATACTGA
CTCCAGATGCCATTGACCCTCATTGACTTCTCAATTCGAAAAAGCCTCCCAAAACTTTTT
CTTCAAACGTCTGGATAGTTGCAGCAGGCGAGCTAAACGAAATCGATGAGCACTTTCCTG
TTTATCTCAAGAGGGAAATAGATATACCTTTCAAGATGTCCATCAACAACCTATCCGATG
AATTATTTCTTGTAATTGTCGAAACCGTCGAGCGCGATGAGAAAGATCGGGTGGTGACAT
TGAAAATGTGTTGCTTGGTCAATCGACGATGGCTTCGGTTCGCCCAACCGCTGTTGTATG
GGAAAATTGCTATCAGGGAAAGTGATCAGCTCGTCAGATTGCATTAGACCTTGACGGGCT
CAACAAACCTTGGAAGATTTGTACGCGATGTGGACTTGACACTTGACATCAACCCAATTC
ACCAACCACTTATGCCAGACAAGCTTGTCGCAGACTGTCTGGGACAAACCATGGAGGTTG
AACATCTGAGCTTGCAAGTTTGGGGGCAAGACTTTATCACCAACTTAATCGCCCTTCGGA
TCTGCTGCTTACCCAAACTCGTCCGCCTCGCCCTCATGACCGACTCTGACAATGGCGATC
GGCACAAGAAATTCAAACTTGACCCCATGCTTCTCCTCACCCTGCCAAAGACTCTTCAAG
AACTCGAGCTTTATGGAGCTCCGAATGATCTCATGGACCTGTTGCCCGAAATTTGTGAAA
AACTACATCGACCCTGGGCCATCAATGAACTTGACCCGAATTCACCTAGCTCGTCTCTGG
ATTCCCCCAAACCCGCAAAGTATACGCCCGGATTGCGATCGTTGGTCATCGACACAGACG
ACATCCCTCGACATGATCCAAACAAAGTCTTCAAAGCACTGGGCCGCTCACTCGCACCCA
CACTTCAATCATTCACTCTAGACTCTCCGGTGGAGGAATCAGTCTTAATCGACTTTCTGA
CCGCCGTTCCAATGCTCCGGCATCTCCAGCTGAATTGTATCAGAATCTCGCCCGTCCTAT
TTGATGGTCTACCACCTCTGACTGAGCTGCACACTTTGGAAATGGAAGTTGATCACGAGT
ATCACAGACCAGACTGGGATGGGTTCTACAGTTCGTTGGGCAACTTTTTGAGCCACTCGC
CAAACTTCCAAATATTCTCATTCCCTCAAGGTGATGCCGATGGCAATTCAACATCCAAAT
TAATTGAAGTTCTTGTTGAATCAACTACGAAGAATGAATCCATCCGTTCGCTGTTCAATA
AGGACCGTCCGATCAGTTCATTGATCAATGTTGAAATATCCAACTCTAGCGTCCCCTCAA
TCGATGCACTTGAGCGGTTGTGCCAATCAGCGCCACTGCTTGAATATCTTCACATCGCCT
TACCCCTTGATCATTTGCCACGTGCGGCTGCGGCGATTGGAAGTCTCAAACATCTAGCAA
GCGCCAAACTCCGAAATTGTAGTCTCTCAAAGACTTATTCTGTTCGTGGGATCGGTGGTC
AACCAATTGACTTGCTCTCTTCAATCGGGGGGATGAGTACAAGTCAAAACAATTCTTCAT
GATCTACATATCTATTGTGGTATGTTGACCTTGAATTCCCCCCTAACACTGTATATGTAT
ATATCTCGATCTTGTCTCTCTCTCTGTCTATATATATACATCAATTGTCATCATTAAATT
GACATGAACAAAGTCAAATAGGAAACCTGTCTTGTACAACAACAATGAACTATGACATTA
CCCCTCTGGTGTCAAAATCTTTGTATTTTCCTCAAATCAACAATCAGAGGCTGGTTTCCA
CATAACATACCTGATGACTTTATTTTCGGCTTATTATCTAATGAGTTTCTTGTTTGTGGT
GTTATATTGAGTAACATGAAGTGTGTGCATGTAGCCTTGAAAAAGAGAATGTTTTACCTC
ATGGGTTGTTTTTTGTAACTAGCTAGATATTTATTTGTATGGTATGTATCCAGAGAAAAT
>GYJ|c350_g1_i1 len=207 path=[33:0-206]
GAGTGCAATCTATGAGGAGCACAAGTCAGTATTGCTCCCAATCCCCAGCTGCCTGCAAGA
TCCATATACTCATTTGTGATCAATTTGTGTCATGCTCACAGAGACGAAGATGGTTTCTTG
TGAGTTTGTTGTCCATCGAGCCATGCCAATCGACTTGATTTGATTTGTATCGTTGGTCGT
CTAGATACGTGACCTACTCGGGTGAAA
>GYJ|c351_g1_i1 len=552 path=[47:0-30 23:31-551]
TTATAGAAGCTCTTTTCGTCATTACTCAGTGAGACAAGATTCATTATGATCTCATCACCT
CGAGTTTATGGTCAGTCAAACTGGTTTCCAAGAATAACTCACATCAAGTGTTCATATCAA
TTATACAAACAATTCTTTTTGTTCTTTGCTGTATTCATCGTTTTGCTTTTTGGAATTGCC
ATGGCAGCTTTCCCTCTGGATCGCAAGACGTTACTCCTGGTAATCACAATAATTATTACT
GCCATCGTTTTTCTCATCATTACTGGAGTGCTCATTTTTTATGAAGTCTGCCGAAAGCTG
GAGGAATTTATCCCTCCCCAAGTGGAAGAATCATGGAGGTATAGAATCGAACACATTGAA
ATTTAAGCTTCAGCAACAGATTCCAATCGTCAGCACCTGACTATCATCTTATCTGAAATC
TGAACCTCCTTGGGACTTTGAACCTTTTTAGTCGTTTGAGCATTTTAAAAGGAATAAACG
TTGACTTTTTAAAAGGTTATGATTTTGGAAAGTTCTTGTTCCCTATTGCCTCTGTGAAAT
CTCTTCCTGGGG
>GYJ|c352_g1_i1 len=545 path=[37:0-229 577:230-544]
GGAACATATGGACTGCAAGTGCTCATATTATTACAGCGGTTATAGGGTCAGGAGTGCTTT
CACTCTCATGGGCTACAGCTCAATTGGGATGGGTTATTGGCCCTGGAGTTCTCATTGCTT
TCTCTTTTGTTACTCTTTATACCTCCACCTTACTTACAGATTGCTACAGATCTCCCGATC
CAGTCAAAGGGAAAAGAAATTATACCTACATGGACGCTGTGAAAGCAAATCTAGGAAAGA
CCCAAATATGGCTCTGCGGCTTCACACAGTACACCAATTTGTATGGAACCTCAATCGGCT
ACACCATCACAGCATCTATCAGTATGACGGCTATCAAGCGGTCAGATTGTTTCCATGAGC
ATGGGAGGAAAGCTCCATGCCACCCCTCCAACAACCCTTACATGATTCTATTTGGAGTCA
TACAGATCGTTTTATCTCAGATACCCAACTTTGACAAGCTCTGGTGGCTTTCTATAGTTG
CTGCTGTTATGTCATTTAGTTACTCTACAATAGGACTTGGCCTTGCTATTGCCAAAATGG
CAGAA
>GYJ|c353_g1_i1 len=2082 path=[33:0-1678 1711:1679-1679 32:1680-2081]
GCGGACAGTCTCCACTGAACTTTTTCAGTCGCGCATACACTCAACTCTCTCCCAACTCCG
CCCCTCCTGCCAGCCTCAGCCCCACTCCGAAGTCATTTTCCTAACCATTCCTCTTTCTTC
TCGCTTAACTTCTTTCCTTCCATCGCAATTCTACCACCCGTCTTGTTCCTACCAAACTAT
GCCCTCAGATCTCCCTCGCGACCCACATCTTGACCTCTCCGATACTTCAGATCAGAATCT
CGACCCTGTGGTGCCTTCGAGCCAATTCACTCAACCAGTCATCGTCTCTCGACAATCATC
TCGCAATATCCGCAAGCGCCCCAGGCCTCGGTCACCCAAATCGTCCAAACCTGACGCTCC
AGTGACCACACAAGTGTCGTCATATTCCGATGGCTCACAAGCTCAAGACGCGCTTGTCAG
GTTCCAGACATCCTTTCTGGCCTCTCTCGCTGGCCTGTGGCGTGTGCTCCTCTGGCCTCT
CCGTTTTCTTATCGCCATCATCATTCCCAATACCCTCGGAAGCTTGCTCGCATATGGCTT
GGTCGTGGGCGCAATATATTGGTTCGGCGCCTCGCTCAGCGGCCTGCTCGCCCGGGTCGC
ACTGCCCAGCCCACTCAGCCTTTTCTCGGCATCCCTCTCGCCAGCCATCTCAACTCTTGT
CTCGCCAATCACCTTCTTTTACTGTACCACCCTCCGTGGGCCGTTCTGCGCGCAGCCCGT
CGCATCCAAGGCGAACATCGCCCAAGTGGCGCGCACGATGTCTGGGACGGCGCAGAAGGC
TGCCGACATCTTTGACTCGGTGGCTAAACTGAGTAACCCTGACGAACTCGGGCTGCATCA
GTCGGAGATTATGGAGCTGGCGTATGCAGTGCGCTGGTCGAGTGAGCTTGTCGGCAAGGA
TGCGCTCGGAGAGGGCCTGTCGGAGCTCAGCGGGCTGACGCGTGACGTCAAGGACCAGAT
GGTTGAGTTGAACGGGCAAGGACTCAATGCCTTTTCGTTCATCGCACATGAGTTTTCGCG
ACTCGGTGACCTAATCGAGTGGGTGGAGAGTGGAAAGAAACGGTACAGCACGAAGACGGT
CGCGCAAAACTTGGAAATTCTGTTTGACCATCTCGCGACGGAGCTCAACAAGCTCCTCAA
CGCGATTGAACGCTCGATCCCGCTTGTGTCCCGGGCGGCCGACCTAGGTTTGGGCGTATC
GGAGCGGCTGCACGAAGAACATTTTAAGCTTCAGCGTATGCAGGAGCGGCAGCCACTGTG
GCGCAAGCTGCTCGACAAGACAAGCTCCTCAGGCCGTCAACTCGAGCGGGACCTCTCGCT
GACGTCGGAGAGTATTGTGAACCTCCGAATGACGTGGCGGAAACTTGAGGAGATCCGGAC
AGACCTGAAGGCCTACCGCAATAACGTTGTCAACTTCAAGTCATCCATGGCTGGCTGGCA
CCTAGCCGATCACGGCCTATCAGCTGAAGATGAGCTGTTTTCGATGCGTCACATTGTCAA
CCAATTACAACAGACAATTACCCAGGTGAAGATGAAATCAAGAGGAACAGTGCCAAAAAT
CAATGCATCTGCAAAGGCAAATAATGGTCCTGAGGGACTTGAAAGGTTTGGAAAGGATTT
CAATGTTGATTGATTCATGGCCGGCTGAGTACCTTCAAATCAAAGCTGTGCTGCTATCAT
TTTTTTTTTAGAGAAAAGGAATTGAAGTTATAGCTTTTTTGCAGGATTGTAAACAGTATA
AATCATTTGGAAACATTTCATTCAAAAAAGATCAAAAATTACATTTAACACCACTTGCCT
TTTGTTTGATGTATTTTGCAACTAGTCCATTTTGATCATCTCTGTATGTTGTATATTGTA
TTTTTTGGCTTTGGTTTTGGCAAGGGTAAAATTTGTATAGTAATATAATTTTGGATTAAG
TCAAGTTTTTTAGTTTTGAATGTTTTTGAAGATGAAAACAACAATAAAACTGAAGTTATA
TGGGAAAGGAGATATGGGAGGAGATGTTTGTTATGTTTTTGTTTTTTATGTTTGTATATT
TTGGATGTTGGATTTGACTACTTAGGTTTTTTTTTTTTTTTG
>GYJ|c354_g1_i1 len=348 path=[53:0-347]
AATGAATCAACTACTTCTATGGACCAACAACAAGAGTGACCAAAAAAACCATTGTATATA
AGATTACTCCCACAAGCTATAAAAACTCTAAAAAATCCTCAAATTCTATTAAAGCTGTGT
ATCAATTTACCATCAAACTCTCACTCAATCCAGTCAGTAATTCACCCTCATCATTTTCAC
TTATACTGCTTCTTTGTCCAGTCCCACACACCTCACCACACACTACTACTACCATGAACA
TACTCTAAGAACATAAAATAGCTTACCCATTATCCTCACTTTTGCTACCATTACCTCTCA
CTTTTCCTTGATGAAACATACATACTCTCTCACAAAATTCAGATTCAA
>GYJ|c355_g1_i1 len=419 path=[53:0-418]
ATACTGAGATCAGTCTCCAGTCCTTTGTCCAACATTGCCAGCGATTCTTTGTTGCAAACC
TTCTGTCACTCATCAGCATTTAAGCTTTTCATGGCTTCCGCATATGTTCTTGGCTTGGTT
GGATTGTATTTCAGGGAATTGGCATTGGCACAAGTCATGAGCTGATTTTGGAGATGAGCA
GAATGTCGGACATAGTCCAGATGGTCCGGATGCCCAAGTGGAGGAGCAGCAATTGTGAGG
AAAAGCTGTTGAGGATGTGATGGTGTTGGTGGTGGACCAGATGTGCTAGGTAGTACTGAA
TCCTCATCATCCTACATATCTGCATCACAAATCTCACCTGGAAGTGGGGGATCAATTCCT
TCATTGTCACCTAATTTGAAGAATCACATGTCAGGGTGTATTGCATTGGAGCATCGAGG
>GYJ|c356_g1_i1 len=2353 path=[2417:0-2352]
TCCTCTCCTTTCCTTCCCTTTCCTCTCCTTCCCTTCTCTCTAACAATAACAATATCATTC
CATGTCATTCAACTCTCGCTCCTCCTTCTATGATCCCAATCATCCCGCTCTTCTCCCCGA
CCACCACATCGCTCGCCTTTCCCCCGCTGAGTGCGATGCTGCCTGTCTCCAGATCGACCA
GATCCTCCTCTCCCTCCTTCAAAAAATAGATGCCAACTTTAGCAAGTCCCACAGAATCAT
CACTGATAAAATATTACCCGACCTCGAGCGCCATGGCCAGTCAAGTAAAGTCGTCTGGGA
AGGCTTAAAGCTATGGCAAGGTCTCTTTGAAGCTTCTGCCAACGTCAAGCTTTCTGGAAT
CAATGGCCACTCTCAGTCCGCCTCCTCTCCAGGCGACTTCTCTCATCATTCAGACGACGT
CCATTCAAGCACCGCCGATGCCCATCCTGACCCCAGTCTGGCCTCGCGACCAGCAACTTG
CAATCTGCCCGATTCTCCCTTTGAGACTCTCAAGCACGACCTCCGACAGAACCTCGGCAT
CGAGCCCCAAGTCTCTCGCCCCCCGCCCCTGTCCGTGCCAGCTGCCCAGCCCCCAGACGA
AAGTCGCCAGAGCGGCTCAACTGCCAGTCTTCGTCGCCCCCTCCACTGGCACGATCTCAG
CATTGACTCACCGGACACCACCCTGCAGGCCCCTGCTGCCCAGGACCTCTCGCTGCTCAT
GTCCAGTCAGTCGGGCAACTCGCTCGACTCGGGTCTATCTCTGTCTCTCCACGAATCCAA
AGCCCAAGAACCCGGCGATGAAACCCTCCAGGGTACCAGCTCCCGAACCACGCGCAAGAG
CGGGAGCCGAGTAGGCTCCAAGCTGCTCCACCAAGCACTATTGCGCGACACGATGGCCGG
CACCCACAGACGCCAGACGACCAGCACACCTGCCAAGACCCACTCGCATCGCCCACCAAT
TGGCCCCAGCTTCCCTCCAGAGGTCACTGATCCCGAATGGAATGGATTAGCTGACTTGCG
CAAGGTCCCCCTCGATGGCTTTGGGTGCTCGGCCAAGACCCGGTCTAAGTCCCAGCTCGC
CGACGGGTCGCTCGAGCGAACCCTCTTGGGCTGCTCGCAGTCGGACGACCCTGAGGAGTC
TCTCCGCGCTGGCATCTCGCCCCCGCAGACGATCCACTTCTCTGTCCCACGCTCAAAGCT
CGCCCAGACGCCGTCCAAGGAAGCCGCGCGACTAGTGACTCGCGACGTGCTCGAGACGGC
GCGTTTCCGGGCTGGCTACGCCAACCCAACCGATCTAGAGGACAGCCCGCCTCTTGAGCC
GCCGAGTGTGCTGCGCGAGTGGACGGCACGCGGGTACGAGTCGCTGTTCAAGAGCCGGGC
CCAGATCGACACCCAGACGGCCGACGAGCCGAGCCCAGCGGACCTTGGCGCCACCGGGAC
GGCTGGGGGTCCACGGCCTGGTGGGGTGCATTCGGGCACGTCACGCGACGTCTCACGCTC
GCTGATTGACCTCCGAGATGGGGACACAAGCTCAGCGCGGACTCAACGGGGCCAGCGGGG
CGGGCTTGAGGGGCGCGAGGACCCGTTCAGCTCGGGGCCCAACACGCGCTCACGTGACCA
CAAGCACTCAGCTGGGCGTGGCAAGGCAACCGGACGGAATGTTGTTGAGCATACAGGGCC
CGCCACGCGGCCAGAGAGCCCACCGGACTCACCGACGTTCTTTGGAATCAGGCACGAACC
GAGCCGGCAGCCAGTGGCGGGGCAAGCATCGACATCGCAGCAGGTGGCGCTAGAGCATGG
GCGCGGAGGCAGAGAGGCGTGCGGGGAGAGCTTTGTGCCGATGCGGCCAGATGAAATGGA
CACGTTTTTTGGAGGAAACTTGCTTGAGAGCGAGTGCTTTGAACCGAGTCCGTTGCAAGG
AAAACGGGTGAGGTATACAGACCCCAAGCCTTGAGGTTGGGTCGATTGGGGTGTTGGTGA
AATGTTTCTTGAACAAGTAGGAGTCGGGGGGAGGGGGAATGGGAGATAATCAGGTGAATC
AGTGGTGGGATAAGGTATTCATGAGTTGTTTTTTTAGTTGTAGAATGATTAGTATTTTTT
TGAAGATGATAATAGTCATACAAGAGAAATAAAAGTATATGAAGTTGTAAAGAAAATCAA
AATTTGAAAGAAACTGTGGATGTGGGATTGATATATATGTATGTATGTTGAAGATATTTA
TGTATAAAGCTAATAAAAAAATTGATCAATCAAACAATTTTGATGATGATGAGAACAATA
GTAGGCTTTGAGAAATTGATGGAATTTTATGTGGGTTAAATTTATAAGATAGTTTTAGAA
AAGTAAAAATGAG
>GYJ|c358_g1_i1 len=276 path=[301:0-153 24:154-275]
CTCGGTAGCCCCCTTCACTTGAAGCTTCAGCCCAAAGCAAAAAACAACGTACAAGTGTCA
GGTCGATCAGGACGTCAAGCGATCGGAAGATGGATGATGGTACGAAGGACAAAATCAAAA
CAGTGGACAGGACCACAAAGGTTCAGATGTTTACAATCATCTGAGACATTGGTCTAGCTA
GCAGGTCATGTGCAAGAGGAGTAGGGAAGCGCAAAGGGTGATGATGATGATATAGATGTG
GATGGAGCCCACGCTGTAGGCAATCTCGTGATCTCG
>GYJ|c359_g1_i1 len=1251 path=[53:0-1250]
GGGAGGGTAAATCACATCTGTTGATTTTACTTCATTGATGTATAAGTATGTTCATAGATC
AAGTGTATACATCAAAAACTAAAATACAATTAAATTGAATAGAATTCAAACAAAACAAGT
CAAGAGACAGACAATTTAAGATCATAACAATAAAGTGTTTTATAAGTAATAAAATAATCA
ATCATTCAATTTAAAATTGTTTGTTTTTATTCTTTTTTTCAAAGAAAAAATCATCATCAA
ATTCAAAATAAATAAATTGAGTAAAAAGCTAAGAGAGCTTCTTATATACATATATAAATT
TATATCTTGATGATTGATAAATAAAATAAATAGAAAATTTAACAAAAATTTAGGGTCAGA
TGATCTTGACAATATCTGTGTAACCAGTTTTACCAGTCTGAGTTGAGATCACTTGAACAG
AATATTTTCCGCTAGCCCAATTGTTAGGAATAATCGCATCGTATTTTCCACAGGGTCTTT
TACCATTCTCACCATGATAACAGTTCGGTTGGGTACCTTCAACTTGATTCTTAATCGTAT
ATGTGGGTCCATTATTTGACTCGCTTACTAATTGTATCTTTACCGTTCCTGGTGGGGCGT
TTAACCAATTGATGTTTAACTTGTCTCCTCGGTGCTTGATAACTTCGCACCTGTACGTCG
CACATGAAGGACTTGTAACGTATAATGTCGTACTTTGATCATTATATGTTTGACAATTAA
TCATCTTCATATTCGTCATCAATGATAACGACGATAAGAATAACAATAATTTAATCTTCA
AATAGACTCGTTCACTCCCGAAGTTCACTTTCATCTTGTGAATTGATGTTTGTAAGAAAT
AAGTTGGTTTTTTATGAGTTTTTTTGGCGGAAGAGAGTATGTTTAAAAGGGAACGAAAGA
GAAATTCGATGATGATGATGATTATGAAGCGATAGAGAGAGTCAAGACAGAGGTAGAGAG
AAGAGAGAACGAAGGAAAGAAAGTCGTTTGTATATGTAGAGAGGAGCGACCGTTATGATG
TTGTATGTTGAATAATCGATCTTCGCGCAAGTCCACAATCGGATTTTTCAGGCTGTCTTG
TTAGAGCTGATGATTTGATGATTTGATGAGTTGGTGAGTGGATGATGATTCGATGAAGAT
TTAAGAGGAAGTGGAAAGAAAGAACCAAGAACGGACAAAGCGAAGGAAAGACGCGTATTA
AATACGTGCATGTATTCTATCTAGACCGACCTGGTTTCTTTTTTATTTATT
>GYJ|c360_g1_i1 len=559 path=[578:0-378 42:379-558]
GAGTGAGAGTGAGAGTGAGACTGATGGGGAGAACGAAGATGTTTTTGAGACTGATCGAGC
TCGGCGACATCCTCAGGGATCCGGCTGGACAAGAGACTCAAAGGCCTTGAGCAACTGGGC
TCTGGCTTGAGCTCACCGAGAGGGTCTTCCCTGGGAGATGGATGAGAATCGGAGGCGCTT
TCTTGAGACCGGATGGCGAGAATGGGAAGGAGACCGACGGACTGGCCAGCGGGAGAGGCC
ATCGAATTAGTCGGGGGGCGGAGAGAAGGAGTCGAGAGATCCGGGGGGGAAATCGGGGAA
CTCTGAGCCAGGGGAGAGGAGATGGTCGGGGAGGAGCTCGGGGTCAAGCCATAGTGGGCA
AAGGCGGGGGGAGAAAAGTGAATCGAGGAGCGTTCGGGGGACTGACGAGAGCGAAGGTCA
GGGAGCGAGGCGGAGGAATGGTGACGAATCGGGGTGGATTCGGGGTAACGGTACAACAAA
GGGCGATGATGGTCAGGCTGGGCCAAATCTCGGGGGACAAGAGTCGAAGTGGGTCCGGGT
ACGGGTACGGGTACGGGTA
>GYJ|c362_g1_i1 len=466 path=[57:0-54 112:55-465]
GTAGCGAACGCAGGAAGAGACAGGTGAATGAGTTAAACTCTGGGATATTGTAATTTTTTT
TTTGCTTCCGTAGTAAAGGTATTTGGTAACAAACAAAAAAGGTATCAAGGTTCTCGAAAA
CTCCTACCCATAAGGAAATATAATCAAAAAATTGCCTCTTCTATGAAACAATGCTTTAAA
GAATAACTAAATTCGAAGTAACCAACCCATTGCCCCCCATGATACATGCCGATAATACAA
AAGCAAAAACTAAAATGCACCGAAAGAAAACTAATACTTGAAACCGTAATGCGAAAAAAA
AAAGACTTGCCACAACTCCTAGCCAATGAACTCGCCGTTGATGAGAGATTCCCAGCTAGA
CCCAGTCTCCCAAACCTTTTGCATGAGAATTCTCGCCCGTTGAAACTGATTCATCCCACT
ATTCTCGATCCCTAGAAGACGCTGTAGTATGTACTCCCGGTCTTCT
>GYJ|c363_g1_i1 len=3637 path=[3711:0-2936 33:2937-3636]
CCCCCTCCCACTCCCACTCCCACCCCCAATTCCAATTCCATTTCCATGTCCATTGCTCAT
AACAACAGACTGTTGTTGGAGCGTTGGATGGTGATTAGCATGGTGGACTTCAGAGTCTGA
CAACACACCTTCTTCTTCTCGATCTGGAACTGGCACCAGCATCGCTCCCGAGCTCGCCAC
GCGCTCCTCAAGATGCCTAGTAGTAGTAGTCCCAGTAGTTGTTGGTGGGCCCGACTGCGC
CCGGGCACCATTAATGGAGACGTACTGGTCCGGGAAGCCCCCATCAGCGGGACTCATGTC
AGAGGGTGACATGGTGAAGCTGTTGGGCGAGCGGAGGTAGCCATCGACAGAGTGATCACG
GACTGCCGCACATGCTTCGGCCTTGGCGCGTAGTGCCGGGTTGCTCTTGGGTGGCTTGGA
GGCGACGGTGCGTCTGGCAATGGACAAGCGACTAGAAGATGACGATGATCCTGGTGGGTG
AGCAGTAGCGCTAGCAGATGACAAGTCATGATCGACGTGATCAGTAGTTACCAAGTGCGT
AACCTTGGCCTCATGGACCGCGCCCTTGTTGTTTGCCATAGCAGAGAACTTGCGGTTTAG
GTTTAGTTGGGAGTTGGAACCCCCGTTTTGGTGGCTATTCGTCACGCTCGATGCCCTCGA
CGATGGCCGGTGGCCACGGACTGTATTCTTGTCCTCACCACATCCAGCGCGCCCACTGCC
ACAAGACAGGGTCATGTCACTGGCAATCGACTCACTATGGCTGACGCCCTTGCGTGTCAG
AGGTTTTGGGGCGCTGATTGGTGCTGGCTGCGATTCAGCCATGGTAGGAGTCGTTGGGGG
CATGGGCGGGGGGGGAGCTGAGCCATTGAGCGAGCTGAACCGGTTGTTTGGGCCACCAAT
AATGATTGAGAAGCGCTTCCTGGTTGGACTGACAGGCGGGGTGGGGCGCTTGGCACTCTG
GGGACGACTGGAGAGGCGCCGAACACGGGAGAAGAAGGTCTCTGTGACATTTGATGGATG
TGGAGAGGAGACAAGGCCAGTATGGTGATGATGAGCATGAGAGCCAATCGAGGCAGAGTA
TCGGTGGGAAGTTTGAGTTCTTGACTTGTTCTTTGTTCCATCCAATTGAGCATTATTGGT
ATTGATAGCCACTTGATTACTCGAACCCATCGAGTTTCTCGACAACAAGGCTGTAAACGA
TAATGGTCTTCTGGGCTTAAACTTTTTGATCATTCCATCTTCAGCTTGTTGTTGATAAAG
TGAAAGATCCGACTTGAGATGATTATTAGATTGACTAGAGCCTTGTTTGCAAGTACCAAG
ACAAGAGGTTGGAGTTGTACCAGTAGCACTGGCACTGGCACCACCGTGAGAGCCACGGGA
GATGTTTGAGCGACTCTTTGAACTAAGTGCGCGATGGAGGACTGAGGAGGCACTACGAGG
GGGGGCAGGAGGTGAGTGAGAGTGAGGGAGAGAATGTTTATCGACAATTTCAAATGGCGA
GGTCGAGCGATTTGCAGTTGACCTCGTCCGAGTCCTCAAGTTTCGATCTTCGTCTTCAGA
ATCAGCAGCAAAAGCCAAATCACCCAACTCGGCACTGTTGAGAGTATATATTGACTCTGA
TAAACTTGGCTTGCGGGCCAAAGTGTTGGACCATTTAGTTGGATCGAGAGACTTGTTGAG
AGGTAAGACCGAAGGGCGCTTTTTGCGCAGTTTTTTGCGCAGATTGTTGATATTTTTGTT
GCTCTTGTCCTCGTTGCCAAGGAGGCTAAGTTCAGACTGGTTGGCGTCAGGGGGTGGCAA
AGGAGGGTGTCTGAGGGGGGTGTTGAGCATGGTGGAAGTGTTGAGGGTGGAAGAGCTGAC
GGAGATGGCGAGAGAGGAGACGGAGGAAGCCGGATTGACATAGGCAGGGCGAGTGTAGAG
GGCCTGTTTGCGAGAGCGCTGGCTGAGGGCGGATGTGATCCGGTTGGGAGTTGGGGATGG
GCTTTGAGTAGCAGAAGAGATTTGGGGAGAGCGATCAGTCATGTGAAACTGATCCGAGGC
ACCATCAGTCTCTGTTCCAGAGGTGGCAGGATCGTAGGAATCCGAGCCACTTTGATATGA
TGTTGGAGCAAATGAGCAGCCAGGGCTAAGAGAGGGAGCGCGAGCCTGATTTCTTCTGAC
GAGGGCGTCTTGGTTTGGATAGAGATTGTAGCCAGCAAACTGGTTGGGAAGGTGAGTTTT
TGAGGTAGATGAGCCAAGGGAGATGTCAGAATGATTTGACTTGTAGTAGCCAATAGAGGA
TGATGAAGAGGTAGCCGAGGCACAGAGGGGGGGATTGGAGGGCTTTCTGGATTTGGATGA
ATGAGCCGAGGTAAAGGTTGACTGGGAGTCAAAACTAGAGTGAGCCAATCTCCTTTTCTG
GTCGGAAGAGTTTGTGGGGCCCAAGCTAGGATTGACGAGTTCGATATCCGAGGCAGCAGG
GGTGACAAGGGAAGAGTTGTAGTGTAGGGCAGCAGGATGAGAGTGCTGGAGGGAAGCGAG
GGAGATGGTCGGATATGGGGCGAGCTGAGTGGGGAGCTTTTGGGGGAGTTGTTGGACTCG
GAGAGGAGGGTGGGGGTGGAGATGAGGGGAAGGGCGAGGCTTGTAGACGATTGAGTTTGC
AGAGCGATTCTCGAGGTCGGTGTCATCACCCCAGTCGAGTTCTGTATCGGGCTCGGTGAA
TTCAGTTTCGGTATTGAAGCAGAGGTTTGCACTGGTTGAGCCACGAAACCTGGCGCTATA
GTCGCCACTTGAGCGACCCCAGTCAGCGCGACAGTCATCGGTCATTGAGAGAGAGGAAGA
AGGGGAGCGAAAGCCAATTGAAGAGAGATCAGATATTGAGGGGACCGAGTCTTGGGAGGA
GACGGCCTTGTGAGTTGGGGAGGGCCTACGAGGGAGAGAGGGAGGGAGGGGGGGAGAGAT
GAGTGGGGAGGGAGGTCTGAGGGGGATAGTGGCAGAGCGAAGGGGATGAAGATTGTTGAT
AGAGAGGCGTCTGGGATCAAAAGTATGGTTGAGGGAGATGGGTTCGGAAGACTGGGCACG
AGAGGGGGGAGCGGAAGCGGGAGGACGAAAAAGGGGAGGCCTAGAGCGAGAGGAAGAGGC
AAGGGGAAGGGTTGAGGAAGGAGAGATTGAGAGAGGAAGAAGAGAAGGAGAAGAATGGGT
ATGATTTTTAGGATTTGTAGGGGTTAAATTGAAAGAATGGGTCGAGTGAGTAGTAGAGGA
GTTGATTGAGATTGGGATGATAGGGGAAGAAGATAGAGAGGAGCCAGGTTTGAGTACTGG
ATGAGGATTATCGAGGGGAAGCGAGTCGACAGAGTGAGAGCCAAAGAGGAAATCATCGTC
CCAATTTTCCGAAGGTTGAGATCTATTTTTTCCTGAAGCCCAGTCGATAGTTTTTTTGAA
TTTATTTTGAGAGGAATTGATGTTGTTGTTGATGAAGATTTTTGAAGGAATGAGAGAATT
GTTTAGATTGAGATTATTAGCCATTGGAGGAGAAGAGAAGGGAGAGCTGGTGAAGTCGAA
TCAAAGGGAGAGAGTAGAGAGTCGGGTCGAGATTGGTGGAGACTGGTGGAGATTGGTGGA
GATTGGTGGAGAGGAGAGTAGAGAGTAGAGAGTTGAG
>GYJ|c364_g1_i1 len=518 path=[559:0-237 23:238-256 42:257-517]
GAGGATTATATTGTGCTTGAAGTCGCGCCAGTTGGTATGGAATTCGAGCTGGTATGTTAC
TGGGTCGTGGTTAATTGTTATCAGTAGTGCTTTTAATAGCATTGCAACGACTTTTCAATG
TTGGAGAATCTACACCGACTTTGATATCATCATTCCGATCGACATGGAGGTCGGGTCTCA
GCCAACAAACCCCGAATGCAACTTGGCTCCCTTTACATCAGCAGATGCTCACAGCGTAAG
TGATTCTTTTCGCTGGCAGAAACGATTCAATGACTTGCTACCCAAACCGAAAGTGTAGTC
TGTCATGCGAATGAAAGAAAACGGACGTATTTAGTTTTGCTTTTGCTTATTCGGAGTGTT
TTGATATTGGCTTCAAGTCATAGATTTTCCTGCTTCATTAATTTTCCTGTGACTTTTACA
TTTGCACGAGATTAACCAATAATGTAATTTCTGCACTGTCGCCATTTTACATGTGTGCAT
AGGACGACAAAAAATCAATTGAAATGATATGCTATGAA
>GYJ|c364_g1_i2 len=499 path=[559:0-237 42:238-498]
GAGGATTATATTGTGCTTGAAGTCGCGCCAGTTGGTATGGAATTCGAGCTGGTATGTTAC
TGGGTCGTGGTTAATTGTTATCAGTAGTGCTTTTAATAGCATTGCAACGACTTTTCAATG
TTGGAGAATCTACACCGACTTTGATATCATCATTCCGATCGACATGGAGGTCGGGTCTCA
GCCAACAAACCCCGAATGCAACTTGGCTCCCTTTACATCAGCAGATGCTCACAGCGTAAG
AAACGATTCAATGACTTGCTACCCAAACCGAAAGTGTAGTCTGTCATGCGAATGAAAGAA
AACGGACGTATTTAGTTTTGCTTTTGCTTATTCGGAGTGTTTTGATATTGGCTTCAAGTC
ATAGATTTTCCTGCTTCATTAATTTTCCTGTGACTTTTACATTTGCACGAGATTAACCAA
TAATGTAATTTCTGCACTGTCGCCATTTTACATGTGTGCATAGGACGACAAAAAATCAAT
TGAAATGATATGCTATGAA
>GYJ|c365_g1_i1 len=449 path=[53:0-448]
AAGCCGTCGAAGGGGGGCACCAAGCGGTGGAGTCTCAAGGACTTTTTGTTCAGAAGCGCC
AGTGAGGGCCGGGCGCAGAGTAAGGACAGGCTATGGGGCCTTTCTATACCGCCGGCCAAG
CAGTCGGAGAAGCATAAGAGTTCAGGAAAGGGGGTTAAGGTTAATGAGGGCAAAGGGGCT
TCTAAAGGCAGGCAGCAGCATGATGATCTTAAGGGCTCTTATGGTAAATCTTCGGAGGAT
TTGAAGAGTTATAGTGCGAATCCACGGTGCGGGAGCTTTTCGAAGAGCGGGAGGAAGGCG
CCCATTTCGCCCCATGAGCTTCATTATACAGCAAACAGGGCACAGTCTGAGGAGCTCCGG
AAGAGGACTTTTTTGCCCTACAGGCAGGGCTTGCTCGGGTGTTTGGGGTTTTCTTCTAAA
GGGTATACTGCCATGAATGGGTTGACGAG
>GYJ|c366_g1_i1 len=1001 path=[1029:0-1000]
TCGGTAGTAGTGATCAGTGGTTGGAAGCACGATTTACAAATTTCCACCTCAATCTCAATT
TGCAGAATACGACAAAGGTAGACCAAATGGTTGTCTCTCTCTACGTTAGGTGATCTTGGT
GAGAGTGGTCAAGCGAGCACAACAGTTTACCACAAGCCTCTTCATTCTTAGCGTGAACAA
GGCGCTCTTTGCATTAATTATGAGCAATGCAGTCTTAACTGTGGGCCAAGAGGCCATTTT
CAGCATTTGTCCTAGTTGCGAGACCAGACGAGGTACTTTTCGTACGGCTGAGTGACGCCG
ATGACTTCATTCGATTGTACATCCTCCCAACCATCGAGCGCGACGACGGTTTCGCAAACC
TGATCCGCATCTGCGACGGGTCCGATCCAGATGATCATCTGTACTCGCCTAGTGATGTAT
CCGCTGAAGAGCTTCGGGATCTCTTTAGGGTAGACGAACACCATCGAGCGTGCCTCTCCA
CCAGTGGACGAGGTATCCCAGGTGCCTTTGACTTTGACGAAGCGGTCTGGAGGGAGATAC
ACGTTCGATAGGTCTGCCCCGCGCAGGTCGAGCGGTGGGCGCGGCCACCCGTGGCGCAGG
AGATGGGCCTCGAGGAGCCCGGAGCCGGAGCCGATGCTCAGGACCGGGCCTGAGATCGAT
GCAAGGGTGGTGTGTAGCGAGGAGAGAAGCGGGAGAGACAGCGAGACGCAGCAGGTTGGA
TGATGGGTCGGCGTTGAAGTAAGCGCGGGAAGGGCTGGTGGCTCAGTCATTGGTTATGTA
TCCCTTTTGTTGACGCTTTGGACACCGTCGCCTGCACAGTGACAAGGGACGAGCTAACAC
CGGGCCCGCCGTTGGGACAAGGGAACCGGCCGGAGGCGGGTGGAAACAAGTCCGCGACGA
GGTTAGCTGGAGGAGAGAATACTCTAGTCGCAATCAGGAAGTAATTTCCTAGTGTTTTTC
TGGTTCACCAGACCAGAAAAACACCACTCCGTGGCTTCGTG
>GYJ|c367_g1_i1 len=296 path=[49:0-166 215:167-295]
TTTTTTTTTTTTTTTTTTTTTTGATTTATATGGTATGTGTATCTGATCTGATCAGATACA
TAAATACATACATGGGTGATGAAATTGTATGATACTTTATTAGTTTTGATGATCATGATT
GTGATCATCATATTGATTGTGATCATCATGTTGATTGTGAATGGTGATGATGGTGATAGT
GATGGTGATGGTAGTGATGATGGTGGTGGTGGTGATGATGGTGGTGGTGATGATGATTGT
GATGAAAATGTACATGCACAGATTAGGGAATTTAAAAGCACAAGCATGGATTAGGG
>GYJ|c368_g1_i1 len=504 path=[53:0-503]
GGCTATTTGGTTTCCAATTTTCCGACGTTTCGGTGCTCTTTTGGGGGACAGGCTCACCGA
TCGAGCCATACCTTTGTGAGGCTCGCTTGATGGCTTCTTTATCAAGGACGACCATGGTGC
CTTCCTGTGGCACACAAACTTTATTCCGCCGTACATTCAACTTCATTGCTATCAGCGTGT
TCCGATAATCGGGCTCCCAATTCCCCAGCGTTTCGAAGATTCTTCTGATTTTCATACTTC
CGTCGATCACTTGGGGTTGAGCGAGCTCTTTTCAATTTGAAAGGAGCTGAACACCCCGCG
AAGTGAACATGTGTCCATGTAGCTGCAAGGAGGGTGTCTACCTCGGGTGTGTGTCGAACG
CTGTTCAAAATGGATGTACGGTTTGTCGATTAGGATCAGTTATCATTTTCATTGTTATGT
GACGACCCACTTCACACACGCCATCTGCAAATTCATTTCGCCGTGTTTGGGTAGAAAGAT
CTGGACCGAATCGGAAAAAACATC
>GYJ|c369_g1_i1 len=229 path=[238:0-186 460:187-228]
GAAAAAAGTTTGATGGACGGAATGAGGGCGAGAGAGAAAGCTTTGATGTCCAGGACCGCA
GGACCAATCACACACAAAGGCCAATCATTGAATGATTTGATGGTGATATGGTCATCACAA
CAGGGGTACGATGTGTCTTTGAGAAGCAAGAGGGCAACAACACGCGAAAACAGAACACAT
AACGCGACGCGCGTTGGGAGTCGAGGAGGTCGAAGGAGGCCACACTCAA
>GYJ|c370_g1_i1 len=240 path=[268:0-239]
GTCGCTTGGCAGGTGGTGTTGGTGTGAAGGGAATACTGCTTGTGTTTTCGGGCTTTTCAG
GGTCAGATCGAACCCTAGGTCGCATTCCAGGGGTCTCCGAAACCAGTTCAGTTGTACCGT
CGTGAAATTCATGACTACGCATACAATCGGGCTTTAACTTAAAAAAAATCCAGCCGAGTT
TCAGTAAATTTCAAAAATGAGAGCCATTTCCCAACAAGCCCATTCTCGTCAGCATCTCGC
>GYJ|c371_g1_i1 len=354 path=[381:0-237 51:238-238 52:239-353]
TGACATTATTCTCAATCAAGTACAAGGAGCGAGTTGCTGGACTTATTCTTGTATCGCCAT
TATGTCAGCAGCCTTCTTGGACAGAATGGTTGTATAATAAGTTGATGGTCAATCTACTTT
ACTTCTATGGTATGTGTGGTTTGGTCAAGGAAACATTACTTCAACGGTATTTTAGTGAGG
GACTACGAAGTATTGTGGCTGGTGAATCAGATATCGTGCGTGCTTGCCGAAGGTTGCTAG
ATGAAAGGCAGAGCATGAATGTTATGAGGTTTCTAGAAGCTATCAGCAAGAGACATGATC
TTTCTGAAGGGTTGAAGAAGCTTCAGTGTAGAACATTGATATTTGTTGGAGAGA
>GYJ|c373_g1_i1 len=379 path=[33:0-217 405:218-378]
CAGAGAGATGAGGATTGCTTCGTTTTCTAAGCCTGACTCCGGCGGCGGAAGGCCCACGAA
AACCGGCGACGATCGGAATTGTCACCGGAAACACGTCGAAGACGGGTGAATCCAATCAAT
CACCACCCATTTTCAAATTCAGTAAAATTTTCGTTTAATTTACAATTTAGCTACAATATC
ATGACGGATAAGGATAATGAGAAGTGTCACGGCCACAGCGTCCTGCACGGAAAGTACGAG
CTGGGACGGTTTTTAGGCCACGGATCGTTCGCGAAGGTGTACCACGCTCGTAATATACAG
TCTGGAAAGAGCGTGGCGATGAAGGTTGTTGGGAAGGAGAAGGTTATCAAAGTTGGGATG
ATAGAGCAAGTGAAGCGTG
>GYJ|c374_g1_i1 len=1237 path=[43:0-68 21:69-1236]
AAGAACCAAAGCGGAGGAATAGTACTCCTGGTTCCTGGGACAGCTACAACGAGCGTGGAT
GCCTGGGGAAAGTATGAGCCCAGGATACGACATATGTTGGATCGACGCACCTTACAAGGG
ATTGGGGGACCTTCAACTGGCAGCCGAGTTTGTAGCGTTTGGGATCAGTTACCTTTCTGC
ATTGTCACCTGGATCCGGGTTCCGAATCAATGTAATCGGGCACAGTCAAGGTGGAGGGGC
TAATATACAATGGGCTTTGACATTCTGGCCCTCCATACAAAAACTCGTGACCAATTATTT
CTCACTCGCTGGAACTTTCAAAGGGACCGACGAAGCAATTCTTTCATGTGGTTTGGAAAT
CCTACTGGGAGGGTGTCTACCCGGTGCCTTACAGATTTCAACGCGATCGCATTACATGGC
TGCGCAGAACTCGAAAGCAGATAAGTTCAGTGGGGCGCAAGCTCACGTGAATACGACCTC
TATTTATTCCATCTACGACGAGGTGATGCAATCTGAAGGATATGGCGGTAGAGTGAATTC
GTATCTTGAGGGAGCGACCATGGTTAAACTACAAGATGAACGGGTGTGCGGTAAAGGACA
CGTTGTTGGACACATGGGCATTATGCATGATCCGGCAGCTTTTGGAATCATTCATAGCGT
CATGTCCGAGGGACGTCAGTTCGAGATCAGCGGGGAATTTTTTGATAAGTCAAGTTGCCT
TCATCTTAAACAGGTTTGGTGGACGGCCTTTTCCGATTGGAGAAACGTTATTTCTGTGAT
TGAGAACTTTGCGATCGGCCCCCACAGACTTAAAATGATCTGGACGGAGTATAGATTCCT
GTTACTGCCCAGGGAGCCTGGCTTGAGACATTATGTATGTGAAAGAGGATATGCGAAGCA
ATGTTTGCTTCCAGGGGATGCCTTCGTAGAGCCATTAGCTTGACTTCAATTTGCATGTTG
TCAAAAATTGTCTCCTGTATACCAAAAAATTGATATTTCTACATCTACAACCAAGATTGA
GTACTGTCATCCCATTTTCAGTCCAAGTGGTAGTTTGGAATGATATCTTAGGATCATCTA
CTTCAGCTTGGTAGTAGCAGCTTGGTAGTAGCATATGTGTTGAAGAGTAAAATCCCTAAT
ACTGGAAAATCTTTCAGTGCATACATAAATAATAACTGGTGTCTGTCTTGCCTGCATCTG
TTGCTGCCCATTGAGCTATCTTAATAATATTATCTTG
>GYJ|c374_g1_i2 len=1263 path=[43:0-68 111:69-94 21:95-1262]
AAGAACCAAAGCGGAGGAATAGTACTCCTGGTTCCTGGGACAGCTACAACGAGCGTGGAT
GCCTGGGGAAAGTCCCCATACAATGAAAAATTGTCAAGTATGAGCCCAGGATACGACATA
TGTTGGATCGACGCACCTTACAAGGGATTGGGGGACCTTCAACTGGCAGCCGAGTTTGTA
GCGTTTGGGATCAGTTACCTTTCTGCATTGTCACCTGGATCCGGGTTCCGAATCAATGTA
ATCGGGCACAGTCAAGGTGGAGGGGCTAATATACAATGGGCTTTGACATTCTGGCCCTCC
ATACAAAAACTCGTGACCAATTATTTCTCACTCGCTGGAACTTTCAAAGGGACCGACGAA
GCAATTCTTTCATGTGGTTTGGAAATCCTACTGGGAGGGTGTCTACCCGGTGCCTTACAG
ATTTCAACGCGATCGCATTACATGGCTGCGCAGAACTCGAAAGCAGATAAGTTCAGTGGG
GCGCAAGCTCACGTGAATACGACCTCTATTTATTCCATCTACGACGAGGTGATGCAATCT
GAAGGATATGGCGGTAGAGTGAATTCGTATCTTGAGGGAGCGACCATGGTTAAACTACAA
GATGAACGGGTGTGCGGTAAAGGACACGTTGTTGGACACATGGGCATTATGCATGATCCG
GCAGCTTTTGGAATCATTCATAGCGTCATGTCCGAGGGACGTCAGTTCGAGATCAGCGGG
GAATTTTTTGATAAGTCAAGTTGCCTTCATCTTAAACAGGTTTGGTGGACGGCCTTTTCC
GATTGGAGAAACGTTATTTCTGTGATTGAGAACTTTGCGATCGGCCCCCACAGACTTAAA
ATGATCTGGACGGAGTATAGATTCCTGTTACTGCCCAGGGAGCCTGGCTTGAGACATTAT
GTATGTGAAAGAGGATATGCGAAGCAATGTTTGCTTCCAGGGGATGCCTTCGTAGAGCCA
TTAGCTTGACTTCAATTTGCATGTTGTCAAAAATTGTCTCCTGTATACCAAAAAATTGAT
ATTTCTACATCTACAACCAAGATTGAGTACTGTCATCCCATTTTCAGTCCAAGTGGTAGT
TTGGAATGATATCTTAGGATCATCTACTTCAGCTTGGTAGTAGCAGCTTGGTAGTAGCAT
ATGTGTTGAAGAGTAAAATCCCTAATACTGGAAAATCTTTCAGTGCATACATAAATAATA
ACTGGTGTCTGTCTTGCCTGCATCTGTTGCTGCCCATTGAGCTATCTTAATAATATTATC
TTG
>GYJ|c375_g1_i1 len=981 path=[1009:0-980]
CATAAATGCTACTTATGTGCAAAACTGTTGGTAGCTAGATACCAACCGCCCCCGAATCAT
TGGGCCAGGTATCTCACCAACCCGTCACATAGCCAAATGTTTCATCCGAATTTCAACCAA
CAGCCGTCTCAACAGGCCAGTCAGCCACCAAATACGATTCCCCAAACCTTGCAGCATGTT
TCTCCGGCGTTACAACAGATCTCCCAGCCACAAATGCTGGGCACCCCGATCGTCTCACCT
CAAGGTTTCTACCAGCCTGTTTACTCGCTCCCTTATCCGAGTCAGTTCTCACCAACCCCA
GCTAGCCACATGAGCATGCTTTCGATGCCTTGCAGTCAAGCTTCAAATCAAAGGACACCC
GGCGAACCGAGCAGCAGGAGGGAGTCTGGGGTGAATTGCCCGGCAAGAAGAGGTCGTGGT
GCGAAAAGGGACAGTGGTTCCAAACCACATAAAAAGGTCCAATCGTGGATCAAGGACTTC
AATGCCGATGGTAAATGCTCGTTGGATATAATTGTGGAGTGGCTTGTAGAAGAAGAACAT
TATGAGCTCTGGAGGGGTGGGTCCAAGAGTAAGAAGGAGGTTGCCGAGATCATTGTGTTT
TATCTTGAGAAAAAGGGTTTCAGCGGGCGGACTAGCAAGGGTGTCGAACAGCAAGTACGT
GTTCGTCATCCGTCCTCATTAGGTGGTGATCCTGCTCCATCCGAGAGCCACTGAGTGAGG
GCTAGCGTGCCATGCGAGGAGCGTGGTGGAAGCGAGTCTTGGTAGTTGAATGCAAAGAAG
CTTCCGATCGCTCACTTGTGGCATCGGGGGCTGGCGGGGGGGAAGTCAAGAGATTTTGAG
ACTTGAGAAGTTAAGTAGATAAGGGGGTGGTCATGCGAAGAACCAGAAAGGACGTTCAGA
AATGCCAGGTGTGATTCTAGTATAGTCTGTAAAGGTGTAATTGCGTGCACAACAGAGTCT
ATAAGAGAGAGGTGCCTGGAG
>GYJ|c377_g1_i1 len=329 path=[45:0-276 44:277-328]
ACAGGTGGTCAGGTAGAGAATACCGAGGCGTTCGAGCGAACTGTGGTCAAGGAATTCGGC
AAAATGCCCCCGTAACTTCGGGAGAAGGGGGGCCCTGTCCCGTGAAACCCTGTGCGGGTT
AGCGGGGTGGGGCCGCAGAGACCAGGGGGAAGCGACTGTTTACTAAAAACACAGGTCCGT
GCGAAGTCGCAAGACGATGTATACGGACTGACTCCTGCCCGGTGCTGGAACGTTAAGGGG
ACCGGTTAGCCGCAAGGCGAAGCTGAGAACTTAAGCGCCAGTAAACGGCGGTGGTAACTA
TAACCATCCTAAGGTAGCGAAATTCCTTG
>GYJ|c378_g1_i1 len=313 path=[318:0-151 28:152-312]
CTGTTTTCCATTTTTCCGTCCTTGTCGACTCTATTTTTTTTTCCTGATACACTAGGTGTG
TTGCTCAGAACTGTTGTAGTCAAAAGACTCAACTTTCGACTCATTGGTGTTGTTGCAGCC
TTTCACCTTCTTTCTTACAATAGCCTCAAGACCAGGATGCCTAAGACAAGAAATTTGTGT
TGCATGCCTCATACGCAAATGTTGGAGCACCACTTTCGTGTATTTGATTCAATACTATCT
ACAGAGAACCAGTAGGCAAAGTACAATGCTAAATGACCATCGTGTAAATGTCAAATCGAA
AGTTCAAGGTGGA
>GYJ|c379_g1_i1 len=503 path=[45:0-31 44:32-502]
AAATTCCCCACGCCCTCCAATCATAATTTCGACGGTTCGTGATCTGAGCCCGCTCATTCT
TTCCCCTCAACTCCCGAAACTCAGCTTCACCTATTACCACTCCCTACAGTCTCCAATCCA
TTCGCAGTACCAGTGGCAATTTGACTCTCATCTGCCCTAATCCCTTTTCCCAACAAAGTG
CAGCACCATCCAAGATCTGGTGTCCCGGACCGCTCTTCAAACATCAAACCCCGCGTTTCA
AGCTTTACTTGCCTTCTCATCCAGGTTTCATCTCCGCCTCTAGCCGCCCTTTGTTTCAGC
TCGACTCGTGTCCCACCTCTTGTCATCACCTCTCTCAACTCTCCTATAAGTAGCTTGTGA
TATTCTCCTTTTCTTGAAAGCTTGCTATCTCGTGCTCTCTCTCCCCTTGTCAACGCCCTC
GCCTCAGCCATCTTTTCTACACCACTCAGTCCTCACTTGTCATGTCACCTCAACACAACG
TGGATGAAGCGGATGCGATCGAT
>GYJ|c380_g1_i1 len=237 path=[33:0-127 263:128-236]
GGCAACTGCTGCTCTTGGTGCCGCCATAGTTGACGGATTTATGGGACAAAAGCATCCAAA
CGGAGCTCGACATAAGTTGATGAAGCAAGGTGTTGACGTTGCTTCTGGGAAAATAGGTGC
TACTAGTGCGCGACAATGAAACGCTCATACGTTTTACCTAATGCAATCATGACAATTCAT
TATCGCCCTTCTTGGTGGTCTCTTTTGACCCATACGATTATAGTAACGGTATTGCAC
>GYJ|c381_g1_i1 len=2144 path=[2172:0-2143]
CAGGTTCCCGCCTAGCGGCCATAGCACCAGAGAACGATTAAACTTTTTGAATGACCGTCC
GTACCTGTGCTTCTCAATCAGTTGTAACCCAACATAGGCTTCCTTATCATAAATAGAAGT
CCAATGCTGTTTGTAGCTTGCAACCCCTTTGGAAATCAGTCTTCTCGATCATAATCTCAC
CCGTTTTCCGTGCGATCTGTTCCACTCGCTCTCCCACCGTCACCTTCTCAAGACTTTAGG
ACCCTGTCTGGACATTAATCCTGTCATAAATCAGATTGTATAACTACTCTGCACTTTTCA
CACTCCCTTCTTGACGCCAAGGCACACTCTAACACAATCCGATAGCTTTCGGGTTCGAAG
CGATCACCCTTTCTATCAGCTTCCACCAATTATTGGAATCCTTCTCAGGCGGTCCAGCAA
GTATGAAATTACAATTTGATATCCTTTACCTGACCCTCAGTGGTGTGCTCAGTGTGCTGG
CTATTCCCATGATCAAGCAAACCGACAAAGCTCTTCATCCGAAGGTTTTCTCTCGATCCA
TTCAGCACCGCGGAACACCAGGTGTATCTAGCAACACTGGGCGCGCAATATCAAGCAACC
TGAATCCCTCCTTTTGGCGCGAGTTCAACGCGGGCTCTAAGCCTCCACAACCCGTTAGAG
GACCTCTCGGCGCTACCATCCTTGGCCCAACCAATGTTGCTGCGCAGAACCAAAATGTAG
ACCCGCTTGCTCCCCCATCAACTGATCACGGCTTCATTCCCTCCCCCAAGTGGCCCTTCT
CCCTTAGCCACACCCGGCTCTCGGAAGGCGGATGGGCTCGACAGCAGACGGTTGAAGTGC
TGCCAACAGCCATCCAAATGGCGGGCGTGAATATGCGTCTTGAGCCCGGCGCGATCCGAG
AGCTCCATTGGCATTCGGCGTCAGAATGGGCATACATGCTTGCCGGAAACGTAACAATCA
CTGCGGTGAATCCCAAGGGGCAAAACTTTGTCGACACCGTACAAAAAGGAGACTTGTGGT
ACTTCCCGTCAGGAGATCCTCATTCGATTCAAGCGGGAGCTGAAGGAGCCGAGTTCGTTT
TGGTTTTTGACGACGGAAATTTTGACGAGGACTCAACCTTTTTACTTACCGATTGGCTTT
CTCACACACCAAAAGGTATCATCAACAAGAATTTTGGTATATCTGCTAAGGGAGACGCAT
TCAACAATTTACCCGCGGGAGATGGACTATATATCTTCAATGCACCCGTCCCACAAAAGG
ATGATGAAAGCTTACCCTATGACCCGTATGGAAAAGTTCAAGAACCGTTCTCATACCATC
TGAGCCAGATGAAATTCACTACCGGTTCCAATGAAGCTGGATGGGTTAAGATCGCGGACT
CGACTAACTTCAAGGCAAGCAAAACTATGGCTGCAGCTGAAGTAATGTTATATCCAGGAG
CCTTGAGGGAAATGCATTGGCATCCTAACTCGGATGAATGGTCGTTGATCATCTCAGGTG
AAGTTAGGGTGACAATTTTTGGTTCAAGTTCGAAGGCAGGAACCTACAACCTCCAAGCAG
GAGACGTTGGCTATATACATGAACAAAATGGACATTATGTGGAGTGCATCTCCGACACTC
CATGCAACTTCCTGGAAATTTTGAAATCCCAACTTTTCGAAGACTTTTCACTCTCGCAGT
GGCTTGCGGTCATACCCAGTCATCTAGTGCAACAGCATTTAAGGGTCTCCCAAAAGACTA
CCGATAGCTTTTCAAGGTTCAAGCCGACGTTAGTTCCCGGTGATATCAAGTCCACCTGAT
CTCCATATCATCAAACATTGGCTACTCTTGATTTTTCAGGTTCTAAAAATTGAAAAGGAC
CGGAATGTTGTACATGGAATGAATCTCCGAAAAGGACCAAACCACTACTTGCCATGAACT
AAGTATCTTGCGATAAGTGAATCATAGTTTCTGACTTTTTTTGTTGAATTCCTTCCAGTT
TTGTTTGTCGTAATTTACACTAGGGGTGCAAAATGCATAGGTTCATCTTGTTTGACTGCT
GCTTTTGAAAGTAATGCAAATGTCTGCACCCTGCACCTTAACACACCTTGAACATAGCCC
TTAAACCAAGTTCACTATAACTCTCTTGGTGATTTAAATTTGTG
>GYJ|c382_g1_i1 len=973 path=[47:0-537 584:538-538 23:539-972]
ATAAAATCAAGTGCCCCTGCCAATGGTTTTCAAAAGTTTCCATCTTTTAGCTCAACTTTC
TCGAGAAAGAAAATGGTGCAGTTTGTTTATTTAGCTCATCCTCAACTCGATGTATACGAG
CACATTATCAAAATATGTATTTAGCCAAACACTGCCATAAAGTAGACACATTCATTACAG
TAGCATTGGATTATACTGATATGAACACTTATTGTCTCACGTAGAGTAGTCTAGATTAGT
AATGTCATTAACATTTCGACCTTCTTGTTTCTTCTCACACTGCATCACCATCTTGATTAT
TATTCCATATCAAACATCAACCAAATTTCATTCACTCTGTTCTCAAACTCAAATGGTGAA
TTGTACTGAGCAACAGTGTACTCCGTGGCAATCTCAGAGGCATGGCTTTTCTCAATGGCA
GCCGACCAAACGGTGCCTGAAAGACTGGCATGCAAGGCAGCAGCTTCTTCTCCAACATCA
GAGTCGGATACGAATCCGCTGAATTGTCTTACGGCTGCATATATTGGTTCCCATCTCTGG
GCATGAAGGCCTTTGGCCGGAGGCGGGCTAGCTTGGTTCTCTTTTGGAACGTAAAAGCTC
ACAACAAATGAGGATACACAGAATGGTCCGTCGCTAGGCATGACTTGGGTGATCACGGGA
GCTGTCATCTCTATCTTCTCTTCAAATTTGTTTTTCCCTTGAATGTAGTCGAATAGCTGT
AAGAAGCCAGTTCTGGTGCTTTCAACAAGGGAGATGTCTTGAATGGGTGAAGTCGACATC
CACACCGTTGAGTTATAGCGACGAATTTCATAGCCATCACCGACATGAATCACCTCATAG
CTTGGGCACTCAATCCGGCTACAGGTTGGTGGGGCAGAAACGCCCCCAGCCTTGTTGCTC
AGAGTTTCCGGCCACGGGCCGGAGTTAGAGAGGAGAGTCAAGAGAAATGAGAGCTTGAAC
AGATTGAGAGAAG
>GYJ|c384_g1_i1 len=246 path=[35:0-64 17:65-245]
CGAGAACTCCAGAGCTCCCCCTTCCAGTGTCTGCGACCAGGGTGAGCTCGACGCATCCGC
CCATTTCGCTCAGACCTCGCTCACACTCCAGACTGCATATTGCGTTTAGTCGAATGGGTT
GGTTCGAGTACCCCAGTAGGTGAGGAACAAGCTAAGGCCAACAGTCTCGAAGATGCGGCT
GACAACACCGACAGCAACGAGATCCAGAGGTCGCTTCTCGCTGACAACTTGGGCAACGAG
ACCTGG
>GYJ|c385_g1_i1 len=682 path=[695:0-132 1372:133-681]
GCATATACCTTTGTCGTTTCCACGGCTTTGGCTTATGTGATCAATATCATCCCCGGTCTT
CACCTCCGTGCTTCCGATCATGCTGAACTTATGGGTATGGATGATGACCAGCTCGGTGAA
TTCGCTTATGATTACGTTGAGGTTCGACGTGATTATTTGGCCTGGACCCCAAATCACACT
AAGGCTCCTATCGCCGGTCTTGAGGCTGAGCCCCATACCACATCTTCGGATGCTGAACCT
GAGGTCGAGCCAGCAAAGGCCCAGTAAACCTCTTCATCTTCCTTTTTTTTTTTTGTTTTA
AACAACTGATACTCCATTCGTTTCTTTTTGATTTTTTTGACTTATAAACGCTATATATAA
TTCACCTGTGTATATCTCTTTTAATCTTCGGTATCCTATCTTTTCAGTATATTCCGATAT
CCTACTAACCACCCGTTTATTATATCTTATCATTTTTCTGTTATGCCTGGGTTTACTGTT
TAGCGAGATGCCGTCGGGGATTTTGGAGAAGTTATTTCCTTTATATACGTGTGTTTCAGC
CAGCCTTTGAGTGTTTTAACCTAGATACTCTGGGTTTTAGAGACTAGATGTTTTTGGAAT
TTTTGGAATTTTCGTTTTTAGCTATAGCGGACTATACCTTGGGAGATTCCCCTTGCAAAG
GGGAACTGGAAATGGAAATTCA
>GYJ|c385_g1_i2 len=566 path=[1370:0-16 1372:17-565]
TAGGTTCGACGTGATTAACGTTGAGGTTCGACGTGATTATTTGGCCTGGACCCCAAATCA
CACTAAGGCTCCTATCGCCGGTCTTGAGGCTGAGCCCCATACCACATCTTCGGATGCTGA
ACCTGAGGTCGAGCCAGCAAAGGCCCAGTAAACCTCTTCATCTTCCTTTTTTTTTTTTGT
TTTAAACAACTGATACTCCATTCGTTTCTTTTTGATTTTTTTGACTTATAAACGCTATAT
ATAATTCACCTGTGTATATCTCTTTTAATCTTCGGTATCCTATCTTTTCAGTATATTCCG
ATATCCTACTAACCACCCGTTTATTATATCTTATCATTTTTCTGTTATGCCTGGGTTTAC
TGTTTAGCGAGATGCCGTCGGGGATTTTGGAGAAGTTATTTCCTTTATATACGTGTGTTT
CAGCCAGCCTTTGAGTGTTTTAACCTAGATACTCTGGGTTTTAGAGACTAGATGTTTTTG
GAATTTTTGGAATTTTCGTTTTTAGCTATAGCGGACTATACCTTGGGAGATTCCCCTTGC
AAAGGGGAACTGGAAATGGAAATTCA
>GYJ|c386_g1_i1 len=2788 path=[39:0-2787]
GTCTCCAACATCTCTGTCCCTCCCCCGCCCTCACTTTCCTCTCCTCAACTTCCCTCTCTC
CCCCTATCTTCTACTTTTCTCTCTCCCTTCTTTCTTCCCTTTTCTCTCTCCATTCTTCCT
TCCTTCTTTCACTTCTCTTTCTTGCCGCTCTCTAGTCCCTAGTCTCTGCTCTATCCCATG
TTCATCGGCACCCCTGCCTCCCCAAGGCTCCTCCCTCAAGACCTGCCTTCGAACACTCCT
CATTCCATCCCTCAACTCCCTCTCTCCCCTTCCTCACTCCAACAACCCCTCCACTCTTCC
CTCGTCTCGCCTTCCTCTCGACCCCCTTCTCGCTCTCCCCTCCCTCCCTCCGCCCTCCGT
CACCACAACAATGCTGCATCTGGCCCGTCCTTTTCCCACTTTCTTTCCAACTCCATCATC
AATCCCCTCTCCAAGTCTCGCTTCTTCCCCTCCACTGTCTCTGAAAACCCCCTCTTTTAT
TCCACCCGCGAGGGCTACGAGATCGGTCTAAATGAGCAAGATGACATACTTCCCGATGAG
GATTCCCTCCAGCACCACCACTCTCTCGCCCAGGCCCACGGCCGAGGCATCGACGAGGAC
GAGCCTTTGGACTCCCACGAGTCGCACTTTTTTCACCACGCTCCACACTACAGTGTCGCC
CAGGGCAAGCGCCCCGCTGCCCATCCCCCCTCGGCCCCCCCAGACGGCATCTACTGCGAC
GAGGACGAGGACCCGTTTTACGAGCACTCGGGCCTCGGACGGCGCCCGCCCCACCCTGAG
CGGCCCTCCAGTCCCCACACCCGACTTCCCCGCCATCTGTTGGCTTCGCATGCGCTCTCA
AACCTGATGGCTTCTGAGATTGCCCTCCCCAACGACCACTACCGCTCTGCTCAAGCTGAC
CAGCCCCAGCGACAGGCCTCGAGCCATGGTGGATGGCCCATCCACCAGTCCGTTGCTCAA
CCCGGCACCGCCCACGGTGCTCAAGACTATGGCCCGGGCCACAGTCTGCCCTCCCAACCA
GTCTTCGACCGCTCCGAGCTGACTCGCACCACTCAAGACCTCCCCAAGCACCCCCTCCTC
CGCCCTGTGCCCCCCGAACGATACCCAGAACTGGACCCAGAAGCCTATCCGGTGACTACC
AACGACTTTGGGGCCCTTGTCGATCGGCCGACGGTGTACATCTACCCTACCGAGGCCCGC
GACATTGGGTCCGACGTGTCTGGGCAGCCCGTCCTGGGCCCGCAGAGCTATCGCGACGGA
TTCTGGCTGGCAGCCTGGTTGGGCGCGCTGGTCTATGCTGTTGGAGAGTCGCTCTGGGTG
CTCCTCTTGTCATCTGGGCCAGCGTCATCGGGCGAACGGGCGGCAAGACGGGCAGGGCTC
ATGGCCAGTCTGCCCGTCCTGGCCCTGCTAATAACACTCACGTTTGGGTTATGTCTGGTG
GCGATGGCGCTGCTCGTCCTAGTCAAGCGCTCGATCCGGTTCCTCGTCTATGGCACCATT
GTCGGTGTCCCTTCGGTCCTGGGGCTCGTTGGCTTGTGGACCTGGTCAGAATCGCTCGCC
GAGCCTGGCGCGACCGGGCTCGGGTACCTCTCGCTGGGCACGACCCTCGTCTGTGGGCTA
GTGGTCAGGATGGCCTGGCGCGAACGGGCTCGGGTCGGCCGGACGGTCCGCGTGCTTGAG
CTGGCAACGGGGGTCGTGCTCGAGCACCCCAGCCTGGTCCTCGTCGCCCTTGCGCTCAGC
CTTGCAAGCATGCTCATGAGCATGCCCTTCCTGACGGTCATCTACCAGCTCGTGCTCCGC
GGGCGCGTTGCCGACGCCCAGTGGACCCTTGGCCCCGCCCTCGCCGCCCAGCTTCTTGCC
GCTGGGCTCGTCTGGTCATGGACGCTCAACGTGGTCCGGAGCCTCGAGCGAATCATCATT
GCGGGCGTGGTTTCGCACTGGTACTTTAATCGACACTCGCCCGACCTACCAGGCTACTCG
GGCCTCGAGACGACGTGCCAGGCAATTGGGCGCGCACTCGGGCCCTCGCTTGGCACGGTC
TGTCTATCGGGCCTCTTGCTTACAATTCTGGACACGCTCTCGAAGCTGACTTACCTCCTG
AAGCGACTAAGCCGGTCTGGTGGCCGGTCCGATCAACACGGCCTAGTGTCTTTTTTGGTC
TATCGAAATCCGGTGGCACATTTGTTTTGGAGCATCGTTGGACCGGTTGTGGGTATGACA
AATAGGGTGTTTGGGGTCATGAATGGGTACACTGTGCTTTATGCTGGGGTGACGGGATTC
AGGTATTGGGAATCTACCAGAAGAGTTTCTGAACTTATGAGTAGGAATGGACAGGTTCAT
CTTGTGAATAATTTACTAGTCAAAACAATGCTCAAGTGTATCTCATTAACCCTAAGTTTA
ATACTCTCCTTGATTGGTTACAAGATTTGGACAAATCGTCTTTGGTCATCTTCTTCTACT
CTACCTTCAGAGGGATGGGGAAAAAATCATGGATTTGAAGTTGAAGTAGAGGTGATTGTG
AGGATGTTCTCGGGGTTGTTACCATTTTGGATTTTTAGGTTTTGTTTGGATGTGGTGGAG
AGTTGTGTAGATACTTTGTTTTTGTGTTGGAATATTGATTTAGATATTGGAACTAATCAT
TCTAGTAAGACTAGAGAAGCTTTTACTGGAAAAGATGAATCCATTTAGTGTATACTTCCT
ATATAATATATTTGTAATGTATATTTGCGCAAGATGTTTGTGTGTGTGTGTGTAGTTATA
GTAGATATATATATATATATAAATACAT
>GYJ|c388_g1_i1 len=487 path=[49:0-438 48:439-486]
ATTACTGGAAGTTACAGCAGCTTTTATGCTCATTTAGTGGCTACTATCGCATGTTTCAAT
ATCTGCCATGGGTGATCTATCTTTGTATATCTAACCACTTGAGCCAGCCTTGATCAACAG
AAAGAGCCAGAAGTAGTAATATGTAGTAGATAGTCGAGATAGTCGATGATATCAAGGTTC
AGAGAGACAAGATATTGTTGCCTGGATTGAGGGGATCTCTTTCTCTTTCTCTGATTGTGA
GCAGTGCGACGGTGGACAGGGGTGGACCCGATGGAGAAGACATTATCCAGTTGAATTTGG
TGATGACCCAATGTTGGGAATACATACATACTAGTGCTAATGTAAGTGTAGCATAGTCGT
GGATCTGTGCTAATTTGAGCTGTGTTAAGGTGCTCCCCACAGCTCTCGATTAAATTTCTT
ACCACGCTCAGCCCAAATCGAGAAACATCAGCCCAGACGAGAACCAGAAAGAGAAAGAGA
AAGAGAA
>GYJ|c389_g1_i1 len=411 path=[51:0-271 322:272-272 50:273-410]
TATATATATATATATATATTTGTGATGTATCGTTTTGTGGTTGTGATTTCTGCTTTTATA
ACTTGATGTTTATGTAAGTGTATGTGAATTTACACACATATACATATATATTGAGAAAAT
TTATTTGTGCTTAGCTTGTTTACAATGGTGAATGTTTGTGTTGATTGAATTTTTTGTTAA
TTTGCCTGTGTGTTTTGAAGAGTGGATTGAGATATGCTTGTATAAAAATTGAAAACATGT
AATTTGATTGGATATAACAAATGAAAAAAAAATCATGTGTCTCTTGTCATGTCCTGTCTT
CTGATCTTGTTTTATCTTGTGTTTTACTTTTTACTTTTTACGTGTCTCTTTATTTAATTT
TAATTTTTATTGTTGTTGATGTGAGGATGATGATGATGAGTTTAAAATTGG
>GYJ|c390_g1_i1 len=556 path=[584:0-555]
GGAATATTAAAGTTGATTCATCCAAAAAGCTGGGGTATCTATGCGCCACTCGTGATCAAG
AATGCATCCACTCCTTGTCGGGTATCCACGGTGCACTTCCGTATTGTACAAAAGAAAACT
CCAGCATGCTCGTCGTTCATTACAGCTTCTCGCCAATCGTAGTCGTGATGTCGGTATGGT
TGCTTCGCTGATGACTCCGCTCCCTTAGACGCCCAACTCCCGCCTCAATCTCCTCGCTGA
CACGGCGTGTCAGTAGAAGCCAAGACGGGAGGCGACTTAGACTCTACTCGTGTGTGTAGT
ACGAGTACGTCGACCGCCGCCGCCGCGTCCGCAGGTCAGACAGGAGATGATGATGCCGAA
CAGCGAAACAATGGCGTTGATGATGGCCTTCAATCCAGCGGCAATGGCGTTGACAATGGC
CATGATGCAGTTGCCGATCGTGCGGAAGATGGACTTGATACAGGATACTACGGCACCCAT
GTTTGCGGTTGTGTGATGTTTTTCCGATAAGGGTTGTTCTTGATGACTTTGAATGTGGTG
GGGGAAGAAATTCGTG
>GYJ|c391_g1_i1 len=1143 path=[1153:0-723 17:724-1142]
GCCATCCCCCAGATCGATCTGCAGTTTTTCAAAGCGCTCAAATCCCACACAGTTCAAATT
ACAACCTCGATTCCTCGATTCTTGGGCATGACTCATGAGACCGTATATGTTCATGGTCGG
CGGTCGCACTCGGTCGGGGGCGATCAGTGGTCAGCCGGCCTAGACTGACGGTCGTCAGAG
ATCATCAGTGTAGAAGATCTCAATAGAAAGTTCTATCCTTCTCGTGCCTCAAGAGCACGC
GCCCTCACCGACCGTTCTAGAGGATAAAAGCCCTCCCATGCCGACAGCTGCACTTGGAAC
CCTGCACTCGCCAGCTCGGCAGTCCTCAGTCGCACTTCCACGCGACCACGCCAAGCGCCC
ATCTTTGCCTATTTACCTCTTACTTGAAATTCATAGATCTCCTCCAAGTAGTCAAATTTC
CAGATACGCCCCACACTTCAAGTGTACGACTAAAACGAGATGGTATCATCACGACTGATA
ATTGCGCTGGTTTCCACGATTGGTGCCTACCTGGTTCATCCAACGGATGCCGCCCCGACT
ACCATTACCGAGTCTTCCTCTGAGACCATTTCGACCTCATCTACTTACTTAAATGGAGTT
CAGACGAGTGCACAATGCAGTCAAACAATGAACGGTGTCCCTGTCTTCCCATGCGACTTT
TCGTTGCATGTTGCTCCCGTGGTACAGGTCTTCCCAAAAGTAGAATCTGCGCAATCATAA
TTCATTTTTTTTTAATCTACAAGCCCAACATCCAAACGGAGATTCCATTTTTTGATACAG
TTTTTGAGATTTTGAATGAATTGAGGTGTTCTTGCTGTTTTGTAAAGTTTTCTGGTTGCC
TGGTTGTTTGTCTGCATTGAACAGTTTGTGTGAATCCTTTTCCCAACTGTGGGCTTTGAT
CTTCATAAAAGGAACTGTCTTTCAATTTTGAGTTTGAATTTTTCTGTTGCAAGATCTTCA
GTAGATGAAATATGCAAATACCTAGGAAGATGATGTTGGATTGGCCTCGCTGAAAATATT
GTCAACTTTTTCACATATTGTCTTTTCTCTTTTCTCCTTAGTACAGACCAAGCTAAAAGT
ATAAACCTGGATAATAATGTGGATGGGCTTTCTTTCAAATCACAGAGCTAATGGAAATAA
GTG
>GYJ|c392_g1_i1 len=2254 path=[2266:0-415 18:416-2253]
ATGGTATGGACCTACCAGCCTTTAAACATCATTGCATGTACTATGTATAACAAAATCTCA
TGATTCACATCATCTTGATAGTCTACTTAATCTATACCTTGTGTTCACTTTCTCATAGTG
ATTATAACATGTGTGCGTGTTTGAACAACAAAGAAAAAAAGAAGCGCTACAAGATACATC
TTGTAGATATTTAAAATATGAACAAAAAACAGAGAAAAACAATCCAACTTAACACAAATC
ACCAAAAATCACCACATCTGAAAAAATACCAATACAAAGCATGAACAACAAATGCCACAA
ATTTACATGAAAAGAAAAATTAAAATGTGTGTATATCAATATGAACCCCACCTCCTGCCT
TCATCCAACAGCAATGAGTAGAAGGCCCAATTTGCAAGAAAAGCATCCATCATCCCAAAA
AAAACACATGACAAGAGCAAGTGCAGTGCTATATAAAGTAGTCTTTGTAAGACATTTTTT
TGAAAACAAGGATCTACACTCCTGCAATTGTTTTCTATAGCAACACCACCAGAGCACCGT
ATATCCAAGAAGCCAGTGAGTCAAGTCACCGATTAATTTTAGGTTTTCATGACAGCTCCC
TCCGATACTCAAAAGAGATCCATAATCCTGTCCTTCCTAGACCTAAAGTCGTCCTCTTTC
CTCCCGGACCCGCCTCCCTGACTCACGCTCTTGTTCCTCTGCTGCTGCTGTTGTTCTTCG
CGGGTGCCGTTCCTGCTCCTGCTCGGCTGTCGAGACTCGGCTTTCTTGTTATTGCCCCCT
CCGTGTCCCTGGCATTCTTTCCCTGTGTGGCGAGAGGTGTCTTTGGTGGAACTTTCTTGG
TAACCCATGTCAGTTGACTTTGGAGTCGCCATCGTTTTCAACTTCTCTCGCTCATCTTGA
ACCTTTGCCAACTCGGCCTTGAGTTTCTTTCCCTCCGCCAGAAGCTTCTCCTCCTCCACA
GCCAGTGTCCGTTCCTTGAGTTTAGCCTTGAGCGCCTCGTCGTCTGCGGCGCCCCAGAAG
GCTGCGAGCGTGTTGACGATCGAGTTCGCTGGTGGCGTGGGTGGCACCGAGGCGTTCCGG
CGGGTGGCGTCTGCGGCGGCGGTGGCGGCCGAGGCCGCGCGCTCCTCGGCGCCCTTGGCG
AAAAGCACGGCCGCGATGCGCGCCTTTTCCGTGCGCTCAAGCTCGCTGCCGAGCGCGGCC
GCCCGCGCCTGCGCGGCATCGCGGTCGGTGCGCGCCTCGCGCACGTCTGCCTCGAGCCCA
CGGACGAGCGCCTCAGAAGCAGTGCGCTCGGCGAGCAGCGTCTTGTAAGTGCGATCTTCC
GTTTCCATCAGCTGGTTGATGTTCTCTCTGTTTAGCTCCAGGCGCCTGACAAGCTGGCCA
CGCTCTTCGCGCAGCATGTGGATCTCGGCGCGTGCGCCAATGAGGTCGTTGCAGACCATC
TCGCGCTCGAAGCGGGCAAAGTCGGCACGCTCGAGCTCCCTGCTGATCTCCATTTGCATC
TCCACGAACGCCTCACCCGTGTAACCGAGCCCGGCCCAGAGGTCGCGCAGAAGCAGGAGC
GCGGGCTCGGGGAGGTCCCGCGTGCCCGGGGCCCGCGTGGGGAGCTCCGGCGGCAGCGGG
GCCGGCGTGGGCATCGCGAGCGGCACCGCCAGCGGCGTCGCCGGCGCAGGCGTCGCTGGC
GTCGAACCGGTCTTGTGCCGGCTCTTCACCTGCTTAATCGCCTCTGCATCCCGGCGGGCT
TGCTCAAAGGCTACCTTAAGCTCGGCTTCACGGCGCTTACGGTCAAGGGCAATAGCGGCC
TCGACTTCTTGGAGCCTGCGCTCGGCAGCAATGAGCTTAGCGGATTTTGGGGGGAGAGTG
GGACCGGACATGGTATTGGATACAAACTAGTGCTTTGGTAGTTGGTTGAGAGCTTTTTGA
TACTAATTGTATAGATATGTATGAGGATGAGTTGAGTGGATAGCGTAGGTGAATAAGAAT
AGGGTTGAAAGGAAAGGGAAGATACTAGTCGATGGCAGAGATGAAGCGTGTCCCGGGAAT
CGGGATGAGAGATGGCCCTTGCCTTGGGCCTTGGCTATGGGACGGCTTGTGGGGTATACC
GGTATACCGTATGTAGCCAGTGGGCCTGTAGAGGGTTGCGGGGTAGGAGGGCACGAGGGC
AGGCTTATAGGCGGGATAAAAGCAAGCTTCATGTCAGCAGAAGAGCACAGGACTGAGGAG
AGTGGAGAGTGGAGTTTGAACGGGGATCGGGAAG
>GYJ|c393_g1_i1 len=316 path=[367:0-143 15:144-315]
ATAGCAGCCTAACACATGGAAACATATCATAACTGCTCTATTGTTGTTTGCACTCTGGAG
GCTGCTCTCCAGGAGGACCTCCTCTTTGTACAATACCCCCTTTCTTGGGTGCAGATGGGC
GGGACTTTCTTCGCTTATCATCCACTTCATCATCATCTTCCTCATCCTCGTCATCATCAT
CCTCATCCCCATCATCACCATCATCAAATTCATCCAGTTGGCAAGCCTCTCCAGTAAACC
AAGACACTGCATGAGGAATTATTTTGTCCCTGATGGTTGAGCCAACATCATAGTCCTGCT
CCATCAGATCTTGAAG
>GYJ|c393_g1_i2 len=361 path=[367:0-143 510:144-188 15:189-360]
ATAGCAGCCTAACACATGGAAACATATCATAACTGCTCTATTGTTGTTTGCACTCTGGAG
GCTGCTCTCCAGGAGGACCTCCTCTTTGTACAATACCCCCTTTCTTGGGTGCAGATGGGC
GGGACTTTCTTCGCTTATCATCCACTTCATCATCCTCTTCCTCATCCTCGTCATCATCTT
CTTCCTCATCTTCATCATCATCTTCCTCATCCTCGTCATCATCATCCTCATCCCCATCAT
CACCATCATCAAATTCATCCAGTTGGCAAGCCTCTCCAGTAAACCAAGACACTGCATGAG
GAATTATTTTGTCCCTGATGGTTGAGCCAACATCATAGTCCTGCTCCATCAGATCTTGAA
G
>GYJ|c395_g1_i1 len=263 path=[996:0-14 998:15-262]
TATTGGTCATTTCGATTTGCAACATTGGTCATTTCGACAATGAGATTGACATGCACGGTC
TTGAAACCTTCCCTGGTGTTAAGAAGATAACAATCAAGCCTCAGACAGACCGATGGGTGT
TCCCTGAAACAAACAGCGGTATCATTGTCCTTGCAGAGGGCCGTCTCATGAACTTGGGTT
GTGCCACTGGACACCCAAGTTTTGTCATGTCTTGCTCATTCACAAACCAGGTTATTGCGC
AGCTGGAGCTTTGGAATGAAAGG
>GYJ|c395_g1_i2 len=498 path=[507:0-249 998:250-497]
GGCAAGGTTGCTGTTGTGTGTGGATATGGAGATGTTGGCAAGGGTTGTGCTGCAGCCATG
AAGGCTGCCGGAGCTAGAGTCATTGTCACAGAGATTGACCCAATTTGTGCTCTGCAAGCC
CTAATGGAAGGTATCCCTGTTCTCACTCTAGAAGATGTGGTGAGCACTGCAGATATCTTT
GTTACAACAACAGGAAACAAGGATATTATTATGGTGGATGACATGAGGAAGATGAAGAAC
AATGCCATTGTTTGCAACATTGGTCATTTCGACAATGAGATTGACATGCACGGTCTTGAA
ACCTTCCCTGGTGTTAAGAAGATAACAATCAAGCCTCAGACAGACCGATGGGTGTTCCCT
GAAACAAACAGCGGTATCATTGTCCTTGCAGAGGGCCGTCTCATGAACTTGGGTTGTGCC
ACTGGACACCCAAGTTTTGTCATGTCTTGCTCATTCACAAACCAGGTTATTGCGCAGCTG
GAGCTTTGGAATGAAAGG
>GYJ|c396_g1_i1 len=1833 path=[1887:0-543 2430:544-546 48:547-1832]
GTGGTAGTGTTGGTGGTGGTGGTGTTCAGGCGGCTCAGAGGGGCAGGGGCAGGGGCAGGG
CAGACGAGACGGCATCTTGGAGACGGATCGCTGCTGATGAAGGATCAGATAAGGTCAGCT
CATCGGCGAGATCTATTGGATCGCTTGAGCCGGGGGTTGTGGCTAGGTCTGGCTCAGTCG
AACCGGCAATTGTGGTGAGTACGGGAGCTATCGAGGCAAGACGAGGGGCGAGCCCCGAGC
GCTCGCCAGCGCCCCCAGAGTCGAGCGTCGGGTCGCCCAAGACAGCACCAGGCCGGCGGA
CAACAAAGTCGAGGGTCCCAGAAGGCTTCAAGGTTGCGTTCAAGCGGCCGTCATATGTGT
CATCGTCGAACCCGAGCGGATCTGAAATGTTTATGGTCTGTAGCGAGATTATCACTGGGG
ATGATGAGCGGCGTCAAAAAGGGAGTGGGGCGGAGGAGAAGAGCACGACGGTGGTGGCTG
GCCAGACGAGCTCGAAGCGGTCAAGTCGGTCGAGCAGTCCGGTGGAACAGTGCCCAAGTG
TGCTGCAGACGCCTCGTCAGCGGCGCTCACCGGGGCCAGTGTCGCTCACACCGCCGTCAT
CGACGACAATGGGCACGGCGTGGCCGAGCAAGTCGCCGCTTGCGTTTTCGGTGTTGGACT
CGCACACGAAGAGCGTCTGGAGCCAACCAGATGGACAGATACAAGGTGGGGCAGGTCGAC
AGGAGAACTCGCTCGAGGGGATCGCGGATGATTTTCCAGCGGCGTTGCCACGGACGTTGA
ATGACTTTAATGCAGAGGATGAGCAGCAGGGGTCCAGTGGTGGAGCAAGTTTGGGTGTGG
GGTCTTGTAAGGAGGTACAACGGACGAGGTTTCCTAGAGACCATAAGCAAGAGGAGCAGG
AACCAGAGCATGAGAAGGTGCAAGAGCAGGTCCAAGAGCGGGTGCAGGAACAGGAACAGG
AGCAGGAGCAGTCGAGGAGGGCACAGGAGAAGCAGCAGGAGGAGCCAGAGGATCAAGAGC
GGATAGGTGGGACAAATGGGCACGTCCAGGCTGGAGGGTACGAGATGAACGCAGTCGTCG
TCGGTGGGCTCGCCGGCTCGAGCGATCATTCGGGCCCGATGAGCGGGCAGATGTACAATC
CTAGTCACGGTTACCCGGCGCCACTCAACTTTCAGGTCCCACCTGGATACCAGCTCGTGC
CGATTGGGAGCGTCGCGGGTGGGAGCCAGCAGCAAGTGTACCCACCGGGGCCAGGGATGT
ACGCGGGTGGGGCAGGTCCACAGGCGCCGTGGTCACCATCGCCGTCGCTAGGAACGGTGC
AACCAAACGGGTACGCACGGTCGCCACAGCTATATGGGCTAAACACGGGTTATGGGCCTG
GGGGCGGGGGCGGGACGGGTTATGGGATGCAGCATTCGGGCGGGCAGGGTTTTGGGAAGA
GTCCTGGACCGATTGCACCGCGTGGAGGAGGGACGCATGTGAGCCATGGACGACAGAATA
CGGAGACTGGCTTTACGGTTGGCAGGAATTGTGGAGCTGGTGGGACCTTTAAGGGGAATA
CGACGTCGTTGCCATTATCGTCGCCTTCGTCGTCTTCGGTAGGGGTTGTTGTTGGAGGAG
GGGGTGGAGGAAGGGGGCATGGGTATAATGGATCGGTTGGGTCGGTGGAGGGATATGGGG
GTAGCTTTGCGCCATTTGTCCATCCTTCACCACCGGTTGTTGGTAATCATGGACAACAAC
AGGGGGCTGTTGTGGTGGTGGGTATGGGAGGTGGGACGTTTGTGGGTGGGCAGGAGCAGC
AGAGTGCGGGTAGTGGTGGTAGTGGTGGTAGTG
>GYJ|c397_g1_i1 len=387 path=[415:0-386]
TCCAAAGGCAGACGGCACAGATGGATATGACGACTGAGATGATGTCAGATTCAATTGATG
ACGCCCTTGATAATGATGAGGCAGAAGAGGAAACCGAGGAGCTTACCAACCAGGTTCTGG
ATGAGATTGGAATTGACATTGCTTCACAGTTGTCAGCAGCACCAAAAGGGAAGATTGCTG
GAAAGAGAGCACAAAATGCTGGCAGTTCAGAGGTGGATGATCTAGAGCAGAGGTTGGCAG
CCCTTCGAAATGCTTGATTGATGGTGCACACTTGTTATGCTGTGCTATATTCCCCTTAGT
AAATGGAGAAACATGCTTGGAGATCATGAGAGTAACGCGAGGAGAAAGTTGAAAATGCCT
TTCTTTTGTAAATGAATTAGCCAGTGG
>GYJ|c398_g1_i1 len=364 path=[395:0-40 27:41-363]
GTAACCTTAACATTATTTTGTTTGACACCCTTGCGTTCGAGACCATTGTTTCTTGTGTCC
AAAGAAACTGCAAAGATCGGTTTGGCACGCTTACAACCGCATTCTCACAACCGGATTTTG
GTGAATGGAAGGAAACCGGATTTTGGCGAATGGAAGGAAGCCTCTCAGGCCTTTTCCCAC
CACCTGAGCCGAGCCCAAGTTTAGAAGAGGGATCTGATATCATTTCAAAACGACCGACTT
TGAACATATATGTACATGGTCTTGCATTCCGTTTCTTTCCTCTAGTTCAAAATATGCCTT
GTTTCTCAACCTGGGTTTAGTTCCACATCCTGAACTGTCTTCAGTTGCTGGCAATGAGGT
TGAA
>GYJ|c398_g1_i2 len=349 path=[1:0-25 27:26-348]
GGGTTCGACTCCCGTATTCGGAATATACCATTGTTTCTTGTGTCCAAAGAAACTGCAAAG
ATCGGTTTGGCACGCTTACAACCGCATTCTCACAACCGGATTTTGGTGAATGGAAGGAAA
CCGGATTTTGGCGAATGGAAGGAAGCCTCTCAGGCCTTTTCCCACCACCTGAGCCGAGCC
CAAGTTTAGAAGAGGGATCTGATATCATTTCAAAACGACCGACTTTGAACATATATGTAC
ATGGTCTTGCATTCCGTTTCTTTCCTCTAGTTCAAAATATGCCTTGTTTCTCAACCTGGG
TTTAGTTCCACATCCTGAACTGTCTTCAGTTGCTGGCAATGAGGTTGAA
>GYJ|c400_g1_i1 len=443 path=[448:0-47 14:48-442]
GAGGTGGCAAAAGCAATTTCAAGGATCATAGCTCTTGCACTTAACCTCGAGGTTGACTTT
TTTGATAGACAAGAAATGCTTGGGAAGCCTATTGCAACCTTGCGTCTGCTACACTATGAA
GGTAGTGTTTCTGATCCGATGAAGGGATCATATGGAGCAGGTGCACATTCTGATTTTGGT
TTGATAACGCTCTTGGCAACAGATGACGTCTATGGTCTCCAAATATGCAAGGATAAGGAT
GCTAAACCTCAGAAGTGGGAATTTGTAGCACCATTAAAAGGAGCATTTATAGTGAATCTT
GGTGACATGCTAGAGCGCTGGAGCAACTGTATTTTCAGGTCCACGTTGCATCGAGTGCTG
GGTAATGGTCAGGAGAGATATTCTATTGCATACTTTGTGGAGCCTAATCACGATTGTCTT
GTTGAATGCTTGCCCACCTGCCA
>GYJ|c401_g1_i1 len=2921 path=[2949:0-2920]
CAGCAGCATCACCTCACAATAGAAAGGCATTAAAAAAAAAAAAAGTCAGAACAGACTCCA
AAGTTCTAGCGTGTTCATGTTGAAACTTGACGGGCCCGGATGAAGCAGTACCGAGGGTTG
GATTGTCGGGGGTGGGCAGTGGAGCTCCTGTCTTCCACGTCCACAGGCTCGAGTTGTGAG
GTGGAGAGCCCAAACAAGGAAAAAACAATACATATATGTACATTATAAAACTGGGCTTGA
ACTTTAGCCATTTTAGCCGAGCTTCCAAGAGACCGCGGTTGACAGAGAGCTCCTTGTAAA
ACCAAACGTATCGCCAAGTTGAGGCTGAGCAGCGAGCAGCGGAAAAGCAGAGGAAGCGGG
AGAACGGGTTAGATCTATAGGTGAGACACCATCTGGAAGTGAAACTGTTGAAGCAGCCAT
ACCAACCAGCCTCAAGTTTGTCAGAGTCAGATCCTCGCCTAGAAGGAGAAGTGACAGTAA
CAGTTGTACGGTTTACCTTACAAGAACTCTGCTACAAACACCACTCACCACTCAACCACT
CACCACTCACCACTCCTCACCACTCCCACCCAAACAACCATATCCCACATTTAATTCTCA
CCATCGCCTCTCGCTCACCAGTCACCAGTCCCTACCACTCCCCGTCACCACCGCCACCAC
TGACCACTGACCACTGACCGCTGACTACCACCCCCATCAATCTTTCTTCCACCCTCCTCC
TCCCACTACATACTCTTCATTCTTCTCTCGGCTCAGTCCGATTCCACCACCACTTTCCCA
AACAGTAATACTAATCTCACCAAAAATTCTTCAAACTCTACAATCTTCTCTTTCCTTCTC
CTTCTATCCCTCTTCTCTTATTCTCTCATTCGCATCTTGACGCCCAATTCAATTTCCTCT
CCTACTTTGTTTGTCTACCTACTACCTACAACCTCTTCCCTCAACCTGCCCTCTATTCTT
CTTTAGCCCCGCTCTCATCTCGCTTGTTTTTTCATTTCTTGTCCTTACATCTCATTCTCT
TTTCCTGTCCCGTCATTAGTGTTCCTTAAATAGTCTTATTTAGACATATCTTTGTTTTTC
ATTCTCACAAATTACTGGATTGACACCATGTCTCTCAACTTGAATCATTCCCATCTCTTG
TCTTCCTCTTCCTCATCCCTCCTCTCCCAGAATCGCTCCGGGTCTGGTTCCGGTTCCGGT
GCCCCCCTTGTACCGGCTGACATTGTCACCAGTCCCCCTGCGCTCGCTCCCCCTCCCTCC
CGTGCCTCTCCCACTCCTTCCTGCTCCAACACAGACAACTCTTCTTGTCCATCGATCCCT
AAGCGCAAGCAATCCGACACCCAGAACCCCAAGCCCGCCAAGCTCTCAAAGCCATCCACC
ACCCAGTCTGGTCCAGATGAAAAATTCGCAAACTTGGCCTTTGATCCCTACAATCCTCAC
CCTGGGATGACTAAGGAGGAGCGCAAGCTGGCTCGGATGATTCGTAACAGGACCGCAGCG
CAAGCATCAAGAGATCGAAAGAAGGAGCACGTTGCGGAGCTAGAGAACCGAGTCAAAGAA
CTTGAGGCCCAAGTCAAGGCCCTGAGCGACAACTCATCGGGACAAGCCACCTGCCCACGC
CCCTGCTGCCGCGCCCTAGACGCGATCGCCGGCCAGCTCCCAGACAATTTTCCCACAGAG
TTCTTGGCCGCCGCACCGTTGGCGCCACGAACAACACCAACGGAGTCAATTGACCCCTCG
ATCATCAAGCTCGAGCCTTGTCCATCCAGCTTGCTCTCGGGCCCATCAGCCTCAGAGCCC
ATGGCCCCTAGCGGAGTGTCGACCGACGAAGCCCCCTCAACAGTCGGCACGCTCGAGCTT
CCTCGCCCGACTGACCCCCTGGTGGCCTCCGTAGCCCCTACGATCTCGCCCGTTCAGTCC
GAGTATCTTTCCAAGATCAGGATTCACGTCTTGGAAGAGGAGAATGCGCGGCTAAAGAAC
CATCTTGACTTGGAGACCCAGCGCACAAGCGAGCTCAGGTACCGTCTTCTCCAGACCCGG
CTTGCGGGCACAGACCCGCTCGTGGCGCCCCCTAGCCTCCCGACTGTCCCGTCGGACGAC
TTTGACCTCGACGATGGCCTGATCGGACTCATGTTACGGGACTCGGAAATCGAAAATCTC
TTGACGGTGCCCCCGGTTTCGGCCCGTTCCACGGACGCCACACTGGCAGCGGCGCGACCG
GCGCCGCAGGCCAACTCGGACGACTCTGTTGACTGGGCCTCGCTCCTGGTCGACCCTTCC
GGGCCATCCACACCGATGGACGTCTGTTTCTCTGACCGCTCGGACCCCACATGGTCCCCC
GGTGCGCCGACCGAACGAGCCTTGGGACCCCCAAGCTCGCTCTTTGGCCACTTCGAGCGT
GCTCCAGTGACTCCTTCACATGATCTGCACCCACAGTCGCCCTCTGCGTTTGTCCGCTCG
CCTACCCACTTGCCAGCCCTCTGTACCCCCAACCACCGCCTCGTCGCACGCGAGGTGAAG
CCATCCCCGCAGCGGATCGGTTGGGGAACCTTGGAGGGTCAGGTTTGGGCAGGCCACGAC
AGCGCGGAGAGGCGGTCGCTGTGGCAGGCGTCTCTGCAGGCGAGACGGCAGCCAGCGAGC
TGGCTGGTCGCGCTTGTGGAGACGGCGATGTGTTTTTTGATCTCGTGTTGGGTGGCCTGG
AGCAAACGCACGGCTGGGGAGCGAGCGGGAGTGGAGGGGCGTCGAAGACGGGCGGGATGG
GATCAGAAGAGCGTCGGAGTGGGCTGTTGGAGGTGGTTGAAGACCAGATGGGCTGGGATG
GCCTTGGTCTTGACGGGCTCTGGAGCGGAAAGGGAGGCCCTGGACAGGAAGGGAGCATAT
TGGCTGGGAGGATGGATGGCACGGGGAGGGAGGGGGCAATG
>GYJ|c403_g1_i1 len=270 path=[281:0-269]
ATACGATTTCCTCAAGCTCCACCGATACCTATGTATCAAATACGCCAATACAATCGTCAC
TGATCTTGATTTACCTGCTTTACAGTGTACATAAACTGGTGATGAGTGTAACGAGGCGTC
ATCCAACACCACATTCGCCTCATCAATTCTCCTCTGTACACCTACTTCCTCCACAAAATC
TCGAAATGGTAACCAGGTATATTTCTCAATCCATCCATCATACCCTTTCTCTTTAATAAT
CTCTTCTTCTTCTGTACATTCCAATGCCAA
>GYJ|c406_g1_i1 len=225 path=[203:0-126 330:127-224]
TCGTTATTGCTGGTGCTGCTGCGTAAGTTTTTTTTTTTTTGGTGGATGGAGTTTTTGGCT
ATTTGAATGGGTTCAGTGGCAGAGGATGCGTTTTTCTTGTTTATATAATACACTTTTTTT
GTGAAAGAGAAAGGGTTTGGAGAGTTGCTTATTTGCTTGCTTGCTTGTGTTTTTTTGGGG
TGTGGCTTTTGGGTATCACCAGGTCAATTGCTCCGTACTTTTTTT
>GYJ|c409_g1_i1 len=303 path=[1:0-193 195:194-302]
GGAAAAGATAGACCAAGGACTATTCAGATTTCGAACCTGCTGGTGCATCCTGGTGCAACT
CGATTACAGCTTGCAGGGATTTGCATGCCGATTTAAGGTTATGGAGAGGGAGCTCAGATC
AGAGCGCGTGAAATCCATTGTATGTAGGCACATATGTATACAACAATCAATCAACTACTC
TGATCGTCCAGAAAGATTTTACTGGGCCTGGCTTTGTTTCTCGGCTTTGTTTCTCGGCTT
GGTCTCTGGGCTTGCTCTCTCGACTTGGTCTCTCGCCTGCTCGGTCTCGGTCTCGGTCTC
GGT
>GYJ|c412_g1_i1 len=245 path=[267:0-38 305:39-142 23:143-244]
TTAGCAGCCTTTTTTTTTTTTTTTGCTTCGTGTCGGTAACTTTGTGGTGATATAGCTTTT
CAGACGATCAATATATGTTTTGAATTGGTTCCAAGAGAAAATCAAATGTCCTCATTCAAA
GGAGAGATGACGAGAAGTCTGACCTGAAAAAAAAACATCTGCATAGGCGGCTGGGGGTCA
ACTATGTAGCCTGGGGCAGCTCAGGACTGGCCCCAAGCTTGACACAAGCCCCTTCCACGG
GCCTG
>GYJ|c419_g1_i1 len=3972 path=[169:0-1893 111:1894-1950 168:1951-3971]
ATTGAGTCACTCGAGGCTGAGGGAATGTCACTTGTAGGGTCGAGTGAGTCATAAGTGACT
TTGCAAAGGTTGCATGTCACTCAAGGTCGAGTTACACTTTTTGCCGTGAGACAATATTTG
CGGAGATGGCTGTACCGATACATACATACAATATAAAACATTTACGATCTGATGATCACA
TACAGGGATGTGTATGTATGTAATTGTGAACGAATGTGATTTCGTAGCAAAAGTAGTATA
CCCACTCCGACCCCCAACAAAAGTCTACTCAAACCCGAGGGCTCCTCAAAACCAAACCGA
TACCGGTACCTTACAGTCAATACGACTTGGTGGCCAGGCGAGGAGGGAAAGGGAGCTTTA
GATGAGATAATGAGTCAAGCAGACAGAGAGACTCAAGGGAGAGGAATGGCGGGCGGTGGG
CGGTGGGGGATGAAAGGATGTAGGATTAAACGAAGACCTTTCGAGATTGAAGCCGATAGG
GTGCCATTTAGCAGGCTTTTGAAAGGGACTGAGCCACAGAAAGAGACCAACTAAAGGTGG
TTTGAAAAAGGCATGCAGTGTTAAGTACAGGGGTGAGAGAGATAGGCTGGGGACGATCTC
GAGCTAGCCGAATTGGGTTTTTATATATACCATCACTTGGCACTAGTCGCGGTAGGGAGT
GGGAGTCCCAGACACTGTCAAGTCTGATAGGACCGCTCACCAATCCTTGTCTCATGGGTT
GGTTGAAGCCTCGAATCTTGAGCCTAGTCGCCTAATTTTCATTTCATTTTACACATCAGT
CGGCTCATTTTATCAGCATCTTTTCACTCGCCAGTTCCAAATCATCCCAAACCATCCGAA
CCGAACTCAGCTCCCGAACGCGCGATTGAGATCATTGTTGGCTTCTCTTGCGGGTCAGCC
CAAAATAGCCAGGTTGAGTTGAGTTGAATTAATTCGACGACCAGGATGATCAACTCGGGC
ACCAAGCCAAACTCTCACTCGTTCCCAACTGGCTCCCACCCGTCTCCCCGCCCGACTCTG
GCCGACGCACATTACCCTGGCCTCCAGCTCAACAGCCATGGCTCTGGCTCTGGCAACCAT
CCCCGCCACTGTTCCTCGCTGCCCTACTCTCACTCTTCTGTCGATTCCCCTGCCAACTCA
ATCCCTCCCGCTGTCCTTCCTTCTCGCTCGCTCCTCACCGTCATCCCCCCCGCCTCGCTT
CCCAACGACCCTCCCCATCCGCGCGTCAGTCCGGCTTGCACTGCCTATGGCCCGCCCAGC
GCGTTCAGCCGCGGCACTCTGATCCCGCTCTATCCGACGCTCAGTGCCCAACTGGCTGCC
ATTGCTCGCGAGTATGGCCTGCCTTCGACTGGCGGGATGGTGGTCTACATGATCGAGGGT
TCGCCCCAAGCTGGCGAGCTCGCAAAGCACCTCGCCGGTGGCCCGAGAATCGGTGACGAG
GCATGGCAGCTGCTCTGGGCGGGTATCTTTGAAGACGAAGAGGCGGACGCGTTCCAGGAC
GAGCTGCTGGCCCGAGAGCGGCTCCAGTACGAGCACGAGCACGAGCTCGAGCTCGAGATG
CTCCGTCATCGCGCCCGTCACCGCGCCCGCGCCCCGCTCTCGGGCCGGACGGATGACGAG
GAGGAGATCCTCGACCCGAGCCTCAGCTCGGCCACCGACGATCCCGAGCCCAGCCTCGCC
GACTTCCCCGCGCCACCCCTCCAGACCCGCAAGGCCCCATGGCCTCTGCCCCCCCGCCGA
GGGTCCCAGGACGAGGACCAGGCTCGGTCGACTCGGCTCTCGGGCCGCTCGAGCCCAAGC
ACCGCCTCGGTCGACTCGTCTCCCCACACCCTCAACAGTCCTCGGCACCACGACCTCCGT
TTTATCAGGTCCCGCCAGCCCAGTCTCACGACCTGTCAGTCTCCCTCTCTCTCTCCGCCT
CTCCACATGTCCTAACCTCGCTATCTGCCAGCCGTTCTGCCGAGCGTGACCAGCAAGCTT
CGTCCTCTGGACCACTCCGCCCTAGGCTCTGCCGATCTCGCCGTCCACCACCACCTCTCC
ACCCTCTCGTCTCCCTCCTTTCAGACCACCTTTCGTCCGCTCCCCCGCCTGCCCTTTGCA
CCCCCCTCGCGCCCCTCCACCGTGCTCTCGCACTTTGCTCACCCCCGTCTCACAAATGGA
CGCGCCTCGAGCCTCGCCAGTCGGCTCGAGCGCGACAGCGTGTATTCCTCGGCTTCGCGC
GCCAGCAGACGCGTCGGCGCGGGCGTAATTGTGGGCAAGATTGAGTTTGACATTGACATC
CGGCGCCCCAACGGGCGCTGGTACGACGTCTGGCTCAACGGCAACCCGTCCGGCTCCGCC
GCCAGCCAGCAAGAGGAATCGCCTGGCACGATTCCTCTTCTGCTCCCGGACCTCGTCAGC
CGGCGCAACCGGTCCCCTGGAGCCGCGAGCCCGCGTGGCCAACCCCGCCGGCTTTACATG
CAGCCGGCCCCGCGCCGCGCCCCTCTTGCCATTGCTACCGATGACAGCGATGAGCCCGCT
ACGCTCGAGGCCTCGGAGCCCGACCCGAGCCAGACAGGCTACCAGCGCCTCGACTCGCCA
GACTGCTCGCCCGACTCGAGCCCGACCGAGGAGACAGAGCAGACGGGCTGCGAAGAAACA
GAGGGAGACCCGTTGGCGGGCGTGTTTGCGAGTGACGAGCAAACGTGGATCTCCCTCAGG
CCACCAAAGGTGGATGTGTCCTCTCCCGAGCCGGATGGCGAGGCTGTGGAACGGTCAGAG
ACAGAGGTGGGGGAGGTGGTGACAATGCTGGCTCGTCTGGAGGCGACGGGGGAGCAGAAC
AACCATTTGTCGTCGCCGATCAAGCTCGACTCTGGATCCGTCGCTCAAAAGGCCACGGGC
AGTGGGGCTGACTGGGCGGCGTGCGAGGAGGAGTGTGCCAGCGAACAGGCTGGGTCGACA
AACGCCACTACGAGTCCGTCTTCTGGCGAGGCAGTTACGGCGCCGAAGGAGTTTCTGAAG
CCGGGCGTCCCATTGGGGAGCGCTAAGAGGAGCTCGTCGATGGCTATGGAGGCAAACTTG
GACGAGCTTGAGCAGGTCCTTGCCGCACTGTCACCGCGTGCACTCCGGCCCGCGCCGCCC
GCGCGTGCGGATTTGGTGCCGAGGGCTGTGGATGCTGGGCAGGTACGGAGTGCGGATGCG
AGTAGTGGTGGTTCGGGTGCAAGTCGCGTGGCGGGTTCGAAGGAGCAGCAGCATCGGCGG
ACGAGCACGACGTCGCCTGGGATCAATGGCGGGGGGCGGGGCGGGGTGCACAAGTTCCTG
GACAGTCTGCACGATAGTTATGTGGACCGCAAGCACCGGTCGCGGGGAGCTGAGGGAGTT
GCTGGTGGCGGCAAGGTGCGAGAGGAGGGTCGGGAACGGAAGGCTGGGCGCAGGGGGAGC
GCAGGGAGTGGGGCGAGTGCAGAGAAGATAAAGAGTCGGGCTAATGGGCTGATGGGCAAG
GCAGTTAGTGTTGTTGGAGGTAAGATTAGGGGCGCGGCTGGAGGTGGTGGGGGCCCAAAT
GGGAGTGGAGAGGGGCAGAGTCTGAGTATCAGTTTAGGAGGACAGAGAAGGAGAACAAGG
AAAAATAGTAGTAGTCAAGTTACCAAACAACAAAAACAAGCATAAAAATTCTCAAGATCC
CTTCAAAAAGACAAGTAAAATAAATCTGTGCTTCTTATTGCTTGATTTGTGTATCTATCC
TATCAATCATTTATTCATTCGTTCATTTTTAAGAGCATTTTTTTTAAAAAAAAGTGTGTA
TGTGTAAGACAGAAGTGATTTATTATAACAGGTGCAGGCAAATATTATTGTTAGTGTTAA
TTGAGATATTATATATATGTGTATTGTCTGTTTTTATGTCTGACTGTTTGTTTGTGAAAG
GTCAAGCCCAAGATGGTATATTTGTGTGGATTTATGGGATTAGGCTTTGAGGTTGGGTTT
TTAGATTGGAGT
>GYJ|c419_g1_i2 len=3915 path=[169:0-1893 168:1894-3914]
ATTGAGTCACTCGAGGCTGAGGGAATGTCACTTGTAGGGTCGAGTGAGTCATAAGTGACT
TTGCAAAGGTTGCATGTCACTCAAGGTCGAGTTACACTTTTTGCCGTGAGACAATATTTG
CGGAGATGGCTGTACCGATACATACATACAATATAAAACATTTACGATCTGATGATCACA
TACAGGGATGTGTATGTATGTAATTGTGAACGAATGTGATTTCGTAGCAAAAGTAGTATA
CCCACTCCGACCCCCAACAAAAGTCTACTCAAACCCGAGGGCTCCTCAAAACCAAACCGA
TACCGGTACCTTACAGTCAATACGACTTGGTGGCCAGGCGAGGAGGGAAAGGGAGCTTTA
GATGAGATAATGAGTCAAGCAGACAGAGAGACTCAAGGGAGAGGAATGGCGGGCGGTGGG
CGGTGGGGGATGAAAGGATGTAGGATTAAACGAAGACCTTTCGAGATTGAAGCCGATAGG
GTGCCATTTAGCAGGCTTTTGAAAGGGACTGAGCCACAGAAAGAGACCAACTAAAGGTGG
TTTGAAAAAGGCATGCAGTGTTAAGTACAGGGGTGAGAGAGATAGGCTGGGGACGATCTC
GAGCTAGCCGAATTGGGTTTTTATATATACCATCACTTGGCACTAGTCGCGGTAGGGAGT
GGGAGTCCCAGACACTGTCAAGTCTGATAGGACCGCTCACCAATCCTTGTCTCATGGGTT
GGTTGAAGCCTCGAATCTTGAGCCTAGTCGCCTAATTTTCATTTCATTTTACACATCAGT
CGGCTCATTTTATCAGCATCTTTTCACTCGCCAGTTCCAAATCATCCCAAACCATCCGAA
CCGAACTCAGCTCCCGAACGCGCGATTGAGATCATTGTTGGCTTCTCTTGCGGGTCAGCC
CAAAATAGCCAGGTTGAGTTGAGTTGAATTAATTCGACGACCAGGATGATCAACTCGGGC
ACCAAGCCAAACTCTCACTCGTTCCCAACTGGCTCCCACCCGTCTCCCCGCCCGACTCTG
GCCGACGCACATTACCCTGGCCTCCAGCTCAACAGCCATGGCTCTGGCTCTGGCAACCAT
CCCCGCCACTGTTCCTCGCTGCCCTACTCTCACTCTTCTGTCGATTCCCCTGCCAACTCA
ATCCCTCCCGCTGTCCTTCCTTCTCGCTCGCTCCTCACCGTCATCCCCCCCGCCTCGCTT
CCCAACGACCCTCCCCATCCGCGCGTCAGTCCGGCTTGCACTGCCTATGGCCCGCCCAGC
GCGTTCAGCCGCGGCACTCTGATCCCGCTCTATCCGACGCTCAGTGCCCAACTGGCTGCC
ATTGCTCGCGAGTATGGCCTGCCTTCGACTGGCGGGATGGTGGTCTACATGATCGAGGGT
TCGCCCCAAGCTGGCGAGCTCGCAAAGCACCTCGCCGGTGGCCCGAGAATCGGTGACGAG
GCATGGCAGCTGCTCTGGGCGGGTATCTTTGAAGACGAAGAGGCGGACGCGTTCCAGGAC
GAGCTGCTGGCCCGAGAGCGGCTCCAGTACGAGCACGAGCACGAGCTCGAGCTCGAGATG
CTCCGTCATCGCGCCCGTCACCGCGCCCGCGCCCCGCTCTCGGGCCGGACGGATGACGAG
GAGGAGATCCTCGACCCGAGCCTCAGCTCGGCCACCGACGATCCCGAGCCCAGCCTCGCC
GACTTCCCCGCGCCACCCCTCCAGACCCGCAAGGCCCCATGGCCTCTGCCCCCCCGCCGA
GGGTCCCAGGACGAGGACCAGGCTCGGTCGACTCGGCTCTCGGGCCGCTCGAGCCCAAGC
ACCGCCTCGGTCGACTCGTCTCCCCACACCCTCAACAGTCCTCGGCACCACGACCTCCGT
TTTATCAGGTCCCGCCAGCCCAGTCTCACGACCTCCGTTCTGCCGAGCGTGACCAGCAAG
CTTCGTCCTCTGGACCACTCCGCCCTAGGCTCTGCCGATCTCGCCGTCCACCACCACCTC
TCCACCCTCTCGTCTCCCTCCTTTCAGACCACCTTTCGTCCGCTCCCCCGCCTGCCCTTT
GCACCCCCCTCGCGCCCCTCCACCGTGCTCTCGCACTTTGCTCACCCCCGTCTCACAAAT
GGACGCGCCTCGAGCCTCGCCAGTCGGCTCGAGCGCGACAGCGTGTATTCCTCGGCTTCG
CGCGCCAGCAGACGCGTCGGCGCGGGCGTAATTGTGGGCAAGATTGAGTTTGACATTGAC
ATCCGGCGCCCCAACGGGCGCTGGTACGACGTCTGGCTCAACGGCAACCCGTCCGGCTCC
GCCGCCAGCCAGCAAGAGGAATCGCCTGGCACGATTCCTCTTCTGCTCCCGGACCTCGTC
AGCCGGCGCAACCGGTCCCCTGGAGCCGCGAGCCCGCGTGGCCAACCCCGCCGGCTTTAC
ATGCAGCCGGCCCCGCGCCGCGCCCCTCTTGCCATTGCTACCGATGACAGCGATGAGCCC
GCTACGCTCGAGGCCTCGGAGCCCGACCCGAGCCAGACAGGCTACCAGCGCCTCGACTCG
CCAGACTGCTCGCCCGACTCGAGCCCGACCGAGGAGACAGAGCAGACGGGCTGCGAAGAA
ACAGAGGGAGACCCGTTGGCGGGCGTGTTTGCGAGTGACGAGCAAACGTGGATCTCCCTC
AGGCCACCAAAGGTGGATGTGTCCTCTCCCGAGCCGGATGGCGAGGCTGTGGAACGGTCA
GAGACAGAGGTGGGGGAGGTGGTGACAATGCTGGCTCGTCTGGAGGCGACGGGGGAGCAG
AACAACCATTTGTCGTCGCCGATCAAGCTCGACTCTGGATCCGTCGCTCAAAAGGCCACG
GGCAGTGGGGCTGACTGGGCGGCGTGCGAGGAGGAGTGTGCCAGCGAACAGGCTGGGTCG
ACAAACGCCACTACGAGTCCGTCTTCTGGCGAGGCAGTTACGGCGCCGAAGGAGTTTCTG
AAGCCGGGCGTCCCATTGGGGAGCGCTAAGAGGAGCTCGTCGATGGCTATGGAGGCAAAC
TTGGACGAGCTTGAGCAGGTCCTTGCCGCACTGTCACCGCGTGCACTCCGGCCCGCGCCG
CCCGCGCGTGCGGATTTGGTGCCGAGGGCTGTGGATGCTGGGCAGGTACGGAGTGCGGAT
GCGAGTAGTGGTGGTTCGGGTGCAAGTCGCGTGGCGGGTTCGAAGGAGCAGCAGCATCGG
CGGACGAGCACGACGTCGCCTGGGATCAATGGCGGGGGGCGGGGCGGGGTGCACAAGTTC
CTGGACAGTCTGCACGATAGTTATGTGGACCGCAAGCACCGGTCGCGGGGAGCTGAGGGA
GTTGCTGGTGGCGGCAAGGTGCGAGAGGAGGGTCGGGAACGGAAGGCTGGGCGCAGGGGG
AGCGCAGGGAGTGGGGCGAGTGCAGAGAAGATAAAGAGTCGGGCTAATGGGCTGATGGGC
AAGGCAGTTAGTGTTGTTGGAGGTAAGATTAGGGGCGCGGCTGGAGGTGGTGGGGGCCCA
AATGGGAGTGGAGAGGGGCAGAGTCTGAGTATCAGTTTAGGAGGACAGAGAAGGAGAACA
AGGAAAAATAGTAGTAGTCAAGTTACCAAACAACAAAAACAAGCATAAAAATTCTCAAGA
TCCCTTCAAAAAGACAAGTAAAATAAATCTGTGCTTCTTATTGCTTGATTTGTGTATCTA
TCCTATCAATCATTTATTCATTCGTTCATTTTTAAGAGCATTTTTTTTAAAAAAAAGTGT
GTATGTGTAAGACAGAAGTGATTTATTATAACAGGTGCAGGCAAATATTATTGTTAGTGT
TAATTGAGATATTATATATATGTGTATTGTCTGTTTTTATGTCTGACTGTTTGTTTGTGA
AAGGTCAAGCCCAAGATGGTATATTTGTGTGGATTTATGGGATTAGGCTTTGAGGTTGGG
TTTTTAGATTGGAGT
>GYJ|c423_g1_i1 len=700 path=[678:0-699]
ACTTGATAATATCATTTTTTTCATTATTCTATATAGTGCCAAGAATATGTCATAAGGAGC
GACATATCATCATAAAAGAGTCTAAACTCGATAACGTGCAGTGGTAGTGCAGATCTCAAT
CAATCCGCTATCAGACCATGCCAAACTTCAACGAAGACTTCTAGATATTGCGTCGAATCA
CAACTTTGATTTTTCGTAATCGCAGAGCTGCATCTAGCATTCGCGAACGTACGCGCCGAT
CGGGCTAGGATTGTAGTCCTGGAAGTACTCCAAGGATAGACCTCCGGTGGAGCACATCTG
GTAGGTAACAGTCTGGCCAGCAGCGCAGGAGTCAGACACAATGGTGTACGAGTTACCAGG
AGCAACGTTGTCAACAGTCTTGACGGCCGTGCAAGTGCCCTTGTTGTCCCAAGAGGTCTT
CTGGCTCGCGTTGGTATCACACTTGGAGAACTCAAGGCCGCCGGAGCCGGAGACGGTGTA
GCTGGAAGTCTCGAGATCCTTTTGCTCAGGGAACAGGAAGACTAGAGAGCAGCTGTGGCC
AGAGTACGACTGCGGAATATCGAAGTTGAACAGGGAGCAGACGTCGCCGTTGGCCTTGCC
GTTGTATGAAGTGCCAGGGGCGTTGGATGGCTGGGACGAGGAGACGGGTACGATCAGGTG
GGGGTACTGATATTCGCCGTTCAGGTTTGTGGGGCAGCCG
>GYJ|c424_g1_i1 len=853 path=[41:0-209 250:210-210 40:211-852]
AGTATACGTAGCGGCTGACCAAAAACAATTCGAGGAGTATTGGCTAATTGAAAAAACACT
CATGGCTACTACGATACACAGCAGTGGCTAAGCAGATCAGCTTTAGCAATTCAGTTTACC
GGTAGGACAACTTGAGGATAAGTATATTGGATCGCTCGGCAGTCAGTTTTTGAGGCTGAT
CACCCTGAGAGAACCGTCTGGATTCAGGCCTTTTTTGAAGGTTTCCAACAATAGCGGTCG
AAGCACGCTTGACAGATCCCTTCTCTTCGGTTGCCCAAACGCAGTCTGGCTTTTTCTGCG
ATGGCGCAAGACAAGCAGACGGGCCACAAAGGATCTTTATATATCTTTCGGCTGAGCATC
TCTCTAGGAGGGAATCCTCTACCGCCGATTCGAATGGCTTCGTTCATCATCGCCCCAGTT
TGACTGACAGGGTATGTCAGTTGTATGGTCGATGTATTGGTCACTCCTCTCGAGCCGTCA
ATTGGAGACGAATTCGCTATCCAGATTAGCAAAGGCACGTCGATCGATTCGTCGCAACCA
AAAAAAGTTGGGCAGTGGACAAGGCCCTCAGCGGTATAGATCGAAACATCCAGAGGAATT
TTTGGAAATTTAAAGCTGTTTGGGTAGAGGGCCACTCTTTCGGCTGTTCGGATAAGTGAA
CTTCCATTGGCATAATTTTGTGCGTCACCGGTCCCGTCTATGGCCAGTATGGTTTCTACA
TTCCGAGCGCTGACTAGCAAAGGGGCATATGGTGTCACTTCATCACCAAAGCCTCCATCC
ATCAGCTCTAAATTGACATCATCTCTCTCAAGATAATCCAAGCTACCTAGCCCCCGAAAA
GGATTGGGTATCA
>GYJ|c425_g1_i1 len=214 path=[27:0-24 52:25-213]
CTGGAGGTGGGTGTCCCTACGACCACGTATCATCAGAATTTGGTTTGTAGTCTGTATTTA
TTTTATTTTATCTATCTATCTATCTACCTATATATTGTGCATTATTATCAATCGACCAAC
AGATTTTTTTTTGTATCTTGTCGGATTTGTATGTATGTACATACAAAAAAGTTCCTTTTT
GTACACAATCCAAGTTGAATCATCAAGTCTGGAG
>GYJ|c425_g1_i2 len=426 path=[53:0-236 52:237-425]
TTTCATCTTTCAAACTTCATCCACCCTATCAAATCCAAAATCTCATAATACAATGTATTC
CGCTTTCAAGTGTCTCTCTACCCTTTGTACTTGTATAATACACACTTATTTGCTGTAGTG
TACCTCCCTGCTATGTAGCCTCTCTCTCTTTCTCCAGTTGATTTTGTACTTGAGTAAACA
AAAAACGATCAGCGTGTATCTATACAATCTTTTTGTGCTGTTGGGACTTTCACAAATCGT
ATCATCAGAATTTGGTTTGTAGTCTGTATTTATTTTATTTTATCTATCTATCTATCTACC
TATATATTGTGCATTATTATCAATCGACCAACAGATTTTTTTTTGTATCTTGTCGGATTT
GTATGTATGTACATACAAAAAAGTTCCTTTTTGTACACAATCCAAGTTGAATCATCAAGT
CTGGAG
>GYJ|c426_g1_i1 len=364 path=[342:0-92 435:93-363]
GAGAAGAAGGAGGAGAAAAAAGAGGAGAAGAAGGAAGAGAAGAAGGAAGAGAAGAAAGAG
GAGAAAAAAGAGGAGGCGAAGAAAGAAGAAAAAAAGGAAGCTCCAAAACAAGATCCTCCT
GCCCAGGTTATATACTACCCAAAGTATCCTCCATGCATGGTACATGATCCAGCATATGGA
CCTCCTCAACCTTGTGGATGTGGTGCATGCACAAGCAGATCAGATATTATGTGGCCTAGA
TACCATCCTCCTAGGGCCTCTAATCCTGATGAAGTATGGTATGTGTGGAATGAGGAGCAG
CAAAATGCCTGTACCATTTGTTAGATCAAGAAGAGCATCTATTAATTTCTTCATCCAAAT
GAGG
>GYJ|c428_g1_i1 len=280 path=[53:0-279]
ATTTTCTCCAACAGGCTGTCTACTGTTGGTGTAGGAGGTTTGTTTGGAAGCTAGGCCCAT
GAGTTAAAAAGTACATACTTTTTAATGGTTTTCATGTTCTTTAAATCAAAGTGGAGTGAA
GCCACCGAAACAAATCAGATAAGTCTGTCAGACGCGCATCTTGTGTTGAACAAGCAAAAT
CTGAGTCTGGTGTCGGAAGCAGGCCTTGGTCAAACTTAGTAGGACAAGTCAGAACTGAAG
CTGACAGCTTTTCAACAGAGATTTTTTGCCTGCATACGAA
>GYJ|c429_g1_i1 len=210 path=[188:0-209]
TGAAAGGGTCTATAGATGAGATGCTGACAGGGTCAAATCATGAGGTGCCAAAGATAGAGG
AAGAGAAGTGGGTTGTTAGACAAGGCCCTTTTCTTGGTGTGTTGATATGTAACCATCAGT
GCAAGACAGTGCAGAACTTGAGATCACAGGTGCTTGCACCTAGGGCAGAACATGATGATA
ATACTTTAGATTTATTGTTGGTTCGTGGTG
>GYJ|c430_g1_i1 len=259 path=[280:0-197 538:198-258]
GAGGGAGAGAGAGAGGAGAGTAACCAGTTTCTTGTATTATTTAAGTGCAAATGTTGTGTC
ATGTGAATACTTGGGTAAATAAGGAGGGTGGTATCTCATAAGAAGTTTTTTGAAGTATTA
TAGCACAGCTAGACTTGCACAGAACAGATGATTCTGCCTGTTCAGTCATGCTTGTTGAAT
TTATTTCTGTTTTTGAGGATGGACATAATTTGGATTCTCACCGAGGAAAAACTTTTCACT
AATATTCATAATATAGAAG
>GYJ|c431_g1_i1 len=225 path=[41:0-193 40:194-224]
TTGCCGCTCGTGCTTGCCCATTCGTACGCTCTTTCCCTTTTTTTCCGCTTTCACTCACCC
TTTTTAATCAAAAACGTTCTTTTTACAAACCGTGACATCTATTAAACAAGCTGATCCAAT
CTCCTGATCTCCCTCCCTTGATTATTTATGTGGAGCGTGTTACATGACCCATAAAATCCA
ACCCTCGTTCCCTCAAAAAAGTGATATTATTACTCAATCTGCTTG
>GYJ|c432_g1_i1 len=237 path=[215:0-108 324:109-236]
CGTGCTCCATCAAGTATGCGGAGATTCTCAGTTTTCATATTGAAAAACTATTGTCTGACA
GTAGGGGCAGTGAGCGCTTGTCCGTGTTTCCAAGAGTCATGTTTGACAAAGCTTCGTCGG
CGCCTGGGCTCATAACCAATTGGTGAGAAAGGCTACAGGGCTAGGGACGATGAGCTGTTA
GAGAAGCTCTCAGGAGAAGACTTATGGAAGTCTTTGACGAAACCACCAACGTGTGCG
>GYJ|c433_g1_i1 len=1297 path=[1275:0-1296]
GGGGAAAGCTGATAGCTTCGGTTAGATCTGCTGCATTGTCTGAGAGTGGATTCGAGAGCA
CATTTTTTATGTATAGCACTATCTACAATCACAATCTGCGATAAGCGCGAAGTGGCAGGA
AGAGATATGTAAGATACAGAGCTGCAAGTTGGCATAGACTAGTCGGCATAGAGGCCCTCA
CCCATGGCCACCAGTCAAGCGGCTATGGCATACAAAAAAAAATTAAATGTGTGGTGTTTG
ATATCTAGAGCTTGGTAAACCCTTCGGCAGGGGGCTGTAACCAGTTTTTATCATCATACA
ACGTATCCTGGCCCTCAATCACGTGAAACGTATAGATCATCCTCCTGTTCGGACTGGTGT
TCTTCTCGCTCTTGTGAAGTAGGTTACCGTGGATCAGCACGAGGGTGCCGGCCTTGACTT
CGCCAAGTGTATAACCTTGTTGCTCGCCATCTTGCTTGGAGTTGACATCATACTCAATCC
CATCGGCGGAAGGAAACTGTTCACCTTGGCACTTCTCAAATGTGGTCCCGTTTCCAGCCT
TGTTTCTTACAAAACGGTCCTTGATCGGTGCCCACCTGTGACTGCCTGGCAGGAAGCTCA
AACAGCCGTTTTCTTTCGTCGCATCTTCGAGTGCATACCAGAAACCGACTGCGCTGGGTG
GGTTGGTGTAGAGAAAGGTTGAATCTTGATGTGGAGGTACGGCACCACCAATCTCCGGCT
GCTTGCAGATGACCATAGATTGGAGACATTGGGGCTGTTTGAAGGATAGAGAACGTGCGA
TGGCCGATGGGGAGTAGGCGGAATCGGGAGAAAGAAGAGCAGCAAAGGCAGGAGAGAGAG
CGTGGAGATAGTGGCCGATCTTGTTGATAGCTTTCACTTTTGGTTTGATCAGAACTCCGC
TGGGATCAAAAGCATCTTCCTCGAAAAAGAAATGAACCTTGTCGCCGCTTGAGAGGAAAT
ACTCATCCCCCACATGTTCACTCTTAAGACCGGTGGAAAATTTGGTCAGGGGATGGTCAT
CGAGTGAAAAGTTCTCGAGCATAGACTCTGTTTCAGCAAGTAGTTTGGACACCATTTGTT
GGTCGAGTGCATTGGGGATGCAGAGATAACCATCTCGCTTGAATCGGGCCAATTGCTCGG
GAGAGAGCGAATTGTGAGTGCCAGTTGTTTGTGAGGAAGGCTTGACTAGAGAGTCATCGG
AGCATTCCAAGGCCATTGTGGCGGTGCAATTCGTGTCAGACTTGGTAATGGATCTTCCCA
ACATTGCCTTCTTCTAAACGCCCTGGACAGAGCCGCA
>GYJ|c436_g1_i1 len=786 path=[816:0-583 26:584-785]
CTTCCTCTTCCTCCTCCTCCTCCTTCTCCTTCTCAGACATGAACCCAGAAATATTACTGA
ACCCTTGCTTTATAAACAATCTCTTTTCGACTTGATGGGCCTTCTCTTTCTCTGACATCG
ACCCAGCCATCTTTTCTTTCACCAACGCGCCTTGATTTTTCATTAATTGCCCTGTCTCAG
CCACCGCTGAGGCCGATGAGGCCACTGAGCTCGGTTCAACTTTCCTCCCACTAATCAACA
CCCCAGGAACTCCTCCTAGATCCTCTTCTTCTTCTTCGCGCCTACACGACACCACCACCA
TCGGTCTCGTCGTCGTCGTCATTGTGGTCATCGAACAGGTCGTATTATCAACCGTACTAG
AGCCCGGGAGCGAGAAGCGCATCGGGTCCTGGTCAAGTGAGTCTAGACTACCATTCATCA
GCTTTTCAAATGGTGAAAAGGGTGAGCCAGGTGGGACAAGGATCGTTGGTGGGCCATCAT
CGCGTGCGCGTCGTTGGCCATCTGCATCATCCACTCCGAGCAAGACTGGGATCGAGGTGG
ATTCTTCGGGTGCGACTTGGGTCTCAGTGGCAATATCCACTAGACCCCACTCACGCCTCT
GTTCTCGCAATAGACTCAATGAGACAACTGAATGGTCATCATCCCCATGGCTCGAGCCCC
CACCCGATTTTGGCTGGGTTGGAATAAGTCGGTACTCGGTTCCCGATCTCGGACCCCCAC
CACTACCACCCTGCCCATTGCCCAACTCCTGACAATCCACCACATCATCATTATCTTCTT
CTTCTT
>GYJ|c441_g1_i1 len=416 path=[444:0-415]
GTTCATTACGGCGCCTCTTGGCTGCCAATCATATTACAATTACAAAAGGCGATAATCTAT
GCCTTCTTGCCGCTGCCCGCAGGGTTTGAGGGCCCATCGACGGCGCGCTCAACGTGTCCT
GCAATACCATCCTTGCTCGCGTCAAACTGGGAGCCGATGGCACCGTCCTTGCTGAAGGGG
CCGCCGACAGCCTGGCCGATGGAACCGATGGCACCGTCAGGGTTGAACTGCTTGCCGATT
GCGCCGGCAGAGGAGATTACTGAAGGGTTCTCCTGGGGGATGGCGTTTGTGCCCTTGTTG
GCGCCGAGCTTGTCAGCGGCGGAGGTGGTGTTGTCGGTCATGTTGGTGTTGGTGGATGGG
GCCTGTGTAGATGATAATCCGGGAAGTTGCTCTGAAAGAGGTCCTGTTGACTTGGG
>GYJ|c445_g1_i1 len=357 path=[1:0-356]
AAATTAATAATTTAAATTTCTAAAATAACAAAATTAAAGAAAGGCAAACTTATATTAAAG
TTTTATTTTCGTGGCAGTTTCCCCCAAGTTAAGCTTCTTCCCAGCGACAGACAGTTAGTT
CATCACGAATGCTATCTTCACCGTTGCGTCGTGATCAACGATTACTCGAAATTCCTTCTT
CATGTCGCCGAATTTCAGGCGACAATCCGTTCAATCATTTTAAAAATGAACTTTTTTTAA
TGATTAGCTATTCCTTATTACCTTTTTTATTTAAAAATAAATAATAAATTAATAAACTTA
AAAATTTTAAGTAAATAATTTTAAATAGGTATAGTTTTGCATCACTTTGTAAAAGTT
>GYJ|c447_g1_i1 len=213 path=[439:0-89 221:90-113 245:114-212]
ATCAATCTATCAGGTGATCCGATCAAGTGATGAAAAACAAGCACAACAAGTCACTGAAAC
ATTAGTAATAATTGGTTAGGTACAGCCATCCGGTTTATAAGAGACCGAACAACTCAACCA
CATTTGATTGACAAGCAACTAGCCCGTTTATTTTCGACCTACGCAATCATCAAACCACGA
CCATCCTTTCGCTGAAGCAAGGGAGGTGGAAAA
>GYJ|c450_g1_i1 len=756 path=[784:0-755]
CTGTTTTCCCCTTCTCCATCAAGTCTAAGCCTTCTTTCCTGTCTTATAGGTGTGTTGCTG
TCCAAGTTCGCTAGACCAGTCCTCATCGGACTTATACATACACCTGCGTGTCCAGGTAAA
AGGTTCTTACCTATGCAATACAATAGATCAAGTCTACGCCTTCTTTCCTGTCTTATAGTC
TCTTGTTCTCTTTGGTTATGAGCCCAGCACAGACCAGGTCATCTAGCAACCACGAAGAAT
CTCCGGACAACCCCAGGAATACAAATAGTGCATCGCCAACACAAACACTCGAACTGATCA
CGAATACAACCTTACCTGAACTACAAGTTTTCAAGATGGGTGATGGTGATGATGTTCCAA
TTCTAGGGGAAACCGAGTTTATTCCTTGGAAGGACAGCGTGACAGCATGGTTGATGCAGC
ACGACCTAGACGGTATCACCATAGATGGCAAAGCGCAGGATGACAACACTGCAGCAACTT
ACCGGATAAAGAGCAAACAGGCCTATGGGTTTCTTGTCTGAAAGCTTGATCAACACCACC
ATAACCAGCTCATTCAGAATGCCTCGAAAGACCCTCACAAGCTATGGGTTGGGATCTTGG
CAATCCATGAATCCTTGGAACACAACAACCAAGGTCGTGTTTTCTGCAAATTCCTTGAGT
TGCACTTTAGATCCATGGAAACCTTTATTGATGACATCACTCATTAGGTGAACTCCATAT
GGTCAAGATTGAAATCCCAAATCATTTGCTCGCTGG
>GYJ|c454_g1_i1 len=493 path=[573:0-492]
GCCACCCCCGCCGCCGCCGCCACCACCGCCACCGCCAGGACCACCACCTCCTGGCCCCCC
TGGACCTCCTGGTCCTCCTCCTTACTAAGATCCATGCACTATGCATTACTTCATAGCACC
ATTGAAGTCTGTATTTTAGCTATGTAAAGGTATGATCATGTATATGTATATCATGGGTGG
GTATTGTAGTAGGTTTAAGATTGCTTAGTTGTATTGGAGTCTCTGTGAAGTTATGGCTTC
TCAGAGTTGTTGCCTCTATGTATGGAATAAAGTTTCAATTGTGGATTTATATGGTGTCGT
TGGGTATATTTTACATTGGGGAACTCATGGAGAGACTTCATTATATGAAGTCTATCAAGT
GCTTGTGTGGATTTCAGGACATGAGTTTGGTATTCGTGGTTGGTTCATTATAATTGAGAT
CATATGGCTTGATTTCAATTTATCTCACTTTGTGAACAATTAATTTCTCTGGAGTTTTCG
CCAGAGAAGCCCA
>GYJ|c455_g1_i1 len=404 path=[105:0-149 253:150-151 104:152-403]
AAACCATGTAAATATCACCTGGGGCAATAACAAACAGACTTGAAGGGGGCGCGGTTTATC
GTCTTAGATCTCAACATCACTGTCCAAAAAAAAAGTCTCACGATAGCCACCAATAAGTTA
GAGCCCACCCCGGGGTGCCTAACTATTGTGCTTCAACATCTGCAAACCACGGTCATTGGC
CAAGGGATGCGACGAAGGCCACTAATCCAAGGCTGTATATCAAGGTGGATGATGAAAACC
CGATGCTATTGGAAAGGGCTCCGGATGTTGAGGCAGCTGAATTCTTAGAGGTACTGGAAG
TTTTTCCTGCTGCTCCACTGGCTGATAGAGGCACAACCGAACGGCCAGTTGGCGAAGTCA
CCGGACAGTTGGGGATCTTGAGACCCGACTTGTAGTTCATGTCA
>GYJ|c456_g1_i1 len=2333 path=[2311:0-2332]
TTGATTTCTATTCAGCTTCAGTAATGTAGTTCGGAACACTTATCGCAATAAGCGGTGGAC
TAGCTTTCAGCTAAACTTTGTAAGTGAAGGGTGATGATTCAAAGTGCAATTGACTGGCAC
TCTGTGGTATCAAATGGCCGGTTTGCATTGGCAATGAGGTGGGATTGGGTTCAAAAATCA
TGATGTAAGGAAAGAAAAGTAAATCCAAAACTACGGCTCAAGGCCCTGAGAGTAGCGCTG
CTACAAAACAGAAATTCACGCTCTCGGATGAAATTGATGATTCCAGCGCAATCATCAAAA
TTCGTAGATCTGACCCAAGCCAAATCATTTCAAATACATTGACATGGTACCAATCATCAT
GCGTTCAACATTTCTTTTCCCCGTTGGCTTCTTGTAGGACCTCCTCTTCTTGTTCATTCG
ATTAGCGCATCAAGCGGAGGTCGTGGATGCACAAGCAACGCTTATAGCGCTCACAGTTGT
GTTCTCAGTCTTCGGAGTCTGGAGAGACCATGTTGTTGGAACATGGGGCCAGCAAATCTT
GTTTCCGAGGGTTACCATATCTCCACTAACACCAATCTTGGCTACAACTTCCCCTCCCAC
TTTGGCACCCGCCGAGTTGACAAGCTGGTAACTCGTCCCGGCGTAATCTCCTGTGCAAGC
GCCTGGTAAAGGTTTGCAACGGGCATTTGCAAGTGTGTCCCAGCTGACGAGGGCGAGATT
CGGGCTGAAAGTAGCGACCCGTACGTTTTGATGGTCGTTAGCGGTCGAAGCAGTTAGCCA
CACGACTTGCTCGTCCGCGTCGACAGCTCCAACTTGAGAGGTAGCTTGAGCACCTTTCAA
AGTGTTTTTGTCCGTCAAGATAGCGATGGCCACATTACGGTTCGGCCAGCGGGAGGAGCT
TTGAGTATAGCCTTCACCCATCCACTTGTTAGGGGTAAGATTGGTGGCACCACGAGATTG
GTAAGCAAAGATGTAACCTTGACTGTTCTGGAATCTGGCTAGGCTGGAATAAGAGCCGCC
CATTCCACCCATAGCTTCATCGCCGATACCGTTAGTGACATGTGCGTTGGCAATTTTGAC
CCCTTCATTACCCATTCCACGCGTCTTGGTATTGAGCCAAATTGCTCCTTGATCCTCACT
GCAAATACTGGCATAAGGTGGTTCGTCGGCCGCCTCCAGGGCGATCCCAGTATTATGGGA
GCAACCCCACCAACTATTTTCGGGGATATCGGCAAGCTTCCCGTTAGATGTGACATACTG
CACAGAATCGCCATAATGACCTTTGGCCATTTGAGTGTAAGCAGTCACAACAAAGTAGGC
CGCAAACAGTCCTGATTTCTCGGAGAAAACCAAGTCCCCGTTGAGATCTGGCGACATCGT
GAAGCCCTCCTTTGGGTGAATACCGGGCCCGTTCAAAGCAGATCTCCAAAGCTCTTTGGT
GCCTTGGTAGCGTATCACTGTTGCGACGCGCATGGGGATATTATTGGCTTGCTGCCCGTT
ACTGACGATCGTCAAAGCCGCGAATCCATCTTCAAAGCTGACCAATCCACCTGCTTCGTG
ACCGGCGAACGTCACAGATACGCCCGCTGGTTTGAAGGTGCGAGGGTCGAGGGAAAGGAC
ATGCACCTTTTCGGAGGAGCTGTCAAGGTAGGCAAGGTGGCATCTCTTTCCACTCGGGCT
ACAGGCCAAGTTTGTCCGCCGTCTGTGCTTTAAACCATTCCAGTAGGATGCAATCACGGG
GTCATAAGGAGAAGGGAGGGCCACAACGTTAGGAAAATTGGTGATGGATGGACCTGAGAG
AACTGTCGTTGAACAGACGGCCAGCGCACAAGCAATAGCTACAAAAGAACGCATCTCTAT
CGATTCTACGTGCAACTACTTGGATAAAGGCTATATCTGTGTGGGTCTAAAAACGCAACT
ATGAAAGAGAGACAACAACAAAATCAGACAGCGTAAAGTGATGAAGTAGGCTGTAGATCC
GACTCTCAGCGAGAGGACTCGTGCTATTTAACCATTTTGAAGCGTCGAAGGACACCTGAC
TGGCCCATATGGCAGATTAGGTTGATCATGCACATTCTTGTGGTGGCTTTTGGTTGCGTG
AAGGGCCCACCAGGAAGAAAGACTTTAAAATTGAAAAATCATCTGACTGACTATATTGAA
GTGGTGGGGAGGCGTCAAGCGCACATCTTTAGGAATGGCTTCTGCTATAGCATCACGTAC
TCTGCACCCCGTGAGAGCCTCGCCACTGGAGATATGTAGTACAACTTTCTTTGTTTTATA
CAGTCTACAGTGGCTGACACCTAAACTTGACTCGAACCTAACACAAGTCCAGG
>GYJ|c457_g1_i1 len=223 path=[1:0-47 49:48-222]
CTACCTCCCATGCCAAAAATGATCTTGAGAAGAAAATGGAGAGTATTAAGGTCCATTTTT
CAGCACAGAATTGAACAAAATTATTACCTTTGTCTTGAAAAAAAATAGCTAGAGAAACTT
TGTTTTAAATTTGAAGAAAGTTAAAAAAGGCCAACCAATGGAGATTTTAAAAAAATAATA
ATAAAAGTTGGGTATTGAAATGTTTGTAATAGTTAATTGAAAA
>GYJ|c458_g1_i1 len=294 path=[1:0-122 597:123-130 132:131-293]
GGGAGACGTGGGAAGTAGCGTTGCGAGGGGAGAGGACAACGACGATGAGCTTCTCGCCCA
TGTTGCAGTTGGAGGAGTTACCGCTGATGAAGTAGAAAGGGCCGTGCGAAGGGAATTGGA
AGAACGTGTTGCCGTCCTTGAAAGACGCGATCGGATTGGCGGCGCTGCAGCTGTTGTAGT
CCTCCGCGCTCACTCGCGCCACCGAATCCACGCTCGGATTGTACTTGAACACGAGGGAGT
CGCCAATGAGGAACCTGTTCTTCGCAGCCCAGTCATTGAAAGACATGGTGCCAG
>GYJ|c459_g1_i1 len=749 path=[51:0-386 50:387-748]
AGAAGAAGAAGAAGAAGAAGACGAAGACGACGATGGGGGCGAGGAAGGCGGTGAAGGCGG
TGAAGATCTAGGGAGTTGCACGCCAGCTGGACGGGTCGAAGAAGAAGATTATGATGATGG
AGAAGCGGATGAAGCAAGTGAGAATGAAATTACCTCACCCGTCTCGGTTGCCGCCCCTGC
TCCCGCTGTCCTGAAGAAGTTAGAGCGCCCGCCATTAAAGCGACGATCAAGCTCACAAGC
GGATTCGACCGATGGAACCGATAGCGATTGAGGAGCTGTATAATCAAACAGACCGATTTG
TATTAATGTTCTTGCTGTGTGAAGAGGCATTGTAAGCTGAAGAGTATTGCATTGATCAAG
CAAAAGTGGTGCTCATTTGGAGGCAATATGATTCCTCGCTTTGAAAGATCTGAACATTTA
ATAAAAGTGCTAGATCGCCTAGATATTCAAATTACGAGAAACAAGAAAACAGTGATTGCT
TCAAGATTTATTTTCTTTTTCCTTATCAAACGATTGAACCTTGTAAAGATTCTTTTGATG
ATTGAATTGGCTATAGAGTAATGAAGGGTTCTCTTATATTACAGCCTTGAAATTTAATCC
CTTGTTTTATATAACCACATCCATAGGATCAACTAATACTCATTCAAAACCAATCTTTCA
AGCTCTCTAGTTTGTTTTTTAAAAAATTAGTCAAATTTCTTTGTTCAGTTGAAATGAACT
CTTCTTAAAATATCAAATTTCACTTCTAA
>GYJ|c459_g1_i2 len=845 path=[51:0-386 437:387-482 50:483-844]
AGAAGAAGAAGAAGAAGAAGACGAAGACGACGATGGGGGCGAGGAAGGCGGTGAAGGCGG
TGAAGATCTAGGGAGTTGCACGCCAGCTGGACGGGTCGAAGAAGAAGATTATGATGATGG
AGAAGCGGATGAAGCAAGTGAGAATGAAATTACCTCACCCGTCTCGGTTGCCGCCCCTGC
TCCCGCTGTCCTGAAGAAGTTAGAGCGCCCGCCATTAAAGCGACGATCAAGCTCACAAGC
GGATTCGACCGATGGAACCGATAGCGATTGAGGAGCTGTATAATCAAACAGACCGATTTG
TATTAATGTTCTTGCTGTGTGAAGAGGCATTGTAAGCTGAAGAGTATTGCATTGATCAAG
CAAAAGTGGTGCTCATTTGGAGGCAATGTCAGTGACAACATTCTCACTCTTGTCAAGTCT
CAACTTGAATCTTAAGGGCATCGTCTGTATTCGCAAATTAAAAATCATTTCTGGCTACAA
TAGATGATTCCTCGCTTTGAAAGATCTGAACATTTAATAAAAGTGCTAGATCGCCTAGAT
ATTCAAATTACGAGAAACAAGAAAACAGTGATTGCTTCAAGATTTATTTTCTTTTTCCTT
ATCAAACGATTGAACCTTGTAAAGATTCTTTTGATGATTGAATTGGCTATAGAGTAATGA
AGGGTTCTCTTATATTACAGCCTTGAAATTTAATCCCTTGTTTTATATAACCACATCCAT
AGGATCAACTAATACTCATTCAAAACCAATCTTTCAAGCTCTCTAGTTTGTTTTTTAAAA
AATTAGTCAAATTTCTTTGTTCAGTTGAAATGAACTCTTCTTAAAATATCAAATTTCACT
TCTAA
>GYJ|c460_g1_i1 len=207 path=[235:0-206]
ACTGGAACTGGAACTGGAACTGGATAAGAACCGTTTGGTAGAGAAGGATCGATGATCATC
GCTCAGCTGAGAACTGGTCTGGATCAGAATCAGATTGGAGAGAGCTGTGATTGGAAAGAG
CTGTGATTGTTGTGGTTGTGAATGGTCAAGGTGATTGAGAAGAGAAGGAAGAAACCTGAG
TGGGGTTGAAAAGGGCTGTGAGCTGAG
>GYJ|c461_g1_i1 len=219 path=[197:0-218]
GGGATGACGCCACTCATTCATGGATCTGTAATGACCAGTCCAATCGGCGTTGCACCTACT
GTAATGGATATAAAAGTGTGTATATATTTTTGCCCAAATCAGCGTTGGTGGGGGCTTTCC
TCATTGCTCAGCGGCCATGGATAGATGCTTTGAACTGTCATCTGGACGGCGACGAAGGGG
GTCAGGCAACCAGTCAGACGTGCACCAGGGCATTCGGAC
>GYJ|c464_g1_i1 len=311 path=[255:0-310]
ATCTGGTGAGGGATGTGGTCTTTAGCAGTATCTTGATCTAGTTCCAAATTGGCAACTTTG
CACAGTGGCAACGTCCAGGGAGGGAAAAGGAAGGGGTAGATTTCCTCTAGTCAATGGAGC
TCGAGTGTTTGTAGGTGTGGCAGATCAACCATTTTTTGAAGCGGACTCCTATGGCTCTTG
GGTTGTTGTCCAATTATAGACCGAACGATTGACTTCAAAGGGTGATTGGCTGGGGAGGCG
AGCCTGCAGGCAATGTAATTGTGGGCACTTCAAATGATGTGACGATGGAGGGGCAGGCTT
CAGAGGGCTGT
>GYJ|c465_g1_i1 len=206 path=[438:0-205]
TCGCCCTGGACAATGTGGGCGTGCTGATGGGTATATATTGGAGGGAAAAGAGCTAGAGTT
CTACATGAAAAAATTGCAAAAGAAGAAAGGAAAGGGTGGCGCTGGAGCTGCCTAAGAATT
GATTTTGGGTCTCGAAAGTTTTGTTAAACTTTGTTTTATGTTAAACAATTGTGAGTCAGA
TATGGGGTAAAAACATCTGGTAATTG
>GYJ|c466_g1_i1 len=239 path=[53:0-238]
ATTGCCTAATTATCTTTGACATGGCCCAGGCTAATGACAATTGATACACATCATTGATCA
TTTACTCCAACCTGGGTCCTTTTAAAAACGTGTCACTCTATAGGCAAAGAAGGAAAACAT
TTCTTTGGAACCTCTTTTTCGCTATCGCCCGTATTGGTCTTTTCTTGATGAGATGTAGAT
GATGATCGGTGATTGATAGTAGAGGTTGTACATTTTAAAAAAAAAAAAAAAAGAAAAAA
>GYJ|c468_g1_i1 len=1750 path=[1780:0-620 2400:621-622 54:623-1749]
CCACACATAGTACTTTTGTCAAACTTGGTTATCCTGTCTGGGACTTCCAATCCCCAGAAT
TCTAATCATTGTGAAACTGGAGGAGCTTGAAGGCAACAGAACCTGAGGGAGGCATGAGTG
GATTGAAAACCATTTTATCTTCAACCAAGTTGTCAAACCCCACAAAAAAGATTGTGACCC
AGAAATCTAATCTTCAGTATGCAAAAATAGTCTCCATGAAATGTTACCTTGTCACAATCA
AGGAGGTTTCAGGGGGAGAAGAAAAATCTTTAGCTTAGGCCTGAGCTCTCATTCCAGTGC
ATATGGCAATAGCGTTACAGTCATGATTTAGCTTGCCCATTTTTACATAAAGTTCATCAA
TGCTCTACAGCAAAAGATCAAGTAGGTGTTGTCCTTGAACAGAAAATCCAAAAGCATATC
AATGCATTGATGTAGAATGCAACATTTCCAAGTCTTGCGCCATCTGCCTGCCTTGCATTA
CAGGCTCCACCTGCATGTCATCTGTTCAACAATGCCCTAGAAGACACCTGTGTCCATATG
ATGGCCCAGTGGGGGCATAACATACGCTTCAATCCAGCATATCAACCTGGCGAGATCAAG
TGGACGCTACCCCTCGCCCTGGCATTTGGTGTCACTCGTTACCTCGAGACTATTCAGAGT
CAGCTACCAAGGCTCCGAAATGCCTTCAGTGACCCATCGAGGTTGGGAAGTGCTATCTTA
GGCCACACGGAGGGTAGTATTGGGACACCGTTGAACTTCCGAAGTATCACTTGATCGAAG
ATAACAAATCCGCACGGTGGTTCAAAATTTTCGCCAGGGCCGACTTGATCTCTGAATGGA
GTGATTCAGCGATAAAGACCGCTTGGTCATATTCACGCTGGGCAGCACGTATGTCTGCCT
GTAACCGGTCGAATTCCTCTCGATCACTGTCATCTTCACTGATGGGGTTTGCGGTGCAAT
GTCCATCCGATTCATGAGCGCCAGGAGGTTTGGTATCTCCAATTTCACTCTTCGGTATCT
TGTGCTCTGAATCGAGAGGGACACAGGATGACAACTGCGAATTATGGTTGTCCGGTGGAC
TGGCAAAAGACGGAGATGAGGACGATGGGCCTTGGGGATTTTGGGAAGCCGGCGAGTTAC
ATGAGTGTGGTTGAGTAGGATCCACATGGGGAGGAAGAATTGAAATCAAGAATTCAATTT
GCTTCGCTTTCCTAATGAAGTCCTGGACGAGTTCCTCGCAATTTTGACTGAAAGCCTCAC
GAGGAGGCTGAGTGTTGGCAGGATCGGGAATGGTTTGGGTGATGGGGATGTCAGGATTGA
CTTGTTTGAAGTCAGCCTTGCGAGAGAGAAAGCTGAGAGTGCTATACATGATCGTTACGA
GGTTGTCTATCCCATCTTGGAGTTGAGTGATCCTGTCCATATTCCTAGACAGTTCAGCGT
CGTGAGAAGTCATTCGGGTCCCAACCAGGCGGAAAGGGAATAGATGCCCTTCCGCCTTGC
ACTTCAGCCGCGTGGAGAACGAACCAGCACAAGCACTTTCAAAATATAGACGACTAAATT
TAAAAAACTGTGGCCTTTCACCACAACATCTGATGACTTTCTCTGTCAGTCTGGCTATGC
AATGCGCTTCTGGTGGGTTTGAGCGAAGTAAGCGGAGGGCGTGGCTAAAGAGCGGTCTCA
ACTCTCCAGTGCGCAGGGTCCTGGCACTAGCTTAACACCAGTCCATTTCGGGCGCAGCGC
AGGGGTCGGG
>GYJ|c475_g1_i1 len=2753 path=[47:0-2525 2572:2526-2663 46:2664-2752]
ATCTGAATCTGAATCTGAATCTGATTCTGATTCTGACTCAACAAAATAAACTGTGGCCTG
ATTCTTTCTTCTTCTTCTTTTCTTCTCTTCCCTTCCACTTTCCTTCCACTTTCCTTTCCT
TCTCTTCCCTTCCATTTCCCTTTCCTTCTTTCCTCTTTCCTCTCCTCTTCTTTCCCTCCC
GTCCTTCACCCTCCCACTCCTTCCTCTCTCCCCTTCTACCACTCCCCATTCAGCATCCTG
TGCTCATGAACCTTTCCTCAAACCAGCGCTTTGCCTTGCGCATCCTCGGCGCCGTCACCG
TGCTCTGGTTCTTCAAGGCTGTCTTTTTTCCTCACAAGTCATCAAACTCTAAAGCTGAAT
CAGAAATCGCAATCGCAAATGTCTTTGAGCGCGTCACCATCGGCACTCCCCTCGGCTCCT
CAGCTCTCAACCCCCAAAAGTACCCCTTCCTCCAGGCACGCATCGGTCGCGACGAGTCTC
TCGACCTCTTTGACACTGACATCCATGCCGGCCTAGAGGACTTTTGGCTTCGTTTCCAGC
TTCCCTTTGCCACTGCTCCTGACACGGTCCATCTCGACGAGCAGGTCATCAAGGGCACCG
TCGAGGAGCTCCTTGCCTTCAATGGCTGGGCCGCCGCTGCCTGCACCACTCTCACCCGGC
CTTATGCCAGCGACTCGGAGGACCCCTACGCAGATCTGGCAAAGCCCGGCCAGCGCTACT
TTTTTGCTCTCGTCGTCCATTCAGCAGACCATTTTTTTATCGACCAGCTCGCCGCCGTCG
TCCAGGGCGCCCGCAAGCTCGGCACTCACTCAATCTTTGTCTCCATTGTCGACTATGCTA
GCACAGACTCGACTCCTTTCCTATCTGACCTCGCAGAGGCCGTCCTCATCCTTCTCGGAA
TCCCCTTTCGCATCCGTCGCGTACCCCCCATGACCGCCGACCCCGCCGCGTCTTACTATC
CCCTCGAAGAGGCCTACACTCGCAACCTCGCTCTCGAGCCCCTCTTTGAGCTCTACGAGC
GCCGAAAGGTCTCGTTTGCTCGCGTCATCTGGCTTAAGGGTTTCACTTGTCCAAATGACC
TCCTCGAAACCCTCAGGATCAGTCTCATGAATCAGGCCACGATGGTCTGTAGCATGGACT
GGAAGGAGCACAATGGCTTTTTCATTTACAATGACCGCTGGCGGACGCGCGACCTGGACG
GTAATCTGTTTCGGGGCTCACGCTCCACCTCTCCAATCAACGAGGCCCCTCCTCGAGATG
CTTCGAGTGCGGCGCGGTACCACCAGCACCTTCCCTTTCAGGTCTTTTGTTGCGAGTCGG
GCTCTCACATTGTCGACCCAGCGACGACCTACTATGCCGGTATCCACTACCGCTCGTCAG
CCGCGGGCGTCTTCAACATCACCTCGGCCGGCTCGGGAAAATCGCCGGTCTGGACCGAGG
GCCCGTGCATGGACTCCTCCCAGATGCATTTTTGCCGCGACATCTGGCTCATGGCTGCCC
AGGAGGGCGTCAAGGAGAGCGCCCGGGCCGCGAAGCAGCGCGAGAAGGCCGGCCAACCCC
GCGGACTTGCACCCGAGATGGAAGACCTCATCCGGGTCGTTTCCCCTCGCCTCTCGGTGC
CCCCAGAGGATGTCCCTGCAGCCCCCCGTCCTGCAGCCGCCAAGCAGCCTCAACGGGGCC
ACCAGGGCGATATCTCGCTTGTTGACCACGATGCCCATCTTCCCGAGGCGGACTTTGACA
AGACCGATGGCGTCGGTGCGGGAAGAGACCTGGCGGCGGGCGAGGCTGAAGAGGCAGCAA
AGAAGGAGCAGGAAGGTGTGCCAGGGATAGGGGAGGATAAGGCGGTGGGAGGGAAGCCGC
TTCAGGCCGAAGACAAGGCCGTCGGGGGGAAACCGCTCCCAAAGGGCCAGGAAAGGGTCA
AGAGGGATGTCGTACCTGAGCCACCAGCAGATCAAAAAGCGGCTGGGAGCCCGGCTGATG
TGAGTGCAGGGGCGGACGCGGAGGCACAAGTAGGCCAAGCCAAGGCAGAAGCGGCGGCAC
CCGAGGAGGAAGAAGACGAGGAGGAGGAAGAGGGTCTACCCAACCAGAAAGGTGCCCCAC
TTCCGAACTCTGCCTTCAAGCCGGCCCGGATCCTCGTTAACCCACGCTGTATAACAACCT
ATGCGGGAGTATCACACACAAAGTTGGCGTTGGACTTGTTCGGTTCAGGAGATGATGTAG
AACCGAGTCGAGAGGCAGGAGGAAAGTATCATTTTGATGAGTGGTTGGGAGCACCTAATG
CGTTTGTTTGTCAGGAGATGAGAACGACTGGTGGGAGATTATCTACAAAACAACAAAGAA
GAACAAATTTTCAAATTGGTAGAACGTTGAGAGGTGGGTGGAGACCGGGAGATTATGTTT
AAGCTTTTTTAAAAAAACAAAAAGTATATTATAGTGTATGAGAGAGAGATGTGGAAAAAA
AGCAAGCCGAAAACAAAAGGTAAGATGTATAAGAAACATTATATATATAAGTGAATGGAA
ATTTGTAGGTGAGTAAGTAGGTTTGTTTGTATGTAGATGTCAAAAAAACAACAACAATAT
AAAAGTGTTAAAGTCTTGTCTGTCTGTTTTATTTATTTATTTATCTATCTATCTATCTCT
TCAAAAAATTCAATGAATTATTAAAGAATCATAAAATTACATTAAAGATTTAGAGTAATG
ATGGTAATTGTGATGGTGAATGAAATATTGATGAATATGATGATAAATGAATT
>GYJ|c475_g1_i2 len=2615 path=[47:0-2525 46:2526-2614]
ATCTGAATCTGAATCTGAATCTGATTCTGATTCTGACTCAACAAAATAAACTGTGGCCTG
ATTCTTTCTTCTTCTTCTTTTCTTCTCTTCCCTTCCACTTTCCTTCCACTTTCCTTTCCT
TCTCTTCCCTTCCATTTCCCTTTCCTTCTTTCCTCTTTCCTCTCCTCTTCTTTCCCTCCC
GTCCTTCACCCTCCCACTCCTTCCTCTCTCCCCTTCTACCACTCCCCATTCAGCATCCTG
TGCTCATGAACCTTTCCTCAAACCAGCGCTTTGCCTTGCGCATCCTCGGCGCCGTCACCG
TGCTCTGGTTCTTCAAGGCTGTCTTTTTTCCTCACAAGTCATCAAACTCTAAAGCTGAAT
CAGAAATCGCAATCGCAAATGTCTTTGAGCGCGTCACCATCGGCACTCCCCTCGGCTCCT
CAGCTCTCAACCCCCAAAAGTACCCCTTCCTCCAGGCACGCATCGGTCGCGACGAGTCTC
TCGACCTCTTTGACACTGACATCCATGCCGGCCTAGAGGACTTTTGGCTTCGTTTCCAGC
TTCCCTTTGCCACTGCTCCTGACACGGTCCATCTCGACGAGCAGGTCATCAAGGGCACCG
TCGAGGAGCTCCTTGCCTTCAATGGCTGGGCCGCCGCTGCCTGCACCACTCTCACCCGGC
CTTATGCCAGCGACTCGGAGGACCCCTACGCAGATCTGGCAAAGCCCGGCCAGCGCTACT
TTTTTGCTCTCGTCGTCCATTCAGCAGACCATTTTTTTATCGACCAGCTCGCCGCCGTCG
TCCAGGGCGCCCGCAAGCTCGGCACTCACTCAATCTTTGTCTCCATTGTCGACTATGCTA
GCACAGACTCGACTCCTTTCCTATCTGACCTCGCAGAGGCCGTCCTCATCCTTCTCGGAA
TCCCCTTTCGCATCCGTCGCGTACCCCCCATGACCGCCGACCCCGCCGCGTCTTACTATC
CCCTCGAAGAGGCCTACACTCGCAACCTCGCTCTCGAGCCCCTCTTTGAGCTCTACGAGC
GCCGAAAGGTCTCGTTTGCTCGCGTCATCTGGCTTAAGGGTTTCACTTGTCCAAATGACC
TCCTCGAAACCCTCAGGATCAGTCTCATGAATCAGGCCACGATGGTCTGTAGCATGGACT
GGAAGGAGCACAATGGCTTTTTCATTTACAATGACCGCTGGCGGACGCGCGACCTGGACG
GTAATCTGTTTCGGGGCTCACGCTCCACCTCTCCAATCAACGAGGCCCCTCCTCGAGATG
CTTCGAGTGCGGCGCGGTACCACCAGCACCTTCCCTTTCAGGTCTTTTGTTGCGAGTCGG
GCTCTCACATTGTCGACCCAGCGACGACCTACTATGCCGGTATCCACTACCGCTCGTCAG
CCGCGGGCGTCTTCAACATCACCTCGGCCGGCTCGGGAAAATCGCCGGTCTGGACCGAGG
GCCCGTGCATGGACTCCTCCCAGATGCATTTTTGCCGCGACATCTGGCTCATGGCTGCCC
AGGAGGGCGTCAAGGAGAGCGCCCGGGCCGCGAAGCAGCGCGAGAAGGCCGGCCAACCCC
GCGGACTTGCACCCGAGATGGAAGACCTCATCCGGGTCGTTTCCCCTCGCCTCTCGGTGC
CCCCAGAGGATGTCCCTGCAGCCCCCCGTCCTGCAGCCGCCAAGCAGCCTCAACGGGGCC
ACCAGGGCGATATCTCGCTTGTTGACCACGATGCCCATCTTCCCGAGGCGGACTTTGACA
AGACCGATGGCGTCGGTGCGGGAAGAGACCTGGCGGCGGGCGAGGCTGAAGAGGCAGCAA
AGAAGGAGCAGGAAGGTGTGCCAGGGATAGGGGAGGATAAGGCGGTGGGAGGGAAGCCGC
TTCAGGCCGAAGACAAGGCCGTCGGGGGGAAACCGCTCCCAAAGGGCCAGGAAAGGGTCA
AGAGGGATGTCGTACCTGAGCCACCAGCAGATCAAAAAGCGGCTGGGAGCCCGGCTGATG
TGAGTGCAGGGGCGGACGCGGAGGCACAAGTAGGCCAAGCCAAGGCAGAAGCGGCGGCAC
CCGAGGAGGAAGAAGACGAGGAGGAGGAAGAGGGTCTACCCAACCAGAAAGGTGCCCCAC
TTCCGAACTCTGCCTTCAAGCCGGCCCGGATCCTCGTTAACCCACGCTGTATAACAACCT
ATGCGGGAGTATCACACACAAAGTTGGCGTTGGACTTGTTCGGTTCAGGAGATGATGTAG
AACCGAGTCGAGAGGCAGGAGGAAAGTATCATTTTGATGAGTGGTTGGGAGCACCTAATG
CGTTTGTTTGTCAGGAGATGAGAACGACTGGTGGGAGATTATCTACAAAACAACAAAGAA
GAACAAATTTTCAAATTGGTAGAACGTTGAGAGGTGGGTGGAGACCGGGAGATTATGTTT
AAGCTTTTTTAAAAAAACAAAAAGTATATTATAGTGTATGAGAGAGAGATGTGGAAAAAA
AGCAAGCCGAAAACAAAAGGTAAGATGTATAAGAAACATTATATATATAAGTGAATGGAA
ATTTGTAGAATCATAAAATTACATTAAAGATTTAGAGTAATGATGGTAATTGTGATGGTG
AATGAAATATTGATGAATATGATGATAAATGAATT
>GYJ|c481_g1_i1 len=449 path=[476:0-294 770:295-448]
GAAATATCTTATAAACTCTTTAAATTTTAGAAAAGCTTGTTCCAAAAATTGAAAAGCCTT
CTACGTATCCAAGAAACCAATTAGGGTCCGGGGACAGTCACTACATTATATTTCAATCTC
TCTTTTCTTCCTTTTAAAACCCTATAAAAGAAAGTAAAAATCGATAAAAATTCACTCTAA
GAAAAAACTTTTAAAGCTGTCTACAAGACTAGGACTCCGATAGAAAGCCCTATATTTCCA
TATGAAATAAAAAGGCCTTCTAGAGTACCATTGATAAGACCAAGGAGAAATTTCCGACTA
GAGTTGAAATCAAAAAGATTTTTCTGAAAAGAAACTTAGGGCAAAAGAAAAGGATGAAAA
TAGAAGGAGAAAATCAATAGCTTTGATCTACTCGTGATTCAGAAGAGATAAAAACCAATA
AATCACCCTCCATCTATTTCCTTTTAAAA
>GYJ|c481_g1_i2 len=319 path=[476:0-294 25:295-318]
GAAATATCTTATAAACTCTTTAAATTTTAGAAAAGCTTGTTCCAAAAATTGAAAAGCCTT
CTACGTATCCAAGAAACCAATTAGGGTCCGGGGACAGTCACTACATTATATTTCAATCTC
TCTTTTCTTCCTTTTAAAACCCTATAAAAGAAAGTAAAAATCGATAAAAATTCACTCTAA
GAAAAAACTTTTAAAGCTGTCTACAAGACTAGGACTCCGATAGAAAGCCCTATATTTCCA
TATGAAATAAAAAGGCCTTCTAGAGTACCATTGATAAGACCAAGGAGAAATTTCCATAAT
CATTCGCTTTACCTCATAA
>GYJ|c482_g1_i1 len=332 path=[1:0-299 910:300-331]
GCCTCAACAACTCTCCTAATCTGGCAGTCTCCATGGCAGGTGGCACAGAGCGTCTCTCAG
TTGAATACATTGGTGAATTCTCGTTAGAAAGCCAGCAATCAAACTCTTTTGGCCTTGAAG
ACAGCCTCTAGGTCCCAGCACTTTTTAGTAATCTCATCGCTGGAGGTGGCCTTCTCTGCC
AAGGGGTGACAATCTTGGTCAAAGGAGCTCATTCTGAACTTTTTGATGTCATGAAGGGTA
ACGATGTCATGTTCAAAGAAAGATTGGAGGGAGCATTAATGATCATGAAAGTAGAGACGG
TTAGCACCTCTGAATTAACTTCTGGTGCAAAA
>GYJ|c482_g1_i2 len=450 path=[1:0-299 301:300-449]
GCCTCAACAACTCTCCTAATCTGGCAGTCTCCATGGCAGGTGGCACAGAGCGTCTCTCAG
TTGAATACATTGGTGAATTCTCGTTAGAAAGCCAGCAATCAAACTCTTTTGGCCTTGAAG
ACAGCCTCTAGGTCCCAGCACTTTTTAGTAATCTCATCGCTGGAGGTGGCCTTCTCTGCC
AAGGGGTGACAATCTTGGTCAAAGGAGCTCATTCTGAACTTTTTGATGTCATGAAGGGTA
ACGATGTCATGTTCAAAGAAAGATTGGAGGGAGCATTAATGATCATGAAAGTAGAGACGG
ACATACAAGCATAGACTACATTTGGAAAATGATGAAGCTCAATCTTCTTCCTCATAATTC
AATAATTTTTCATGTCCTATATGAAAGAAAACAAGAGACTGGACACACAGGTGTAAGTTT
AAGTCTGATGAGGACTGGTCTAGCGAACTT
>GYJ|c484_g1_i1 len=1454 path=[1:0-471 549:472-542 620:543-1453]
GGGATGGTTACCGATAGAGGGCTGTTTTGTTTCCTATGAGCGCAGTCTCTCCTCTCACAC
AAAAGCTTTAATGGCACTCGGAAGGCACATGAAGGGCGCTAGAACTGCACCCTTTGTTAG
TAAAAGCCTGAGGGCCGTTGGGAAGTTGTTCGAAGAACAAGCTATGTTCACCGATAATCG
CCAACGTCTGCACAAAACAGCTGAAAACTGTTTAGATCGATGGTGAGCCGTGAGTAACGG
AGCCGTTTGCGGGTACAACGGCAGCTCATTCGCACAAACAGCCTCGAGGCGAGGCGATTG
CGTTCATCGGGGAATCGACACTACAAGCAAAAAAATGATAAAGAGGGGAATCTCAATGGA
TTCTGATCGCTCACTCCTCTCCTCACAATTGCACACAAGCAGACCTGTTCACCTCAACAC
CTTTCTCCAGCCACTTATCTTATAATTGCCCTCATTTCAAGACTGGTTTCTTGGATCATA
ACTTGTTTACGGACGGTGAGTACTCGAACCTCGATCTCGATAAAACAACCCTGGTCATTT
CACGGAATCATCATGCCTTCTCGACTTCGTGTGAGAGGAGTTGACCATCGGTTCTTCGTG
GCCAAGATTCATAACGACATTTCCAACCACGGAGACAATCCACTTCATCTTCTCGTAGTA
CCGGATGAAAATCAGGTCACTTTTTACACCCTGAAGAATGGTGGAAATGGGTTTTACGAC
CTGTCTATCCAAATACGCAACAAATTTGAATCAATGCGGCAAGATTATCCCAATTTTCAA
CGACCGATTCGCACCAGGATCGGCCAACCAGCCATTCCCAATTCGGGTCACGAATTTCGA
GGGAGAATCTGCGACACGAAAGGCCGAATCCGTAGCGAGCGGGTAGGATGCGGGTGGTAT
AGCAGAGATTGGGTACTGCTTGTATTGAACAATGAGCTTGGGTTTATGGAGAGGTTCAAG
AAGGACAAGACGAAGGTCTTTCCTTTTGAAATTCGTAGATTGCAAGCTGCAATCGAGGAT
ATTCAAGGCCCTGATCCGAGATGAAGGCCTCTCAAATCTTCGTGTCTCTCCTTTGTCCTA
AACATTATAATCGTTGAGATGTTCTTTCGCTAGTCTCCTAGCTACGTATTCTATACAATC
GTTTAATCAACACACCCGTTTTATGTTCAATTTCCATTTCTCGTCTCAAAACCATTCTGA
GCAATCATTTCAGAATGTTTGACGAACCGGGTAGCGAAACCGCTTGAGGGCAACAGAATA
GCACCATGACCGCTTTTCCATTGAGACGATTTAAGTAGACATGACCAGTCTAGGATTTGA
AATACACATTTTCCATTGGTTTCAAATCTTGTGCAGATAGAATTTCGTGTTTCAAAGGCT
CGATGCTTGATACCTTGGGATTTTTTATATGTATAAAAAAACTTGGTTACGGCGAGAATT
GGCATCTTCAAGTC
>GYJ|c484_g1_i2 len=1530 path=[1:0-471 473:472-547 549:548-618 620:619-1529]
GGGATGGTTACCGATAGAGGGCTGTTTTGTTTCCTATGAGCGCAGTCTCTCCTCTCACAC
AAAAGCTTTAATGGCACTCGGAAGGCACATGAAGGGCGCTAGAACTGCACCCTTTGTTAG
TAAAAGCCTGAGGGCCGTTGGGAAGTTGTTCGAAGAACAAGCTATGTTCACCGATAATCG
CCAACGTCTGCACAAAACAGCTGAAAACTGTTTAGATCGATGGTGAGCCGTGAGTAACGG
AGCCGTTTGCGGGTACAACGGCAGCTCATTCGCACAAACAGCCTCGAGGCGAGGCGATTG
CGTTCATCGGGGAATCGACACTACAAGCAAAAAAATGATAAAGAGGGGAATCTCAATGGA
TTCTGATCGCTCACTCCTCTCCTCACAATTGCACACAAGCAGACCTGTTCACCTCAACAC
CTTTCTCCAGCCACTTATCTTATAATTGCCCTCATTTCAAGACTGGTTTCTTGGTAGAAT
TTTTGAAACAACCAAATATTGAAATTCATTGTATATATCGTAACTTTTTCTTGAAAATCT
CTTCAATAGGATCATAACTTGTTTACGGACGGTGAGTACTCGAACCTCGATCTCGATAAA
ACAACCCTGGTCATTTCACGGAATCATCATGCCTTCTCGACTTCGTGTGAGAGGAGTTGA
CCATCGGTTCTTCGTGGCCAAGATTCATAACGACATTTCCAACCACGGAGACAATCCACT
TCATCTTCTCGTAGTACCGGATGAAAATCAGGTCACTTTTTACACCCTGAAGAATGGTGG
AAATGGGTTTTACGACCTGTCTATCCAAATACGCAACAAATTTGAATCAATGCGGCAAGA
TTATCCCAATTTTCAACGACCGATTCGCACCAGGATCGGCCAACCAGCCATTCCCAATTC
GGGTCACGAATTTCGAGGGAGAATCTGCGACACGAAAGGCCGAATCCGTAGCGAGCGGGT
AGGATGCGGGTGGTATAGCAGAGATTGGGTACTGCTTGTATTGAACAATGAGCTTGGGTT
TATGGAGAGGTTCAAGAAGGACAAGACGAAGGTCTTTCCTTTTGAAATTCGTAGATTGCA
AGCTGCAATCGAGGATATTCAAGGCCCTGATCCGAGATGAAGGCCTCTCAAATCTTCGTG
TCTCTCCTTTGTCCTAAACATTATAATCGTTGAGATGTTCTTTCGCTAGTCTCCTAGCTA
CGTATTCTATACAATCGTTTAATCAACACACCCGTTTTATGTTCAATTTCCATTTCTCGT
CTCAAAACCATTCTGAGCAATCATTTCAGAATGTTTGACGAACCGGGTAGCGAAACCGCT
TGAGGGCAACAGAATAGCACCATGACCGCTTTTCCATTGAGACGATTTAAGTAGACATGA
CCAGTCTAGGATTTGAAATACACATTTTCCATTGGTTTCAAATCTTGTGCAGATAGAATT
TCGTGTTTCAAAGGCTCGATGCTTGATACCTTGGGATTTTTTATATGTATAAAAAAACTT
GGTTACGGCGAGAATTGGCATCTTCAAGTC
>GYJ|c486_g1_i1 len=203 path=[181:0-151 333:152-202]
TGTGTCGCCCACCGCACCTCGCTGGATTAAACCCACTGCGCCAGAATTACAACGAATGAA
ACGAGTATATGAAGAAGAAGCCAAGGAGATGCCCGAAGAGAAGGATTCATTTTCTCAACT
GCCCAAGGAATGGGACATACTCTCCTACCCACCCGTCTTCTCGCTTGGGCGAATTCTTTA
CGCGATTGACTTCCTCAGCCTCG
>GYJ|c489_g1_i1 len=300 path=[1141:0-117 958:118-299]
AACAGGTAGGAGGGAAAAAACCGTTTAGATAAGATCAGCGACGTTCATTGGCATTTCTTC
GATCTGGGTGGAGTAGAAAGTCTCGATATCACGCATCATGCGGACATCATCAGCGGTAAC
GAAGTTGATGGCAACTCCCTTACGACCGAAACGACCACCACGACCAATACGATGGATATA
ATTCTCACGATTGGCTGGGAGATCGTAGTTGATGACCAAGGAGACTTGCTGGACATCAAT
ACCACGGGCCAAAAGATCAGTGGTGATCAAAACACGGGAAGAACCAGATCGGAACTCCTT
>GYJ|c489_g1_i2 len=581 path=[559:0-398 958:399-580]
ATTTTCCAGAAAAAGAGAACGCCAGACAAAAACATTTTGTCAAACAAAACCAAGGTGGCT
CTATAACTTTTAGGGGGCAATACTAAACTCTAAATTGAAAGAGAATTAGAATGTTTGAAC
CAAGTTGGATGGGATAGGGCCAGTACTAAAAAGGGGTGATTAAAAAGATGAAATCACGCA
TAAAATAAAAATGTGGGACGGTGGGGGTGGAGGAGAAAACAGATAACATGGATAAATATG
AGGAAACAAGAGGAAGGGAAAAGCGTGTGGAACAATCGTGGAGGGGATCGGAATTGGATT
AAAATTTAGATGAGGTCAGCGATTGATTCTGGCATCTCTTCGATTTGAGTGGTGTAGTAG
CTTTCAATTTCCTTGAGCTGACGAGCATCGTTCTCGGTGACGAAGTTGATGGCAACTCCC
TTACGACCGAAACGACCACCACGACCAATACGATGGATATAATTCTCACGATTGGCTGGG
AGATCGTAGTTGATGACCAAGGAGACTTGCTGGACATCAATACCACGGGCCAAAAGATCA
GTGGTGATCAAAACACGGGAAGAACCAGATCGGAACTCCTT
>GYJ|c490_g1_i1 len=445 path=[423:0-444]
AGCTTTCCACATTGATTTTTACGGCTTGAGGGGATTCATCGAGTACATCCAGTGAGCGAC
TTGGTGGCGATACATAGCACCTTGAAACTATCCCCTTAGTCGAACAGGAGATTGTTCAGG
CAACAATCTCATATTTCGCCTATTGTTTCCAGAAAGCTTCCTACACCTTAATAATTTCAA
TTCTCCAGCCAGAAAAGCATAGTGTTGACCGCGTGCTAGCAGCCATCTTAAACCATTATC
CTAATAACGTTTCAGACCCCTCCAAAGTTCAACGTGAGGCACAGCTGTTCACAAAACTCA
CTTCAGGATGGCTCGTCCTCAAACACCCGCGAAAGCCAACCGCAATTTTGATAAGACCTT
TGAGGAAGAAAAAGGGGCGACACGATGTCTAGTCGACATGAATACTATCCAGCTCACCGC
CGAAGATTTGTATGACCGCGAGAAG
>GYJ|c491_g1_i1 len=1633 path=[191:0-572 25:573-642 95:643-1602 1722:1603-1612 1722:1613-1622 1722:1623-1632]
AAAAAAAAAAAAAAGAGGAATACATATTTATGTTTTTTTTTTCAAGTCAGAGTTTCAAGG
GCTAATTTTGATGTCTTTGTAACCAAAAGAAAACTGTGCTAGATAAAGTAGATCAAAAGT
ATTTTGTACTCAGCAGAGATAAATAACTGATCACCCTTTCGCTAAGAGTTGTCGACTTGA
GTGCTATTTGTGGATTGATCATCATCGACAACGATTTCTTTGGTGGTCGGGTTTACTTTG
AATTTAGGTCCAGGCCTGGTTATCAACACGCCCCCATTGTTGAGAGGAGCTGATTGTATC
AATCCCGTCATTGTCAGTGGGCTGTTTTGGGTAATCTGAACGAGCCGGCTCGAAGGGTTT
CCGTTCTGGGTGGTAGTGAAGACCTGAGGGTTTCCATTTCCGACCCCATTGCCTTGAAAC
AAGACTGGGTTGCCTTGAAAAAATGTGGTGAATTGACCGGCCGGGTTATTCGACTGAGTG
TTGAGGGGCTGAAGATTCCCATTGAATCCACGTAGGAATGGGTTGCGTTGACCAAACTCA
TCGAGTTGGTTCGACGGGTTGCCTGTCTGAGTGCTAGGGAACAAGAATCATTTTCATTGG
CCGGACCGATTACCTGTGAGAATGGCCAATTTTTGCAACTAACACGGTAAATTGTGGATT
GGCCAGCTGAGTGTTCACAAACTGAGGGTTTCCTCCACCACGATTTTGTGCGATCGGCAC
AAAAGACAGCCCGTTGTTTCCAGCACCCGACTGTGGTATAGGGCCGGTGAAGCTCTGTGT
GACGATAGTGACGGGATTCCCTACTTGTCCACGGACAGCACCAGGTTGAAACTGAGGCGC
ACCAAGGACCGCGAACATCAGACTGCTGCTTCCCAGCACAGCCCTGGTGGCACTCAAGAA
AACCATGTGAACAAATAATCGATAAATCTGAGAGAAAGGCCCAATCGGATCCGCAGTTTA
TCCTGATAGATGGCTATGGTAGCGAAGAGTTAAAGTCTTGAGCTGAAACTCCAGAAAAAC
TGATGGGTGTGAAGGCGGGGGCTTTATATTTTATCTAGGGAACTATGAGAAGATCCAAAC
CGAATGTTTACGTGGCTGGAGCTCTTCCAGACTTCAGGGGGGGCTTCCATGGTGGTACTT
GACCACATTTCAATCTCGCAGCAGTATCGATCCAGATCATTCATCCATGTCTGCTTCTCC
CAGCGTTGCCAGATAATTGAGCGAGTGATGTCTGTTCTTAATGGACGCCCCGGAGATCTA
TCATGAATAAGAAATGGCATGGTATTCTAATTTTGAGTATCTGTCCTGAGGATGAAAACT
TATTTTCTTTGAAATCCTTTAATCATCAGATTAACTACACGATGGAATTCAGCCCCAACG
TTGTTTCTTCGGTCTCTCTGTTTCGGTTACAATCCGACCAATCTCGTACACCTCGGACAC
AGCTCTCACTAAGTTCTCCAGCCGAATTTTGATAGTCATTTGGTAAAAGCCCCAACGTGC
AGACATCCGAGGTGGTCAAGAGACTGATGAAAGCATATGGATGAGAAACAGACTGGCTGT
[truncated: 46,327,920 more chars]
