# Supplementary material for: Comparative transcriptomics of Gymnosporangium spp. teliospores reveals a conserved genetic program at this specific stage of the rust fungal life cycle
Source: BMC Genomics. 2019 Oct 9;20:723. doi: 10.1186/s12864-019-6099-x (PMC6785864; doi:10.1186/s12864-019-6099-x)
Supplement: Supplementary file 3 — Additional file 3: Supplementary Data 2. Fasta file containing 30,243 G. japonicum unigene sequences. (FASTA 24636 kb) [file 12864_2019_6099_MOESM3_ESM.fasta]

>GYJ|c28301_g1
ACAACGGTTTGAGAGAGCATCGCTTTATAGGTTTGAGTCCTAATTTTTTTTGCTGAGGGCCTTTCCAAGATCTCATCCCC
TCCCATAGCAAGCCGCTCCCAGTGGCTTTCTCCAGCGGGACCGCAACCGGTCGGCTGGGGCCTGGTGAAACCTGGTGCCA
TCGCACCGGCTCAAATTCTGCTCAAGGCTAATGAGAACCGAAGCGCCTGGGATTGAAAGAACACCGTCGATTCGATTGTT
GTTTTGCGTTCAGTTGCAGGCGTTCAGTTCTGCAACTGATTTGAGTATGCAGGTATGGATGAAGTTATAAATATATGATT
GGGTGTGATTGAGATGTGAAATCAGTATTCATTTGAGAAATATGCAGCAATAAACAG
>GYJ|c29162_g1
TGGGACCGCCGGCCCTACTATCTATAAGGTCGGTTCAAGATTCGTACTGTACCATAGTGGCCCCCGCCGGGGGGGCTATA
GTGATCATGGGGCAGAGATCTGGACAGTGGAGTGCAGGCCATGGTTCAGTAGTCTGCTGGTGCAGGCAACTTCGTCACTT
TCGTGTACCCATCGGCATGAAGACAGCCCTTTCGGGGGTTCCTTAGGGACCGATTCACTCTGCGTAGATTGACTGAACGC
AGAAACCCTGGAACTGGCAGGCGATCGTGTTTTTCACATGATTCTCGTTACTCATGTCAGCATTCTCA
>GYJ|c29413_g1
GTTTCGGCCCACACAAGCACAAGAAGCCATACGTTCAGTCGAAGGGCAGGAAATTCGAGCGTGCCCGTGGTCGCAGAAGG
TCGAAGGGTTTCAAGGTCTAAATATCTTAATACAATACAATTTTTCTCTTTTCTCCAAACCTTCCAATATTCCATTAAAC
TCGTTACCACGAAAACACCTTTCAATACCACTACTCTCATCAATATCCTCCTCTGTGTATTCCACCAGACTCTACGACTC
ACCCCCATCCTATATACTACTTCCTTTACTTTTGTTCGCGAGCTGCATATATTCCCTTTTTTTGGGTCCTGTTCACGCAA
GGTGTTTTATTATCGGGATTTTTTACTTTATTCTCTGAACGAAC
>GYJ|c30652_g1
GGGAAGCTGATAAAATACAAAAAAATTACCGGAGTGGGATGCGATGGAATACAAAAATAATTAAACTTTTACATATTTCA
GACGATTGCTTAGGCAGCCTTCTCGTAGACGCGAGTGCACTTGACTCCGTTGCAGGTGCAAACGATGACGAGCTTTCCGT
TCTCAATGTATCTCTCGATGCGCGAGTCCTTGCCACCTCCCTTTCCGGTCTCGATTTGGACGAGATGATCGTTCTCGATG
GAGAAGACGCTCGACACATCACGACCGTCAGCGGTTTTCTCGTCAGAAGCGGTTCCGAGCTTCCACTTGAGGGTGTAGTT
CTTGAAGGTCGAGTTGGAGTTCATGGTCCATTCGTCTCCGTTGACGGCGAACTCAAGAGCTGGCTTGGTCTTGGTGGCGA
TGGTTCTGATGGCCCATCCGACTCCGACCTCCTTGAGGTACTCGTCGAAGTTTTCCGAGGAAACGAAGTTCCACTTTCCA
ACAAGATCGGTTTGAATTGGCATGTTTC
>GYJ|c17051_g1
ATAAAATAAAATAAAATAAAAAAATAAAATAAAATAAAATTTATGAAGGGTGTCCTAGAACCTAGGTACGTGGGTCAGGG
TCGGATGCCCGCGGGTAGTGGTAAAGAAGGTGAAGTAATTGTGAAGGAGATCAGACCCGGGGGGGGCAGATCTGATCTGA
TCCGATCCGATCTGATCTGATCTGATCTGATCTGAGAGAAAACTTGAGTCTAACAATCCAATCCAATTCACTTTACTACA
TACTTAAAGTTGTAAATATCCTCACCAAGTTTCTGGACCCCTAGTACACCCTTTTACAAAGATATGTAGTACCCAACTCG
CTTCAAGTCTTCTCAACAATCTACACTCCAGCTCCAACTCTCTCCTAGTCTCTGACCAACGGGGGTATCGGATCAATCGA
GCTTCAAATTCGGGTTGGGTTGGGGGATTTGGGGGGGAAAATTCAGAAATCGATCAGTTCAGAAGATAGACACACTTTCA
AGCCTCTATCGTTTGTCTATTGTCTATGTTCTGCTGAATAAAATAAAGACACAAAGTCTGTAGGAAGAACTCTATTAGAC
TGTAGAGAATGAGTGTCGCTCTCTATAGACTGGCGCGCTAGGATCTGAAACTGTATATAGCCAAGTCAAGTCAAGTCAGC
CGTTCGTTCGTTCGTTCGTTCGTTCGTTCGTTGTGCCAACTTGCCAACAACGACAACAACAACGACCAGTCTCTAGGGTT
CTTTTATCTTGTACAAATCCTCTTCTTCTTCTTCTTGTTGTTGT
>GYJ|c4513_g1
GGACAAGAACATGGGCAAGCACACAAGAGAGGCGCATATGGTACAATCAGTGGCATAGAGCTAGTAGTAATTCACCAAGG
TGCTGGACAAGAACATGGGCAAGCACACAAGAGAGGCGCATATGGTACAATCAGTGGCATAGAGCTAGTAGTAATTCACC
AAGGTGCTGGACAAGAACATGGGCAAGCACACAAGAGAGGCGCATATGGTACAATCAGTGGCATAGAGCTAGTAGTAATT
CACCAAGGTGCTAGACAATAACATGGGCAAGCACACAAGAGAAGCGCAATATATGGTATAGGAAAACGATAGGTGGTAGG
AACACGAGAGTGGACTTTAATGAGCGGAAGCAACCTCGAGCCGAATCGCATGCTTGGCCTTGGACTTGATGATGCGCACT
TGCGTCTTACCATCAGGCACAGTGGGCGCATAGAATTTTTGCTGGCCTTCGTGAACAAGGTACTTGCCATTAAGAGAAAA
CCCTTGAGATTTTTGGCCTTTGGCGCACTTGAATGATGACTCGACAAACGCGCAGACTCCTTTTCGAGAGCTAATCTCAA
GGATCTGGGCATCCGAGTGGCTCGCCATCGAGAACGTCGCACAGGTGCCGCGGGTGTACCAATTACCGCTTCCGATCAAA
CAGCCGTCACGCGCGCCAGAAGAGTTCAGAACGTAGATGAAGTGCTTTCGCGATGGCGATGGATCACGAGGGTGGTGTGG
GTGCTTGGGAGTATGTCCTCCGCCTCCACCACCTCCGCCGCCGCTTTTTGGCAAGTATTGGATACCTTTGTAGGGGCAGG
TTGACCGAGGCCCGACCGGATCAGCGGGAACAAAAGTTCCATCGGCAATAGTTCCGACAGTGTTATAATGCTACCAAACC
TCATTCAAAACATGTCCATGGCAATTCCAGACCGCGTCGCGGCCAAAATGATCATTGGCGACTTTCTGCAGCTGGTCGAG
ACTATATGTGGTCGCGCTGGACGGCACAATATTCGCAGACTTGAGCCATTCGTAGGTGGGCAAGGCTTTAAAGAGCTGGA
CTGTGCGGTTGAAAAAGGTGATTACTTCGGACTGCGGCTGGTATGAAGCGCCCATACAGCGCGGCTCAAGAGTACTGATG
CATGTGCCATGCTTGCTCCATTCATGTTGCCAAAACGACTCATCATCCCCACGCTGATCTTTCCAGAACTTCTTCATGAA
CGCCAGTGCATCAGCGCCCCCGCCTCGTTCCAAAATTTGGGTAATGTTGCGGTATTGGCGACTGGAGTCACAAGAAGCGT
CGTATGTGCCATCACAATTATCAGGCCAGAGACCATGGATCGTCCAGCTGTCGGATGGTCCTGTAGCGGGGTGAGAATCC
CAGAACTGTGTCAAGAGTAATTGACCGCCGGGAGTATTGGTGCAGCACGGATTGACGGGATTTGATCCGGATGAGATGTG
ACAGCTCGTCGGGGGGTGTGCGGGACAGGTTTCTTGAGGGCTGGAAAGAACCAGTTGATCCAGTGGCTTGGCTAGAGCCA
CGAGGGCTGGATGGCTACTAAAAAGGTATATTGCGACTGAGATGGCAGAGAGGAGTGCATTCGAAGTCATATCGGGAGGG
ATTTTGGAGTGAAGGAATGGTGTTAAAGCTTGCTTAGCCGGATTGAGGAGAGAAAGACTTGGGGAGGACCAGGGCCCAGG
CTGGTAGAAGTGAGCAGAACTGGGGCAAACGATCAGACGTCCGAATAGAAAGGAAAGAATATTTATATTGTCGACAGGTT
GACAGTCGGCAGTTAGAATTTTCTCATGAGCTCGACCGAATTAGTATCAGAATAAAATAGAGGCTATGTATTATAAAAAC
AGACTGAGTGACTCTGAGACAAGCAATCGTGCTTCGTGAATCGCGATAGGATGAGACGGAGGGGCATCCTGGGCACCCTT
CCTGGGTAGCGTGAGTAAGGCGTGAGGAGACGGCACTCCATAGGGTGCGCTGCATAGATTGGATTGTTGGATTGTACTGG
ACAGGAGTACAATTATTAGGTGGTCTATCTCTGTCCACTGTCCGGGGTCCAAACCAAGAGTATATAAGAATTCCCTTTTC
TAAATCACCCTCATACGCCAACGGCACCCCCTCTCCCTTTGCCCTGTGGGGAAGCAGATGCGCCAGTCTCGATCACTGAT
CATCGTTATTGTTTATCTTGACTCTTGAGTTTCCCTTACTCCAGCCAACAGGATAGCACTTCGGAGGGCCCGCTCGACTC
GACCATCAGCTTCCTTGGCTGAAGCACCTGTCCACTCAACCAGCAAAGCTCTCACCAGAACTAACATCCCCTTTTCCAGC
TCATCTCCCCTTGTTGCTTACTGGCACAGCCTCTGTCACAAAGTCTTGACAAACAAATAAAAACTGAAAATTTAAAAAGT
TCCAAA
>GYJ|c31951_g1
GATAGGGTTGCCGTGTACTGCAAATGTGAGTTGCCTTACAATCCAGATGATCTGATGGTGCAATGTGAGTCATGCAAGGA
TTGGTATCATCCTGCATGTATAAACCTGACCGCAACTCGACTTAAAACAATTGAACATTTTACATGCCCAGATTGCTTAG
AGGAGGCTCAGAAGAAACCGCGAAATGGTACAAGAGATTTCAGTTCTCTTGATACAAAGCCTAAACTAAAACGCAAGAGG
AGGTGACATATTATGGGTCAATTGCTACTTTCTCAAGACTTACATG
>GYJ|c29400_g1
CGGAGCTCGAGGAGCGTAACATGTCCCTCTCGGATGAACGTACCCGCCTCAAAACTGAAAATTCAGTGCTGAAAGAACGA
ATGCACAATTTGGAGGAACAGTTGACTGATAATGAGGATCGATTCAAGCAATTGCTCTCCGATGAGAAGGCACGTGGAAC
TGAATCAATGTCAAGGTTGAAAAGAGAAAAAGAATTGGAAACTGAAAGTTGGAATTTGAAATATCAAATGCTTGAGAAAG
ATTTGATTTCTGTGAAAAAAGATGCTGAAAGATCAAATGAAGAAACAAAGAGAATTCGAAATGAATTGGAGAAGACTGAA
AATAAACTTGAAGAAGCTCAACTTCTTGTAGAAGGAATGGAAGAAGAACGAATTCAATTGG
>GYJ|c31858_g1
ATCATCTCCCTCAGGCTCCTCTTTGTCTTCTACTCCCACTTCTCCCTCCTCTTCGACGCCTAGGGAGAGAGACAATATAT
GGAGGAGTGTTTTTCATCCAGGGAGTAACAAGGCCACAGGCTCCATTGGATCTCAAAAGTTTGACAATGCCGAGCCCAAC
AGCACAACGGTTTATGACTGGCTCTACAGTGGTGAGACAAAATCAAAATATCGTTAAAGCAACCCTTGGCAGGATAGATG
TAAATACATGTAAATATCTGCTGCTTGTGTGATAACTTTTAGTGTCCCAAGCTTTAAAGTCTGTACAAACTTTGGAGTGA
ATTTAGCATTTTATCAACTAGAGTTGTGTTCATGTTTTATGCCTCGTGGTGGATGATGAGTCTGATCTATGACAAATGTC
ACTTGGTTTCTTAAAAATTCAATATGTTCATCGGGCTTGAAATGTCAGATCTACTTTTAGAGGAAAGTATTTGTTCATAA
GTTTACAGGGTTATGGTCTTCCTCCAACGAAGTCATGACTAGGGTCATGGTTTTCTCCCATCTTGAG
>GYJ|c22494_g1
GCGTAGTGCATGAGAGCAACAATTTGAAGAAGACCAAATACTCCAAAAGCTGGCATGTGCTCGGAAGTACGAACTGGTTG
GAATCCTACAAATGGAACTTGCATCGAGAGGATGGTGGCAAGGCAATAGAACGATGTGTAGGAAACAAACAGACGGGACG
AGTAGCGACCCATGATGATGAGAGCCAAAGCGTGAAGTGGAATCAAGTTGATAATG
>GYJ|c14400_g1
GGTCTTCTAGATACTTCGAATGTGGAAGCACCTTTTCATTTCTTTCTGTCAGCTAGTTAATCACACTGCTGATGCTGATA
ATAGTATTCATCATAGCAATTTAACCTAAATCCCATTCATATACATATATATTCATTCACTTGCCAAATAATAGTAGTCG
CGGCACCGATACTGATTCAAGACAAAGTCACCAAAACCTAGGATAAAGTGTTGCAGTGGTTACTTCCAGAGCTATGGTGT
ACAACATGAGACCTTCGAGCTTCCTTTTGTACAAACAGATATCAGAACCTTTTTTAACCTCCCTCCTCTTTTCCCCCTTC
ATCATTTTACCCTTCCTTTCTTCCACAGTATATGGTCTTCCGTATGCTGCTGTTTTGGGGATATGTGTTCGGCCGCAAAT
CACGCCATGGCAAACTTCAACATATCAGAGTTTTGAATACTCAAGACTGATTGATCTTTCGAAACTTCTTCATTGAGCTC
AATATTTTGCGACGATTTACGACCGCAGCATCCAAATCTTCCAACATATTAACCGTGTCTTCAAAATTGACGCATCCATC
GGTGATTGAGACACCGTATTCGAGTCCACTCGGGCCTTCTTCCTTGATATCCTGTCTGCCCTCGTGGATATGTGACTCGA
TCATCACTCCACTAATTGAGCCCTCGTCACTCGCAGCCGAAAGCTGTTCACAAATGGATTGGACAACTTTCGACTGATTT
CGGTAGTCCTTCCTTGAGTTCCCATGAGAACAGTCGATCATGACCGACGGGTGGCATCCGGCTTGGCGGGCGAGCAGCCT
TTCTCGGGTCTCTCGCACGCACTTTTGATCGTAGTTTGTCCCCGCCGAGCCCCCACGGAGGATCACATGCACGTCCGCGT
TACCATGGCTCTTGACGATGCTCGCGCGTCCGTGGGGGCCGACGCCTAGGAATGCGTGTCGCATTCGGGACGCACTCATT
GCGTCGATTGCTACACCCACACCACCGTCAGTTCCATTCTTGAATCCGACGGGATGCGCCGCTGCCGAGCTCAGTTCTCT
ATGAAGCTGGGACTCAGTGGTTCGAGCCCCAATGGCCCCCCAGGAGATCAGATCGGAAAGGTATTGTGGACTGATAGTAT
CTAGCAGCTCCATACCAACCGGTAAGCCCATCTGATTGATTTGAACCAACAACTTCCTGGCGATACGGATCCCACGTTCG
ATTTGATGACTACCGTCTAAATCTGGATCGTTAATCAGACCTTTCCAACCAACGGTGGTTCTAGGCTTCTCAAAGTATGT
TCTCATGACAATTATCAAGTTGGGAACTCGATCGGCAATGGCCTTTAACCGATGAGCGTAATCCAAAGCGCTTTGGACGT
TGTGAATCGAACAAGGTCCAACAATAACAACCAATCGGTCATCTTTCCCCGAAATCACATCGACGATCGCTTTCCGAGTC
ACTTCAATCATCTTTTCTGCTTTTTTATTCATCTTGAGGTCTGCCTTGACTGCAAAAGGCATCGGAAGTGGGGCGTAGGT
CACGACGGAACTGTGCTCGTTGCTGGACAAGGACGTGGCCGAAGAGCTCGTCCCCGAACGCTCCATACAGTCCTCTGAGG
ACTCTTCATCCTCCTCTTCCGGAGTTTTGAAGGCAGTCTTGGTAAACCCAAGCCCCGAGCCGAACCCAGCACCTCCATGG
GAAATCTCCATGGCCCGATCGACGGCTTCCATCACGACCTTATCCTCCCTCGAGTAGAAAGCCGAGCTGGTTGATATCTT
AGGCAACTTATAGTCGTTCTTATATCTTGTCCTCGATCAAAAGGATCGATGAATTTGGGCAATCTTCGTATGCGAAGAAA
AGAATATGATCGTATGTGTTTTCGGTCCTTAGTGCCAAACGGATAGCAAGAATGGCGCAGAAAGTATCAAGACTAGTAAA
AGAGCCGCGTGCCTTGGATGTTCCTGTATTTTCTCTTTCAGGACTCAATGATAGCAGGCTGGAAACGCTACTACCAGGTG
CTACGAGCGTGGTCAGGAAGGCGTGACTTACTTGGTGCTATCCACAGTATTAGATGTTAAGCAGACTACAGTAGTCATGA
GCGGAGAAGGAACACTATCAGCTTGGAGCGGGCGGGGTTTTTATAGAG
>GYJ|c3431_g1
TGGGCATGAACTTTTACTGCTTGATACTGGAATGGTAGAAACTGCCATTGTGCTGAGACTTTTACTGGTACTCTCTTACC
CCTACCCCATTCACTACTAACCACACCTACCTACCCGTATGCCACCACCAAGAACGCAAAAGGAGTGAAAAATATAACAT
TTTGAAGAAATTAACCAGTAACCCAAAAGAGAAAGAAAGCCATCTTCAATGAAATACAAATGTAAATATCTTCTACTTGG
TTCAATATTTTGTTGTCTGTTATGCCAAACTTTATAGCCAAAACACACAAATATCTATAATGTTATTTAACTGTACATAC
ATACACATACACATCAGAAGTTGCTAACATATTTTGCTCATGGGGACAAGACTTGGGAAGGGGGGAGCGGAGAGGGGTAA
GAATGGGCCTAAAAAGTAAATCAGAATTCTCAATGAAAAATGAAACAACTTCTCGATTGCGGACCTCAGAGCCGTCATCG
CGTCTGATGGGTCTTTCTTGGCTGGGCCAAGTTATATATGATTACATGTTTCAAGTTTGCTCTTCATTATTTTCAATTGT
GGTCTGCGGCACGTGCTCCGACAAGATCAACTTCGACCATCTCTCTCACCAACCCATCAAAGTCAGTCGTACGTTTCCAT
CCGAGCTTGGCTTCAGCTTTCGCAGGCCAACCGTGTAGCAGCTCGACCTCAGCCGGCCGGAAATACATTGGATCGACTCG
GACGACTACCTTGCCCGTCGCGGCGTCGATGCCAATCTCGTCCACGCTCTCTGGCTCGCCTTCCCACTTAATCGTGATAT
TCACAACTGCGAAGGCCTTTTCTACGAACTCTCTTACCGGGTGCGTCTCACCCGTGGCAAGCACAAAATCGTCTGGTGCG
TCCTGCTGGAGCATCTTCCACATCCCCTCCACGTAGTCCTTCGCATGGCCCCAGTCCCGCTTCGCCGACAGGTTACCCAG
GTAGAGACACTCTTGCTGGCCCAGACTGATTTCCGCTACCGCACGGCTGATCTTGCGCGTCACAAATGTGCGTCCCCGGC
GAGGCGACTCGTGGTTGAACAGGATCCCATTACACGCAAACATGTCGTAACTTTCGCGATAGTTTTTGACGATCCAATAC
GCATATAGTTTCGCCACCCCGTACGGGCTACGGGGGTAGAACGGTGTCTGCTCCGTTTGGGGCGTCTCGACCACCTTGCC
GTAGAGCTCAGAGGTCGAGGCCTGGTAGAAGCGCACATGGCGCGTCAGGCCACATGTGCGGATCGCGTCCAGTAGACGCA
AGGTCCCAAGCCCGTCAACGTCACCCGTGTATTCGGCCATGTCAAAGGAAACCTTCACGTGCGACTGTGCCGCTAGATTG
TATACCTCAGTCGGCTGGGTCTGGGAGATGATGTACACCAGGTTGGTGGTGTCTGTGAGATCGCCATAGTGGAGGACCAT
CTTGGGACGATCATGAACATCCTTGTAGAGATGTTCGATACGCCCGGTATTGAAGCTGGACGAGCGGCGAATGAGACCGT
GTACCTCGTACCCCTTTTCGAGGAGGAGCTCGGTGAGATATGAGCCGTCCTGGCCGGTGATGCCAGTGATGAGAGCGACC
TTGCGCTTGCGGTATTCCTCGGGCAAGATGCTCGAGCCGAGAGTCATCGGCTGGGCCACATTGGTGGTATGTCGGACAAG
AGAGTGAGACTGAGGGGCAGAAGTAGTGGATTCCGATGAGGGCTTTGAATGGTCAACAGGCATGGATGACATGACGGCGA
GATGGAGGGGGCGGGGAGTGGAGGCGGGAGAGGGGAGAGAAGTGGAGCCAGTACGAGGAAGGTCGACGCTTGCTGGCTGC
TGGCTGCTGGCTGCTGGCTGCTGGC
>GYJ|c18638_g1
AAGGTTAATGAGATGATCATCGGCGGAGGAATGGCCTATACCTTCTTGAAAGTTGCCCAGGGAGTCAAGATCGGAAACTC
TTTGTACGACGAAGAAGGAGCGAAAATTGTGAACGAGCTTCTTGAGGCTGCCAAGGCAAAGGGAGTTCAAATCCATCTCC
CAGTGGATTTCGTCATTGCTGACAAGTTCGCCGAGGACGCAACCTCGAAGACCGTCACCGCCGAGG
>GYJ|c19048_g1
TATTATTATAAAAAACAATTGAGACCCTACATTTTTTGTTTTTCTTCAACATACATATGTTCTCACCTACAGTCATGAGT
TTTTTTTTTCATCTGTGTTTAACTGCTAAAAAAAACACATCCTATCACACAAAAATAACAGCTTGAACCCATGTCCTTTT
CCGCCTCTTCCAAGGGACTGCCAAACATGGATGCACTTTGTAGTTGTAAGAGCAAAAGATAGATAAGGATGAATTACACC
AGCCAGAGCACTAGTTATTGTGCTTTGGGGAGCTGTCAGCTTGTGGGCCGCAGCCGAGTCACGGATCATCACATGAGGCC
ATTACAGTATAGTAATAGCCCCTCAGACATCTGGGATTCTGTTAAGTTTGCCCCTTACGCCCACGTGCTACACCAAACCC
TAAACCCGACCCAACTTGACCTAATCTCACCCAACACAACCCTACCTCACCCGATTCCACCGCACAACACAGTCTGTGGC
TCTTTGGCTCTTCCCCATTGTTCCCCATCCATCACTTCGAGAGCCTTTTATGAGACCCCATACTATCCACGTAATATCTG
CCCATTTTGAGTGCTGCGACGCGTGGTCACATTACGAGCTGCACACTTCAAGCTCCACGCACTCACCCAAGGGAGTGAGC
GACATAGTACATGTGCCCTACATCCGACCCATACTGTAGACATGGGCGCATGACTCACCGCGCATCTTGCCCGACGCGTG
TCATTCGCGGCCGCGTAGCTTGTGCTAGTGGGTAGCAGAGTGCCCACCAGGCAAAGCACTGTTAGGACCCATGAGAGCTC
GGGCATGAGGCACAGCACAGGCTGCCGAGAAGTCATACCAGAGCCGGAACTCAGCGGAAAGGCGCAAGCAATTGGGTTGC
AGCAGAGGCAAACATGCCAGACACTCAAGACTCGAGCAGCGCCACGCAGCCATGGCGTCATACCAGCGCACACATCTTTA
GGCATGCTGACGGCAGAGACGTCTGCTTATATGTCCCAGCCCAGGCTAACGTAAGACAATTGCACTGGAGGGTAGGGAGA
CGAAAGGCCCGGAGGCCAGGGAGGAGAATGTATTTCGTAATCAAGGCCGAGCAACGGGTTGGGGGAGGGAGGGGAGAGTG
GGCCCTCGGGGGGGCATGCTTTTGGACTGGCTAGGCCAGGAGTCGGGGGGGCGAGGGGGTCAGTCGACCGACTCAAATGC
GGTGGTGGTGGCGGGAGCGGCGGTGGGGTCATCGACATCGAAGCTGTCGACGAGCGCAGGAACGTCGTCGTCAGCGTCGT
CGACCGGCTGAACGGGCGGCTTGAATGCGCTGGCATTGGCATGATGCAAATCGCCGAGCGAGGAAGCCAGACGGCGCAGG
TTGGCGATCGACTCGGCGCCGAGCTGAGGCAAGATGCCGGGGACAAGATCGGTGAGGTCCTTCTCGAGCCCGGCGCCGTG
GACGGCAAAGGTGTTGACGGTGGTTGCGCCGTGGACTTTTGGGTTGGGGAAATGGAGGATCTTGCTGCCCTCATCCTTGA
ACATGTTGACCTCCTCGATGCCGGCCATCGAGGTTACGTTTAGCTTCTTGAGCGCAGCCTGGAGTTTCTTATCGTCCCCG
GCCGGACCACCGGCAGCGAAACCTTTGGGTTTCTTGATCATCTTCCGTCGTGGCTGCCCTTTTCCACCGATTTTAGTTTG
GGCTTGAAGTTGTTTTAGTTTTTCGTTGTTCATAATGAACGAAAAATATAAGAAAGAGAATTATAAAAGGAAAAGGATGG
GAGGAGTGATGGGAGGAGGGAGAGGGAGTGAGGTGAAGGGCAAAAGAGTTGGGTAGGAGTGAGTCAGGGGGAAGGG
>GYJ|c25860_g1
TATGAAGATGAAATCTTACATTTGAGAGCTCACAAGAGGGCATTTATGTAGATGGGATTGTAACATGCATTATCAAATAA
GGCACTCTACTAAAATTTTAAGGGCAGGTAGATAGCCTTAAGGTAGGACGAGCAAGAAGATGAACACTTCTCGGCGTGGT
GACTCCAAAGACTTCACTCATATCCAGATCCCCTTCCCCATCCATGCTCCACTCAAAGCAATGAACCAGCTGAGCCAGAA
CAAGGTTCACACTTACATCAGCCATGGCTGCCCCTGGACATCCTCTCCTTCCTGCCCCAAACGGAATCATATCAAAATAC
TCTTTGTCTTTCAGAACATCAATTTTTTTACCCATAAATCTCTCACCCG
>GYJ|c24246_g1
TCAAAAGCATCTGTTTTACATCTCTGCTGCAATTTGCATCTAGGACAACATTTTCAATTCTCTGAATAATTTCTTCCATG
TCAGTCTTTCCTTTTTCCTTCCAGGCATCTTCTAAAACTGACCCTGTCAACTTCAGTAATTTTACTGCACAGATTAAGTT
GTCATCCATAGGATTAGAGAAGAGGGCATTCAGCAACTCCCGAAGACCGGTCTGAAGAATGTCTGCCCTTGTAACCTGTC
CATTTGTCCCTTTAATCTCCAGGTTAAGATAGAGTTCTCCCAGAAAG
>GYJ|c23402_g1
GTGGGTCCACCAAACTTGAAGTTATTCATCCGTTGCCTTGCATCCTCATTCAACATGAATTCCTCCGCCGCAAGGCTAAA
TGATATGCTACTTCCCCTCCGTCTTCGCGGGGTTGATAGTGAATCAGCGCCTGGTTTATACGGGGAGTACTTTGGTTCCG
GTTGATGAAGTTCATTTCGAAGTTTCTCCTTGCCGTCGGGGACTCGGTTCGCAAATACCAATCTAATATTGCGATGAAGG
TAGTAGCGGCCTTTCGATGGACAACATAGGTGCAAGTGGATGAGGTATCGTAAAGCTTCCCGTTCCTTATCCCTCATTTT
TTGAGCTGTCACCGG
>GYJ|c16742_g1
TTTTTTTGGGGGGGGGGGGGGGGGATTTCTTTTAATAATGCAAATTAACAATTTTATTTTATTTTATTTTTTCTCCTTCA
CCTTCATCTCGAACCTTTTCTTGGCTTTCTCCTCCACCATCTTCTCAACGCCTCTCTCTTTCAATCACATCTCCCACTCA
AGCACGCTTCCTCCCCAGCTAGATATGGTGGCTACCACCAGTCTCACTCCTGCTCGGCTCCTCCTCGTTTCTAAAAAGCC
CACTTGTAGCTGCCGATTCCCCCAGTCACCAAAAATCTTCTCTCGCTGTCTTGAACCTACCAAACCCTACTCGACTGGCT
CAGAACCTTCACCCATACAGGCTCATTGTCTTGGAGAACAGCCCGTCCCATCATCCTCATCAAGTTCTATTTCGATCAGG
AACAAGCCTTCGAGGCTGCGTGACCGTGCAGGCGTGCCAGTATACCAAGCTCGACGGGGTGCTTTTGGCCATGAAGAACT
TGACCCCAGCGATTCATTACTGAGCCTAGACGGGCCCGTCTTCCAGCCTGCGAAGCCTTGGACGATGCAGAGTAGGAGCC
AGGCCGAGCGGAGCCAGATGAGCCATCGAGAGCGACTGATCGCACTCGACTTGCTCCAGGACCTGTCCGTCCCGCTCGAG
GAGCTCGAGCACGCATCCGACGCGCACCCCGACCAAGTCGGCCAAAACAGCTTCTTCGAGAGCCCCCACTTCAAGACGAT
CTTGTCCGAACACTCAAAGCGCAAAACTCTGGCCCGACACCGGCCGGTGGAAATGTCAGAGGAAGATACGAGGAGGGAAG
ATATCTTGAAGGAAGTCACCGACGATCAGGTCGCCATCATTGACCGGCTCGAGACCGACCATGAGCTGCTTCGCTGGATC
GACTCTCGCATGTTTCCCAACGCGCATGGCGCCGTCTCTGACTCCTCAAATGCTAGCACCAACGCTCAGCCTGTCGAAGC
CAAGTTGGGCGAAGCCTTTGGCTCCCACTTAGCTCCAGCCGGTGATGACTTGGACTTGGGTTTCAATTGCAAGGACCCCA
GCGAGCTCTTAAACCGGCCGCTATGCCTGACACCTCTATTCTCGCCCATCCTGCGCCACCTGCTCAAGACATTTTCTTCG
CGCTTCCACAACCCTCACATCTCCCTCTACCTGTATGTCTCGGTCCAGTCGCACCCGGACCCAGTCGTCAAATATCTCGG
GCTCACCAAGGAGGTCTTTCTAGAGATGATGCGTATCCGGTGGGAGCACTGGATGGACTTTGAGGGCATCCGGGATGACA
TGGTCCGGATGCGCAGGATGGGTGTTGAGATGGACGAGGCTGTGAAACGGCTCGTTGAAGAGATTACGCAGACGGTTGTC
CGCGACGAGCTGGCGGCCGAGCGACGCGCAACCATCGCTGCTCGCCAGCGTGGCCAGCCCTGTGCGCTCCTGGAGGCGGA
CTTGAAGTCGTATCGACGTATTTTAGGCACGCAAAGAGGGGCGGTCGTGGAGATGGAAGCAATCGTCAATGAGCAAATTG
AATCTGAAAACCGGTCCTTTGCTAGGAGACTAAGAATGCCCATTGGCTCTCCAAAATATGATTAGATCTTCAACTTGGGT
TTTCCCAATTACACATCTGATTTGTCATACATCATACTCTAAGTCTTGTGTATAAAGTCCATGGCAAATTTCTTTCCCTT
CGGACTCATGATGAACATTGAAAAGCTAGACATTTGTTTGAACCACAAAAATGTTCAAAAATCCTCTTTTTGG
>GYJ|c7696_g1
AAAAAAAAAAAAGGAAAAAAAAATAGGAAAACTGGAATAAAAACCAGTTTAATGATAACTTCTTTTTCTCATTTAACTGC
CCAAAATAAAACCCAAGCAGGGTGTTATACACTCAACAACAACATTGTGAACAAAGTTGATCATGTAAATACATACATAT
ATGTACCAAGAGTCCTACTGTAAACATTTGGTATGGGAAGTTTAATTAGCATGTATACATATGATCTCTCAATTTTGAGA
ATGGTCTTTTTCAAAAAACCCCAGATACCATAAACATCAACATCTTTGATTGTGTGTTGATGATACGACACATTACAAAT
TTTTATGGCTGGGGTGATTTTTTTGCCCTTCGGGCTACTTTGGGTATGCCTTAAGGTGAAAACTCTTGAGCTTTACAAAC
TGCTCGAACCCAAACTTGCTAAGCGTCACGCCTTTGCCCGAGTTCTTCCACCCGGTCCACGCAAGATCGGGCGACGGAAA
GTCGCACCTGTTCACGAACACGGTCCCGGCCTCGACCGATTGGGCGAGCTCCTCCCCCCTGGAGACCTCCTTTGTCCAGA
TGCTCCCCGTCAGCCCAAACTCGCTGTCATTCATCAGCCTCAACGCCTCCTCGTCGCTCTTGACAGCCATGATGGGCATC
ACTGGCCCAAAAGTCTCTTCAGTCATCACTCGCATGCTATGGTTAACGCCTGTAAGCAGCGTCGGCTTGACAAAGTTGCC
ATCACTGGGCGGGCTCGCGAAGCTTGGGTTTGCAGGCGTCGCATCCACGGCTCCAGCCGCGAGGGCCTCTGCGATCTGGG
CCTCGATCGTCTGCTTGCTCTTCTTGCTAACCACGGGCCCGAGGTGAGTCGCAGGATCGGTTGGCTCGCCGAGCCGGTAG
CCTTCGAGCACCTTTTGGGCCGCAGCCAGGAAACGCTCGTAGACGGCCACGTGGACATACACGCGCTCGATGCTGCAGCA
GGATTGACCAGAGTTAAACATGGCCCCGTCCACGAGCTCCTCGGCCGCCCAGTTCACATCCACGTCCGCACGCACGTACG
CCGCATCCTTCCCGCCGAGCTCGAGCCCGACGGGAACGATCCGGCCAGCGGCGGCCGTCTGGACGGCCAGCCCGCCCTCA
ACCGAGCCTGTAAAACAGACCGCCTTGACGAGTGGCGAGCGCACAGCGGCCAGTGTGAGTGCGAGGGAGCCCGAGTGGAA
GTAGCTCACCACGTCCTTCGGGAGCCCAGCCTCAAGGAAGACTTGCGTTACGTGCTCTGCAACTGTCGGGGCTTGGGGCG
ACGGTTTGAGGATGACCGTGTTACCGGCGAGGATAGCAGGAATGAGCGAGTTGACGAGGATGAGGTAGGGATAGTTCCAG
GCAAAGATGACCAGGATCGGACCAAGAGGGAGCTTTTTGATGTAGCGGCTGAAGCCCGGTTCGGGTTCGCCGGGCGTATC
GGCCAAAGCCTGGTCGCTGATCTTGAGGAGATACTCGGACCTAGCGATGGCAGTCGCAATTTCCTTTGCAGTATATGCGA
TTGGGCGACCGATCTGGTCAGTCAGCTCGCGTGCGAGCAGGTCTTTCCGCTGTGCGAGCAGGCCGAGGGCGGTCTTGACG
ATCGCTTGACGGTCGGATCGGGAGTGGGAGAGACGGAATGCAGCAAAGGCAGCCTGGGAGCGGGCAAGGAGGACATCGAT
GTCGGATTGGGAGGGAGAGGATCGCACTAGAATGGGCAGGTTGGTGGTGGGAGAGATGGTGGAGATGATATTGGAGGCCA
TCAGTCTTGTTGACCTTTTAGTTTTGGTTGGG
>GYJ|c12913_g1
CCGCCGATGGGAAGCTCCGGTACGTCGGAGGGGAGACCAGAGTGTTTGCCGCCGACCGAACCATTACCTTTGCAGAGCTT
GTAACGAAAATGACTGAGATCCTTGGGTCGAGCGTTGCGCTGAAGTTCCAGCTGCCGACGGAGGACCTGGACGCCCTGGT
TTCGATCAAATCCGACGAGGATCTGGAAAATCTGTTGGAGGAATAT
>GYJ|c8569_g1
AAGGAAGTGAAGCAGAAGTCCGGCCTCATCGTTGGCCCCAACGCCGGCCACAAGGTCACCCCCAGGACCCCGGCCACCCG
GATCTCGCGGAGGAAGGGTTTCCTGTCCAAGAGGACTGCTTTCGTGAGGGAGATCACTCGTGAGGTTGCTGGTCTTGCCC
CGTACGAGAAGCGTGTCATCGAGTTGCTCCGAAATGCCAAGGACAAGCGCGCCCGTCGCCTCGCAAAGAAGAGGCTCGGT
ACCTTCGGCCGTGCCAAGAGGAAGGTCGAGGAGATGACCAACGTCATCCAGGAGTCCCGTCGTGCCGGTCACCACTGAGC
GTTTTCATAACGCCAGGGTGGGCAACGAGCATCGCGAAGGACGACACACCTCGATACATTTTCCGCTTCATCAATCAATC
GAATCATGGGTGTTAGGTCTCTTTCATGGCGGGAATTGATACGACTTCGGAACATGCATCACAAAATAAAGGGCACGATT
TCGGAGTACTGACAATGAATGGACGTTAAGGGGCAGAGGATACCTAGCAGTGTCTATCAAAAGATGAAAAAT
>GYJ|c33797_g1
ATTGTCTTGTCCTCATTTTTGAAACCACACTTGAGCAGCAAGTCACACATGGCTCGGGTGACAATCTGCAAGTTGAGTGC
TGATGCTTGAGGGAAGGTCTCTTTGTCAACTGGCATGAACGTGAGGTCTGACGTCTTTCTTCCTTCAAATGCAGGCCCGT
ATTTGATCTGTGGATTTGAGCATTTGCCCAAAGTGTCGACATTTATCAGGGCCCCGTTCCCGGCTGCAGTACCATTTGTT
GGAGCATTGCCTGAAGCACCTGGCCCATCTGTTTTGCCCTCATTTTTTGGTTTGCCGTTTGAACCATCATCTTTTGATTC
ACCTTTTTTACCTTCATCCTTTCCTTCACCTTTTTTCCCATCATCTTTTGATTCACCTTTTTTACCTTCATCCTTTCCTT
CACCTTTTTTC
>GYJ|c33541_g1
GTCAAATATTGAAAGTACAGAAATAGAATTGACTGGAGGAGGGGGGTGTATGGATTATCTCTATCACCACCAGCTAAGAT
GCTGTGTATACATTTCTCGTTCACGGTGAAAACTGATCAACGTCGACGTTCTTGCTAAACGCCCGTCCTGCACTCCATCA
ACTCCACCAAGGGTCCAAGGGTTGCTGCACAGTGCACAGGATCCCTGGGTTGTGTTTGATGAGTCCTCGGGCGCAATTGC
GAGGGAGTTGAAGAATGGCTGAGGCGCGGGATCAGGAGCTGACCGTTCAGGCGGGGGTTGATTGTGCAAGTGCAAACTTG
GCAGTTGAGTCCCCGTTCGTCTTAAGAGTTGTT
>GYJ|c18279_g1
TGGAAGGATCCCTCGTTTCTTATACATTCATTCATTCATATTGGTCGCTTCCTTTTCTTATCAGTACTTTCCCGGTAATT
CTTCTTCTTTTTCTTCACTGTGTATATTTCTGTGAAATATATTATTGGCTTTATCTTTATCTTATTCTGGACTTTTCACC
GATGTGTATATATCTTATTCTTAGCCTTTACGCTTGATCCTATCCTAGATAATCTCGTAGATCCTCTTGATGTGAATATG
ACTATG
>GYJ|c22684_g1
GGCGTTTTTAGAGAGGGATTTTAAGCACCGCGAGGACAACCAGTCAGAGAGTGACGATGAGGAACTTAAGGGGCTAGATT
TTCATGAATATCGCAGGCTCAAACGGCAGAAACTTAGAAGAAAACTGAAGAATTGTATTTGGGAGATTACTCCCAGTCCG
TCGCGTGAGGAGATGGAATTGGATCCCAGCGGAGGGAGGCTG
>GYJ|c21101_g1
GGGTCATGTGGGCAACAAAGGGCTGATATACTCATAAGAATGTTTGGGGGTAAGACAGATTATCAGCAAGAACTCGGGAC
AAAAACCTGTCTCGTGGTTTTTTAAAATAGTCGACACCCCAGTTGAATATAAGATCACGACGCACCCGAACCAAAATTAC
ACTTTCGGCCTGCATATACATTTTATTCACACCAGCCGAAATGAAATTGAGGAGATAACCAGAAAATCCGAATGAGAATT
GAGTCAACAACAAATTGTGGAGCATATCGATTTATTAGTGTGAATTGATGAAAGTCAGAGAACCCGACGCGAAGAAAATC
AGGCGGGCTGACTTGGCCGACAAAAGGTGAAGCA
>GYJ|c14499_g2
TTCTTCCACTTCCACTTCCACTTCGTGCTCGTTGGTCGCCACCACTGGCGCCCATCCTCCGACTGCCTGCTTTACATCGA
GACCTTTTGGATACACAATTGGGCGCCTCAAGCAATGTGGATATCTACCCGCCTCAAACACCCGTCAGCCTCCAATTCTA
CCTGAAGTAGGGTATGTGGCCGCACCGTTCACTAGGGTTAGGCCATTCGATATTCGTATCGTTCCATCCAATCTTGTCCC
GCATCGTGGTGGTGGTGGAAGAGTCTGTCGATTCGCTGGCCCACCGGATGGAAATCGATATCTGTAAGTCAATGTGCACC
CGATGCGACCGGTAGCTTGACGTGAACAAAACTAAGCGATCCCCATGACAGAGTTGTACCACTTCAGATTTCCGAACCGG
AATTTTAGGAGTCTCCGGCAGTTGATCGGACCAGATTCGCCAGTGGTCCTCTGGAAACTGAGGCCAGACGAAGAGAGCCA
GCTCTTGGTCTGAGGCAGTCTTGATGAATAGGATGCGCTGATGCCCACGATCAGGTTGGTCCTCGAGCCAGATTATCCCG
AGGGTGCTGATGGAAGATGCTAGTCTGGTCGTGGGGAGGGGACGACGACTAAAATAAATCCCATGCTTCTCGGAGGGCCT
TCCCTGGAAGACAAGCGGAACGGCCTTGCCGGCAATCAAGGTTGAAGTATGGTGCTCGGCGTGCGGGTCGGTCGGGCGGC
GGGGTCCAGCCACTTCAAGAGGATGAGTCGCGTGTAGGCCTAGGGCTACCGGGCGTCTGCAGTTCATAACGCACTGGCCA
TCAACGAGCCTCAGCCAACAGAGTTCGCTTTGGCCGTCATCCGCCCAGAAAGCCACTGCATCCGCCTCTAGCATTCCCTC
AGCGAACCTCATTCTTTCCACCACGAGCAGCCACCGGATCGCCCAGGTCGCCCGATACAACTCTTCCTTGAGCTTTGGAT
TCGTCATTCCGTGTTCACGGTCCACACCAAAGCGCAGGAGCTGCCGCTGCAGGGCTGCACTCGAGTGGCGAAAGGATTCC
AGCACCACCAACGGAAGATCGATTGAGACCGAGCCATACGGTGGCCATGACCACCCGAAACTCTTCTTCAGCGCTTGGGA
AACCTCTGCATTGGTGCTGGGCAATGCTCCCTCTTCCTTGCCCTCGTCGGCACAGGTTCTCTTCATGACGGGATCGCGAT
CCCAATGTTACCAAAAAAGAATTGGTCAAGAGTTTTGCTCAAACTGCACCAAGGTTGATGTGCTAGAGTACCTCAATCAA
AAGTATTAGCGGACCGTGGCTCTAGAATAAGAAATTTAACTAAGTAATAAAACCAGCAAAGATATATATGCTCTGCTGAA
GCGGAGGACCCGGTAGGTGGTAAATATGTATCTGCGGTGATAGTGGTGCGAGCAAGCCTAAGAAGGAATTGTGCAACGCG
CATCAAAACAAGGGTGCGAGGTCGTTGGGCAAAGGGCAATTGAAGGGAGATGGCGGCCAAAGGACTTGAGAGCCATGATT
TAGTCTGACCGCTCAGCTGAGCTCATCTTCAGCTGCGGTCTAGCTTGCTCAGGCTCACTCTCCATTGCACTATTCTCAGG
ACCAGCAGTCTTGAAGCAACATCAAGATTAAACTTCCCAATCG
>GYJ|c16087_g1
ATATACGCATATTCAGATCCTCTAACACAATCTGATTCAGTATTATATACACATTTTCAGATCCTTAAAATATACTGTGT
TCATATCAAGCGATTTAAGCTTTTGGGAGAGAGTAGGAAAAGGGAAGGAAAACAAGATGGAAGGAACTTGTGGATGTGTA
GGTACTAATTGTGGGTGTTTAAGCAATGGAAATTGCACCTGTTCTACTTGCAGGTGTGGCGCAGCCACCAAGGAAACTAC
ATTAGAACAATCTAGTGGGGAAGTGCATACATATTGTTCTTGTGGAGAGCACTGTCACTGCAATCCGTGCACGTGCTCAA
AAGTGGATGTGGCTGTTGCAGGGAAGTCATATTGCAAGTGTGGGGCCAACTGCCAGTGTGACACGTGTACATGTACCAGA
GCCGATGCACCATTGTCGGCGGTTGCTTAGATAAATAGTGGTTATTCCGTAGAAGAGTGTGGTGTAATGTACAGTGGCAG
TAATCAGCGTTTGTTGGAGAAGGGTTTGTGTTTGTAAGACTCTGTGGCGGTGGTGATATTTTTTATCTGTGTTTTATGTG
ATATTTAACTCTAGTTAAGTAAAGTGTAATTAAGGTAATATATAACTCGGCATTTTATGTTGGGTTATTGTCCTAGATAA
GTGTAAGTGATATTTGACTCTGTGTTTTATGTTGGGTTAGCATCCTAGTTAAGTAAATTGTAATTAAGGTGATATTTAAC
TCCGCGATTTATGATGGGTGGTTGTCCTAGTTAAGTAAAATGTAATTAAAGTTTCAAGCGGTATTCACAACAATATTATA
TTTAACTCCGCGTTTGATGTTGGGTTATCGTCCTAGACAAAAATGTTTTGTAACAGTCTACAAAGGAAATTTTATCATTT
TCTTCGTCTTATCACCTCGTGTTTTTTAAGTGATGATAAAATTTGTGGGATGTGAGTTGGGAACCGCCTCATGTGATATG
CTGTATGATGTGTACGTTTATCAAGGCAAAATAAAACATTTAATCAAAGATCTGAGAGGAGCTCATCGTATTACCTGATG
GCTTAAAACTTCTA
>GYJ|c29087_g1
TGGGTATCCATCACGACCGGATGGTCCTGGAAGTCCGGGCATTCCTGGCATACCGCCATCTCCCTTCTCTCCTGGAGCAC
CAGCATATCCGATAGCTGGCTCTCCCTTCAAACCGTCCATTCCTGGTGGTCCGGGGAATCCTGGCATTCCTGGTGGTCCT
GGCCGTCCTGGGATTCCTGGAGCTCCGTCAGTTCCGTTGCAACCATCCCATCCTGGGGCTCCTGGTGGTCCTG
>GYJ|c7781_g1
AGAGAGTACAAAAAATAAATTCAACCAAACTGAAAAACTAAGACTAAGAAAAAAAACCAAACAAAGGTGATGACTTAAAC
CAATACATAGGGATACATATACACATATATTTACATATATACATATATAAATATGTATGCACAAAAAAAAGTATATATAT
TGATTGATGATCATAAGGTATATATGAAATGAAGCAACAAGATCATATATAGATCTCTACACACATATGTACATACATAA
ATATATATACCATTAAATATAGATAAGCAACCCACTCCCTCCCTGCCTACAAGTCCATATTCTATTTTCAATCTTTCAAT
CTACCTCAAATCAATCCCACCAACACATACACACACAGCAAGCCTAAAAAAACACCAACACCCTCATTCATTTCTTCTAA
TACAAAAAACAACAACTGGCACGAATCCCACCCCTCTCTTTCTGTCTCTCTCTCTTCTCGTTGCCACTTTAAATTCAAAC
CCTCTCCCAAGCCCCCAAGGAAAATAAAAACACATTTTAATCAACTTTAGTCCCACCATTACCAATCCCAAACACCTGTC
CCAACCCATTCTTTCCCCCTGCTCCTGCTCCTACCCCTGTCCCTGTCCCTCCAATTCCACCACCTACTCCACCACTTCCA
ACCAAACATGACTCTCCCCAACCTGACCCACTGGCTCCCTTCAAACTCATCAACCTTGCCCTTCTCATCTTCAATGACCT
ATGTCCTAACCAAATCGTTATCAAAATCGATCCCATCAATACAAAGTAATGTTCTGCCATCATTTTGATCGTCCCAAACA
CTAGCCAATGAACCCTCCAACCAATCCTCTCAACCAAACCACCAGTAACTTTTCCACCAACAACTCCCATCTCAATTCCC
AACAAACTCTGAAATACCGATGTAGCTTCAAACATGATCTCCTCTCCATTTGCTTGTGTATCATAGTATAAATGTTTGGA
TGGATTGATAATCATGACAATATGTGGCGATGGGGCTTTCGGATCGATTGTTGGGACTGGTATATAGAGGTTATAGTTAT
TGTAGAGCCAATCTGACCACTGGTCCGCATCGAGCCATACCCAGTCCACTGGTCCCTTCACCCCTCGCGCTTCCTGACTC
TTCCTCCACTGCCTAGCCCAAACACGGACCTGCTCACGCGCAGCCGCCGCACGGGCCTCACCGCCCGGCTGCGGCTGGGT
GCGCAAACACGCCAGCACGACGAGCCTGCGGGTCCGACTGGCAAACACCTGCCCATACGTTGACGCCGTCAATTCAGGCA
GGAGCGGCAGACTGTATGCGCTCAGCCATCGCTCCGCCCGCATTGCCAAGCCCCCCTTGCCACCACGCAACGTGTCCAGC
CCGACCACCGCCCATGGTTCAATCGAAAAGTCTTTGAATACCAGTAACGATGCTTGACCTGGCGGGACCGAGAACTTTGT
GAACAACTCCGTCGAATTCGACTTGTACATAATCACAGTCCCTAGTAACGCCTTGGCCGCATTCTGCACTGCCGTAATAT
CTGAAGTAGCTGTAGAACTGCCATACAAGAACAAATACATAACTTCTTCCGTATGTAAAACTTTTCCTACTCCTTCTGGT
GAGATATCTTTACTTGTGGCGCCCATCCCGACAGATGCTTTTTGTGCAAACGTTTGCATAGCAGTTAACGTTCTAGGACC
ATTGTACCTCACTTTTTCACCATCCTGATAAAAAATCAGCGTAGGAAACGCTCCGACATCTTCCATCTGACAGACTTCCT
TATTACCAACGTTAAATTCACAATCTAGTTCAGCTATGTTGATTTTATTGGTTAATGAGCGTGATAGCTCAAGCCAAGTT
GGAGCTAGTTGACGACAGTGTGTGCACCAAGGTACATGAAATTTGATAAACGTCGGTCCAAGGGTAGAATTGGACTCGGT
ATAGTTCTTCCAAGATGTATAGTTAAGCGTGACGAGCTTTCCATCGGGGTTAGGGAGATATTTAGGCGTTTGTTCAGGTT
GTGTAGCAGGAGCAGGGGGTTTAGCCGTATCAACGAGCTGGATGAGCGGTTTGGTGATGAGCTGGTCGAGGGGCTTAGTG
GAGTGGAGTTGCTCGACCGGTTTCTCGGCGGGAGAAGGCGTGCTAGAGGATGTGTTTCTGGATGAGGTGGCTGGGAGAGG
GTGTCTAGAGCGGTAGGCGGAAGACTTGTCGTCAAGGTAAGCGACGAGCGCATCGAGCGTACGTTCGGCGGAGTAGGACT
CGACAAATTTGCCAGTGTCAAAGAGCTTCATCTGGGGGTAAAAGTCCACCCCGAGTTTCACGCACAGGTCGCCCTGAGCG
ATACAGTCGATTTGGCCCATCCGGAGCCCGCGGTCCTCGAATGGCTTCGCAGCATCGACCAGTTGGATCCAGGTTGGGGC
AAAGCGCTTACAATGGCCACAAAACGGGGAGAAGTGCTCGATAAACCAGAGACCGTCTGTAGTGAGCTCGTCAAAGTTTG
ACTCTGAGATTTGTACGCCGGCATGTAATTGGAGTGAAGCGACAAAAGCAGTGAGCAGATTGAATGTCGTTAGGAAGAGG
AAAGATGATATCATGGTCTTGAATCTTTGATGAGCGAGGAGGAGAAAGGGATTGCTGAATTTGAGAAGAAATCAAGGGCA
AAGAGACTTTTTGGAAAAAAGGGACAATAGTAAAGAGACTTGAAAGGTGAAAGCTGAAGGCTTTTAAAAGGCTTTAAAGG
CTTTGAAGGCTTGAATGTTGAAGTGGCTGAAGTGGTAGAAAATAAGGGCTGAAGATGGAATTGGGTGCGAAGAAAGAGAC
GGAAATTAGTGAGTAGAAAGCTTCATGGGAAATCCTACGCCACGAGGGTGGCTGAG
>GYJ|c2160_g1
GCCTGACAACAGATCAAATACCCATCTGCAAAATCCAGATGGCAAACTCAAGTGAACTTGCACTGGCTCCTAGTGTACTG
GAAATTGTAATTAGTTTAGCAAAATGGTTTTATTTTAAGGAACCAGGAAAATGGTTCAAACTGCCAAAAAATAATGTCTA
AATAATTTGTCATCACCATCATAATATTAGCCTCCACCAGAGCCATACTTCTTTCCAAGAAGAATTAACTGAAGCTGGTC
ATATCCGGCCAAGACTCCAGCACCAGCAACAGCTCGCAGAATATTTGCACCAGCGCCCTTGAATAGAGACTTCGCCCCTT
CCTTCTTCAAAATCTGTTGAAAAGCATCCAAAGAACTCTTGTACTTCACTGCCTCACCAGAAGTCATCATCATTCTTCTA
CGTACAGTGTCAATAGGATATGAAGCAAGACCAGCACCAATTGTAATACCCCAACCAAGAAGAAAACTTGCAAGGAAGTT
ATTCTGAAGATCCCCAACCAAAACAACCGGCTTTAGGGAATCATACATTCCGAAGTACAGACCACGGTACACAATAATCC
CCACACATGAGATGTTGAATCCACGGTAAAGACCAGCAACACCATCTGTCTTTAGAGTTTTACGGTATACATCAACAAGT
CCATTGAATTGTCTCTCTCCTCCTTTCTTTGCAGCCTTGGCATCATTAGCCAGCCTTGTCCGAGCATAGTCCAAAGAATA
AACAAAAAGAAGAGATGATGCACCAGCCGCACCACCAGAAGCAAGATTTCCAGCAAACCATTTCCAGTAGCCATCCCTGT
CTTTCTTAAAATTGAACAGGCTCTTAAAGTAATCCTTAAAGGCAAAGTTGAGCGCCTGAGTGGGGAAATAGCGAATGACA
TTGGCAGTATTTCCTCTCCATAAAGCAATGATACCTTCATCCTTGACTGTTCGACCAAAACAATCTCCAATGCCTTTGTA
TGGCTCAGAGAGTCGACCAGACTTCAACATTTCATCCTGATTCTGAATCAACAGCTTGACTCGTTCAATGGGGGCAGCTG
CCGTTTTGGAAACAG
>GYJ|c15135_g1
CTGGCTATCTGACCATGACGTCATCGGCGAGTGAATGCTTTGTTGACCATCTTCAAAGTTCCTTACCATCACCCAGGCCT
AGACCTTCACCACAAGCTCATCCCAGAGTCCATCCCTAGCCGGTGCCGGTTTGATTCCTTGTATGTAGTGCTTTGTTTTG
CTTTCGCGATTCAAGTCAGCAGACAACCAAACAAGGCATCCCAAGGCATTAAACTGAATATAATAATCACAACATTAGTC
ACGGGCACGTTGGTTAGAGAAGGAGGTCGTCGGCAACTGAACCCTATTGGACATTAACACCCTTCTTTTGCTTTTCCTAC
TCGCTCGCAATCAGACTTAAGTCAACCCCACATTCCCACTCGAATCCTTGCCCTCAAAGCCGAATGTCTACAAAGACTTC
AACTCCCCTCGGAATCCATCTCATCGCCGGCGGAACGGCTGGCTTTGCGGAAGCATGTGTCTGTCACCCACTTGACACCA
TCAAGGTCCGTATGCAACTCAGCAGGAGTAAACAGGGAAGAGGACGCGGGTTCATCAAGACGGGAATGATGATCGCACAA
AAAGAGAGCTTCCTCGGGCTCTACAAGGGCCTCGGCGCCGTCATCTCTGGTATCGTACCTAAGATGTCAATCAGATTTGC
GTCTTTTGAGACTTACAAGGGATGGCTCGCGGATAAGCAGACTGGGAAAGTTTCTTCGGGGGCGATCTTCCTAGGTCAGT
ATCCTTCTATTTTCTCCTGGCGCTAGCGCGCGGCCTGAAGTTCGGCTGTGCCGCTGAAATTAGCCGGGCTGGGCGCGGGC
ATTTCGGAGGCGGTGGCAATCGTGTGTCCGATGGAGGTGGTGAAAATCAGGCTCCAGGCGCAGATGCACTCGATGTCCGA
TCCGCTCGACATCCCCAAGTGTGAGCTGGGTTGGTAGTTGCGGCTGGCTCGCATGGCGGTCGCTGATGGTTAACCCCGGC
AGACCGGAATGCGGGCCATGCGCTCTACGTGATTTTGAAAGAAGAGGGTCCGGCTACGCTGTACCGTGGCGTAGCGCTGA
CGGCGTTGCGGCAGGCGACAAATCAGGCGGCTAACTTCACCGCCTACACCGAGCTCAAGGCGCTCTGTCAGCGTCTCCAG
CCTGACCGGCACGAGATTGAACTGCCGGCCTATCAGACCCTTATCCTTGGACTCATCTCGGGGGCCGTTGGTCCGTTCAC
CAACGCCCCCATTGACACGATCAAAACTCGCATCCAGCGGTCAACCGCCACCGCAGGAGAAACTGCATGGACGAGACTTA
GGATCGTAACGACGGAGATGTTCATCCAAGAGGGCCCAAAAGCATTCTACAAAGGCATCACGCCCAGAGTCATGCGAGTC
GCTCCAGGGCAGGCAGTCGTCTTTACCGTGTATGAAAAGGTCAAATTATTGATTGAAAAATTGAAAAAAGACATGATCGA
ATATGGCGGTTGATATTTTCCCAATGGCATTGCGTTTGACGTCGTATGGTTTGTTTGTCATTTATTTGAAGCGGGTTTTT
TCATTTAACAAAAAGATAAAATTTGAAGGAATATCTTTGTAGCGGCAGTTCAAAATCTATTACAGCTAGGCGTGGTGATG
TAGAATTATAACAGATCGTGGAAAGGTTTTTTTTTTCCTTCGTCGCTGGAAGTTCCCCTTAATTTTTATTGTTACGATAT
ATAAGCAACGATTGCATAGAAGAGAGAATAAGCATCAAAGATTGCCATTATGCCCATCATTAGTGGCAACTGTGTCAATT
ATTAACCCCACAAACATTTTTTAGTGATTTGTGCAAGGTTTTAAATTTTCGAAGTTGTATTGTAAGTTTGTGTTCTGAGA
GTGGTCTAGGGTATCTTGTGCCGGAAAGATTGTATTTTGGAACATGTTTTTAGCATTCATGCTGTTACCGGATGTAAACA
TTATTTATGCCCCAATTTGGTGTAGATAATTGGTGAAATGGTTTTCTCAAAAGGTTCAATCAAATTGACTTAATCCCTGG
TGTACTCAATTTCCATAAATACATTTGCTGTTTTTGTTTTTAAAAAAAGAAACAACCCTTTTCCGTGGTTCCTTTACCTT
TTTGTCTAATCATTTCAGTTTTTTTTTCTACTTCTGGAAGCTTTGTTCCAATTGAAAAGAGTGCTTCCATTCAAACAGTT
CAAATTGAATGTAG
>GYJ|c23123_g1
GTCGAATTTCAGACTACAATCCATATTTCTTTTTCTTCTTTTCTTTTTCTTCTCTTTCTTATTACTATTTCCCTTTCTCC
ATTGATATCGATATCCATTTCCAGGCGTACATGAATTCATTTCTTCCATTTTCCTATAACCTATGTATTTCTGGTCTCCA
ACTTAACTTCTTGGCTCGTTTTCACTTCTTCTTCTATATCATTTTTTCCCTTATTTTATTCGAACGCTTCTGCTTTTTTA
ACTTCTTTATAATCATGTAACATGTACAATAATTTCCTTT
>GYJ|c16482_g1
CAAGGTTTGTGGGGGTTGACTGATGGTATTAATGGTGGTGGTGGGGGTTAAAGAAGAGATGATGAGCTAAGAAACTGTCT
TGAAGATTTTTTAAAAAATGCACATGAGATTTTTGCATAATGATTGGTACTTTAGATGGAGAAAATTGTTATCACTTGTA
ATTGTAAGGTTTGTTTGGCTGTGTAGGGATGGATAGGTTTTTGGGTATGGGTAAATGAGTGATTTTTTTTTTGACAAGTG
ATTCAATTTAGGTATGTAGAGGTGTGTGTGGTTTTTTGTAATGTGAGATGTGTAGGGAGTGATGATTTGTGATGGGTTTG
ATTTGATGTGATTTGATTTGATTGATGGTATTGATGATGATGAACATTATGAGAGAGGTTCTCTCTCACAATGATAAGAA
TAAAATTGGG
>GYJ|c22124_g1
TTTCTTTTCTTTTCTCTTCTCTTATCTTCTCTTATCTTCTTTTCTCTCTTCTCTTATCCTTTCTTTCTTCCTCACACACA
TCACCTGTTCTCTCTTTCTCTCTCCTTCTCTGCTTTCAATTCTGCTCTCCATCGACTCTCATCCCAATCTTCAAGTCCAT
AATCTCAAATCAAAATCAAAATTCACTCCAAATGGCCTTCTGGAAGTTCGGCTTCCATTCTCAGTCGGCCATCGACTCTA
TCCTTTCTTCCTCTTCTGCAAATTCAAATCCAAACGATCATCCTGCCTCCTCAACTCCTTCAACCTCGAGCCCCAACATC
CTTCTCGACAGGCTCCTCGAGGAGGACGATCTGCTCCAGGAGATCAAGGCTCAGCATCCTAAGCTCATCGAATTTCTCGG
TACTCGCGAGGTCGTTTCTCGCATGCTCGCCTACATTTCTGGCGCAATTTTTGACGACGAGGACGATGACCGCAGAATAG
ACCTTGGCCATACAAGCTCAAACTCAATCCCTACTAACATTCACCCTCCACTTGGCCTCCCCCTCGATTCCGATCACTTG
TCCCTCTCTCTGAATCCCAACCTCGGCCCCACTTTCCTAAACTCGTTCCGCACCCGCGTACCCGACTCAATCAGTGCCCT
CTTGCTTGATGCCCTCGACTCCGAGGGCCGCACGCCCGAGGACCGCGCAAAGGCCGAGCGCCGCAAAGTTCGCTTCCCCT
ACCTTTGCACTGAGATTGTCGGCTCGGACCTCTGGAGCGTCACGAGCCAGATCTTTTGCCATTCTCCGCGTTTCAACCTT
CTCACCCGCTTCTGGGATCAAGTCCTCGACCAGCCCCCGAGCGCAACGGCAGCCAAGTCGGTTCAGATTGGCTACTGGGC
AAAGACCAACATTGCGCTCATCAACTCCAAGCCGATCGAGATGGTCGGCTTTATCAAATCGTATCCGAACTTGATCCCCA
AGCTCCTAGCCCATTTTCACTCCTCGCCCATGGTTGATGTTCTCATGCGCATCATTCAGTGCGAGCAGTCTGCCGAGGGC
ACGATCGACTGGCTCATTGACGAGACCGACTTTGTCGAGCTCGTCGTCAGCCTCCTCCACCCCTCCCGTAGCCCCGAGCT
CCACCTCACCGCCGCCGAGTTTCTCAAAAATGTGATTGCTTACTGTACCAGTCATGCCATCTGCAATGGCCCGCCCCCTG
CCCTCGTCCCCAAGGCCGTCTCCTCCGGCTCACCCCCCGGCTCCTCCGATGGTCCTGCACTTCCCCCCACATCCCCCGAC
CTCGTCCGCCCCCCATCCGGCCAACCCTCGCCTCCAACGAGTGCCACGGACGAGCGTCCAAAAGTCATTACTACCCGGCT
CATGCGCGAGCTCTCCAGTCCGCCCGTTGTCGCCCAGCTGCTCTCTTTTGGCCTCGACACCCCGCTCTCCGATGACGTCA
TCACAACCGCCTCGCTCACCTCTTCCCTCACAAGCGCGCTTTCGATCCTCATTGACCTGATCCGGCGCAACAACTCTGAC
TACTCGGAGCATCAGCTCCTCCTCCACCTCCGAAACCAGCCCGGCCACACTGCTCCGGACGCCGACAGCCTTGCGCTTGA
TCCTGGCGCGCCGCGCGTCGTGCCACTCGTGGGCCTTTTGCATGCGGTTGGGGATCGATTGGGTGACCTACAGGCGCTGA
TCAAGCATCCACGCTCGTCGACGAAGCCCCTCGCAATGGTTGTCGGCCTCGCGGAGCCGCTGACACTCGAGCGGTTCCGG
ATCGTCGAGCTTTATGCCGAGCTGCTCCACTGCTCCAACATGGGCCTAGTCAACAGGCGTCCCGGTGAGGGGCCTCGGTA
CGACGACGACGGTGGGCTTGTCGCTGGGCTCGAGACACTTGAGGCGATTTTTGGGGGTATGGGCGGGTCAGATGGCTTGG
AGGCCGGCAGTGGTGGGCCAAAGACAGGCCCAGAAGCAAAGGGCCCTGAGCCCTCGGAGGGGTCGGTGGTCGAGCTTTCC
TCGGGCCTGACGGAATCGGAAACTGACGGCGTCCTCGACGTGATCATACCCGAAGACGAACCGGTCCCCCCGAGTCCATA
CCTCTCAGACGCACAACCGGCAGGGATGCGGATGAAGGCGCTCTTCATTCAACACGACATTCTGGATACTTGCTTTGACT
TGTTCTTCAATTTTCCGTGGAATAACTTTCTACACAATGTCATATACGATATTGTTCAACAAACTTTGAATGCCAAGTTT
GGAGGTGGTAGTAGCAGCGGTGGTGGTGGCGGGGGTGGGGAGGCTAGTTTGGAGTTGGCTCAGAGTTTGTTTGAAAAAAC
TCGGGTGGTTGAGAGGATCCTCGATGGGGTGGAACGGAATTTGGAGTTTGGGAAGCGAACGAAGAACGTGCGGCTAGGGT
ACATGGCGCATCTAGTGTTGATTGGCGAGGAGGTCTTGAAGGCTCTAGAGACGACAGGGCCGGAGTTTGATGAGATTCGT
GTGCGGGTCAGCTCGGAGGCTCGGTGGGTGGGGTTCGTAGAGACGGACATTGGAGGGGCGCGTATGCACGCGAGCTTGAA
TTTGGGCGGGGCAATGCCGGCTGTGAGCGAGCGAGTCGGGCCGGAAGCGGAGGGGCGAGGGCCTCCGGGGGGCTGGACGC
GCGGGGG
>GYJ|c8490_g2
AGCCTTACAACCCCATGTTGAAGCACAATGACGCAGTTCGCAACCGCGTTGCCGGCGCCTGGAGATCTCCCGAGTTCATC
GAGCTAAAAATAGACCCTGCGGTAGCAAGTTTGAGACCCAATGCGGAGGCTTTTACCCCATCTGCAATTGAGGCACTCAG
CTTCATCGGCCTCCCCCCTTCTCAAGGTTATCGTGATGGCCG
>GYJ|c11382_g1
GCGGGTACTGACTGGCGAGTGGGTCGTCAGCAAAAAGACATGGCGGCGGCTCCAGACAGAGAGTCTGGCCCGGCGGTCAA
AGGCACAGGATCATCATCACGACTATGGCTTCACCAGTCCCCTCGCTGACAAGCATGGCATCGGACAGGACAAGGTCATT
TACTACATACACGGGGGAGCATATTACATCATGAGCGCCGCCACCCATCGTCCGTTGACAATCTCCATCGCCAAGTACAC
TGAATGCCGCTTGTTTGCGGTCAATTACCGATTGGCACCAGAGACCAAATTTCCAGGTCCACTACATGATGTCGTGGTCG
GGTACTTCCGACTTCTAAATGACCTCAACATCCCCGCCCAGAACATTGTGTTTGCAGGCGAC
>GYJ|c8684_g1
GGGCATTACTTTTGTAGACAATCAATGAGTACTTGAGTCCAGTAAACATAAATGTCGTAAAGCGAAGAGGGGAAAGGGAT
TAAAGAGAAACTAATTGCTTGGTCATTTGCCTATATATAAAAAGAATACAATTCTTTTTCTTGATAATATTCATAAATCC
AACCCTTTATAATTTGAACTTCAGCTTCCCGCTGCTCTACAAGCCAAACCGGATCATCTTCTCTTGCCTGACGCAAATCC
AAGTGATGGGCACCTTTCTCTGTCACGAGTGCAACAATGCTGCCTGAAATATTCCTTAAAACACCCCCACCGCTCCAAGG
ATCCCAAA
>GYJ|c27404_g1
GGAAAATGGCATATATTATAACCCATGGTCTAGGAACAATTACTTGTGCATAACTACTAGTTTGTACATACATACAGACA
CGGCCGGTGGTGGAACATTGAACTTCATGACACAGACTACCCGAAGATTCTCTGCAAGATAATCGTAATAGAAGCCCCCA
AAATTACCGCTAGGATAATCCTCTGCCATATTTCCAACCCAGAAATACTG
>GYJ|c9865_g1
TGAGCAATGGCCAACCAGATAAACATAACCATCACGCAAATCTTTTGTAGACGGCTGGGACTGAAGCTTCGATGGCGTCA
AATTTCCAAAGGTGTCTCCCACGAATTGTTGTTTTCCTAGACACAACAGTGGCTCGGGTTTTGAAGCTGTGCCAGGGCGA
AGGAGACCATCAATATTTGCTCTTGTACGGCTGGCGAATTGTTGGGGAGTTG
>GYJ|c30528_g1
GGAGAACTAAGCGAACTTGACAATTTGGCTCATTTGGCCGCTCATGGTGGAGATGGTCGTTTGTTCAAAATGGAGCAGGA
CTACTCGAAACAAGTCGACGAAGCACTTCTGAAAGCCCGAGATATCGCTCAAAAGGACGCTGTTGCTGCTGTAGAGAGTC
TGAACAACATCGAAAAGCTCACTCGTCTTGGAGCTGACATGAAGAGCAATACA
>GYJ|c26243_g1
TTGCATTGTATTCACCTTTGGTTTCTATAAAGATCTTCTGATGAGGAATGGCTTTATCCTCCTGCGGGGTTTGTCTATCG
ACCTGGCCATGATTCGGAAATGGTGATCATCAGCATTCTTGTGCAACCTGTGGAAAGTCGTTTTCAGTTGCTTCAAACCT
GAGAAGGCATGAGATGACCCTTCATGGCCCTCGGCCTCAAAATGAAATTCACAGTTCCTACGAACCGAGCACCCG
>GYJ|c17260_g1
AAGAAAACTTGCGAAGCAATTAAAATGGTGATGCGCATTTTGGTTGTGCTGTGCTTGTGTTTCACCCGAGCGTTGAGCAC
AGGCGTAAAAGTAGGAGCTTGCCCGCTAGCTCCATCGGTGCAATGCACAACCCATGACTACCGATGTCAAATCTTCGGCA
TGTACTGGACTGACCCTTCTCCTTGCAAGGCAGCTAGCGCGGCATGGCCTTCTTCAGAGCCCCAACTCCTTCGTGTTGTT
GCCCACGCTGTTCGAAACAAGCAGAAGATCAGAGTTGTTAGCAGACA
>GYJ|c13191_g1
AGGCACTCGACGCGGCTTCGCGTTGGTCATCATGGCACGAGTGTCCATTGAGTTTTTCTCGTTGTGAGAAATATGAGTTT
GCGTCATTGTCAGTAGCAACAACGTGGCCAGTTGGCTCGATTAAGTCTTACTTGGAATCCACGAATCGAATTTCAACGAA
AAACTTGTGAGGACTTTGAGTTGAAAGCAGTCTACCTGGGTCCAAAACATGATATGTGACGGCGCTCCTAATGAATTCAA
GTTGATAGTTTTAAATTTCTAGAGCTCATGTGATTGGGTGAAGCAGGAGCTGCAAAGTGGAAGCAAAGCAAGTGTCGGGC
TTCAGCGTGACCGGACAAAAAAGAAAGGCCAGAGAGAACATGAGGTGGGTGACAATAGCCAGCAATGTTGTCAAGAAGTC
CGAATCAAGAAGACCGATGCCCATCCTTGACGTCTCACGCAATGGTTGGCTTTTTCCAGGCTGGGTCCCAGTGTCAGTTC
GTCTCATGGCTAGATGTCAAAAGCAAGTTGCAATCAGTGGACGGTTTAAAAGTGCTTACAAGTTGTTCTTCAAAACTCAA
TTGGTGAATTTCAGATGGGACTTCCTCGAGCCCACTCGCCATTCTGGTCCTACTGACAATAAACCAATCTTCAACCTGAC
CAAAGTCAGTAACTTTACCCTCATTCAATCGACTGAGATATTGAATTGATTGTAGTGAGGAACTTATAAGGAATTTCGTC
TGAAAGCACAGTGCACCTCGGTCTAAAAGCTGGGATTGAACGGCGCTCCTGAGGCCTTCCAGTTGATAGTTCTCAAATTC
TATTGTTTAAGGAGTTGAGTGATGCAGGAGCTGGAAAGAGGGAGCAAAGCAAGTGTCGGAATTAAGCGCGACCATAAACT
GGAGGACAATGAGGGGGCGATGGTGTCCAGAGAGACAGAAGGGCGATGCCCAACTTTATCGTCTCGCGCTATGATTGCCC
TTTCCCTGGCTGGGCCCCAGTGTCAGTT
>GYJ|c13139_g1
GGAAAAACGAAGCCCAGTCAGTGCTGTTCAATTCTCGATGGCCAAAAAGCAGAAAGATGGAGTACACGATCATTGGTGCC
AAGATGTGTGCCAAATGGGCAAAATGAACAGAATCCCCTGATGAGATTGTCCCTCTGAGCTCTCCTCGCCAGCACTATCT
AATGGGCTAGTTGCACCACTGACATCGGGCCTCGAAAAGGCGGGAAGACTGAGGATTCTTTGGAGGCCACAAGTCTAGGG
CATAAGATAAGGCCGAGTGAACTGAGACCAATAAAGGCCAACTGCCCTTTATACAATCGATCACCGCAGATTGCAAGCCA
GAAGTTCAGGGGAGAGTGGAGGCGATCCATACCCTTGCTAGTGACCGCCATAGTAGACTTGGTATGTGGTCAATTGGAAC
CCATGCGATAAGGTGGCCAAGGTAGACAAAAATGGGGAGCACTCAAGGCTAGCCTTTTGATCCATGCCCTTGGACCATCT
AGACCGCCGAGCACTCAAAAGATTCTGCCATCAATGGGTTTGAAGGATATGATCCAAGTTTTATCAAGTCCCACCACTTG
TTAGATGGCTTAAAAGCTACATTGGGCAAAATGACTAGACAGCACACTTCCTAAGTGCCCGGCCCGACATATGGACTGTC
ATCAAGACATCCTGCGCTAAAGGAGACATGCATCTGAAAAGATGGATGCAGAGGACTCAAAGATTGCCACAAGCAGGTGG
CAGTGAGCGAGGCGACTCTGATTACCGTGATGACCGATCAACAAAAGATGGCGAATGGGGCTTGCATTGGACAAGGTGAA
GAGAAATTAAAAGCGACTTTCTAGTTGGCCGGCCGACTGACCATTTGGGAGTGACCACGGATCC
>GYJ|c15901_g1
CTTCAACCGACAGCCTTGTACATAAACTCCCTGGACCGCAACAACGCGGCATTTGTCCAGCTCTGCTGTCTTCAATGCGT
CTGCCGAACCCAAAGCGTAATGCGGCGATCTTCATTGCCCTCGAGTACATCCACCATGTTTGTTTCATTATACATGCATG
GAAACCAATTTGGTGAAGTGTGGACCGGTGGAATTGTGGTGAATCGATGCCTAGTGCCACTTGTGAAGCAGGCGCAGTAG
CAGGGTAGCAGGGCCGGCAAGCCTTTGCTGAGTTGGATATGAGAGTCAATTTCTGTTAGGCATTTGCTTGATCAAATTGT
TGAAGTCATCGATGAATGACTCATCACTCATCTTGATGCTTCCCGACGAATGAATCTGTGAAAGGTTGACTTGTTTGACT
CGTTTACAATGCGCAAAACTCTTCTCGTGACAGTCGAGACTATTGGGACTGGAAGCAGAGCGATCATTTTTAACGATCTT
CCCGCCTGCTTGGATTTAGTTGGCCTTGGAGCTCTAGATAACGGTTGAGAGAAATGCTGGACAAATTCCATCCCTTGCGC
TGGGGGATACTGGGAGCTGGACACATATCGGAGACTTTTGTCAAGGATCTGCTGGTCGATCCTCGGGCTCGTGATGTCAC
CGATATCGCTCATCAAGTCGTGGCAGTTGGTTCACGATCAGCTCAGAAAGCCGAAGAGTTCATCAAGCGCATCGAAGGTC
TGGACGGAAAAGTTGTGAAGGCCCATGGATCCTACCAAGAGCTCGTGTTGGATGATAAAGTTGATGTTATTTATATCGGT
ACCCCTCATCCTTTCCATTACCCAGATGTCAAGCTCGCTTTGAATGCTGGAAAGCATGTCTTATGCGAGAAGCCTATGAC
GGTTAATGCTCACCAAGCTCGAGATTTGTTTCAATTGGCAAAAGAAAAGAAATGCTTCCTGATGGAAGCTCTTTGGACTC
GCTTTTTTCCTATCACACATACTTTCCAAAAAGTCCTAGCTTCTGGTGAAATCGGCGAAGTCCGACGTGTCGATGCGGAT
TTTAGTATAAATTTCGATTGCGATTCTCTACCATCTGAACACCGCTTGGTCAATCCTGAGCTGGCAGGCGGCGCACTACT
TGATCTAGGGCCCTATGCTTGGACCATGCTAGCACTCACATTGCTACACCAATACATCAAGCCGAAGTCTTCACCTTTTT
GGGATGGAAAGGAATCGGCCATTAATCCAGATCTTACCAAGTCTATCTTACCGCTGCTGAAGATTCAGCCTTCTGGCGTT
CTTTACAAGCACCCCGAAGCTAAGCTGCCCCAGCATGTAGATGGCTCCGTACTCGCTACGCTCGAGTTTCCAACTCCTTC
TGGCAGAACCTCTCAAGGACTGTTCATTGCAAGCATGCTCCAGACTACTAACAAGGAACGATCGGTAACGGTGTACGGGA
CTAAAGGCCGAATTAGGATCCCCAGTCCTTCTTGTCGTCCATTGGAGTTCGGGGTCACTATCCTCAAAAAGGCTTCTCAA
GAGCCTAATTGGAAGTTGGGTGATGATCTGGACGCGCCAGAGAAGATTTATTCGGCCGAAGTTCCAGGCCACGGGAGAGG
CTATTATTGGGAAGCAGATGAAGTCGCAAGGTGTCTCAAATCTGGTTTATTGGAATCCGACCGAATGCCACATGCGGAAA
CGCTTCTGATGATGGAAGTCTTTGACATAATTCGAAAACAGATCGGAGTCGAATATCCAAAGTTGTTGGAATCACTTTGA
TTCGGACTCTGGAACACTTTCAACACCAATCAAGGGAACTGGATATCGGCCAAACTGAGGTCTTGAGCTTGCTGAGTTTT
CCTTTTTTTTATGCTTTTATCAGGACGAAGGGAGATGTAGTTTTGGGTAACTGAGTGAGCTGTAAGTTAATGTCAGACCA
GTTATCAAACGGGCATTGTTGTTTTCTTGTAGCGAAATTTGTAGAGAGAATCAAAGAAATCGGTACAGAGATTCCTTTGA
ATATGATTAAATAAGTATGAAAATCCCGAGGAAGGAGTATCTGGACCTTGAACCTGGACGTTAAAACACTCATGGTGGTC
ACAAATCAAATTTATTTCACGCAAAATCTTCTTTGATTGTCGGTTGATCTCTTGTCAATAAAGAGATTAGCATACAAAGA
AATTATGGCATTGATATGAGGTTTCTTTGTGTCAAGTGATGAACAATAAAATGTATAGGGGCTTTGTTTTTGTTGATGAA
TTTTCACCAGGATTTAAAAGTAGGAAACTTATACTTATAAGGTGCTTTCTGAGAGGTTTTTCTGCTACTTGCATTGTTGG
AATGGAAGTTTCATTCAGAG
>GYJ|c32900_g1
GGATGAGTCATCACAGAGGAAGATGATTCAGATTCAATTGATGAGCGCAAGGCTGCATGACGATAGCCACTTTCGTCAAT
CGCCTCAGATGAGGCAGCAAATGATTGAGGATGTCGAGCGTGTTCGAACTCAGGAGAGGCAAAGGAGGGTGTGGATGGCG
GGGTGATTAAACTGCAGTAAAGCTCCAACGCCTGGCGCATGACAATGTCCTCCAGGCGTCCTTCTTTCGAATTGC
>GYJ|c12220_g1
GTGGCGTGTAACTTTGAGAAGGTCAGCCGACGCTCGCCCTCCGGCCCCAGAACAGACGCCCGGCTGGAGAAACTGACGCT
CGGCTGGAGAGACTGACGCGTCGCTTGTGCTTTCCCTTCGATCCCGCAACCCTCGATGCTTTCATCTGACGCTTGTGTGC
CCGTTGGATGACTCTGGGACGGCTGGATGGGCCGAGTATGTAGGTTTTTCAAGTGACTGATAAG
>GYJ|c23853_g1
GCATGGAGCGGATGCTCGATTGAAGCTTATGAAAGATGAACAGTACATACTACTTCAGCCTGTAAGTCTTGTCATTGACG
GGGAAGAAATTACAGCTAAATTCAAAGTGAAGGTATGGCAAGCATGACTTTTGAACAGAGCACATCTAGCAAGAGGATGG
AGCAGAGGAATCCACACGACCCTCTGATCCACCAATTAGTATAAGTCATCTGGATGGTTTTCTAGTCCTTCAAAGACGTC
AGGCCATGAAATTTCTGAAATTTGAACATGGCAACGTTTATCACCCGTTCGTTGCATCGAACCCTACACATACCATCAAG
CCATAATGTATGTCATGTATCTGCATGAAAAATCAAACATTCCAAGTCAGTGTGTTGACTACTGGGTGTCCAGTGGAACA
TAAATGTTGGGCTTGATACACAATATA
>GYJ|c28411_g1
GGGAATGTTCTTAACTGGAGTGTCATAGCAAGGTGAGATCACCCAGAGGGGAGCCGAAAAACGCGGTACAATATCACATC
GCCCGTATGTGTGTGCATAGCCATCTCGATGCACTGCGCCATGCGCCGCATCACTCACATTGGGGTTATAAGGGAGGTAG
GGTGATGGCGAGACGCTTTGGAACTTCCCATTCGGCTCGGTCAAGGTCAAGTTCCTCGATGGAAGATATGACCGGATCTT
GCTCGCAGCAACCGGTGGCTCAGTCTTAACATATGCGTAAAACGTGTTGTTTGTAAACCACTTCAACACACTACTACAGA
GTTACCTACACTTGAGCTGAGGGACATAGGGTGGATTATGAAGCCCGCTTGCACAGGTTTTCGAAAAAGCCACAAGCAAG
TTTACTTAGGAAAATACTACAACAAAAGAAGCACTCTCTTCGATATCGTAACTACAAATCTCCCCTCAGCCCAATGCTTA
TCATTTTGAAAAAGGAGGGTTTCGATCCCACTACAATGATCGGCGCTAGGTTTACTGGGGCGCAGCCGCGGTGGGTCCGA
CGGAGCCCTTGCAAGCCACAATCTTGACTCTTTTGACCGGGCCGACCTGCTCCCCCCCTTCAAGCTTGAATATCGAATCG
TGCAAGAGGAAGGTCCACACCTCGTCACACAGACGATAGGTCGATAGATGCCCCTTGATTTGGCACTTTGAGCGCAGCTG
GCTCGAAAGGACTTGAGAGGCCGATTTATCGAACTGCTTGAGCACAGTCAGAGCCAGTTGAGGATTGATGTGTCCGCTCT
GAATGAGTTCGTCTAAGGCATCTGTCAAAGCGAGTCCGACACTCGATCTGCGATAGAGTTCAAAGTAGGGCGTAGTAGTG
TTTGGAGGACCGTTGGAAGCCATCAAGCGAGCGGAGTCTGGTCTGGGTCGTGACAGGAACAGCCGGTCTCGAGAGTCGTG
GAATGGAAGGCTGTTGGAGTTGCTATCTATAGCGAGGTGTGGGAGAGCTTGGTCGGTCAACAAGGGCGAGTGCGGGGGGG
GCGCTCGCCAGCATCAAT
>GYJ|c10242_g1
TAGCGCTTATCATCTCCCTGAGTCCTGACTGCCTTGTGATCGCTATAAAACCCCCTGAGCTGCCATTAGCGTCCCCCTCG
CTGTCCTAGCGACTCGCATTATACCCTGCTTCACTTTTTCGTTGACCATTGTGCAAATCACAAACTGTCCGGTATCGCTA
TCAGATCCAGTCATGTCTGCTCTCATCGTTGACAGCTCATCCAGTGATTGTGGGATGCCTTCTGCCTCCTCAAGTCTCGC
CAGCACTTTCTCTTCTCTCAATATGGGTAGCGCCCCGGGCTCATGTGCGACCATGTTGACGCTTTTTAAGGCGCCCTCGC
GCACCGCTCAGCCCAACGGCCATCTGCGCCGCTCGTTCTGCTTCCCGCTTTCGAGCACCAGGCCGGAGTGCCCGGCATCT
CGCCACGAGGACCGTCCTAGGGTCGTCACTCGGTGGAAGTCGGCCGACGAGACCCGCCGGGAGGTCGCTTGCTTTGATGG
CCCTAGTGGGTTCCAGGGCGGGCCGGCTGGCGCCCATGACGGTGCGGAGGCACTCAAGCTGAAGCAGATCGGCAATGACG
TCCTCCTACCGTTTGGGCAGCGAGAGCGCGAGGTCGCAGCACTACTCGCGGAAGAACGCAATGCGGGCTTGCGGGAGCGG
CTGCACAGTGTCCTGGACGAGCGCTGGCAGGCGTTCGAGCGCTTCCTGGCCGTCGACCGACGCCAGCTGGGCGACAGGGA
ATGGGCCACGGGCATCCGCGCACTCGTCGAGCCCGCCGACAGCTCCCTATGGGTCGCGCTGAGCGGTCTGCTTGGCGCGG
ACGGGCTCGGCAAGGACGGGAATGTGAGCGAGACGGCCCCGGAGCAAGACTGGCTCATCCAGCCCGTAAAGGTCCGGCGG
GGGTCACGCTCCCGGTCAACGGACAGCCGGCACCGCACGGCCAGCCTCCGCCACCCTGGCGTACTTGGCCATCACTACTC
GGTCGACTCACTTTCGTCAGTATTTGGCGAGTCGGACCAGGAATCATGCATGAGCGTGACGAGCGACTCGCCCCACACGC
TCATGGAGCCGATAGAGGAAGACGGCCCAGAGGGCGAGTCGGTGGAGTTGGCGCCGATTGACTCGGGTCCAGCTGAGGAC
GACGGCGAGGAGGGAGTTGTAGGGCTCAAGATTGTTGACCAGGCCTGTGGCGCTGAAAAAGAGCCGATGCACAAGCCGTC
TGTCGGAATTACTACGCCACAGACGGCGCATAACCGCGGCCCGTCGCATGGATTGAGATACTCGTTTGGAGAAGTCAACG
TCACCGGACTAGGGTTCCAAGCCAGTACTCATGTGAGATATCCGGCCGGATTCTGATCTCGCCTTGCATCTTTGCGAGCT
TGATGGTCACTTTGAGTCATGCCTCAAGGAAACTGACTAGAGAATCCTATTCCCTTTCCCCGCCCTCTTGGTCGCGTGTC
TTTTGAAGTGAGCAGTAGTAGTAGCCTACAGTCATTCACGAAAAACTGTCTGAGCCTTTTGCAAAGCAATGAGAAAAACG
TTGACGATACAAAACAAGGAGACGGAACCTGAGAAATCACCGGGAAAAATGATGAGAAACTAATCTCAAGAAAGTCTTGA
TTGGAGATTATTTTCTTTTATCTTTTTGTGTCTGCGCGTGTAGGAGATATTGTATCAGTGTGGGGGGGATAATGTGAACT
GAAATGTATAGTATGGCAGATGTGAATGGAAAGTCTTCTTTAACCTTTGATACTATGAATGAATGACCTTGTACAAAGAA
AGAAATACAATAAGCACAAAGATATCCAGTGTAAGAATACAATTGTAAACATGTGTTAATTTTATGGGTACCCATTAGTT
TTTGTTCTAGTCTGATGAAATCAAATTACCAGCACATGATCACAATCAAATTGTGTTTAGTCACAGTCTATCCAAGAGA
>GYJ|c20820_g1
GGCGGGTTGAGAATATTGGTGGTTTGAGAATATTGGCATTCTTCATGTTGAAGTGAATCTCATGGTAGGTTTAAATCACT
GACTTTTTATTAAGATCAACTTTAATATCTACCCTCTTATAAACTATTTAACCTTACAACAATACAGTGTCCAATGAGTC
CCAATCAAAAGTAACATCAATCTCACAGAGCAGACCCACGTGCTTTTGCTTTCATAAGTTCAGATGATTTTG
>GYJ|c17360_g1
CTAGTGGTGAGGCCCGTGTTGAGATCCCATAGCCGCAGCTCGCCGTCCCACGATCCCGACAGAGCAAACTGCCCATCAGA
CGAGATCACCACGTCCTCCACAAAGTGTGAGTGGCCTGTAAGGCGACGCCTAGGGACGCCATAGGTGGTGGTGTCCTTGG
TCAGCTGCCACAGTAGGATGGATTTGTCACGGGAGGCGGACACAATCATGTCCGAATTGTCGATGGGCGTTGCAATGGCC
GTTACATGGTCAGAGTGCCCCTCCATTGTGCCGCGCAGCACCAGTGCTTCCGCCATGATTGAATCCTCGCTTCTCTTCTT
TCTTCTGCTGTTTGTTTAGTTTTTCCGTCTCTATGAAATGG
>GYJ|c9541_g1
GCCGGTAGCTACAGCTTCGTCCATGCCGGCCTGGTCAGCAATGGCATACGGGGAAAAGAGGAGACCCAAGATCCCAACGC
TGATGATGAAGATACATCTGTCAACCATGATGAAGGTGGAGATGACGTGACGAAGTTTTGCTATCCAGGTACAGGCAGTC
CTTCCAAGCTCGTAAGAGCTCCTTTTTACCGCAAGGGGTATGCAGAAAGCAATTTTGATCCAACTTCAGACATCCAAGGG
GACAACGAGATTGGCATACTATTTATAGTCCACGACTTGCGCTCTCCACTGACAATGAGATCAGAAGAACCATTTCGTAG
GGCCCCCCTGCAGAGCCACTCGAGGACTTGCATGTTGCAAGTTATATCGTGCTCTTCTACTTCAGCATCACACGAACGTG
TTGTGATGCTCGGTGTTGAACCTTCGACGGACCCAGGCGGAACGTACATATACACTGGCAACCCGGCCTCGTTAAAAGAA
TTGGGATACCAAAGGCG
>GYJ|c25386_g1
AGATAAGTCTTTTTAAGTGTTTATTTCTTTTTTGAGGGAGAAAGAGTAAAAGAGATTACTTTGATGAGAAAAGATTTTAA
GTTTGTAGAAGCAGGAGGAGGAATAGTAGCAGCAGTAGTTTGTTGTTTGTGCTGAAGGAGAGCTCAAGAAATGAAGATGA
ATAAATATCAGAAAACAAAAAAAAAGAGAGAAAACAAAAGAAATGGTACAAGGCACATATATATATATATCAGTGTGCTT
ATTATGTCCAAGATCTAATAGAATCTATGTAGGTCTGTAGCAAAAATTGTTGGTGTTGTTGTTATTGAAAGCTAAT
>GYJ|c29443_g1
ACTAAACGCGGTAGCGTACGACAACAGCCAGAAATCGCCAGGTCAACGCAGCTCACCGAGGCGTAAATTGAAACGAACGC
CTGAAACCATGCTCTCATAGGAAGAGCTGTTCCATATATTCGGACGGCGCCTACGCGATAGGCTCAGCTCAAGCACTGTC
ATCTTACGGTGCTCGCCGGTCTGCGGTTTTGTACACGGAAACCGGCTTGTAAACAATTATCAGGAGGGCAAGGTACCAGC
TGTGAGCTGGCTTTGTATAGTATTTCAG
>GYJ|c9074_g1
GGGGGAGGGCGGGGGGAGGGAGGAGCAGTCTGGGTCAGAGAGCGAGGAAGAAGAAGGCGGGCATGGGGGAGAGCGGCAGC
GGAAGAGCATCGGGCGGACAGGCGTGGAGCATGGGCCGTTGGTGGGCGTGAATGGGAGCTTGCATGTGAAGATTGGGGGG
CAGGGACGGGCTGCTGCCGGTAGGGTAGAAGGAGGAATGGATGATGGAACAGGCGGGCAAATTGGGCTTATGGGGGTTGT
AATGAACGGGAATGGTAGTCATAGTACTCCTGCTGCTGTTGGAACAGCAGGTGGTGGTGGTGCAAGTAAGAAAAAAACAG
GCTCGTGGGAACGAATCGATACATTTAGACTTTTAGAAAATGTTGGTAATTGAGATGAAGATCATCATAATTGTTAAAAA
TTGATTCTATAATTACTCACTCTCACCTTTTCTTCATTTTGTTTTAATGCATACGTGTGTGTAAACATTACATTGTCAAT
AAACATCACCATTACTATTAATTTTTCTTTTTGTGGGTAAAAATTAGTTTGTATTGGTACAAGGTGGAGAAAGATGAGTG
TGAGTCCAAAGAAATCTGAGGTACTAGACATTTAGTAATTGATCAAATTGGAAAAAAGGTGACTTTATAATTTGAGTAGT
GACTAGATAGTAAGTAGCTCAGGTTTGGTTGTTGGCAAGTGGTAGTGAGTGGTGAAATGTAAAATATGAAAGGTGTGTGG
TGGTAAAGAGTGAAAAGTGGTAGTGATGGTAAAGCAAAGGTAAGTAGGAGATAAGTTTTGGTTT
>GYJ|c12403_g1
TTATCTTGAAGGTCTGACAGATTCCGATGCGGGCGGGGGGAGTTGTCTTGGGCCACTCGCTTCTAATCGAGGTCTTTTCC
AAAGAGGGCGTGCGGTTGAACATTTTGGGCTGCTCTGGCAGGCTCTGGCCTCCAATGCTCGAAAACTTGCCCTTTGAGAC
GAATCAACTCTCCTCAGGAGTGCGCATCTTCCCTCACTTTAGGTGGTAGTCTGGATAATTCCGGTGTAGTCGCGTAAACC
AGATCGGTCCTCCTAAAGCATTTTGTCCAAAATCGCACGCTACCGAATCAAGCTTCTGTGGGAAGGGAATAGCCCGCTCG
CTTTAAGATGGATCTTCACTGCCAAGAGAGGTTGCACAGCCTGTCAACACACCAATTGTTTTTTACCGTTCGGGCGCGAC
GTGGACTTGCGAAAGCTCCGTAACCTCGGTCTCATATGTTTTGGTGAGGCTTACGTATGTACATACCTGCCCCAAAATAT
TCTGTCGATAATTAGGGATAATGAAATCCTCAGTGATCATCACTGTGAAACCCCCGCATTTGTAGACGCTTCCGTTATCA
TTGACGATTGTTGTCTCCGGTTGCGTCGAGGTGGGTTCTCTTCTTCTTTAAAGCTCCACACGCACAAATTTTTCGACACC
AATTTCTTTCAATCCATTCACCACTTAGCCCCTCGTCGTACTTCAATTCCTCCTGTATTGTAGATGCTAATTCTACTTTC
TGTTGAACCTCATAGCGTTTTATAAAATACCCTTCTTTTTATTGAACCAACCCACCTTTCACATTACTCCTGTACTGTAG
ATATCAGCTCTGCCACTTTTCTTACATTTTTTTCCCTGAGCCCTACTTTTCATTTCATTACCCTATATATATTTTCTATT
TCATTTCATTAGCCGATGAGAATGAGATTGGCAACTCTCTCATCTCTGGCTTCATGCTTTTTGCCTCTCTTTTTTGCGCT
CCTCGCATCTCAGGGGTCGGCCAAAGAATTCCATGGCGGCAGCGGTAAATTTCAAAAGACCAAGAAGGTGATGGCATACT
GGCCTGTTTACAATTCCAAATTCCAATTTCCACAACAGATAAACTGGGATTTGTACACCGATGTAACGTTTTTTGTGGCC
GTCCCGGAAGCGGATTTCACGTTTAGCTATCCAAGAACCAGTGTAGAAGTCGCTGAGCGGTTGGCCGTCGACTTTGTAAG
AGAGGCCAAAAAGCATAATGTGAATACAATGCTGTCTGTTGGAGGTTGGACCGGTTCCCTACACTTTTCAAACTTGACAT
ATACGCCCGAGGCTCGCACACGCTTCGCCACTCTCATTGTTAATCATTGTAAAAAGTTTGGCTTCGGGGGTGTGGATATC
GATTGGGAATATCCCACTGCTGTGGGCATTGGCTGTAATTCTCACCGCCCCGGGGATACCGTGAACCTTGGCTTGCTTTT
GAAGGAAATCCGTGAGTTGTGGGATGAAGCGCAGCTCACGGCCGCCATCAGCGTCACTGGGCTGCTCGGTGCTGATGGCA
AGACTGCAACTGCGCAGGAAACCGAATTGATCGTGGAGTACTTGAATTTTGCCAACCTCATGGCGTATGACATGTTTGGT
GCCTGGTCAGCCACAACAGGCCCGATCGCCCCAATAAGCGGGAAGTGTGATCCTTCAGGGGCTGGACTATCAGTCGAAAC
TGGTATAGCTGCTATGCTCAAGCAAGGCTTCCCCGCGGACCATGTCATTCTTGGAATCCCTGCCTACGGCAAGCGACTAC
AGTTGGTTTCGTCAAAACTAGAGGTATCCCACACCGGTGGAATTCCTTCGTTATACTACCAAAAGCACACCAAAGTCACG
CCTCCTGG
>GYJ|c1078_g2
AAAAGGGGACTATATCATGGCATTAGATGAAGAACTGGAAGTAGAGGTAAAGCTGAAAGGTTTTACATATGGCAGTCAAA
TCCAATTATGACAAAAGAATCAAAAGATTCCATAAGATAGTCTCCAGTCATACAAACGTTCATCTCTCTACCTGCCTTCG
TTTATGTCAATGTTCATTGCCTTGAACTTTGATCCATGTGTGCATCCCAGTCTTCCATT
>GYJ|c8948_g1
TCAGAGACATACTTTGAATGAATTGCTGAGATCTCAAAATCTGATACCAATGTGACTAAAATTGACTAGCTAGTTTGAAG
AGTAGATGCTCAAATTGGGTGAAAACACATTTGCCCTCTCCCTGTCAGATTGCTTTCATTAAGATCATATGTCACATAGT
AAAACCTATCACCAAGGTACTGCCTGAATATCCTTGAGCCAGTCAAGTTTTTCTCGTGGAAAGTTTTCTGAGCTTCCTTT
AGTATATATATGCTTGAACAATTGTTTGAAGAGTAGCCAAAACAGATAATCATTTTTAAAGGCCCGCGTCCATTTCCCCT
TGTCCTTTGACTTGTAGTGACAGCCAAGCATATGAAGAGCGACTTGAGTACCCATGGCTTTTTGTCTTGAAATTTTGTGC
TCCACTTGCATCAAGAGAATTTTTGTGTCTGTTGTGAACTTTGGCTTTCTTAGGAAGCTAATCAAAAACAATTGCAGTAT
GTTCAATCCCATTGATTCTGGCCTTTGAATTGTGGAGGGACTTCTTCCCCAAATTTTTCTGGGCTCATGCACACATTCCA
AAAACCATTTGAATACCTCGTCCTGCCCAATGGCAAATCGGTCATCAGAGGGCGAGATGTCAAATAGGTAAAGAAACCAC
TTGTTCATCTGCCATATTTGATTTAATAATGTGTCTAGTCTATCAATTATCACAAATTCGGTTGGTCTTGGTCTTGTGTC
AGGTAGCTCCTTAGCGTTTGCCATCTCCGCAGGTGAATTGAATTTTTGACCAAGCAAATGCTTTGATTCAGGTGAGGAAC
GATCTGTGCCTTGAGGGTTTGGTACATTTCTCAAAATTTCTCGGAGGAGTGACGATTGGAGCGCTTGCTGTAGGATCGGG
CGGATTTCCTTCTTCGCTCTTTCGATGTGCTCAGTGTCGTGGACTGATTGTACAAAAGATATAAAGGCAGAATCACCCAA
ACATTCTGCCGCTGTCATCCGTGTAGACTCTGCTGGGCCACTCCTGAGGTCGAGCCACGTGAAATGCCTCTGGCTACTAG
TGCTAGCCTCTTGCACCTTGTTGGCAGCGTCTTGGTCAGCGCTTGCCGATGTCCACTGTTCTCGACCATCGCGGTCTTGT
TCCTTCTTAAAGCGTTGTGGAGTCAAGGTGAATTTGATTGTTGGAGCAGGTCCAAAGGGTTTAAAGTCCACGGACGTATC
TG
>GYJ|c19687_g1
CTCGTTTGCAAACCATTGGCTCGCCACTGCGGTTGCGTGGGCTATCTTTGGGGGGAGCTGCGTGGCGAATGTGTATGCTA
TTGTGCAGTTGGCTCAGGGGAGGTCGTAAGAGTTAGTCATTGGGTCTATTTGATTCGATTGGGTCAAAGTGTGTGTGTGT
GGTTATCTGTGTAGGTGCAGGATGGCAGAAGGGGCGAAGAGAAGAGAGGTTGAGTGAATTCGGG
>GYJ|c17321_g1
AGAGACTTCAGATCAGCCGATTCGGATGCCTCGATAAGCTGTTGCCGTAGATTAGAGACAAGATTTTGAAGTTTCACAAT
AGTATCATTCCTATTTGAAATCTCGATTTCCAATGCCTTCTTTACTTCTTCAATTTCATTTTCATTTTTGTTCCACGCAT
CATCATCATTCCATCCTGAAGCCGAATTTTCAGCCTCGACTAGCT
>GYJ|c28981_g1
TGATGATCACCAGCGCCGCACCGCACGTTATTGGCACCGTAGGGGGTAAGGAAGAAGGGCGGGATGACAATGACTTAGCC
AAATTGTCCGCGCGTTCATTGCCTTCGATGCCGCAGTGACCCGGGCACCACCGCAGGGTGACCTTGGTCGTTGGGTACCA
AGCTAGGAGGTTTCGAAGGAGGGTGTGAGCCTCCTGTCGATAACTGTGAGTATTCAAATCACCCAAAGGGTCCAAAATGG
CGGAGATTGCCGAGCGATTGTTGAGGAGGATCATGACGTTCTGAGTGGTGGAGAAATTCACGACCCTTGCTGCCAGGCGG
AGCGCCAGAGTGATGCCCTGTAGCTCCCCGTCGTAAATTGTGAACAGGTCAACGCTACCAAG
>GYJ|c18558_g1
GAACCTCTTCCCCACTAAAACAATGCACATTCTCGTCACCGGAGCCGCTGGATTCATTGGCAGTCACACAGTGCTCGAGC
TGCTCAATTCTGGATACACAGTACTTTGCATTGACAATTTCGCCAACGCAATTTCCGATGAGCACGGAAATGCGATTTCA
TTGAAAAGAGTTGCTCAGTTGACTGGAAAAGATGTTCCATTCCAGAATGTTGATGTATGTGATGAAG
>GYJ|c30272_g1
ACTTACATTAGCCAGGTGTTTGACTCCCTTGGCATCAGCACAAACGTTATGAATGCTATCTACCCAACAATTGTTCCATG
TAACACTAAGATCACCCTCACTTTTGGATTTGTTTCTGGTACAACAGTCTCAATTACGGAAAGAGATCTTGTTATTAGCT
TCTTCGGAACATGTAGACTCCAAATTATTCCAACCACTGATAGAATCATTCTCGGTCTTCCATTGTATCGTGGACGTTGC
ACATATTTCGATCCAATCATGCAAAGAGTCGGGTTCACTCCAGCGCTTCTCCAAGATTAGTGTTAATATTTG
>GYJ|c32160_g1
ACACGTCGTATCGAAGTGGTGGAGAGTGGAGCAAGAAAAAAAAAAAAAGAGGACCTGGTTCAGAGGGACGGGCGTGGGAA
AGAGACAAGGGCACGCACGGATGGAATCCACTGGAGCTTGGAGCGGTGTGTCGTCATTGTTTTTGAGTGTTCCTCACACA
CGACACGTTGTACTGTGTAGAAGGACAAGGTCGCGCCGTACGCCTTGCAGGGGCAAGGGGATGACCAGGCCAGAATGCAA
>GYJ|c12313_g1
AAATCCTTTTTAATTTCCTCTCAATACTGCATCTCTATATTGGATCCCCTCAACAAAATACGTCCGAAACAGAGGGTAAG
AACAAACCTTATGTTCAAAGAACAGCAAAACTGGGTTGGGGATCACTCTGATCATCATAGGAGAGGGTCTTCAAACAAAG
GTTTGCCCCCCTTTCCCCTCCCAAAAGCTTGACGAGATCTCCTGGTTGCCCCGGCCTTAACGTTCCACGGATACATATGC
CAGTGGCTAAAAATATCAGCGCCTTATACGTACCGCCTGCGCAGGAATGCCTAACTCCCTCGCAGGTGGCATGGGGGAAA
TTCGGTGCGGTGTAGACCAGTGCGATTCTCGACATGCCGCGGAGCCACTGGTTTTTCTGAATTGTGAAGGGAGCCTAGAG
CAATACTTGTTGCAGCTTGAGTGTTTCGAGAAGTGGGAATCATGAAGCCTTTTCGGATACACGAGTCATGCTTGATGCCG
AGCATGTCCGAGCCTGCGGAGGAGGTCATCGATGAATACTTCTGGAATACAGCTTTTCTATAGAAAGACCTGCATCACGC
GAGTCATTTCAACAGGACACTCTCAACCAACCCTCGCCTCCATTTTGTCCACCATGCACCGACATTTCTATTACATATTT
TATCTTGGGTGGTCTGAGGCGGTGCTCGTGCCAGACAAGCTACTCAGAGCTAGTCACGACATGAATGTTTCGACGCGCAC
CGCCAACTTACCCGACTCTGCCCTCGTTCCAACTTCCGACGAGAAAGAAGAGGTGGGGGCCATCTGACCGGGAGTTTGCT
GTATGGTGCTGTCTTTTCCAAGCTCCCCACTCCCCCGGCCCCGCCAACTTTCCTCTCCTTGCTCTTGGACTGGGCATACG
AGGGACAAGGGAGAATAGTTTGGCAGCACACGAGGAAGTTTCGTCCAGGTGGTTTGAGCTACTCCCCTGCCCCTTCCTAC
CTCAGATCATACAACCGAACCATAGCCAACGTAAGATAAACTGGTCAGCACAGAACTCGCGGGTGAAGTGAGTGTCGCAG
TGAAACATTCGACTCTCATACATATCTGCCAAAACCACTCTCACAGCTTGGCTACCCCCTAGTAGCAGTGCGATCTCGTT
TTGCTTGCCATGGTCACCGGCTGATTACCATTCGATCGCAAGCCTGTCTCGTGTCGAGCACCGGCATAGCTGTTGCTGGT
CCTCGGTTGCGATTCTTCATCAACACACTCCAGTCGGGCTTACGGACTATCGATTGATCGAATTACATACATAATTGCCT
AGCCAAAAAAACCGGGGCACTGACTAGCCTTTCATTGTCAACCTGCCATCGTCTCCCATCAAATTCTCTCTCGCCTCGGA
TTCTACATATTTACTGAATCCGCTATCAAAGTGTCGCCGGTTTTTCTCGAGCTGCTAGTTCCAGGCTCAGGATTGTTTTA
TGAGTTTAATACTTCAAGGAGCTAGAGACCATAGAGCCTACTAGAGCCTAGGGGTGAATCACATTGAATAATTGAATAAT
CTGTCCAAGCTGCTGTTTCCCTTCTTGTGAAGCTCGCATTCTCGCGACAAACTCTATTCATATCCTCAGACACCATCCAT
CACGACTCCCTGCTATAACTGGCCACTAGATATGGCGCAATCCCGGCCCTCGATACATCTTGCTACCAGTCCAGACAACC
TGCACTCGAGCATGCAGCTTTGGAACCATGACTTTGAGAAAACCGACACTCACGATCCAGGCCGGCCGCAGGACCGACTG
GGACTCTTGCCCGATGCGCTCTTCAATTACCGCTCTCAAAGCCGCTCACATCGGATGGGCAAGGAAAGACGAATGAAGTT
GTTCTGGAGCTACCTGCCTGGTAAGCATTCATGGGTGATTGCAAATTAGCCCTTTCCTTCTCCAAATCTATTATATGTAA
TATTGTACCCATCAAAAGAAGCTCGTGGAAAGGTCTAGGCGTGAATGCGGACAGGTTCACGTAATTGCTGATTGAAGAAG
GATTTTTTTCAAAGATTGGCTTTTCCTCGCCGCGATGATCATCGCCTTTGGCTTCATCGACCGAATTCATGGGTTCCATC
GAGAGTTTGATCTCAATGACCCAACGATACAATTCACTCATGTCCAACACGAGCGGATCCCGATGCCTGTCTTAGTAGTG
CTTGTGATGGCCGCCCCTGCGATCCTGATCGCGCTCTGCAGCCAGCTTCTGATGGGGTCCACCTGGGACACCCATGCGGG
CTTGCTCGGCCTCGCCCTTTCGCTCTCCTTGTCCCTCGCCACGACGTCATGTATGAAGATTACTGTCGGGCGGCCACGCC
CAGATATGCTTGCGCGATGCAAGCCGTCAGTTGATGCGCTCAACGCTCCCGCCCCGCTCTACGGGCTTAGCAATTCGTCC
ATCTGCACCGCACCCATAAACAGCTCCGTCTTCCAAGACGGCTTCCGTAGTTTCCCATCCGGCCACGCCAGCTCAGCCTG
GGCCGGGCTTGGCTTTCTCGCGCTCTACCTTGCTGGGAAGCTTCACCTGTTTGACCGTCGCGGCCATGCCATCAAGGTTT
GGGTCTCACTCGCGCCTTTACTCGGCGCCACCATGATTGCGGTCTCCCGCACGATGGACTACCGCCACCATTGGCATGAC
GTCCTCGCAGGCTCTTTACTTGGAACAGCAACGGCGTGGATCAGTTACAGATACTACTACCCCTCCCTGTCGTCAGCGGA
GTCGCACAAGCCGTACTCGCCCAGAGTGCCCGCGGAAAGTGCTGGGTCTCCGATTATTTCTGTATCACACCCGCCACAGC
ACCGCGTCACCGCCACTGAGGCAGGAACGGGTGTCGCGTGAGCAAGCTGGCTCGGCTGAACATATCCACAATCGCCACCA
ATTCTAAGGCACCCTACGTGCCAAAGAACCTCCTCAATAAATGGACCAATTTTTCCCAAACCTTCCTACTCTGTTAAAAC
CCGTCGTCCGTTAGATTGCAAGCATTAGAAAATCGCACCAAACTTAGGTTTAGCTGTCACCTAATAATTAGCAATTTGTT
TCTCGTGTATGCTTTTACTTCTCGTTCTCATCTCGTTTTTGTTCATTTATTTCCTTGGGGTGAGCATCATTCTATTCTTT
TCCCAATTGGCACTTTCCAGCCAAAGCAACGTGATGCTTCGTGCAGCATTCGCCAATATCTTACTTTGCCCCGATATTTT
CAATTTAGACACACTAAAACCTTGGAAAACTAAAAAGAACATTGTAAAGACAGTATCTGTATATTCATCCATAGAGGGTT
CATTCTTGGCATTGCCTGTGTAAATCCCTCAATATGATGTTACTAATTATTATGTCCCTTGTGTCTATATATGTTGAAAA
AATTGTATTGTATTTCAGCAACACAGCAGCATGCTCTATCTGTTCCTTTTTTTGAATGGAGTGTAAATTGAATTCACTAC
AAAAAATTAAACAAGTGGTGATGATTTCTTAATTCTTTTTCAAAAAGTAGGTCACAATGTTTGTTAAAGCAGCCTTAAGG
TCAGAATGAGATCATATGTG
>GYJ|c15593_g1
AAACCACACATGCTGGAGACGCATCTCACAATTCCGACACATCGTCTACTGCTAAAAACACCCCTCAGACTCTCCCGCAG
GCACGCAAATGACAACCAGCTGAACCAGCAGACTGCTGGGACCATGAGTTCCTTGAAGAAGATGACATGCACATGGATCT
GGAAGACGCGGCATCTGTCGCCTCCAACCTGAAAATCAGACAAGCTCAACCCCTGTACAGGCCTGCCCCTGCCTCACCCG
CACATCAACCTCCAATGCAAAACCAGTGCTTAGCCTCGACGCTCCCCAAAAGACCAGCTGTAGCCCGCCCGACTCAAAAC
AAGACGTCCTCTGTTATCAATGCTATCGAAGACCTCCTCAATACACCAGAATCACAGACTGATGGAACTATTTCTATCCC
CACTCCCCTACTCAGGCTCCTAATAGCGATGATCCAGCAAGAATCCGCAGAAAAGGTCTGTGCCAAACAAGTACAAACCA
ACACACTCAAGCGCTTCAAACGACTCGAACGACTCGAAAGCTCAATCCTCATGATGCACAGAGAGTCTCGATCTTTTGAA
AGTCATCCTCAAGGAATCAAACCAACCCTGACCTGGACACATCAACCAGCCAAACACACAAGCCCCCAATCATTACAGCC
AAGAAATGTGCCTAAAAAGGTGCTAGAGTACATCAAACCTGGTCGCCTGATCATTCACACGCAACCAGGCACAAAGTCAT
TTCAAGACAAGTCGAAAGCTCAGATTGTGGAGCACACCAACAGAATATTGAATGACCTAGAAGCCACATTCCAGGGAGAG
AAGGTTCAAATAACAGGAGCACGCAAGTTGCCGTCAGGCAACATTGCATTTGTCACCAGAAGCTGTCTTGAAAGTCATTG
GCTCTTAGAACACAAGCACCTGTGGACCAGGAAGGTCCACGCTCACCTCTCCACCAACCCAGCTCGATTCCCGGTGCTAG
TCCATGGCATTCCTGCTGACTTCGACCCAAAAAACACAGAAATCCTAAGCGACATATGTGTAACTAACAAAATTGCCTTC
AAAGATTTACAGTCGATTCGATGGCTTGGAAACCCAGCTGAAAAAGGAAAAGCCCATGGCTCTCTAGGCCTGTATTTCTT
CGACAAAGACACTGTCGGCTGCATCGAAAATGTAGGTCTCCGCTACGACTACGACACTCATTGAGCCAGCAAGTACATCA
AGAGCCCCACCGAATGCTTCAAATGCATGGGAATGGGACACATCAGCACATACTGTCGCAACACACCTATCTGTGCATGA
TGCAGAGAAGACCAGGACCAATTACAATCCAAGCAAACAACAACAACATCATCATGCCATGCCTGCCTTAAAGCACTACA
AACTGTGGCTGATGCCAACCCCACCACCTTCCTACATTCACTGTTCAGCTCAGCCTTCCCAACCCAATCTTCTCAGCTCA
AAAACAGGGCCAGGAAGAATTGGTAGGAGTTAGGAGAGAACGAACCGTGGTGGAGGAAATAGAGCAGGGGGAGGAAGTAA
GAATGGAAAACATAAGGAAGCTCCTGTTTGACATCCCTAATTGTACATTAGAACGACTGACATATGATTCTGATAAGTTT
CATGAAAGCAATGCAAGAAACACTTTTGCACTGAGG
>GYJ|c370_g1
GTCGCTTGGCAGGTGGTGTTGGTGTGAAGGGAATACTGCTTGTGTTTTCGGGCTTTTCAGGGTCAGATCGAACCCTAGGT
CGCATTCCAGGGGTCTCCGAAACCAGTTCAGTTGTACCGTCGTGAAATTCATGACTACGCATACAATCGGGCTTTAACTT
AAAAAAAATCCAGCCGAGTTTCAGTAAATTTCAAAAATGAGAGCCATTTCCCAACAAGCCCATTCTCGTCAGCATCTCGC
>GYJ|c32611_g1
AACCCAAAAACATAGTAGAACCTTCGGAGCCAAATGCTTGACATGATGAAGAAAAGTTCAATGAAGAGGGTTCCAAAAGG
CAAGGTACCCGCTCCCAAGACAAGAAGCCAGGATGGGTATTTTCTAGCTGGAATTTCTCTTGGAATTTGATTAGTTCTAA
CAGGATATTGAATGGCTTCAGCTCGAGTTCCCATAAAACCTCCCAAAAGTGTCAGAGGAACAGAAATGCAAAACCAAAGA
GACAGAAGGATGAAGTACAGGGAAATCGGGATGGCTCCTGT
>GYJ|c13406_g1
GGATGATAACATTCTGAAGCCAGTGGTTGAAGCTTCTCCGTTCGTCTGTCAGATTCTTGGATCTACATGTCTTTTTGAAC
ACTTTGAGTAAAATTTCACTGAGAGAAAAACATATATCCAGCAAATCTGAAATGTTCTGGAAAGTTTGAGGTTGTATTCT
GACTTCAGTTTCCTCAGAAACTCCAGGGGAGAGCCATTTGAATCTTGATGTGGGAGCATCTTGGATTGCTTTGAGAACCT
CCTGTTTGAACTCCCAATTTTTTCCAAGGTTAGCCTGAAAACTTTTCGCTGAAGGTCTGGTTAGCATTGAAGCAACCAGC
GCAAAAATACCACCCTCCATTGGACCTATGTTGAATTCATATGAGACAAAAACATCCGAAATTTTGGGAATATGATTTTC
TAATCTAGTGCAGAACTTTCTTGTCCATTTTTGTGAAAATTACATTAGTTCAGATGCCTGGCAAGCTAAAAATTTCATCA
AAAACTATCTACCTCATAGTGATCGAGGTTACTAGGCTCATAGGATCTGTTCATATGGAATTGATCAGCCATGCTATTTT
GATAAGAATAATCACTTGTGACCATGAAGCTATCGCTTTGGTCAGGTATACTAGCGATTGTTTTTGCTTTGTTTTGAAAA
GTTGGGGCTAGGTTAAGGTGATTGAGCGGGGTGTACAGATGTGGTTTGAGGACTCCTAATTCTCGTACTACTGAGGTTTG
CTGAGTTCCTAGAGAGTCTTTGGATTCCCAGGGTTAGGAGAACAATTGCGATTTATAGATTCGAGAGCTTACGTGCTTGA
TCTTGATCCGAAGGTCTCTGAGGTATCGTTGCTGAGAGACCAGATGGAGCTGCTGAAGAAGACTTCGCAGGAATGGGTCG
TCCCCTATTTCCATAGCTGGCGGTCTTTTGTGAGTGTTCTGTTGCCTTTTCACAGATGTTAAGCAATGTTCCCTCGTCAA
CTCCCATCACTTCGAAATCGTACAGCGCGTTAGCGCTCAATGGAGCCTGAGACACAGGAAAATGTTTGTGAAGAGGACGC
AAGTCTTCTATTTCAGCTTGTGGATCAATAGAATGCGGCTTCTTTGGCTGGTGGCTATAGCCTTCGGGATAAACGAAGGT
GGACGAAGAGTTCAACAGGCGTTTTCGGGACGAGATTGTCTCTTGAGATGTCTCATTTGGCCAAGGGGACAGTGAAACCT
CGGTGCCAAGATCTTCCCAATCATCCAAAAAGAAACTTTCGGCTGTATGACGGAGAGCTCCAGGTAACCTGCTTGATGAT
GACTCCCAAGAATTCTGTATGTTCATCGCTTCGTTCGAATGGTTATCTTGGGTACAGCTTGTCAATGAAGGTTTTTGTGT
AAGCGGTGCAAGCGCGCCATCGCTGCTGAACCCCGGATTCTCGAGAGTGCTATCATCCAGTTGATGTCGAGCTGGATTTC
CTTGCAATGAGATGTCCCTTGTAGTAGTAACTTCAGGTAGCATTGCGAGCGCAAACCTGACTAGACCTGAGAAACAAGAA
ATTCCAAAGATAGCAAAAAGTGCAAACCCGGCTGAGCCGCTAGTTCTGGCCATGATGGTGGCAAAAGTGGGTTTTCCAAT
GAAGAGGAAATTTGTGGCTACAACGGTCCTTGAAGCCTCGGTATTAGCCAGGTTACAGAAGCTCAGCTCAGTACAGCGTT
AGGATTAAGGCTCTCGCGCTGGAGTTTACAGAGTGCGAATGAGGAGTTGTGAAGTTGCGTCTCACGACTTCCAATACCAA
AAAAGCGCCAGACTTGGGTAAGCGTGGGCAAAAAGAGAAATTCACTTTTTAAGAGCCACCTCAGCGGTTGGAGACTCTTG
GTAAAATGTGGCCAATACAAGGTATGTGAACTGGCAAGCCATG
>GYJ|c19825_g1
GGAAAGATGGAAACTTAGCTTGTGTAAGTTTGATATCATTCAAGTCATCTTGATTTTTTCCCTCTTAGGTTCACATGGGG
AAGTGGGGAAGTGGGGGCTTGGTGGCAAAAGGCGGGTAGGGTGATGATTTTCAATAGGTTTCTTGACTGACTGATTTTTT
CTATGAAACCTGAACAACGACGAACCAAAAAAAAAAAAAACCCAACTGATTGGCAATTGGTTCTTCTTTTCTGTATGTAT
GTGTGTTTATATGGTTGGATGAATCTAAAACGATTTTTTGCCTTGTCTTTGCTTGTTTTTTTTTTCGGTCTCGTGACATA
GTTATTTCCACCAAATTGTGATAGG
>GYJ|c1799_g1
TTCATAATTCATTCGCTTCGACAGAGAAATTGAGAAATTAATGGCTTCCAAACAGGGTCCAGTTTTCGACCACAGCGACT
CGTACGAAACAAGCTGGGCCGATCAGTGGGATTACAGCGAAGATCGAACTCTCAAAGAACGAAATTCAAACAACAAGATG
TCAGATAAGGTCAAATCCGCGGCATCTACTGGTTTCGACAAGGCTAAAATTGTGGCTGCAGTTGGAGCCAAAAAGATCAA
AGAGGGATCTTTCACGGGGGCGAAAAAGATCAAGGAAGGATCTTCTACGGGCATCCGTTGGATTAAGGTTCAGTACCAGA
AGAGGGCCAAGAAATAAATTATCGGGAGGACCAGATTATATGACACACCCTGTTTCGGTCCCCTGTTTTTAATGTTCTTC
GGCCTGGAAATTTTCTCTTCGAG
>GYJ|c32713_g1
GCCGAGAGTACTATTTTTACTTTGTCGATGTCAACGGAGTTGCTCAGTTTTATCCTGAAACTGGTACCTTGAAGACAACT
AATGAAGGAGGTTGTCAATTGACATGGAGAAGTGGCAGAAATGCTTTACCTACTACTGCCGCTGCAACTACTGCTGCTAA
GCCTGCTACCACCGCTGCTGCAGCTACCACAGCTGCCAGAGCTGCAACCACCGCTGCTGCTCCTGCTACTACTGCCGCTA
GAGCTGCAACCACTGCTGCTGCAGGTACT
>GYJ|c28313_g1
GAGCCTGACACATAAGAGGTTCATGTTGGCAGTGTTCTTCAGATACCTCAAATACTCAGACCATTTTACCCAAATTGCTA
GATGTATACATCTACATACATATACCCACTGTGAAACCTTCATCAATCACAAAATTTGACTTCATTATGTTTTTGCCAAG
GCAAAAAAACAATAGCAAATCAATAACAAGGTCATTTATCTTTACATAGATGTGCATGCAGTTCCTTTGATCACAAACAA
AACTGAACGACTTGACAAAGAACACACAAACACAAAACAAAACAAAAGCAAACTTGAAAATAGACACTTAGACACTTATG
ATCACATTGCCCCAAACAAAGCAGATCCCTGAGGAAGCTTGCAAACCTCTACCAAAGATAACATCAAAAAGGAGATCAAA
AGAAACAAATTTCTCAAGTGAGATTGACCACAATCTATTGTGAGTTTTCTCTTCACAAGAGGAGCGACACGATCGCGCGC
CCAGATGAGTCGAGTTTCCAAATTCTTAGCGATGGGTCGGCATCGACACGTCTGCTCTGTTGCCCACTGCATCCACGGAC
CTCCACAAGGCCGTTGTTGTCTTATTCTGTGTCCAAAACTCGATGCCCAGTTTGCCATACAATGAGTGGCCCCCAAGCAC
ACTGCCTTTGTTCCCGCTCCAGGCGAACATCGGAAGAGGCACTGGCACGGGCGTGTTGATCCCAATCTGACCGGCTTGGA
TTTCTCTTTCAAATCGTCGTGCCGCTGCACCATCTCTAGTGAAGATCGCCGTTCCATTTCCATATTTATTTCGGTTGATG
AGTTCAATTGCCTCATCCAAGCTAGCGACATTGATGACTGTCAAAACGGGTCCAAAGATTTCTTGTTCGTAACAAGTCAT
CCCAGGGGCACCTTGGATGATTGTAGGTCCAATCCAGTTGCCATCCGGGTAATCTTTCACGCGAATGTCTCTTCCGTCAA
GCAAAATCTTCCCGCCTTCCTTCTCTGCAGTGCCAATTACTGAACTTATCCGTTGCTTGGCTTCAGGGCTTATCACCGGT
CCAATTTCAGTTTCTTCATCAAAACCTTGTCCGACCTTCAACTTCTTGGCCCGCTCCACCAGCTCTAGAACCCATTCCGA
CGACTCACCAACGGTGATCATGACCGACAATGCCATGCACCGTTGCCCAGCCGCGCCAAAAGCAGCGCCGGAGATCGAGT
TGAGGGTCAGATTGAGATCTGCATCGGGCATGACCACGCAGTGATTTTTTGCACCTAGGTTGGCTTGTACGCGCTTCCCT
GTCTGTCCCGCACGATCGTAGATGTGCTTGCCAGCGTGGTCCGAGCCGACAAACGAGATCGCCTTAATAGCCGGATGATC
ACACAAGTAGTTGACTGTATCGACTGCACCGTGGGCGACACTCAGAACGCCCCGGGGGACGCCTGCTCGCTCCGCCAGCT
CGGCAATGATCATGCTAGCGCCAGGGTCGCGCTCTGATGGCTTGATTATTAGCGAGTTTCCACAGGCCACTGACAAAATG
CTCCAGAGGGGGATCATGGCGGGAAAATTGAACGGACAGATGGCTGCGGTCACGCCTAGGGGCGCCTTGCGGGTTTCCGT
ATCCATGTCTTTGCTTACTTCGAGTTTCTCGCCCATCAACAGCAGCGGCAGTGCACAAGCCGCCTCGACGACCTGCAAGC
CCCGATGGACGTCCCCTTTTGCGTCGGAGAATGTCTTGCCCTGCTCGATCACGATCGACCTCGCAAGCTCATCGGAATTC
TCTCGTATCAAATCTTGCAGCCTGATCATGATTTGTTGACGGGAAAGGACAGATGAGAATTGCCAGGATTCATAAGCACT
CTGTGCCCCGAGGACAATCTTGTCTAGTTCCTCAGTGGTGGCCTTTGGTACCCTCGTGACGAGCTCTTGAGTAGCAGGGT
TATGGACATCGATCCAAGCACTGGCTTGGCTTTCCAAAAACTGGCCATCAGAGTAGAGCCTCGTGTTGGACCCGGCCGTG
CTAGTTCCTTTCCAAGGCTGGGTCGTCTGCCCATTCGGCTGAGACACGGGAGCTGAGCTGGCAAAGGTACGTGAGGAGAC
AACAGCCCGAAAGAAGCGATGCTGGGAAACAGAGGTGCGGAGGCGAGAAGCCGATCTGGCAGTAGTAAGCATGGTTTCCG
GGAGAATGAAAGGCGTGGTGGTCACAGGCGCATTGACGGATTGTGAGGAAGAAGAGGGAAGAAGGCTCAGAAAAATATTG
GAAGAGAAAGTTTTCCGGGGGAAGAGTTGAAAATCGGGGGAGTGGTCATACCGGGAACTTGGGAAAAC
>GYJ|c2111_g1
AGTTAATAGCGTAGGTAATCAAATACCCAAAAAATACATTTTCCCGTTTTCTCACATATAAGCCTTTTTCACATGTAATT
TAGGAAATAAAACGAAAGGAAAGGAGAGAAAGTGAATAGGCCATGAAACGCCATTACCCTCCAAAAAGAGAATAGATTAT
ACAGAAAGGGACGTTTAAACCGAAATTGTATAGGGGGATTCGCATTCCAAAGTAGGAACAGACTTAACGTCTACCCAATG
CCAACCAAATCACTAAATAAATAAGACAGAACCGAAACTAAAAGTCTACAAATCGGCCAGGGAAAGATCCGAACGGGAAA
AAAAAAACCTAACCAAGCGATGCTAGATATTTTGAACACAA
>GYJ|c17666_g1
GAGCATCGATGAGGAAGCTGGTGAAGCTGATGTGGACATGCCACCATTGGAGGAAGCTGATGCTGATGCCGAGGGGAGCA
AGATGGAGGAAGTTGATTAAATGAAAAGCTACCCACCACCACCACAAAACCCTTTTGAGATTCTTGGCTTAATAGTAGTT
TCTTTTTAAATTTGTGTCTCTGGCTTTTAGTTTTGCCCTACTCTTTCTTTACCGATATGGGTAGTGGTACTGGATTTATA
TAGCTGGCA
>GYJ|c34055_g1
ATTTTTTTTTTTTAAAAAAAACAGGTGAATGGAGTAATTCAACATGAGAGAATAGAAAACATAACATCAGTATAAATGAA
TATATAATATTTTTCAACTATTTTTAGTCTTTTCTTTTTCTAAGTTTACTTTTTTTTTCTAATTTTATGCCTTTTTCATT
CTTTTTCCTACTATTTTTTGGTTATAAATTTTTCAGTCATACTTTTTTTGAAAGGAAAATATGTTGTGATGGAGGGTGCA
ATGACGTTACCATTTTTTTTGTATTCCTCATATAATTGTAAGAATGCTAATACCTCACCACAACTATACATATGTACGTA
TCTATACACTTGTATCTCCGGCCGGAGGCAGCTCTTTCCTTTCTCCAACTTAGAGTTTCGGAGTCAAC
>GYJ|c13268_g1
AATTTGACAGCCAAGAAGGTCGATGTGAATGTTTTTTTTGTCCGACATCTTTTGCCATCAGCCTTCAACTTGATCACTTG
CAATTCCAACTCCCAAGCCGACATCCCCACCAGCGACCGACGATTCTTAAACCCCGCCTCTGCTTCCAATCTGCCCACTT
CTGCCAGCCAGTCTTTGCCGTATCCAACGGACTCGGACCGTTTTACCCTCAATGCAGCAAGCCCACCCACTGCAATAGTA
ACCCGGAACCCAAACGCCGGCTCGACTACCACTTCCAGCTTGCCAGCTCACTCTGCGTCCCCAGTCCAGTCCAGCCCAGG
CTTGATCCAATCTTGCGTTACAGCCTGGGTCACCACCCTCACGCTCACGCTCACGCTCTCTCTGACTCTGACAGCAAACG
AGCTGGCGCTCAAAACGACGGCCATTGCTGGGGTGTCCCCCCTATCCTAGCAGCCCATCTCTTTTCCCCTTGCGTCTATC
CACAACAAACTCGGCTCAACTCCTCTAAGCGGTCACCCCGTCTAACTTATTCGCACTTGCCATGACCCATCCATCCTCAA
GTCACATGCTCCCTGTTCCCTCGGACAAGGCGGGGTTGCCTTGCTCCCCCTGCTTTGTGCACTCTCATCTCGACCCAACC
CTCTCCGCGGCTTCTCGCAGTCTCACCCGGCGTGAACCCTCGCGGAGTCGGGCCTTACACGTGCCCAACGGCCAGCCCTT
CTCGCCCTCCCTGTCGCCCAAGACACCTCGGGCCAACTCTGCTGGCCGCCAGTCAGTCGAAGAATCCGCGCCAGACGCCG
ATGACGGCGCGAGCGGCTCGGAAGACGAGGAAGAGCCCGAGAGCATCACCCGCCAGCTAGCCGAGACCGCGACGAGTGTC
CGGGCCATGTCCAAGCAACTCGCCCGGACTCGGATCAAGAGCGCCATCCAGAGCGTACTCATCATCACAAAGGCCAGGGA
CAACCAGCTAATCCGCCTTACCCGCGAGCTTGTCGTCTGGCTGTTGATGTCCCAGGCCGAGCTCCAAGTCGCCCAGCCCG
ACGGCTCGCAAGCAAGGAGATCATCCTTCCAGCCCGTCCGCCCGCTCGTGGTCTATGTTGATCAGCAGCTCCGCCACTCG
TCCCGTTTCGACCGGGCTAGCATGGAGCGCGACCATCCAGACTGGTTCCGCCCGCTCGCCTCCCGCCACCCCTTTCAGCG
CCGCTTTTCGCGCACCAACTCGGTCAGTTCAAGCTCCTCCCTCCACTCGGACCGCAGCCGACGTAGCTCCGCCTCTACCG
ACGCCAGCGCGACCTCCCCGGATGATGGCCAGCTGCGCTATTGGACTGCTGAGATGTGTGGCAAATCACCTGAGCTTTTT
GATCTCGTCATCACTCTTGGCGGAGACGGTACGGTCCTGTTTGCATCATGGCTTTTCCAGCGAGTCGTGCCGCCGATTAT
CTCGTTTGCGCTTGGCTCACTCGGCTTCTTGACCAACTTTGACTATGCGCACAACCAGCGCGTGCTAACTGACGCCATGC
GCCACGGTGTCCGCGTAAATTTGCGGATGCGATTCAGCTGTACGGTGTATCGGGCTGCTTCGGGCCCTGCGCGGCGGCGG
GCTGTGCGTTCTGGCCGGACGGGAGAGATTTTTATGAACCTCCTCGGCCGAAGCGGGTGGGAGGCGCTCGAGAATGGCTC
GGAGCTGCTAGCGGCTGGTAGACGGATGGCGAGACAGGCAGGCACGAAGGAGGACAAGGAAGTGGTCTGCTTCAGTACCC
ACCCGGCCGAGTCATTTGAGGTCTTAAACGAGCTCGTCGTCGATCGGGGACCGAGCCCGTATGTGAGCTTGCTGGAGCTA
TTTGGTGATGACCATCATATGACGACTGTTCAGGCTGACGGGCTAACGGTGTCAACTCCAACGGGCTCAACAGCGTACTC
GCTCTCCGCCGGGGGTTCGCTCGTGCATCCCGAAATCCCGGCCATGCTGATCACGCCGATCTGTCCGCACACGCTTTCCT
TTCGGCCAATGCTACTTCCAGACACAATGGACCTGCGCATCTGTGTGCCGTACACCTCGCGGAGCACAGCTTGGGCCAGC
TTTGATGGCCGTGGACGGGTGGAGCTGCGTCAGGGTGACCATATCAAAGTGACTGCGTCGGCCTACCCGTTTCCGACAGT
TTGTGCGAACAACCAGTCGACAGACTGGTTCCAGGCAATTTCCCGGACACTCAAGTGGAACGAAAGGGAGCGTCAAAAAT
CGTTTGTGGTCGTGGAGGAGCCTGCCCAGAAGCCCCTCACGCAGCCGCAGCTGCCGATCGATGCCACGGCACCGGTTGGA
GGAGTTGAGGCGGAGGCTGAAGAGGAGGCTGAGGGGCTGGAGGAGGAGGATGACGAGGAGGATGATGAGGACGAGGAGGT
GTTCGACATTGACGACCTCTCGTCGGTCACACCGATTGTAGTTGCAGGTGTGCCCCCACGGATCAACACATCGTTTCTCG
GCTCTGACCACCATGGCGAACGGGCGAGAACGACGCCGACAAGTAGAAGCTCGCGTGAGTCGAGCGTCGGGGCAGAAAAT
GGACCAGGGCCGCAGGTACGGTCGATTATTGACCATTCCAAGGTCGTCAGTGGGACCACGAACGCCAACGTCAAGACGTT
CACGGTCTGGGGAGCTGATTGTTGTAGCTCGTCATCTGATGGGTCGGGGAGCGAATGTTGAGAGAGAAACAGCAGGATTT
TCTGGCGTCGCAGGGAGACGAAAAAAGATGAGAGTAGGGGAAGTCTATAGAATTTACAAATCCTCCGAGTGTGGTTGAGA
CAGATTGACACGATAAACAAGGCGAGAGAGATTCCATGCAAAAGCAGCTCCAAATTATCGCTTTTTGTTCTTGGTGTTTG
ATGTATCCATCTACGTGTATGTATCGTTTACGAGGCCTGATCATTGAATGTTCGTTGTACACGGTAAGCTAAACAAAATA
ATACACATAAATATAATCATCAACAAAACTCGTTTAACATAGGGTATTATTGTAAAATTGCTGGCCTTGATTCTTACATA
ATCATATCATGTCTTCACATACACATCTTTATATCTTTATAATAACATTAGAGCTTTATTTTGTTATTCTATCCATATCT
CCATTGTTCTTTGAAAAAGATAAATGAAACTGATCATATGTTTCAACGCTTGAGAAAACTCAAAATGGTCAGGACAATTT
TTGTGGGAGTGGTGGTTGATTCAAGGGAGAGGGG
>GYJ|c22305_g1
GAACAACATTTTAGTTTTCAACTCACATTTGAAAAAGGCCATAACAGAAATAGTGATTTCAACCCCATTTCTCCAAAGAA
TTTTTGAATCAAAGTCAAAACTGATGTATAAAGATCCCATATACAAACCACAGTGGCAACTCCCAATGAGCACAAATGAT
TATACAACAGTTTGTACAAAATTTTATCACCATTTGTCAGTGTGCCATTTGACAAAGTAGTTATTGTTTTTCTGAAGAGG
AGTCTGTAACACATTTCATGAAAATGGACTTAACCAGCTTGATGTGTTGAAAGAAAAACTTCATGAACCCACTAATTGTC
CTGAACTTAGTTACAGAGCCATAACTTACACAAACCTAGCACATGTACTTATACAAAACCGAAAAAGACCTCCTCAATTG
CCTCCTTTGGTCTGGTGGAAAATCATTTTCAGACTGACCATCAAAGTCATGAAACAACAAGACAGCATCATAATGATGAA
ACTTGCTAAAAGAGAAAGGTAAGCACGAAGGCGTCGTGGCGATACATTTTCAGGAAGCTCAAGTAACAGATAACGATATA
GTGGAATAGTAGTAATCAAGAAAAAAATAATCTAAAAGTATTACAAATGGAGGCAAGAGGGAAAAAATGCCAAAAGTCAA
GCAGGAGAGTACATATTCACATGTAGCAGTTGAGAATGAGTCATTGCACAGATCAACAAGGTCACAGATGGCAAGCTATT
TGCTATGGACGTTTTGAATGACAGTTCGTCTTCGTTCCATTCTTTTTGATGGATGAGGTAGGCCTATCGGCCCACGTCCG
GGGCGCATTCGGTCACGTGGTGCGCTTCCGTCCCTGGTATGAGACGAGACTGGAGGGGCGCGCTCGCTGGGGTTGGACCT
CCATCGCCCTGGATCTTCTTCTTGTAGAGCATGTTCTTCACACCATGGCTGTCCCTTGACCACAAAGTGAAACTCGTGCA
AGCTTGTGAAACATCCTCTTCGGGCGCATGTAAAGTGTTCTGGATGATACAGTCGTCTTCGCGCACTGTTGGAGATCGAG
CCGGGCTCGGACGAACCGTCAGACGTAACCGAGCCGACTGAAGAGCCCTCAAGAATCAAGGTCACGCAGGGCCCTTCGAT
GCCAGAGCCGCAGCTTTCATTGCAACATATTGTTCCGGCCAGCCTATGATAGTGTTTCGAGCACACTGGCTTACGCTCCC
AAACATAAAAATCGCCAGTGGGAAACGGGGCAGAACATTGGAAACAATTGAAGCAACGAGCATGATACTTTCCCAGTACT
TTGCCAACTCTATCTGTCACGGCCCCCCCTTCGATTGGCTCGGAACATTTTCGACACTTTGGCAAATACAGATCTGCGTA
GCAGCCGCGGCAAAATCTTGATTCGTCGGTGGTGGAATTCTTTTGGCGACGGATTGGAGCGTCGCCGCATCTTTGACAAA
GGTCATCAGAGGCAGTGGAGGCTAGCTGGAGAGGCTTGAAGAACGTAGGTGAAGGGGAACGAGTGAAGCCCCATTGGGAG
ATTGAATCGGATGGTTTGATGTCGGGCGATTCGGGAACGGGTGGTTCGAGGCCCGCCGCGGGCAGTCTGCCTTGCACCCT
TGGGGTTCGATTTGGGTCATTGTAATTCGTCTTATTCAAACGAGTTTCTCCGGCACTGCGTTCGAGCTTGGGCCTAGACC
CGGAGGATTCGGGAAGTTTGAAGTCAGGGCGGGCCGGCGTTCGGGCTTTGGTCTTCAGCCTTTCACTGGATATTTCGGCC
TTCTTCTCCATTTCGGCCATTAAATCGCCCATCAGGTCCTCCAAGCCGGACGCTGCTGGTTCTTGTGCCTTGTAGCCAGC
TGGGGATCGCGTCGACTGTGGGACCTTTGCAAACGGCTTTTCGGCTTCGGCTCGCCATTCGCCGGAGGTGAACTCGTCAT
CACCAAAAGTGTCATAATCTTCGCTGGCTAGAAGTTGGTCAAGTCCGCTGGCAGCGGATCGTGAGCCGACGATATGACTT
TGGTCCTTTTGGGGTCGGCTGGCTGCCGCTCGACGCTCAGTTGCTAGACCAGTCCGGGCCTGATTGACGAACGGCATCGA
GCTTGAGGCGGGTAGTTTATTTCGCGAGTTATTCGGTCGGGGGTGATACCAATCTTCATATTTAGCGTCCTCAGAAGGGG
AAGGTTCCGGGGAAGTAATAGGAGTGACCACCTTCTCGACTTTCAACATTCGTGCACTAGCACCTGCAGTTTGCTTGCTT
TTTTTGGCTGGCCAGGCGGTAAAATTGTCAGAAACCGGAGACGTCCAGTCATCCGACGGAGAGTCTAGTGGGTCGGATTG
TTTTTTACTAGAACTGAGTGCACTCGGCTTGGGTACTAGCTGAGCATACCTTTCGAAAAATGGCATCTTCGAGGTGGAAG
ATTGAGTTGAAAAAGAGGAATCTGAATTCGAGAGCGAGAAATCAGACGAGGAGTCTTTTGAAGTTTGCGCCAGCATTTTC
GTGGCCTTGAAGGGGGGTGAAGCACCATTTGACAAATTTGAGTTAGAGCGCGCTCGGTTGAGCTTATCTCTAGCTGAGGA
AGCAAACGACGAGGGTGCAGCTGGCTGGTTCGCCGAGTATGCAGATGTCTTTGATGGCTTGGGAGTAGTGACATTTTGGG
GTTCCAGGTACCTTGATGTTTTTGCGGCGTGATCTCTTGGAATCACCGCGTATGGTGTTGTATTGGAGGCGAGATCATTC
TGACTACCAAATCTAGAGCGTGGTTTATCTGGTGGTTCAGTGGACTTAGGGTCTGTTCTCGGCTTGGAGGTAGAAGCAGA
GGAAGAAGTTGACTTTGCTAAGCTACAGACATGTTCGGTCAACTCGGCAAGAGGAACGTCGCCACCACAGTCACTGCATT
TGATGATGGCCCCTACACTAGCCGAGACAGGTCGGGGGTCGGAGTCGGGGGATGGGTCAGATGTTGGTGGGGTGGACTCT
TGGGTAGTCTTGCTGAAACCGAAGCTAGTGAGGGATGGGAGAGTAGGAGTAGTGAAAAAAGCTAGCGCCATGACAAAAAG
AGGAGGAAAAGCTGAGCGTATGTGGACGGATTCAACCTTGGTAGGCGAGAAAAACTATTAACTTCAACAACGATTG
>GYJ|c9084_g2
TTTTTTTTTTTTTTTTTCTGATCAGTTATTTTCAGATGTTTGAGTCTGTGTGTGTGTGTTTGGAAAAAACAAAGTGATGA
TTAGTTGTTATTTTTGTAGGATGGTTGGTTTGTCTTTTGTTGATGTTGTTGTAGTAGGCTACAGGCTAAGCCCAAACCCA
AGGGCTTTTCTTTATGGCTAAAAATATAAATATGAATTTTTAATGATTTTTGACTGAAGTTTGATCTATTTAATGTTTTT
TTTTACCAAGTTTCAAATTCACTATGTTTTTTTTTAAAATTGAAAATCAAGAAAATAAGAATAAAAAAATAAAAAAAACA
AAGGTACTACAGGATTGGTCTTTTTCTTTTTTTTTGTTTTTGCTTTGGGAAAGAGCCAGTGGTGGGTGATTGAGTGAAGG
GAGAGGGGTGGAAAATGGTTTCTTTTGGTTTCTCTTTTTTTTGGGGGGGGG
>GYJ|c28031_g1
GTTACATTCCCGGAATCATTCACGCGTTGTACATTATCTTCAAGTTTTAATTCGCACGACCACGGAGCCTCAACTCTCAG
TCCGAGGCGAATCACTCACGACACTACGATACCCAACTTATTTTTCTACAACAACGCGGCCGACACTCTCAAGTGGTTGG
CAGTTCCTCAATGATGGCGGCGCTGCAACGGCGGCTCCCATGGTT
>GYJ|c25042_g1
ATTCTTCTTTGTTCCAACAATCAAATCAATATGTATATATGAAAAGACACAGCAATGAAAAACCCCAATCGTCTGATTCT
TTGTCTACCTCCCAAGAGCCTACGACCAATTCTTTATGAACCTTCAAGCAAGAAAGATCAAATCTAGCTCTACCAATTCC
TTCTTTTTGCTTTCGTTATGCTTAATTCACCCAAACCACTCTTTTGTTCTTGACTTGCAGAAAAGCACTCCTCTCCG
>GYJ|c11620_g1
GCCACCTTGGAGAGTTTCAGGCTGCGTCAATTTGAGGGCAGTTGGAACGCAGTTCAACCTGCCGAATTTCCCACGCTCAG
TAGGAAAACAGCTATAGGCACTATCTACAAAACAGAAATGGATGAAGTGGAAAGTTGGAAGTGATATCTATTATTGGACG
CCCAGGGTGCCATTCCTTGACCTGGTCTTGAGGGCACTCATTGTGAGAGAAGCCCGTTATCAGAAACCATCGCCGCTCAG
GAGCGCTACAAGAAGCCAGTCGAGAACCGTCTCCGCCATCGCACCATACCGCCACCCAAGATGGCATCTCCAGCTGGCTC
ACCAACATCTGACCAGGACCTACCGATGAGTCCTTTGCTAGGGCCTCTGGCTGACGAGACCCAACCCGAAGGCATCCGCC
ACTCCGACTATGGTGACCGAGAGGACGTGGTGGCCGAGGCTGAGGAGCTTCGCCATGAGCTTGGCCAACTCGAGTCGCTT
GACAGACAGCTCAACTATCCGCCCATAAGAGCGCTCGACAAGACCACTCGCAAGTATGGACGTCGCAAGAGACTCAATGG
CTTCTCCCTCGGACTCCGAAAGTACCGGGCAAAGGTGCGTGTGCTTTTTTGTGCAGTGCTCGTGTGGCCGATTTTCTGTT
GGGCTGGTCAGTTTTGCGCCTCCATTTCAGTTCTGTCGTACCACCACCACTGCCGATCCCCCGCGCCACTTCGGGGGAGG
GGCACTGATGATGAGGTTGTGTTTTACTTTCCCGATCCGGGCCATACAGCCTTGTATATCATCTTCGCGGACCACCCGGC
GCTCTTCCCGAGCGCGCTCCGGAGCGCCAAGTCGACCCTGCTCGTCGTTGCCCATCCAGACGACGAGTGTCTATTCTTTG
CGCCGACGGTGCTCGCAAGCGTCGGTCGCGCGGGGAGCCACGGCGCGCTGCTCGTCCTCAGTGCTGGCAACCACTATGGG
CTGGGCGAGGTGCGCAAGAAGGAGCTCAAGGCGAGCTGCAAGACGCTTGGTATCCGGGACGATCGCTGTGAGGTGGTCGA
TCTCCCGTCAGTCAGCTTCCCGCTGATGAGTGACGGGACTTGCTGTCTGATGCTGCACGATTCGGTTCTAGGTCTCTACA
AGACGATCCTCACACATGGTGGCCCACCGAGCAGATCACGAAAATCGTCAACGAGCACATCGTCCGGTGGATGATTGACT
GTTTGATCACGTTTGACGACTATGGCGTCAGCGGTCATGTGAACCACCGGGCCGTCTCAGCGGCGGTGACCGAACTGGCG
CTCACGCTCAACACTACGCTGCCGCCGAGCGCATCCGCCCTGCGCCCCGCAAAGGCCCCGGTGCTCTTCACCGTCGAATC
GGTCTTTGTGTTGCGTAAGTACGCCGGGCTCTACGACCTGCCGCTCTCGGTAGCCTCCTTCCTGCCCGCTCTCCTTCTCG
GTCCCGCTGTCCAGCAGACCCGGCCAGTTTTGCCCGCATACGACGCACGGACGGAAGCAAGCGCACGGCGCAGCGAGGCG
CGCCGGCGCCGGGCGACCGCCAGCAGCGAGCGCGGACTACTGCTCAGCGGATGGACTGGCTACAGGGCCGCACGGAATGC
GTTCTGGAGCCATAGGTCTCAGCTCGTTTGGGACAGACATCTTTACATGATCTTGTCCAGGTTCATGTATTTTAATACCA
TCCAACGCGTCATTTGATCAAATCAGATCGTTCACTCCGTCTTGAACAAATAAACTGGACTGTACCGGCCTGGTTCTTGC
TCACTACCACCACTGTCTACCTCTTTAAGATCTCTCTCGTGCACTCTTTTGCTATAAAGCCCCCCTCCTCTCTCCCTCCC
TCTCTCTCTCTACACACATATACTTCACTACACCATATTCTATCTCAAAACCTCAAGGCTACATCTGCTCATAAAACATC
AGCCCTGTTGTTCCTATGTCTTGACTATATCTTATATGATTGGTATATATGATGTTTAAATGAGACTTTAATTGTCTTCA
ATTTTTGTAAGGTGGTGGTGGCGGCGGCGGTGGCGGCGGCGGCGGCGGTGGCGGCGGCGGAGGCGGCGGCGGCGGTGGCG
GCGGCGGAGGCGGCGGCGGCGGTGGCGGCGGCGGA
>GYJ|c15675_g1
ACACCTTGGCGCCCGGTCTGGTGCAGTGACGAGAGACAGTTGTTTCACTTGATTGCCCTTCGAAAGGGACAATAGCCCTT
CCATTTGGACCTGTCGCGAACAGTGATAGTCTCCCTGATCGGCAAGCTATGTCTTCACCTTCTCAAATCCCGCTTCAAGG
TGATATCCTAAACCGCATCCCAAAAAAGACGGACGATTCCTTTGCTGCTCCAAATGGCTCTCATTGCTCCAGGCAATCAT
CCATGGATTTGGCCAAATATGACCAAGACTTAAAATTCATACGCAGCCTGACTCGCAGAAAAAGCACTTTTACCATTCTC
CTACTCATGTCCTCCGCCATCTTGCCTCTTCTCATGGGTGTTCTCTTTTTCATGTCGCTGGGCCTCAATGCTACGGATGG
ACAGCGCTTCAGCAACGGAACTTTCACCAGACCCGTTCGCCAGGGTTTGGGTGTTGGTTTTGGCCCAAATTCTACCGATC
CAATAATTCTCTCCCCCCTTCTGATATCGTCGATCTCAAGCAAACTTGTTGGCGGCATGAGCGCCGTGGTCATGTCTCTG
TTCGCTTTCCATCTGGAGGATCATTGGATTCTGCTGTCCAATGGGCAGCCGCCACAACTTCCGACACCTTACCAATTCTA
TCTTGTTCATAGCCTCACTTCTCAGGCAACAGCCATAGCGATGATACGCTTTGTCGCGTATGCCCTCTTTAGGTTTCCGC
GCGCTCAAATTCCCCCGATTCTCTTACTGGCTGCCTTAAGTCTCTTTACTACACTTTTCTTTTCATTGGCGATCAAAGGT
CTCGATGTTTGGCTTCATAAAGATTTGAAGTCTACAATCATTCCGGTCACCCTGGCCAAGAAGAAGGACGCGTTTTATGG
AGCCGCCTCTTTAGAAACCTCTTGCCAAAACGGCACCTACCCGGCATGCCCTGTCCTTGATCGAATGGTTGCGGCCAGTC
TGGGGGGGCAAAATCAAAGCTCCGAATTTGCCGTATACACCGCGCCAGCGTCCGCTGCGGAGGTCGCGGGTCTGCCCCCT
GGTCATAATTCAAGCTTGTCATTTATTGGTCCTACTAAACCTCCTTCCAACGCGATGGGTGAAGCGGCAACGTATGCTAT
CTCAACGACGTGCGGGATCTATCGGCCAATATGTAGCGTCGACAAGGCAACACAAGTTGTCAATGAATGCTACTCGTTAG
ACTTTCCGGTCAACGTATCGTTCAACACTACAGCCTGGAGTAACCGAGCTCAAGTTTTTCTGTCGGAAGGCACTCCAGGA
GCAACTTTTTTGGAGCTGAGCACTCATAGGAATCCACTTCACACGATCGGCTTCGCATGTTTCAATGACTATTCCAACAT
TCAGTATCATGACAAGAACATTTCTTTCCACACTCCGTTTGTGAACTGGTGGATGATTGGCGCTGGGGTCCCAAAGAAGC
CATACATCCTATGCTTTACCCTGAGCTGCAACTCAACTGTTTATGACGCCAAGTACTCTCTCATCCTTGGAGGAACCCCC
AAACTACTTACCAATAACGGCTCGATGCACCATTCGAATGCTTCGCTCGCAATGCTTATGAGTGCGCCATTAACTTTTTT
GGGTGAACAACCCATCAACTCAAG
>GYJ|c26150_g1
GGCCAGCCTCGTCGCGCAGCGGCCGCGCGTTGACGACGAGGCAGACGGCCGGTTCCGGCCGGTGGGGCTTTACGATCAGT
TCGCAATCGTCAACGTCTTCGCCGCGCAGCGCACGCGCCATCGGCGTATCCGAGATCGGCATCTCGGTCGTGCCGTCGGC
ATAGTAATTCTGGAAGGAGCGAACGCCGGTGATGGTGTCAAAGCCGGGCTCGACACTGTACAGCCGCCGCGCCGCGGCGT
TGACGATCACGATCAATCCACGCTCGTCG
>GYJ|c18551_g1
TTCTGCTCCAATATCATATGCTACATATTCATGCGATAGTCAACTGATATATGCGAGCTTTTTTGATGGCGCTGTGGGTG
TCTTCCATGCTGCTTCACTGCGCTTGCGATGTCGTATTGGTCCATCTGCTTATCTTCCTCAAAATGTTAGCTCTAGTGTA
CACCCACTTGTTATTGCAGCACATCCTTATGAACCAAATCAATTCGCACTTGGATTGTCAGATGGGG
>GYJ|c20809_g1
ACTCCAGTGTCGCCTTCGATGGACCCTCGATTGTAACAGCGACCGCACCGACTCCAGCTTCACGGTGATAAATGTTGAAG
GCGTTGAAAGTTCCAGTCTCACCACGGACGACTCCTTGACCAGCGGCACGTACCTTATGAGCTCCTCCTTCAGAGAATGA
ACCAACAGTGAATTGGAATGGTGATCCATTAACATGAGCATCCTTGTACATGACAGAAAGAGTATGAATTCCTTCCATTT
TTGGAGTGAACTTCAATTGATAGTATTGTTGTCCCAAATCTCTCATTTCAATGTCATCAGTGTGTCCCTTTGGATCCATG
AGACGAGCGGTGATATCCATTGGTG
>GYJ|c8207_g1
GAGATGCCGCCGCCGAGGTCGCTCAGCTGGCCCTGAGCCTCCTGGCCCTTGCCCTCCTGATTCTGGCGCACCCCTTCCTG
CTTCAGCGACTCGCTGCCGACCAGGTTGCCAACCATCTCCTTGCCGGAGCCGACAGTCTGGTTCCACGAGCCCTCAGTGC
GGTTGGGGTCGTCCTTGGCGACGCCCGTGGAGCTGATGGTGAAGGGACCGGCCTTGGCAGAGGCATGCGAGAGATCATCC
TTGGCCTCGGCTTTGGCCTTCTTGTCTTGAGCTTGTTGCTTGTCGGCCGTGTTACCGGTGACAGCGCCGACGGCAGACTG
CACGGCGCTGGTGGCCGAGTCGACGTAGGACTGGAGAGTGGAGGTGTTCTTGTCGGACATGGTGACTGATTTGTTGTTGG
TGCGGCGGTTTAC
>GYJ|c14853_g1
TTCGACGGTCATGGCAGCTTCCATCTCGATTCTCATCTCCCTATCCTCCTTGTCACTTGACCAGCACACGGACTCCAGAA
CCAGCCAAGTAAAAGCACTCCACTCCGCGCTTCCTCTCTGTGCGCTTATCAAGAGACCCCTCCAGCTCCGGCTATCATGT
CAAGCTTGCGATTCTGTCGGGATTGTGCAAACTTGCTCTACCCTCGTGCAGACAAGGTCCACAAAGTGCTCACCTATGCC
TGTCGTAACTGCGTCTACTTTGAGGAAGCCGCCCAGACTGAAGAAGAGCGGGGAGAAAAGTGGTCGGTCTACCGAAACGA
CTTGATGGCCGATTCTAAGTCCGTCCACCCATCTTTATTTCGTCCGAAACCCGACCCAGAGTCAACTCGCCATCATTTCT
GTTGTGGTCAAGATAATCGATTCCTCCAGAACGGTTTCCAGTTGGAATGCTGATTTGATTTTTTGATCCTGGGGCATGGG
ATAGAGAGAGCGCTGGTGTCACTCAAGACCTCCATACCGATCCGACGCTGTCACGGTCAACAATCACCTGCCCTCATTGT
GAACATCGAGAAGCCGTATTTTTTCAAGATCAGTCGAAGAGAAACCTGTCAACAATGACTCTGTTCTACGTGTGCACGTC
TTGTAGTCGCGCTTTCCAGGACTCAATGCTTAACTCAAAGTAGTTGTCTGCACAAGATATACCTTGAGCCTCCTGTGGTA
AGTTTTGGGGCAGTGCTTGTTGTCCTTGCAGCTAATTGAGAGATGTGATGCAAAGGTTCGAGGAAAATTCACAGGTTCTC
GAAGAAATCATACCCTTGTAGGTTAAATAGAAAGCCTTTCTATTTTGACATGACTCTTTTTGTTTGTGCATCTATGTCAA
TAAATCACTAGGATGTTCTTGTACTCTTAATCTGATGGTATCATTGAGAGTACCTTCAATGAAAGTAGATTGCTGGCTTT
ATCGCTCTGCAAGCTGAATGTTAGTCTCAAATAGATGGACCACCTTGATTGTGGTTGTACAAAACAACAGACTGCTTCTT
GCAGCTAACCAGGGATGAAGGGATGTTATGTCTCTGTCCCCTTGAGCTTCCTAAGTTTTATGCTGTCATTTTTTCAGAAC
TGTGGTTGTGCATATTTTTGGCCTACATGTTTTCAGTTGAATTCTGGGCT
>GYJ|c24127_g1
AGCACAATGCAGGGTCACCTCATTCCAGCGTCAACAGAGAACCACCAACCGAAGCCGGCTGCCAAGGATCACAAAATAAG
CAAAATGACAGAACCCACACGTGCGACGGCCCCTCGTCCAAAGCGCCGCCGCGAGCTTGTCCCATCAGTCGAGTCGTCCG
GGGACCACCCGCCATTCGCCTCCGCAAAGGGCCCGTTGAGAATATGATTGAGCTTTTCGGCCAAGTGGACTAGTATCGTA
CTGCTCACGGACGATCCGAACCCTGTCAACTTGTATGATCCGTCGAACACGGCTGTAAACCAAAAATCCA
>GYJ|c10344_g1
GGTTCTCAATCACACCAGCCCCTTTGGAAGTTTGAAACTGAAAGAAGTTGTATTATTATTATTCAGAAAAGGTCCTTCTC
TTCAAAAGATCAAACTTCAAGAAAACAAAAACAAACTATAGTTCTCATAAAAGGTTTGGAGAAACGTCTAAAAAGAAAAA
GAGCCCAATAGGACAACAAAGACCAAAGGGAATTGTTAGGTTTCTTGATCAATGTATTGTGAAATTGTTCATATGCGTTT
GTGTGTGTGCTCTAAGAGAGTGAAAGAGATTAAGGTTTTTTTATAGCGTTTTTTATACTATTACATCACGATTGTTGGTT
CAGTGATTGAAGCAGAGATTGATTTGTGTGGCAAGACAGAGGCCCCATTGACTAGCAGTTCGTCCTTGATGTTCACATCG
TCTCCCAAGACAGTCGTGTTTTCACAGCGGACCCATCTACCAACGGTTGAGTTCCAGCCAATAATTGAGCTTGCGATCCA
CGAGTGGTCTTTAACCCTTGCACCAGACATGATCACGCATCGTTGTAGACGGACGCCTTTCTCGATGACGCAGTTCGGGC
CGATGACGACGTTTGGGCCAATGACTGCGCCCGGGTCGACGGTAGCGGAGGGGTCGATGACGACGTTTGGGGCAACGACG
GCGGGGTGAGGGGGGAGCTTGAGATTGCCGGTGGCGGCCTGGTGGCTGAGGTAGAGACAGGTGCCGGTGATGAAATCCTT
CGGCTGGCCGATGTCCATCCAGAAACCGTCGAGGTCCATCGCATGCAGCCCACCGTCGGCAGCCATCGCCGGGAACGTCA
CTTTCTCGATCGACGTCGGCTCGAGCTTGACCCTGCTCAGCATCGACGGGTTAAGTAGGTAGATGCCCGCGTTGATCCGG
TTGGATACAAACACCGCCGGCTTCTCGACAAAGCGCGCGATTCGTGACGTGCCTGGCACGGGAACGACGACTCCGTACTT
GGATGGGTCCTCGACCTTGGTGACCATGATCGTCCCCTCGCCGCCGTGCGCCTGGTGGAATGCCGCAAGCTGCTTGAGCG
GATAGGCACATGTCACGTCCGAGTTCATTACAAAGAACGGGGAGTCATCCTTGCCCAGGATATCCCGCGCGAGCGCCAGG
GGACCGGCAGTGTCCAATGGCTCAGTTTCAACACTAAACGTGATCCGGATGCCGTACTTTTCCTCGGCATCCCTCAAGAC
ATCAACCATCACCTCTGGTCTATAATTCACCGCCAACACGATCTCATCCACCCCCGCGGCTACCAATGCCTCGATCTGGT
GTAAGATAATCGGCTTGTTACAAAACTCTACCAACGGCTTCGGGAGCGTCAAAGTGAGCGGGCGAAGCCGAGTACCGAAC
CCACCGACCAAGATGATAGCCTTCATATTGAAGATGACTTTGATTTCTCACAAGAAAAACCCGATCACGAAACAACGGTC
GAACAGAAAGAGAAAAGAAAGAGTCCTTTTGAGTGCGGGTGGGTCGGGTAGGTAAAAAGTGGTGTATGCCCGGGGGATAT
GGATATTATTATGATGAGTACTGTGCAAAGGCTTAGTAGCTAGAAGTGGGGTGTAAGTGCGGATATTGTCCTGCCCTAAT
GTTGTAGCAGTGGGGGAAACAAGGAAAGAAAAAAGGAAAGGGCAGAGAAGATGTGATTGGGGGTAGTCAAGATGAGGGGA
GTTGGTCAGTCAGGGAAGGAGAAAAAGTACCGCAAGGGGACGAGGAAGGAGAGGCTATTTATAGTGAATTGGAAGAGGGT
TGAAGCGATGATGACCAGCAACAAGCGGCAACAACAGGGGTGAAGGTGATGCAACTTGCAGGGCATCGAGCAAGTCCAGT
AGCATCAAGTTCACGCTGGCTTGGCTTGGCGTCAAGTTAAACCAAGGGCGGCGCAGAGGTCGGCAGAGCGGCTGGAGTGT
TGAGCTGAATAGAGAGAGGCAGTGGCAGTGCATCTCGATTCTCCCTCTCCCTGAATCATCCTCCAGATCTCTCCTTCTCT
CTCTTCTCTCCTCTCTGAGGATCCCGTTGGTTTCCTCGATCGAAGAAAGAAGAGTTAGCCTGTTAGAGCACTCTAGCTTG
AGATACAGATACAGA
>GYJ|c12528_g2
TAGTTGCAGACAGTAGGACCTTGGTAGGATTCATCAAGTTGTGAACGGTCAACTCATGACCGCTTTGGACACCGAGTGGT
GACCCAACTTGTTCCTGTGGTGATAGAGCTCATTGAAATTACAGAGTAGCTAAAAATGTGATTTCTACAATTGAAATCCG
ACGCTACATATGAATGGATGGGCTGAGAGAGTCACGTGGGTGGAAGGTTTCTGAGGTACATATGTACACATACAGAATGA
GTCATGAGGAATGATGGGATTACTTTCTATACGGACAGTGAGTCAACTGAGTGAGAGAGCAAGGTAAACTAGCAACGATG
GTACCGGACCGATATGGTAAGACGGATCAAGAGATCAATCAGATGGTTTGAACACCAAGCTCATTTAACAAACGCAACAG
CTGGTCCATCCAAGAAGACCGAGAGCGGGAGAAGGGTGAGGATTTTGAGCAGATAGGTTGAATCAGCAGCTGGTTGCGAT
CATGAGGAAGGTCCGACTCGGTTGGAGACGAGCGGAGGGATTGATTCTGAAGTGCATGGAGAGGGATGAACAGGAGCCAG
CCATGAGCTTGGCATTCGAAGATCGAGGTTTTCTTCCGAGTTTGAGGTTTTTCTGATCGATGACGATAGATCCAGATCAG
AGTTCTTCGCTGGATGCTGGCCATCGCGATCGATTGCGAGACTGTGACTGGAGTCTGGAATGGTTGGGTTGGGTGGGGCG
AGTTTGAGGACAAGTAAAAGTCAATCAAGCTTGAAGCGTAGTACGTATCGTATCGGATCGTATCCTTCTGGTTCTTCCCG
GCCTGGTGACTGGTGACTGGTGACTGGTGATGGTGACTGGTGACTGGTGACTGACTGGCTTGAGGCTCACGGGGG
>GYJ|c33062_g1
GGGTCTGGATTGTGTTTGAAGTTGTTTCGCCATCCAAATTGGGATCCTCATTGGGATCAGACACATAGTGAATCCCTCGA
AGTTGGGATAGATTGGGTGGAAGAGATCCTGATTGAGGCGGGCCAACCACGAGTAGAGAGGGTACTTCTTCGGCTGGATG
ACGGACCGGCGGAGGCGAGGCACATGGCATGGGCGGGACATCCACCCGGACGGGTGTTGGTGGCTTTTTGGAGCTCGAAA
GAGTGCGGAGCCGAAGACGTTGAATGCCAGCGGTTAGCAGAGTATTACTGTTAAAACGCTGACGTCGCCGTGGTAAAAT
>GYJ|c12398_g1
TTTTGCGCCAACGACACCCTCGCCAGGCTTTGCTTCCACACCTTCCTCGGCCTCTTCCCTCCTGTCTCCCTGTCGCCCTC
GAACACCCTTTCTCCTCCTCCGCGTCCCTCGCGGTCCATGGCCAGCGTAAACTGACGGCCGACAAAAAGTTCAAGACCTA
TAAACCCGTCACGCCCGCTATCAGACACTTGCGTCTGCCCCGGAACGACCATCTCCACCGCGGTCGGTGCTATTTGCCGC
TCACGCTCCCCGACAAGCGCACCGGCGGACGCAACAACACCGGTCGGATTACCGTGCGTCACCTCGGGGGCGGCCACAAG
CGTCGCCTGCGAACTATCGACTTCCACCGTCGGCTGGCCGGCCCGCAGACCGTCGTCCGGGTGGAGTACGACCCCGGTCG
CTCTGCGCACATCGCCCTCATTCGCCACAACCTCTCGGGCGCAATCTCGTATATCCTTGCCCCAGACGGTCTACGTGCTG
GCCAGGTTGTTCACAGCTTCCGTGCAGGCGTGCCGCGGAGTCTGCTGGAGTCCGATGCGCTCGAAGACGGGCTAGCGCCC
GCGCCCGCGAAACCCGCTGAGGATGCTGAGCCGGATCTTGCGCCGGCGGCAGAGGTGGCCGGCTCGACGCTCGCGCTCGG
TCTCCTGCGCACGCTGACGATCAAGCCGGGCAACTGTCTCCCGCTCCGGCTGATTCCACCGGGGACGACGATCCACGCGC
TCTCGCTCCAGCCGGACAGCAAGGCCAGTCTGATTCGCGCCGCTGGAACGTTTGGCAAGCTCGTCTCGCTGGGACACCAC
CGTGCTGCTGGGAACCGCTCGGGGGGAGGCGAGGACAGACACGACGGTGCATACGCTCAGGTAAAGCTCCAGAGCGGCGA
GATCAGGTACATACACATGGACGCCTGTGCGACGATTGGCGCGGTCAGCAATGCGCACTGGCAAGGCCGAAAGCTTGGAA
AGGCAGGCCGGGTGCGTTGGCTCGGGAGACGACCTAGGGTCAGGGGTGTCGCAATGAACAAGGTCGACCATCCCTTGGGA
GGTGGACGAGGCAAATCTAAATCAAATAAACAGCCTGTTTCCCCAGCTGGGTTGAAAGCCAAAGGCTTACGCACTCGTCG
GCCTGGTCCAAGAGGAAACCAAATGGTCGTCAAACAACGTCCAAAAGGAAAACACGTTGGCAAATAAATTCAAAGTTGCC
TCGTTGCTGATGTTCCCGGTTGCAATATATATACCATTTTTTAGACTATCCTCTGAGTCTAAATATCTCTGGTCTGCATG
ACCATTCTTGACATGCCAAGTTACCTCTAGCGAAAACACGTCATCAATGCCATGATGTAAAACTTTCTCTTCAATTATAG
ATCCCTCTCTTTTATTGCTTTGATATTCTATCCCAGTACACATCAATCCACGCCTCACATATCATGAAAGCAGTGGCCCT
TGAGACATGAGGCAAGGGGGGGAATGAGTTTTTTAAGCAAGGAAAAAAAAATAATACTTGCAACAACAGTGATCAAAACA
TTTACTCTCAATGGTGCTCCCACAGTTGCTAACATGTGCCACCCTTGTCTCTTCTGGCTTCTTTATTCCACAAATTCTAC
AAACTGGAACAAAGAACTTATAAATACATAAACCTAATAAGTAATTATCAAATGGGGAAAGACAAGGAAACAGAAGACTC
AATCTCACCCTTTGAGTTTACCCCCCCTTCCACTCTCCTTCTCAAAGGAAAAAAAACAATGCAAGAAACATTTAGTGAGA
CAAGAGTGACATAGAGTATTAAAGAAAAATCTTTATTCATTTTTTTTGAAGTGTTTGTAAAAAAAAGCAAGGTGTTGTAG
ATTTTAATGATCCAAATCGTTTTTTATTTATAACCAAAACAATTTATTTATCTATTTTTAAAAAAAATCATGAACATATG
AGTTTGTTAACCAGTTTCAAGAACTGTAGATCAAGTTTGTTTTTTGTTTTTTTGAAGGGAGGGTAGGAG
>GYJ|c32683_g1
AGCAAAACGTCAATAATTGGCAGTTCGAAGTTTAGCAATAGTGGAAGAGCTTTCAAGTTTTTGTGCTGGATTGCATTTGT
TAGTGATGCATAACAGGCGTTCTCTTACCGTGTTTCCTGCTTTTACTTGGGATTTAGAGCAGGATGTCCAACGCATCCTG
CAAAGTTTTGTTTGGTTTATTAAAGTCTAGTTCAAAAAATTTCTAAATAAAAGCTACGACTTATACTGCCCACTTATTTG
ACG
>GYJ|c17261_g1
GCCCAATCAAACAATCGTGTTCTCCTCGTTCTTGGTGCTATTGCGCACCAAGTTGAAACCTGTTGCAAAAGCACTTGGAA
GTCGAAAGAGCGTTCATTTCGTCTCAACAAGAGCCTCGGGCAACAGTGGGTCGTTACGAAACAATACGAGATCACAGCCC
CCCGGTTTTCCCCGTCAGAGGGTAGTATTTAACGGGAAATGTAAGAATTTTGGCGAAAAAAACCAAGAGTAGTCACTGTT
GTCGTCAATCTTAAGCATCCAAGAACCAGGCTTCGCCCCGGGGGAATACCCG
>GYJ|c302_g1
ACCATGTTTCTTGCAAAAATTCTGAAGTTTGGTTTGTTGCCAAATAGGATGGCATTCCACCTGGTTCACAGCTGGAATAA
TTTCTGCATGCTTCACCAATTCCTCAATCTTCTTGGTAGAAAAATTGCTCACCCCAATAGCACGAACTCTTCCAGTGTCC
AGAAGTTTCTCCATTGCTTGCCATGTGCTGCGGATGTCAACTGGCAAAAAGTTTGCAGGGTTGAAACGGTTTGGATCTTT
TTTCAATCGCAGGGGCCAGTGTATCAGGTAAAGATCAAGATAATCAAGTTG
>GYJ|c22408_g1
ACACACACACACACACATCACAAACCCCCACAAAGATTAAGATCAAAATAAATCTCCTAGTGGTTCATGAGAACATCAAG
TAGTTTTTTTTTCAACTCCATTCCACATTTTTCCAACATTTTCCTTTCAAAAGCTTTTAATAATTGCAATTATCACTTCA
CCAAAAATACTAATAATCAACTAGCAAACCTACTTAATGCATCAATTGGTTTGGTTGATGATTGTTCATGTTTCTTTCTT
TTAGTCATTTTTTGTTGTTGTTGTTGATGCTGCTGTTTTCGGAGTGTGATTTTAGCTTTCAACGCCTCGATTTCAGGAGT
GATGACGTTTTTACGTTTCTTGCGCATCAGTCGTTTCAGACTAGAGTTCTTTCCGCGCATCTTTTTCTTCTCTTTGGCAC
CCTCCTTTGTCGTCGTAGTACCAGACTGGTCAGGCTCATTATTGTCGTCGTCCTCTTCGAAAGCCAGTTGACCGCGCAGC
TCCAGTTTCTCCAGTCGGTCCAGCTTGCGATATGGTGTCGGTTTGGTTGTCTTGCGCTTGAGCTTCTGGAGTTCCTCGCT
CTCCTTTGGTCCTTGGGGCACGAGCCCGCCTGCGAGCTCCGTGTCGAGCGCGATCAGGTCTGGCGGGAGCTTGTCGAGCA
GGCTGCGCACCTCGCGCTCCCGCCGCCGGGCTCCATTCTCGAACGGGTCCGCCTCCAGACTGTCGTAATTGGCCTCGCCC
GCGCCGGGGATGGCAAGGTGGGCAAAGCCGGCCGAGTGGCCAACGCCGAGAAGGTCCTCGAAAGGGCAGAACTGCACTTG
GCTCACCTCCTCGCCGGGGAACAGCTGGCTCATGTACGCCCCCCGCTGCGCCTCGTTCCGGCCCACACCCGCGTACACGG
ACACGTGCGGCCCCCAGCCGACGGCAAAAAGGCCGCGCTGGGACCATGCAGCACTCGTGGCGGGCTTCTTGAGCGTCCAG
GACGCTAGCGACTTCCAGGTGCGCATGTCCCACACCTTAAGTGTGCCGTCCAGGCCCGCACTCGCCATGGTCCGGCCAGC
GCTCGAGGGGTCAATGGCGATGGCGGAAACGGGGCCAAGGTGAGCGAGGAGCTTGACGAGCGGCTGGGACGCGGCTGGGC
TCCAGAGCGACACGGTCCCGTTCTGATGGCCGAGGTGGATGACCGAGTTGTGAGTGTTCTGGGCCATCGTGTGGCAAGGT
CCCTGGGCGGTGCGGTGCTGGGCGACGAGCGCGCCGGTGCTGGTGTCGTGATACCTGAGCCAGCCGGGCAGGCCGACGGT
GGCTAGGAGAAAGTGATAGGGCAGGAACTCCATCTGGGTGACTTCAACGTGGCCGCGCAGCTGGTGTACCTCAGCGCCGC
TGCGGCCGTCGTAGATGTACACGTACCTGCGCTGGGCAGCCGCAAAGAGGGCCTCGTTGTGGAGCCACCGGACCGCCCGC
GTCGTCTCGGCCACACAGACTTCCGCGAGCGAGCGGGCGCGGGGCCAGTCAACTGTGGCGAGCTGGCCCCCACGGCGCGC
GCCGAGGACGAGTTGGCGGCCATTGCGAGTGTAGTCAAAGCTGAACGGCCCCCCATCAAGCGCGAGCGCAAAGCACTTGG
CCCCGAGCGCGCGCCCGCCGGCCTGGGTGATGTCTGTCTGCCGGACCTTGTACGTCTTTTCGAGCACATTCTCAGGTTCG
AGCAGCCGTCCGTTGGCCGAGTCGGGTAGCAGCAACTCGTCGTGCTCAACGGCCTGAGAAAGGACAGTCTTGTGGCCCTT
CGAGAGCCCGGCTAGATGGCCGGCGAGCTTCTTGTTCTTATGTGTCAGTTTCTTCCAATCATCCGCGCTCCTGTTGACCA
ACGCACGGGCGTTTGAATTCCGGCGGGCGCTCTTATCGAGATACTTATCGAGCTTCTCACCCTCCACCTCGTACTCCATC
ACCCGATCCTCCTCATCATCCTTCTCCTCCTCCCTCTCTTTCCCGGAACGCTCATGACGACTGGGTTTCTTTTTGGACGA
CTGGGACGGTGTACGAGCCTGCTTCGTGCTGTTGTACTTGTTGGACTTGAGGCTTTGCAGATTCTCAGATGGTTTGGCCT
GTTTCTTGGTGGCACTGGTGCTCGTCGACGGAGATGGATCGGACATCTCTCTCGTTCGTGGGACCCAAGGGCGTGGTTTG
TGAGAAGATCGGTGGAGGTGATTGTGGCTAAGGAAGCCCGATATGCTTGGCTAAAAGACTTTTTCTCGTTCCCAATCCAC
TAGAATTGAGTTGGATATTGGCCCAGAATCTGATACAGAGTAGGGTAGGGTCGACGG
>GYJ|c16761_g1
AATGGTGAACTATTGGAGAGCTGTCAGTGTTGATTTTTTTTTTTGCTATCTCAAGGCTGGATGATGATGAAAAATCAAAG
AGTGTCTTGAAAATGTTTCATCGCTATGGTTTCTATTAACTTGCTGATATCATTGATTGGATCCAATTTTTCTTTTTTTT
TTGGTGTTTGGTGATTGATTAGGTTCGATGGGCTAGAGCTGTTAG
>GYJ|c31460_g1
TCTCTCACTTATGTGCTCCATGTATCTTAGCTTGAAACACAGCTTGGAAACCTCCAAATTGTGCAAAAAAAACTTAAATA
ATTCTTCCTTTGTTTTTTCTGATTGCTTTGTATAAGTTATGCATAATGCTTTTTTGAACTTAGTCACAAGAAATGGACAG
CTTCGGGCCAGAAAAAAGCAACCTGGTAACAAGCAATGTACCATTGCTCTGTTTACTGCGTATGGATTAGGCCAATATAA
GGGTTTTTTTGTGAGTCACCCCTTGGTGGCCGTGCCGGGGTCCTGTCTTCTGCCATCTTTTATAGGTCAGCATGAAATTC
AAACTTGTCGATTGCTGCCGAAATTTGTACTTTCTTCGCAGTCCGCTTCGCTCCACTCCGTCTTTTACTCACAGGCCCAC
TGCCAACTTTATAGCTGCGCGAATCCAGGATTTTTCACAGTATAGGTAGGCTTTGAGGGGCCAGCTAGGAGGAAATTTTA
GGCTGATTTCATCGGACTCAATGCGCGAGTATGCGAACTCCTTACAGTCGCGAAAGCTGCCCTCCGAATTCAATTTTGGA
TG
>GYJ|c2352_g1
GTTGAGTTAAAGTTGTTGTTGTGTATTTGAAGTGAGTTTTCCCCTGGCTTGTTCGGAACAATGAAGAATTTCACAGGCTT
TTCAGCTATGGAATTGGAATTCATTTGTTGCAGAGCCCGGAGCCTGAAAAAATGCCCACAAAAACTGAGATAAATCCAAT
GGATAATCACATTTCTTTTCAGTGTGCTGACATGAAGGAAGTTGAGAAAAAACTTCAAGAGATGAAGATAAAACATGTAA
AACGCACTGTAGAAGAAATGGGCATTTATGTAGATCAGCTCTTCTTTCATGACCCAGATGGTTTCATGATTGAGGTTTGC
AACTGTGATAACTTGCCAGTAGTGCCATTGGCGCCAAGTGCAAGCTGTAGTCTCCGTCCTGCTAATGCACTGCAACAGCA
AAGAACAATTTTGTGTTCAGCCAAAGCA
>GYJ|c22516_g1
GGCTGACTTACATTATCATCAAATACTCCAGGTTACTACTCGTTCCAGAGTAGCAGAGTGTATGTTAAGATCACTTAAGG
TACAAGTTTAGGACTAGAGTCACTACTCACACTGGGCTGGGGAATCAGGTTCTGGTGCTTTTGACACAATGTCACTTTTC
ACAAAGTGACCTCAAGTGACTTAAGTTTTAAGTGACTGACCCATGACTTTGCATCACAAGTCAGTCACTTTGTGTATTGT
GACATACAATTCCATGCAGTGTCACTTCACATGACTTACTCACCTCACTCACCACTCACTTCACTTCACTCACACTCACA
ACACACACACACACTCACTCAGCAAACAACACCTTCTAAATCCAAAAAAAAATCCAAACAAATTCACTGAAACCCCACTA
CCAAAATCTCTCTCTCTACAAACTCACCTGACTCAAGATACATCACTCTCAC
>GYJ|c10572_g1
ATTTTTTTTCTTAGTTAAAAACCATTCATTTATGAATTACTCCAATTTCAAAAATTCAAATCCCACTAAATTTGTATCCA
AAAAAAAAGCACACAATCAATCAATCAAACCAGTATAAGGTGTACTTTCACATACCTTTGTTTGATAGTAAAAAGAAAAA
AAGGAACAATGTATATATCATAAAAGAATCAAGTATGAATTGGATGATTATTTCAAAGAGATATAACTATGTATATATAG
CAAAGAAAAGGAAAGAGAAAAAATCACTAGCTTCAGGAGCTTCAAAACCAGAATGAGTTTTTTTATCCAACATTTTTTCT
CTCTCAAAACATAGCAAAGCTTTAAATACTTTGAGTTTGATTGATATTAAGTGGGCAACAGTACATCAAGAAGAGAGTTC
ACAAGGTTCACAAGTCTGTAATCTAGCTAACCCTTCTTGCTAACAGTCCCATCCACTTTGAATTTACCCACTCCCCGAGC
TTTTTCCCCAACACTTGACCGGGGCTTGCCTTTTGAGTGATGTTCATCCTTCTCACCGCTCTTCTTGCTCGACTTGTCCT
TCTTCAAGCTCACTTCCTTGTCAACTGCGCCCTTGGGTTGCTTCTGCATAACATCTGGCTTCTTGTCCTTGGATTTCTTC
ATCTGACCAGGACTCGGGGTGTTGGCGGCTTGAGAACCAACAGGTTGGGGACCATCGACTGCTTTCATGCCCGTCTTCGA
GCTGACTTCTGGGTCGACAGACTTTTTTGCTTTCTTATTAGGTTCGTGATCAGACTTTGACTTGTCCTTTTTGTTTTTCT
TAGACTTGCTGGTAACCAGAGTGTTCGTGGCGTCAGGGACCTTGTTGGTAGAATTCGTGACATTGACTGGTGAAATGTCG
GTTTTCGAGCCGGATTTTTCGTCAGCAAGCGGGGTAGCTTGCTGAACGGCTTTTGAATCCGACTGCGGCTTATCCTTTTT
ATGTTTTTTCGCCTTGCCAGAAACCGGAGTGTGGGCGGTATCAGGGGTCGAGACAGGTTTCGGAGCATCAACTGGTTTGA
TGTTTGGATTCGAGCTGGCCTCTTCATCAGCAAGTCGAGTAGCTTCCTGAGCGGGCTTTTGATTGGACTGAGGCTTATCC
TTTTTGTGTTTTTTTGCTTTACCAGGAAGCGAAGTCTGAGTCGTATCAGGGGTCGGGGCAAGTTTTAGAGTGTCAACTGC
TTGAGTGCCTGGCGTAGAACTAGGTTGAGCAGGAGTGCTGGAACTGGATGGTATGGAGTTGGTGTCTAGTTTAGCCTCGT
ATTTGGCAGCGCCATCTAGGAGGGGTTGGTTCTTGGAAGCCGTCTTGGTCTTCAACCAATCCTTTTTAGATGTCTGTTCA
GGTTTGGAAGCAAACTCCGCAACCTCCGAAGTTTCGATTGGGAGGTTTGCTGCGGGTTCGGGGGCGGGCGGTTCTGATGG
TTCAGAGGCCTGTTCCTTTTGCTTGCGCTTCTTCGGCCGTGAGGTGGGCACTTCTGGCTGAGGATCAGCCCCCGAGGATT
TATTTTGCGGTGGTGCTGTGTGAGACTCTTTGGACTTGGTGCCTTTTTTCTGGACGCTTAGATCCTTAGTCTCAGCTTTG
GCATCTGAGACCATCGTGGTATCTGATAGCTCAGTTGGAGTGAGCACTTGGTCTATTCTTCTCTTTTTGCTAATTTTGGC
CTGGGACCTCGCATCGAGTGAAGCCTTCTTTTTCTGCTCGGAAGCTTTGATTCTTTCTTGCTCAGCCGGAGTGGGAGTTA
GGTTGAACCGGCCGAAGTCTTCACTGTTGAGCTCGCTGAGCCAGATTGGTAGACTGATACTGGTCCCAGTTTTGATGTGG
ATACCTTGAATGTTGGTCCAGCCACCCATGGGGATCTTCTTCCCAAGCTGCTCAAGCACCTGGATCAAATTGTCCTTCAG
CTGAGTCTCATTGTGGCGCGAGAGGTCGCCAATCTTGATGTTGACACAGCTACCAGTGCCAAGCCTCAAGTAGGTGCTCG
AAATCGTCTTCTCGAGCTCGGCTTTGAGTTTCCGGGGGTCAGTCAGCGAGACGGGCAGAGGGAGCTTCTTTGATTGGAAA
AACTTGCTCCCCAAAATGTTCGGCAGCATCGGCAAGACACGTTCATCGGCCAAGAAGATAGTGTGGGAACTGAGGAGGAG
TCGCCTGGCTTCAAATGAGGAATGCTTGCCTCGTAGTTTGGCGATTCCAACAACTTTAGAAATAAACTTGATCTTCTTCT
CCTCAAGCAAATCTTTATACTCCCGTTGAGGATCCTTTACGATCAAACAGACCGGACTGACCCGAGGGTCTAGAAGCGAA
TGAGTTAGGTTGATCCTGACAGGCTTGTGCCTCTCACGATTCGCGATTCTTTTCAAGCTGATGACCAGGTTGACAAAACA
GTCATTTGTTCCGACGTCGTCTGCGAACAGTTCACCATCGGCCAACTTCTTCTTCATTGTCTTATTCGAGTAATCGATCA
GTGTCTTGAGGGCCAAGCTAATTTGATCTGGCTTGATTGAAGGCAGTTTTTTGGACGAGATAGCAACGCTTTCTGAGGAA
ACGGGTGCTTGAGATTGGCAAGCGGATTGAGGAACTGGAGAAGGTAGGACATTGTGAGAGGCAGGAGTCATGGGATGAGA
CAAGGTGGCAGGTGAAGTGGTGATCGGTTTGTTTGCTTTCTTGGCGAGATTGGGGGATGAAGAAGTGAGAGAGCTTGAGG
GATGTTTTTGAGAGGGTGAAGCGTGGGACTTTGCCATAATTTTTGTGGAAGCAGTCGAATCCAAAGAAAGGAAAGAGAGG
GAGACTGGCTAAAGACTGGCTAAAGACTGGCTAA
>GYJ|c24196_g1
GGGTCATCTCGAAATCCGATGGTGAATGGAAAAACAACATATCCAATGTTATTGCCCCATCTCACTGGATTCCCCTTCTC
CATCATATCAGAAAAAGCTTTGATGCCCCCAAATGGTCGTAAGTTGACGTAAAATATTGCTCTAAGGCGGATATTTTTCG
GAAGATAATTTTTCTCCTCACTTGGTTCCTTGTCAATAAGTTCACCATATCTCCTGTTTAGGTATTTAGTTAACCCAGCT
TCTGAGACCCCAAGCACGACATCATTAATGGTAACGTTCATGGCATTCTTGATCAACTTTACATCATCTAAGTTGACATT
GCGTACGATGATACGCCGACCATTCTTCTCAACACGCTTTGAAGCTTTTATGGGTGTTTCTGTATCCTTCAAAAACAACG
AAGTCGCCACATACAACAAAACTCCAATGATTGTGTTCCAAACTAGCTGCAAAACCGACCAAAACCCAGATTTTTTAATC
AATGATGAATTCT
>GYJ|c18923_g1
CCTGCAATGGCTACACCAGTGAGTCATCAAAAATACAATTCTTAACCTCTGACAAATTTATGGAGCCATCAATTTTTAGG
TCTTCAATCATCGGACCTCAATATCGCTGTTGTTTTTTTGAATTCTATTCTAAGCTGATGAGGTTTTTTTGAGTGTTGTG
CATTATAATTCAGAACAATATTCCAGATGAACCAGTTCAAAGTATAAAGACATCCATTTGTATTTCAGTTGAAGGAATTT
TCAAAAGTTGGGATCACTGTGAATGAATGGCAAGTCATTCAAAAAGGAATAACTTCCCAATGCTGACATGAGGGCTCTTG
CCATGACTCTAGGTGCAATCTTATCTCGTTGAGAGTAATAATCACTTCATAGGG
>GYJ|c12884_g1
ACCCACCCAGACTTCCCCTCTATCTTCTCTCTTCACTCACTCACAAACAACACTAAAAAACAATCAATTCAAAATTTCAT
AAAAGAAAAATCATTGCCCCCTTTCTTCATAAACTCTTCTTCATCACTACAAACCCCCTATCAAGCCAGCTGAAAACTTG
TCTAAAATAAAACAGTAGAAGTCAAGGGAAAAGAAAACAATCAAAGAAACACAGTAGACAGGTTAAATCCACAATACACC
AAAAAAAAACCAGAACCCCATACAAGTCAATCACATCATCCCAATCTCCACCACCATTCCCAATCAACATTTAAAAGTCT
TCATCAATACATTCCCTGACTGACACATCAAGGGATAATACTCTGCGAGATTGAGTGGGGCTTTGTAGACCAACCAACAT
AAAAGAAATTGCAAGACGCCAAGCATTCAAGCCCACACGTCTTTACTCTGCCATCCCCTGCCTCACAATATCCACCCAAT
ATTCAGATTCCAATCTCAATCAAAAGACACCGTTGGCAACTCGATCGGTTCAAAGTTTTCCACATCAATCCCCTTATTCC
TCTTCAATGTTTCCCTGTAAAACTCTGGTACAAGCTTGAGGTTCATCTCTGGCTTCACCGACAGCTCAGCGGGACTAAAG
TCAAAGAGCTCTGGCAGTGGCTTGCCGGAGCTCAAACATGTGTCTGGGTGACGGAGCTCATCAAAGAACTCATGACCCAT
TGCCTCGATTGCTGTTAGACGTGACGAGGGTGTGTATTCTAGTAAGCTGGACACCAGCGAAATCGCATCCGAGGGTGTGC
GTGGGCGAAAGACCTTTGGAAATGGATGAGCCTTGATTTGCGGAAACTTGTGTTCCATATAATTTGGATTCATTGTTTTG
ATCTGTTCTCGTGTTGGAGTTCCCAAGACCTTGATGATCTCAACTAATTGATCGATCCCACTTTCTCCTGGGAAGAGCGG
CTGACCGAGCATCAATTCTGCCATGACACATCCAGTTGACCAGATGTCAATGTTGGTTGTGTAATTGGTGGCGCCAAAAA
TGAGCTCAGGGGCACGGTAGTAACGCGAGCAGATATAGCTGACATTTGGCTCGCCGGCAACAAGGATCTTGGCAGAGCCA
AAGTCACAGAGCTTTAGGATGCCAGTGGTAGGGTTGAGGAGCAGGTTTTGTGGTTTGATGTCCCGGTGGCAGATCCCGAG
AGAGTGAATGTATGCGAGCGAGCGCAGGAGCTGGTAAATGTAGAGCTTGATGTTTAAGATTGGCATGACTTGTTTTAATT
TCGAGTAGTAGCGCGACGCCCTGTAGACGGTCTCGGGGACATACTCAATCACTAGATTCAAAAACACCTCGTCTCGCTTT
GGCTTGTCGCCATTGGAGTAAAAGTAGGCACGCAAATCGACCACGTTGGGATGGGTGAGTAGCTTCATGATTTGTAGTTC
GCGATTCTTGAAACGTTTATCTTGCAAGACCTTTTTGATTGCGACTTCTTCTTTTCCAGCGGGATGAACGCTGCCAATGA
CGAGTTGTGCGCTAAAGACGACGCCAAAGGAGCCATTTCCGACGACATGTGCGCCCGTGTAACCGATTTCACGTTGTTGG
CCGGAACGACCGTCGCAGGCGAGGACTTTGACGAGTTTGCTGGGGTCATCGAGAGACATTGTTTGAGAGAGGGAAAGCAA
GAAGGTAAGGAAGGTAGTTGGTAGTGGAAGAGGAAAGAGGTTTGAGGAGATAGAGAGAGTGTTGTGGAGTGGAATGGAGT
GGAAGTGGAAGTGGGAGTGGGAGTGGGAGTGGGAGTGGGAGTGGGAGTGGG
>GYJ|c14356_g1
GCTTTGATTGCTATTCATGAATTTCAAATTCAATCTGCGCTACAATGGAGATCTTCAAAAAGGTAATTGACTGAATATAA
TCAACAAGTGATTGTATCATTAACCAAAATTTCATAACATACAGAGAAAGCAAAAAATAAACAAGATAATCTAATGTAAT
AATCATACATTTTAGGCAAAAATAATTCAAATCTAAGTCAATAGGGAAGTAAAATAAATCATGAAATATTCAAGGTAATG
TCATCATATATTTTAAGCAATAATAATCAAAGTCAATGTCAATGTGGCAATCGAGGGAGCCTTTTAGACATATGTCAACT
GGACCCAAAGTAGGAAACAGGTCCATTGATGGGCAGCAAAGACCTGACAGATTCAGATGTCACTTTAGGGTTCAGACTTT
CTGGTAGGCCTGCTGAGGAACATTAAGCCGCCAAAAAGAATGACGAGAATTTTGGACAAAGAAAGGCAATTTTATACCTT
CTGGGTTGTACTCGTCCAGCCAGGTGTTGTTGCAATGTTGTGATTGTCTCATTGGCATATACAAGTCCACGCCTCTCGAT
ATACCGCCAAGGTGGAAACCACTTGCTTGAGCCTTTCATGGAACAAAACTAGAATCTCTTACGCCACCAGAAGGCATGGT
ACCTCCTAGAGGGATCCTCGCCGTCGCAGAAGCCGCCCTTCTCATCCCTAATTGCTCACTTGCCTGGAGACCAGCTGTTT
TACTTCTTGTGTAAGGGGCAGTAGCAATTGTTGAAATCCTTTTCAAACCTGGAGCACGGACTGCCCCCGACGGCCTCCTC
CTCAGAACTTCATCAGGCGAATCATTCGATGGAGATTGCCTCAAACGTGTAGCATATGGGTTCGTCGACAGTGAGGGTAG
TCGCTTTAAGGTGAGATTGGGACCTGAAGTTGTAGACTGATCCATTGGTTTACTCTGGCCCAGATCACCAGTGCTCGGAT
GATCTGAGCTTGAGAAAGACGAATTCAGTTTACTATTACTCCTTGCCAGCGGATTTTCAACCGAGCCGATGGTGTTGTTT
CTGAGCCGAGGTCTGCGGGCGACTGCACGAGGACAAGAGCTCTGCGGTTCATAGGCGGGAGGCACGGCAAAACGTGGGTC
GTCATCCTCTTCGAGAATAACGGAGGGCGTCGTTGGCAAAGATCTCATGGGATAATCAAGGAGCTCTGGCCTTCTGATAT
GGTCAGCACTTTCAAGAGTTTTTCTTTTGACATTCTCCCCGGTCATAGGATCCGAAATCAACAGTGGGGAAGGGCTAGGT
GTGGCAGACATGCGATCGCTCTCATCAAACGTTGTGCGACGACTGCTTCGGCGGATGAACCCTAGGACCGATGAAGTTTT
TCCAGCTGACGACGAAGAGACCGAGAAGGGACTTGGGGTCGGCGTGCGAGTTGAGGCGTATTGGGCCACAGCGTCATCTG
GATTCATAGTGGCCGCGGTTGGTGAAGAGGAAGTTGATGGAGCCGAGGGAGATGGAGAAGGTGACGGAGAAGCCTTTTTG
GCTCGGGAATCCTTGCGCCTAGGAGGGTTCGTGATGTGATCCGTGAGCTCAATTTTGGGAGACGGGGTTGGAATATACGC
AAACGTGGATTCGAACATCGCTGGTTGGACTGTGTCTTGGGTGAGATCAGTGCGTTGAAAAGTTGTAGATTTGGATAGGG
AAGACACAGCAATGTTGACCTGAGGCTCGTGCCCCTCGGGATGTTGATTGGGGGATTGTTGGGGTTGGGTTCCTAAATTA
TTGTTCGAAGGGGGCTTGTAGCAGCTAGACCACTCGTGCTGGGTTTCCGAAGCAGGTGGGACGATATGAGCAGGTCTTGG
CATGGCGGGCACCCGATAATTGCCGGACTGGGAAGATTGATAAGAGTTCTTCTCTTCTGTCAACATTTCCATCATCGCCA
GTGGATCTTGACCCGGATGATTTGGCAGGACCATCGAAAACCTTGCATACGAAAGGGATTTAGAATTTCTGGAAAAACGC
TCCCAAATTCTGCCTTGGGTAATTTGTCGCGAAAAGTTATAGAAAGGGTCATCATTTGAAAAGTCATTCTGATTGTCACG
AGCGGAAGGCACGACCTCGGCGACGATGATACTGTCTCTGGCTGGTCGATTGAACAGATTCCTCGGCATGACCTCCCCAG
TCATACTGACGTCGAATGGAGCCAAGTTTTTGTTGGGACCGCATGGTGCGTTGAGAACCATGATAGACTGTCGTGTAAAG
GACTTGAGCTCCTTCCTGGTGATTTGAGGTATTTGGCTTTGATGCTCCAAGTCAGCCTGAAGCTTGCGTTGCTCATCGAG
CCTCATCCTAAACTCCCTACGAGCTTGGAAGCTGAGCACAAATCCAGCAACAATCAACATTGTGAAAACCAAAAGGACAC
CCCCGGTCACCAATGGGAGCCAAGGTGCTACTAAGATATGCCGGCCAGGCAATTGAGCAACAGATGTTCCGGTCGCTCCA
GCAGCTGAGTCAACCTTGATGACCGAGGAATGATGAAACATCCGAGGTTGCAATAAAAATTGGGGTGTTCGAGTGACTCG
AATCGTTGCAGTTGGTGATAAAGACGAATTATGATAGCCATTCGGAGACGTGTGGTGTTGGTAGTTGATAAAATGGCGAT
GTGGATGGGATTGGTGGTGGCGGGCCATGATTGTCGAAGCACCTCAAAGAGCTCTTGTTGATAGCCTTGAGTTACTTTGA
CCACGCTTCGAAGCCAAGTGGGGGTGCAGTAGAAAGGAACAAAGGGCGAAAAGGATTCCAAGACAAGTTAGGTATGAATC
CGTGGAGGCGAAATCCTCGATCGGATGAAAGAAGCTAACAAGCCAAAAACAAATGAACGTGAGATGCTGATAGTTGGTTG
AAGTGTGTTTTGCAATCGGTCTTTGATGGGCGGTCGGCTATCGTGAGTGGTAGTAGTACCGGCGAGCCGCTGGTGAGAGG
CTTTATGAAAATAATAGCGATTAAGGCTCGTGTTCGAACTGAAGTAGATGTGAAAGGAGAATCGAATCGAAAAAATTGAT
CATTGCATCGTGCAGAACGAACGTAAGAGGCACAGAAGGTAAAAATTGTCTGGGTGTCCTGAGCAATATCCTTCCTTTTA
GGAGCTGGGAAAGTGAGTCAGGGATGATTATAGACTATAGTACCGCTGCCTATCAGTGAGTGATGGAACGAGCGGCCCAC
CGCCCCGGTGAAATAAGGCGCAATCGTCTCTCGGCTGCCCACGACACGATTTCGGCGGGTGGTTGAGTTGGTGGGTAGAG
CGGACTGGGCTTCTCTAGCCAAAGTGCACTGCTGGAAGAGTTGGGGGAAGTTCCAAAGGGTCTGAGCGTGGGCGAAAGTT
GGTCAATTGGAGTCGAGCCAAGTGGGGATGTCTTTGGCGGAGTTAAGATACCAATCGCTCTGCGATCAACAATGGTCTGC
TGGGTCACAAGGGGCTAGCAGATAAACCAGG
>GYJ|c6742_g1
CTCAGGTCTTGTGCTGCCTCCCGTACTCATGAGCTTATCGGTGGTTGTACAAAATCATGAAAGGCAAGGCTGACTGACAA
TGAGTAAGAGCCTTTCTCTCCATGAGAGAGGCCTCTTGCCAGATCGGAAGAGATGTTTGGTGAGTCAAAATGGTAAGCAT
GTATGCATGTTCTGGTATTTCTCACCGGTCAACCAAGCTGACATGACGGGATGACGGGTGCAGCTCACAAAGCCCGGTCG
AGCTGTGTATATGTAAAAGGCTAAAAGTCCATGGGACCGGACCGAGCGCATTGACATGCTGAAAGCCAAATATCCTCCAG
AGCCGAGGTAAACAGGTAAACACATCCATTCTAATGCTAAAAATACGACCCCTATCATTCTCGCTATCAGCTCTTGCGCC
AAGTCATCAGCAAGAGCATCATTACTTGATACATGTTCGTCGAGGTCACTGTTGCGGCGATGCCTGAGCACTGTCCATTT
CTAGGATTTTGTCCGGGCGTGTGTTGAGCCAGCCGGCTCGGTGAGGTGCGATAATTATAGTGAGTGGCGTGCGCCGGGTG
GGTTGAGGAGTAAAAAAGCTAGAAGCAGAAACAGCCCTGAACGGAAAAGTGCAAGACTTTTGTCTGCAAGTTCTCTTTCA
GGTATGCATATGCTCTTTGCGCAAACTCTTGTTGGATGTCGTGGTCAGCTCCGATGCGCTAGCTCTCTTTCTCTCTTTCT
CTCTTT
>GYJ|c22016_g1
GCGTTCTCGTTGAGCCCGAATAGCGTTTCTCCACAGATTTGGGAGCCAAAGAATTTCAGAGAATCTCCCTGTTGTTGCTC
GCGGAGCTGGTGGACCTTCTCGTAGATTGGTTGCCACGCCTTTGACGCTGAAACCGCCTTGTAGCAGATCGTCGGATCTT
CCAAACTCTTCACGACAAATATCGGTTGATTATTACGATCTTCAATGATGCACTCGAACATCATTCGTT
>GYJ|c14636_g1
GGAAATTGAAAGACTTTGGAGACCGCGTCTCTGCCAGAGAGCCAGAAGCCACAATATAGGAATCTTTAGACAGTCTTTAA
TTTCACCACAAACAGTCTTGGGTCGGTGGTGCCTCCCAGATCCCAGACGAACGAGGCATATCTCGATCTTCGATTACTTC
ACTCCCTTTGCACGATGTTTTCCCAAGCCCCTGCCAGAGGCCCGTTAAATGCCCGAAAACGCGCTGGCTTGCGGAACCAA
TCGCGACTCAACTCGGTTGGCCCTGCAGGCTCAGATGATCAATCTATCAATGGATTAGCTGCCTACGGCTCGGATGCACA
AGGACCCTCAGTCCGCTCGAAGCCGAACGCGATGTTGGGTGTTCAGAGGGTCCCAACCGGCCTTCGAAACCGCTCGGTCA
CTCCGATGTCAAGAGTCAACGCGTTCCAGGCTATGGCTATAGCTGAGGAACCGACCCTCGCGTTGGAGGAAGGTCTCAAG
CAAGCCGCTCAGCCAACCACTGCGGTCTCGATCCTTCTCCAGGACGATTTTCACGCTGTTACGGCCTACAGCCAGCTGCC
CAGTGATGTAGAACTTTTGTTGAGTAGCTCAGATCTTAACCTTGATGCCCTCAAAGGATATATTGATCATGCTACCGGTT
TTGCATGCGTGTGGTCACGCGATGTTTGCTACGTGTGGAACTTTGCTCGGCGGACATCAGCCTTGCCGACGTGTTATTCA
TTTCCCTGTCCGATCTCCAAAACAACTTCAGTACTCGTCAATACCTTGGCCCCTTTGCCACTGGCCGCCCTTATCTCACA
TTCCGCAAGTTCCTCGACTAGCACAAGACGCGAGCCTGGGCTCTTGCTCGTATCACCAACGGGCGAATTGCGCGCTTGGG
ACTCGCTTTCGTTGGCTTTGTCAGGCGTAGACAAATATGCAACCATCCAAGTCCAGCTACGTGACACGGAGCTCGTGAGA
TGTCTTCAACCACTCATTTCGTGTCCTGGCTCATTTGTGCTGGCCACTTCACATACTAGACTCTTCAGGATCTTAATATC
AGCTGGAGTCAGTGGGAGGCCAACAATCATTTCTAGCCTGATGTCGAGATCTCAAATTTGGGCAAACAAACTTGGAACAC
TCACGCGATGGGGCCAGGCTTACGACCCTAAAGCTGGGATCGTTGCCGTAGCTCTCAGTCCAGCCCTGGTTAGCGACCCC
AACATTGGCG
>GYJ|c9471_g1
TACAGTTAGTCTTGCCATCAAGAAATCTAACGGCGAGCTCTTTGCTGTTAAATCGGCGGCAGGGGACTCTGTTTCTTGTC
TAGAAAACGAATTCAGCATTCTCAAGAGTCTGAATTCTCCACACATTGTGAAATGTCTGGCGAAAGATTACAGTTTTGAG
AATGGAGTGGGGGTGTGCAATATGTTGATGGAGTATGCGGCAGGCGGCAGCGTGGCGGATCTGGTGGATAAATTTG
>GYJ|c4118_g1
GTCTTTATGCTCAAGACCAGCAAATCTAGGGTATCAATTCAGTGAGGATTGATATGAATACATATTTTCATTATCAAGTA
CAAATACACCAGTCAATCTCGCATCAGGAGTGGCGTGAGTGGCATCAAGTCTACTGTGGAGAAAGTTGGCACTCATTTGG
ATGATACACACGCATCACAAGTGCTGTCTGGGTAGCGCATCAAATTTGTGTTTTGTGGTTGGGTAATTGTGCAGTGCAAA
CCGAGCGTGGAACAGAGGTGGGTTTCTCACTTTCTATTTCTTTTAGTATTTTATAGTAATTATCAGAGGCTTTACATAGT
ATGGCCCATATGAGACGCCGGGGTGGATATCATCAGCTATAGAATTGCAAACTTCCGGATTCATCACTAGCTTTCACTAC
CCAACGCGGATAGACGATCCTTTTTCGACGTATCCAAATTGCCAAAGTGCCTCAACCCATTCCGGCCCATTCAAGACTCA
GATACTTCACCTCGCCTGATTCTTCATCCCAGCAGGCCAGGAGATGTGCTTTCTTGACGGCTGTGGCCAAGCGTCCAAAG
GATACGAGCGCTAGAGGTGCGATCGGGGCTTGTGGGTCGGAGATTACGGTGCATGCAAAGTGGGAATGAAACCGTAGAGT
ATCACCTGGGTACACCAAAAAGTCGCACCCGAACTTGAATCCTATACCCAGAAACATCCCGGTTCGCCAGAGGGCAGAAA
ATACGGCGCATCGCGCCCGCTGGTATTTATCGTGTGGGTACGTCCAGATTCCCGCTTGACGAGCCGTGGCCAGATCGCTG
AACAAGTGCGGAGCTTCAGGCTGGTAGGTCGGCGGCTGAGAGCGAAGGTGAGTAGGGACGTAATGTGAAACCGCCGCTGT
CGAAGGCGGCGCCTTGGTCTCATCTGGTTCCTCAGAAACCAGTAAGCCTTGCTCCTCCGGTACCGAGTCTGTCTCAGAGG
CGACCTGCGCTTGCTGCCTTCGCGCTTGTCTGATCTGTTCTGCTGCTTCGATCTGCGATCGATAAAGATCTTTCATGGCA
GCCCGACGTTCAGCATCCCGAATGGTTAACGATCGAACTTCCTCTTCAATTTCCTTCTCTCTCCTTGACTTGTACTGGTC
TGCTTCCTCGACGGTAGCTGATCGATGGGATCCCTTTTCATCCACTAAGACAGCAATTCCTAAGTCCACAAGTGTGACCA
CCTCCTCTGGCATTAACTGTAGTGGCAAGCCGAGAAAAACATTCTGTTGTGCCAGTTGAGGTAAAGTGCCGGTCAGCAAC
CCGCAAATCTGATGGTCCACCCTCAGCCGTTCGACCTGGTCGACTGCCCAAATGTAGGCTTCTCCATTCGAGACACAGAT
CGGGATCGGTGAGCCGATGGGGGAGGTCAAGGGCTCTCTTCTTCTCAATGACAAGTTGCTAGGTTCCATTTATTTTTTGA
TGAGAAAACTTTCTCTTGATATCGAGTTCCCAACGCTGATGAGGTCGTGAAGGTAATTGATTCCCTGAAAAT
>GYJ|c29998_g1
GATTTCTCCCCCTCGGCATTCGCTTTGATCGGCCCCATGGCAAAGGGCCGCCTTACGGGAATGACCTGGAACTGGGTGTA
AAAACAGTCGAGAAAACGACAAATCATTCAGCTTCATCAAAATGGATGTCGTTCCGAGTTCCTTCTGGCTCGGTAGTTTG
ACATGGAAAGACGTTTTTTCCAACCTCATTTTAGCATGAAACACGTCTTAAATGTCAATATGCACAGAATCGAATTACAA
TTATATCTCACTGGCATAGCTTCCGAAGTATTAGTGGGAAAGACCATGTATCACCAGAGAAAACATCTCGCTTCTATGTA
CCTTCCTTGAGAACCTATCTCCAAACTTTTGAACTCATTGTCAGCCATACTGTCTCCTTCCCTGTCAATAACTACGGACT
CAAACCTCATTTTTATATTACTGGAACTGCTGAAGTACCCCTGGAAAGATTCCATGTATCCAAAAACGAAATCTCTCACT
TATATGTACGTTCCCTAAGGACTTATCTGTAAACATTTTGAAATTGTCAACGCTATGTTTTTTCCTGTTTCTTCCCCTTG
TAATGCACTTGACAAATTTTGAAGGGC
>GYJ|c23634_g1
CAAAAGTGGTATTTGAAAAGGCGTTTGGTAATTTTTGGTTTGTAAAATGTGAATTTGCCAAAGCAATCCCTATAATTAAA
GCAAAAAGCAATGGAATAAACTTTAAGATTGTTGAGATAAGTGCGACTCATCCTGATATTTTTATTGATAATTGGTTTAG
AACTAAATATAAAAGAATAAACACTGAACCAATTAAAAAATGTGCATAATAAGGAAGAGAAACATCTTTTCCAGCGGCTG
AACCGATGAAATAAACTAACACTTCCGAAAGAATGACACCTAGTG
>GYJ|c4667_g1
ATCTCCATATATTCTTTCTTTATTTTTAGTTCTACAATTCTTTTTATTATTTCATTTTTATTTTCTATTTTTTTCTCTCT
TAGTATTTTATCTTCCCCCCAAATTTCCTTTCCAATTTCATCACATAACTTTTCTTCATGAGCACAAACAGACAATTTAT
TCTTTTTCAAAAATGGGAATCCCAAGATAACATCATAATTCTGAACCAAAGGCGCTATTTTCATCATTTCCAGTCCAAAA
TTGCACTTTCTATTCACACATGTCAATTTACCCATCACAAATTTGTCCAGAGCCACCATCTTCCTGCCATTATACAGAGC
CAAGTCCACCTCAATCATCTCTGGCAGTTTACGAGTCTTCATTCTTAATTTTTTCAGGGAGTTGCTGTTGACTAGATTTG
TGTTGCACCCCAAATCAACAAGACACCGAACAACAATGCCACCATGCAACATAGGGAAAATTAGCCCATCACAAGATTCC
ACCTCTTTACAAGCATTGATTACACACCTTTCTTTTTCAAAACTTCCAAGTTCAACCTCATCAATCATTTCCAACAATTC
TTCCAATGTTTCTTCTTGTTTGATATCCGCCTGAACAGCATTCACCCGCACAGGCTTGCCCGTCTTCATCGTTTGACTCG
ATCCAGACATCACAAAAGAGTTTGGCACTGTGATGTATCTGTTGCTTTTGGGTCGAGTACAATCGCATGAAAGTCGAGCT
CCACACTTTGCTTTGCAATTTCCACAGATCCCCTCACTCCTGAGATATGCACCGTAGCGCTGGCCATCTTCTCTCCTCTG
TACATCTGTTCTAATCCATCAACCAGCATTGTTCGCACCACCCACTGAAGCTGAAGGACCACTCAGGCCGCGCTGTGTAG
CAACTTGAGAGGAAAACACCATCCATTTCTTCTTACAAATTTGCTCAAATTTCGGGAATGAGAAGTCGCCCCGATGAAGA
GCCATACTGTCCTCTACCAAGGCCCGATATTGAGGGGTCATCCCTGTCACCATGAAGTCGGCCAGTTGGTCGTCATCGAT
TTCTGCCTTCCCTACTTGCACCAGCAGTTTGCGCAGTCTTGTCAAGTAAGCGTTGAAATCCTCATCGTGACACATCCTCG
GAGCTTGTAGTTGTCGTAGCACGTCCCGCTCCCAATCCGATGGCAAGAGGTAAGCTTTGAGTGAGTCTTTGAATTCTTCC
CATGTCAAATTTTCCAGGATGTCGATCGAGGCCGTTATCCAGGAAGAGGCAAATTCTTCAATTACTGCACCACATGCCAG
CCTAACCCGGAACTCAACCGATCGCACATTATGGAAATGGAACAACATGTCCAAGGAGGACAGCCATGTGAGCAAGTGCC
CCAGATCGCGAGCTGGACCAGTGTACTTAGGAACATTGCCTGGCTTGATTTTGGCGACGACTGGCTCATTTGCAAGACCT
CCCGACCGATGCGACATCGATTCTTGCTTCATGGACACGCTGTTGTGGTCATCGAACGCACCACCCTGTCCCCCAGCTGT
TTCGGGGGCTGTGGTCGCAGCCGGACCGGTGGCCGTTGTTGCACCGGCCAATGCATTCATCAAACAGGTGATTTGGGAAT
CGCGCGCTTCGTCGCATTGCCTTTGGGCCTCTTCGCGCTCCTCATCGCAACGTTTTTGCTCTGCGACAGTTTTCAACAAG
ATGTTTTCTAGCGCTTTCACTCGATTGGTGAGTGCTTCCTGGCTGTTGGCCATGTCGTACGCGGTGGTGTCCTTGGGCAA
CTCAGCCCACTTGCTGAAGGTCGGCGTTTTGGAGATCTGAGGCATGACCAGTGAGAACTGGCCCGGAATGCCAGGGCTTT
TGGCAGGTGTGATAGCAGAAGAGCCCTCTGTCGGACTTGGCAAAGGCGAGGATGTTGCTGTCGGGGCTAGAGTTGGACTT
AATTGTGTCGTCGCCGAGCTTTTCGGAACAAGTTTGGATACAATATCACCAGAGAAAAAATCACTTCCCTGGATGGCAAG
TGATTCATTGTCAGCCTAAAATCACCCTGAATTCACCCTGAATTCAACATACTTTCTTTATGGTGTCACCTGAAAATCAC
CTGGAAATCACTGGAGCATCACATGAACATCACTTGAACATCACCTGAA
>GYJ|c13886_g1
CCCTTCCCCATTACAGTTGCCCCACTTGAGCCTTGATCCATTGGACACAGTTGAGATCTGAACCCAAACGTTGTCGTTGG
TGTCTTTCTCTCCCACACCACGCCGGTATCTTGCAGGTATGCCCATTTCAGTCCACATCGCGACTTGAATTCAGAGTACT
TGAAGGGTCACACCGACAGCAAATCCAGTTCTTGGATCCCTGATTTAAACCCCTTCACCATCCCACTGACAACATATGAA
GCCAGCTCTCTGTCCAATAAGAAATCCGTTCTGACTCCCAATTGCAGGTCACACATCCGATGGTTGTACTTCTCAAACGT
TTCCCCTTCCTTCTGTTGTCCCTCTCGGATCTTGCCAACAGTCATTTACTGCCACCTCTTCTGCAACAGCACCTCCTTAG
CCTCCTGCTTGAATTTGATCCACGACAGCCCTTGTAGTTGCTCCACATTATGAAGGAACCACGCCAAAGCCAACGGGTCC
TTGAGTCCCATACCC
>GYJ|c9011_g1
AATGATGTGAGGAGTGATATTCTCTCTTCACCGATTCTTTTCCTCTTTCCACGATGCGCAACGAATGATGCGAGGAGTGA
CTTTCTCTCTTCACCAATTCTTTTCCTCTTTCCACGATGTGCAGCGAATGATGCGAATAGTGATCTTCTCTCTTCCCCAA
TTCTTTTCCTTTTTTCACGTTGCACCGCGAATGATGCGAGTAGTGATCTTCTCTCTTCACCAATTCTTTTCCTCTTTCCA
CGATGTGCAGCGAATGATGCGAATAGTGATCTTCTCTCTTCCCCAATTCTTTTCCTTTTTTCACGTTGCACCGCGAATGA
TGCGAGTAGTGATC
>GYJ|c23367_g1
GGGAAAGAAAGTTGATAATGAAAGTTGTTGTGGTGTTTATGCCAAAGATGCTTTTGTCTTGGTTGATACTGAGGGATGAA
AATATGTGTATCACTTATAATTGATTGGATTTCGCTCAGCTATCTGGTTCTCTGTGGCTAGATAGTTGGGTTCGGGTTGG
ACTCTGATTAGTTGGAAAAAATTGATTGATTGAGTTGACTTTATGCTTTGGTTTTGTTTATAGCTTTCTTGAATTGTCGC
TAATCTGACAAGATTCAATTGTCATACAGAGAAAGCTTTGGTTTTGGTTTCGAGGCCCATATGCCTATGGGACAAGGAAC
TGGACAGAGTGATAAGTTTAAGGGCTTATTCAAGTGCCCACCCAAGTCAGTGGCCTTGAAAACCACATGGGATTGATGAC
GGGGGTATTGGGAAATGGGGTTTGACAGAGATATAACTGTATGGCTCTCCTTAGATTAAAGAACTCAATCGTGAAGAAAT
GTAAAGTTGGATGACAAGTTTGTTTTCTTCATAACAAGGCCAAGTTCCAAACCTGTCTTGATAGATAGTTTGAGCAAGTC
ATAGCCACTATTTGTGCTCGACAGCGCAATTGTTGGGGATCAAGAAAGAGAATCGGCAACGAGGGCTGGGAAAACACAAA
AGCTGGGTTGACGATCCATCGTAGGATCGGTATCGGTGGCGAGGTGAGTTTATGAGGAGCGATGGAAAGGAAAAGTATAT
ACAATGTAGTGATTCACTGCGCACTCGCAAGCATCATCGGTCGTGGAGGTCTGAGTGGAGTCAGAGTGAGTCTGGAAATT
AACGACAGTCTTAGCGCTTGGGTTTGGGCGAGAGGAGTGAAGCGAAGGAGGTGAGTTGAGTTGAGTTGAGTTGAAGTGTG
CACAGTCAGTCATAGTCAGTCACAGTCAGTCACAGTCACAGTCTCCACACAGCTTGGATCAGTTTGCAGGTTGCAGGTTG
CAGGTTGTAGGTTGTAGGTTGTAGGTGTCAACCATCCGCTGTAAGAGC
>GYJ|c28225_g1
CTCACCTCATGAGGATGAGGCCATGGTGCTATTCCTCAACATGGTAGCGCCCGGCCGAGTGCTCATCTGCACTGTCAAGG
ATGAGGGCTCCTTCCACCTCAAGGACACAGCCAAGGCTCTGCTGAGGAGCCTGGGCAGCCAGGCTGGCCCTGCCCTGGGC
TGGAGGGACACATGGGCCTTCGTGGGACGAAAAGGAGGTCCTGTCTTCGGG
>GYJ|c12258_g1
CCCATCGCACGCCAGGATGAGAAACTCATCATCTGGTCCAATTTGGTGACAGATAATGTCTGGGTCTGCGGTGACAACCT
GTTGTTCGGGGGACATGGATTTGTTTTGTTTAAACTCGAAATCACCCAGCGCCCGAGAAAGCGCCAGATTGCCATTGACG
CGACCAAACTCCACAAATCCACCAGCAGCAACGATACGGTCGTTTTCAGTGGGGTTCACGGGCTTGTGATCGTGCGACAT
AGGCTTGGCCACACCGTTGACACTCAAGACAGACCGGGAATCGCCCGCATTTGCCACAAGTACCCGGTGATCAGGCGTGA
TCAGCGCTACCACGGCGGTACAACCCGACGGATCGCTGTTGAAATCGGGATTGTTGCGCAGGTCCTCGTCGGTGGCAAGA
AACGCCCGTTTGAGGGCGGCTTCATATTCCTGGCGCTGG
>GYJ|c27605_g1
TCCCAGTAAGAATTGTTATGATTGGAACCTTAACTGCGTTCCAGTGGTTGATCTACGACTCATTCAAAGTGTACCTGGGT
TTACCAACAACGGGAGGTCATTGATTGCGGTCGAACGAAGGGGTAGAGAATAGGCCACGAGGTCTTGGCCGTTAGAAAAG
ACGATGAACACGTGCTATAAGCGTGGGGATTGAATTGAATTGATGAATTAATTGTCAGAGCTTTTATGTTTTTCTTTCCT
TTTTTGAGTTTGTTTTTCCGATAATTATTAGTGAGG
>GYJ|c15553_g1
GGCCTTATGGTCTAGTCGTATGATTCTTCCTTTGGGTCCCACAATTTGGAAGAGGTCTCGGGTTCAATTCCCGATGAGGC
CCTATTTTTCCACCTTCTACCATTTGCCGATCCCCATCGGCGATCGCCCTCGACTCCATTCATGTGGCATATTTCCACCC
CTCATAAAAAACAACCCTCCGAGCGATATCACCCTGATGTGTGGTGAAAACAATTCGGAAATCCGAAGCCATTCTTCTGG
GCAACAGCGCGCACAGGCTGATATGCTTGGCTTCTGTCTACATGCCCCGATAGACCTCACAAGCGTCTGTAGAACTCCAT
TTTGAAAGAGCATCATGCGCGAATACCGCTTCTTATGATCAATCGTTTTGAGCATAGGAAATAGGGAGTATGGGGTTTAG
TTGAGAGAATGAAGTGCTTGGTTTCAG
>GYJ|c20959_g1
TGGGAGTTCAATCCATTTGATGTCACTAAAGTTTGGCCACACGGTGATTACCCACTGATCGAGGTCGGCAAGATGGTGCT
GAACAGGAATGTGAAGAATTATTTCGCTGAGGTCGAACAAGCCGCCTTCTGCCCGGCCCACATCGTCCCAGGAATCGAGT
TCTCGCCAGACAAGATGCTCCAAGGACGTATCTTCTCGTACACCGACACTCATTTCCACCGCCTTGGACCAAACTACATC
CAGCTTCCAGTCAACTGCCCGTACCGCTCCCGTGCTCATAACACCCAGCGTGATGGTGCAATGGCTTATGA
>GYJ|c27129_g1
GTGTAAAAGAAAGTTGTCCATCATGCAAATTATATTACGATCATCATGGAATATTAGAAATCAGTTTAAGAAAAATCTTC
GGATAATCTTAAGTAATCATATATTAGGGAAGGAGAGGACAGATACAAGATCACGATAAAAGTAAATCAATCAAGACAAG
AGTGCATCCAGATGCATAGAGGAAGATTATTACTAATGAAAAAAAACTAAAGCAACAGGCACACTGTAATTAATAAGAGA
GTTGACTGTTATTAGCTCTACT
>GYJ|c26186_g1
GCTGGCTTTCATGTCTCTATGTATTACAGCTGGAGAGCAATCATGATGCAAGAATTTGAGTGCCTTGGCAGTTCCCAAAG
CGATTTTGTACCTTGTAATCCAATCCAATTGATTACGGCCGCCATTTTTTTCATAGAGCCAATCCTCCAAGCTGCCATTG
CACATGAAATCATACACAATGAGTTTCTCTGTTCCAAATAAACAGCAGCCCAGCAGAGGAACCAAATTCTCATGGAATTC
ATGGCTTCCCAGGGTTTGCATTTCAGCTAAGAACTCTCTCTCGCCTTCAGGCCCCTTTTGTTGCAATTTCTTGACTGCAA
CTATT
>GYJ|c30046_g1
CGATTCAGGGCCAAAGTCCCAACCATCACTCTTTTCTCTCCTCAATCACTTGAATCTTTTGCCACTCACTAGCCACTTGA
CAATATGGGCAAACATGCCCCTCTTCGGTTGGGGACGCTGCTCTCCCTTGTTTTGATCTCTACTCTTTTGCTTACCAATT
CTTGCATGGAGAGCTCTGGAGCTAAAGATATCTATCAAGAAAGTCGGGCCATTCATGATAATCAGCGTTTGGCTGGACCC
ATGAATGTGGATAAAGGTTTTCCATTTTCAGCAGGTGGTGACCACGCTGCAGCTGATGGAGGCTCCGTTGGTGTTCCCAC
CAACGCATATCAAGTTCATGCTGACACTGGAATTACAGCTTTTCACGGGCGCTTTCATTTAGGACCAGAACTTCAG
>GYJ|c17467_g1
GACCAATTTACCAAGTTCTAAACTTGCTTTTTTCGCTCACCCAGAATCGCTCAAGGTTCAAGCTGATTCAAATATATTTG
ATCTTTTAGATCTTGACGAAGGATGGGAAAAACTGCTGCAAGCCGTTGGGCCACCAGCTGCTCATACGTCCCCCGCCAGG
ATGATGACCAAGTCAACTGAGCAACAAATTGCTACGCGTCGGGATCACATATCGACTTTTCATGCTACTTGGCCTTCACC
TTCTTCCTCGAGCGCTGATAGCAACGATACACCGTTCATAGATCTTGCCAATCTTGG
>GYJ|c13096_g1
GGACCCTGGTGGAGACAACTTCGGACGCTGATGCTGGTGATGGCGCCGCGCTGGTCGGCTTGATTGTATACAGCAGCGCA
GGTGCTCGGAACGAAGCTTCACGGGTCGTTATCAAAAATATTTATAGACTGATCAATGTTGCTGGCAAAAGTCAGTATGT
ATGTAGCAGGCAAGAGTCCTCTGGTAACAACAGCCTGTATGAGCTCGACCGAACAAGTAAAAGAAGTTCAAAAAGATACT
AAATATGATACTATGTTCTGCTATATATCGGGATATGTGATCTTCTGTAATTTTAGCTGACCATCTGTATTTACTGCAGA
TTGTTGGTAATGGTCCGATGTCATGCCTCGTGAGGATATGTATGGGGCAGTAGGTATTGCCGTCTTGGTTTCTGGTGGTT
TCTCGCCATCAGAGTCAGTCTCAAGCGGGCCTGTGGAAGAGAACTCTGAAGGATACCCGCAGACACCAGCAAATCCGTCC
GAGTAGGGTCTACCTTGGAAGTCGATGAGAATAGTTTGTCAGCGGGAAGATGGCCTGCCGGGTAGGACAGGACCGGTCCT
GATAGGACGGCTGGCTGGATAACGGTGGATCACAATGGGCTGGATACTTACTATCTCCTACAGCGCTACAGCCGGAGTTT
AATACTGAGCCTAGAACGTCAAGGAGAGTCAGATGACCATTCACCAGTCACCAGTCCCATCTCCAAAACACACTGGTTGA
AAAAGCCTTGGTATCTTCAATCACCTGACGAGGGACGAAACGACGAGAGTTTTTCTCCAGTGTTACTTGACATTTTCACC
CTTGTGCATCTCAAAATGATTTGTCATTCTCATACGGCCACAGTTGTCACTAGCGAGCTAATTGGGAAATTTAGGCTCCC
TGATGACGACCAATAAAATCACTCGAGGCAGATGTTTTGCAATCGATTGTAGGGATCTCCCATCTTCTCCAGCTGCTTGA
ATTTTTTCCATCACACCTTACACTCCGCTTTCGATTCTCACATGCTCTTCTACCAAGGAATAATAGAAGAATGGTTCGAG
CAAATCCTCACTCGATTGGCTTGGGCTCGGTCGTAAAGAGCCATGAAAGGTCTCACTGCCGGATATATAACAGCTGTCCA
CAAATATGTACATCAATGATACAGCAGTCCCCCAAAAACAACAAACAGAATCATCCCTTGAACTGCACCCATTTGAATGA
TCAAGTGTACACAAATTCGGTCTTTGGCCATCAACTCCTTTGCAATATACGAATGGAA
>GYJ|c3855_g1
GGCGTGTTGGGCATCTCACCTTTCAGTGTCGGAATTTTCTTAGTGTTAAGGATGATAATAAGGATAAAGACCCGGATGCA
ATTGAGGCAGCAGTTTTGTCGGGGTTGGATAAGTTGAAGGGTATGGGGTTAGGAATAAAACTGCAGTTGAGAGCTCAGAG
GAAAGTTCTGAGGAGGAGGAGAGCGAGAGTTCAGATTCTGACTATGATTCCGAAATTGAGAAGGCTATTGCGAATAAGTA
TGGAAAGAAGGGTAGTAGCAAATTGAACTCATCAAGAAAGAAGAAAAAGGATTCGGATGATGATGATGAGTTAGATTCTA
GGGATAGGAAGAAAAGGGGAAGGTCAAAGAAGAGGAGAAGTGGAAAGAAGTCACATACTGATTCTGACAGTGAGTATGAA
AGTGGGAGAAAAAGAAGGAAGGAGAAGAGGAGGAGGAGGGATGAGTCATCAGATGAGGATGATGAGCGAC
>GYJ|c26263_g1
TGGCTTTTATCAAACCTCATATCACAATGAAACATTCTACTTCTATCAGCCCTTTTAAGCAAACTCTTCGCTACAACTTC
TCTCTTCCCTTCAAGCCATGACCTCGTTCTTTCAAGTTCTTGGACAAATTCTTCAATTCTCTTATCATTCACATCCCCAG
AAATCAATTTGCTTGAAACACGCCTAAACAGGCTTCTTTTAGATCTCAGGAAGCCTTGCAGTGCATCCCCAACAACTTTA
ACTGGGGTCTGGAACCTACTACTTG
>GYJ|c25647_g1
CAAGGACCAGGCCGCCTCCATCGCCGGTGCTGTTGCGGCTGCTCACTACATCCGTGCCATCGCCCCCGCCTACGGCATTC
CCGTCGTCCTGCACACCGACCACTGCGCCAAGAAGCTTCTCCCATGGCTCGATGGCATGCTCGACGCCGATGAGGCCTAC
TTCAAGGAGCACAACGAGCCCCTTTTCTCTTCTCACATGATCGACTTGTCTGAGGAGG
>GYJ|c25236_g1
TCGATCGCCACCCAACCGGGTCGGGGACGTATTCGAGAGCGAGCCGCGCCGAGAGCCTGGCTGGTCCAGGCCAGAAGATG
CGGGCGAGGGTAAGGAGGGCTCGGCCGCGTTGGTTCTTGGTTCGCGGGACCGGCCGTCGAGTTCGTGCTGACGGCCGTTG
GCGGGGGAGGCGGCGGGTGTGGAGTGCGGCACGGGCAAACCAGGGTAGGATGTGG
>GYJ|c17071_g1
AGCACGCAGTGTTACCGCACAAAATGAAAACCTTCTGGGCAGCACTGCGAGATGTAAATACACAAATCATGCGAAAAATA
TAAATTGAGCACGTACCCTACCAAGAGAAGGCTAAGATTTAACTAAAGTGTCATCGACTCAGTATGCTCCGCGCCACTAG
CACATCTCTGTTCGTCGCCTACGTGGTCTTTGCCGCCTCTGTGGCTGGCCAGGACTTGAAGGCTCTCGTCGGAGCCTTGT
CTCCTGGGTGCCAAGCGGCCGCAGGCGGGCTGCTGACCAGTGACTTTGGCACATGTGCCAACATTATGCAACTCGTCCCG
GCCTTCAGTTCTAACGGCTCTGCAATCGCACCGTTTAGCACCTGGATTGACAGCATTTGCACAACTGCCCCTTGCTCTCC
CTCGACTGTTAAAACTGCCACCTCCACTGTTAGCGA
>GYJ|c18896_g1
GGGGGGGGGCAGGGGTGATGGAAAGAGAGAAGAGATTAAGTGGGAGATGAGGTTTAAAGGATGAAGTTGAGATTATAGAA
TTAGTTGAGTTGTGTGTAGTTATGAAGATAGACTTGTAGACTTTTTATAGAGAATCAGAAGATGAATATACATAAATATA
TATAATAGATAGATTATAATATGATGGTTTTTTTAAGGAAAAAAAAAAAAAAAAAAAAA
>GYJ|c18108_g1
TTGATAAACCGGTGCAAGAGGTGGTACGTTGAATGCAAACGGCGTTGCCGTCGTTGGACGGTGGTTGTTCGAGCTAGTCG
GCGATGTAGAACCCAACAGCAATCCTGCCGCTGGCTTGTTGTCATTGTAGACTCTGAGACTTAGCTGAAGTTTATTGGAA
GATTCATACACATTGTTCGTCTTCAAGTTCCCATTATAGGACGTATGGTCCGTTGTTGCCGACTCGTCGGGCACCGAAAA
TGAGAAGAACGCTTCGTGTTCAGG
>GYJ|c20204_g1
GCTAATTGTTCTTCCGGCAAATGAATATAATCATCCTGAGTTGAAGAAGAATACAGCTGACAGTATTCCTGTTGAACATA
TTGCTAGACTTTTCCCTATTCTGACTTGAAGACATCTGCCTTTTGAACTTTACAGTTGAAGATCGCATTATGCGGGTTTC
ACATATAATCTATTTTAGGTTTTCTTATGTTCCTGTCATGAAAGCAATAAATGCTTTTAGAGAAGTGTCTATGTTTTCAT
AAATTAATTTTGATGGTTTAACAGATATTAA
>GYJ|c20957_g1
ATAATATTCCAGAGTGGCTAGAGCTGCTTTAATTTCCGATATTCGGGCTTCTTTCGCTGCCACTTCAACAGAACTCGCAG
ACGGAAGGGATAATTGCTCAATGTGCAGCCGAAGTGTAGAGAGCAGATCGAACCTTCTTTGAGCAATGGTTTTCCCAGAT
AGCTTTGTGATCAACTGAAGCTCAGTTGCTGTCAGTTTTGACTCATCTCCCCCTACTTCAACTATGCGGTGAACAAGCTG
GGTCTCCTCTTTAGACAGAGAGAACCCTGCTTTCCGAACGCTATCCAGCTCCAGCACAGTCAGATCATGCTTGGATGCCT
GGAACCCCTTTGACATCCGGATCTTCAGAAATGCTTGGTCCAGCTTTAAATCAGTCCATCTTGAATGCCCTGGGAAATTG
TTGAGCCGAGCCACCTCCTTGAGACGAGAAAAGCCA
>GYJ|c31012_g1
GGCATTTACTGCTGGCCAGACTTGACGATGGCAGGAGCCTTCTTGTACTTGATGGCGCCAGAGCCGCTGCCGCAGGCCTC
GATGGCCTTGACGACCCTGTACGACTCGACGTCACCATCGGGAACGGAGCCGAAGACAACGTGCTTGCCGTCCAGCCACG
AGGTGACGACGGTGGTGACAAAGAACTGCGAGCCGTTGGTGTTG
>GYJ|c21535_g1
GGGGTGTTCAGGGCCGGCCAAGAGGTGTGAAGGGGCGATACAAAGTTGTCGATCCTCGTATGAAAAAGGACAAATCACGA
GTGAAGAAAAAGAAATAATCGGGTCATTTGGCTGTGCATCGACACCTACTTCGACGCATTGTATATTAGAACACTGTGTA
TATATATCTACTAGCCTCTCACAAGGAGCCAATGTAGCTATTTT
>GYJ|c13792_g1
TCAGTCTTCAGTCTTCAGTCTTCTCCAGTCTTCAGACTCAAGACCCCACCAATCTCGACTCACCACACCCATCGGCAGAC
CAAGCTCAACCACACAGCCTATCCATCTACCAACTCGCTCGTCAAACCCTTTGCCCACTCGGGCCATGTCTGACGAACCC
AATCCGCTCGATACAGAAGATTTGGACCTCGAGGATGCGATCAACGAGCTGTGTCCTGATGAGTCATCCTTGGCTACACT
GCCTCTGCTTCAGATCTTGCTTCGACAGCGCATCCTCGAATGTACCCAGCAGACCGCCATCTTGAGATCACAGCTTGAAT
CTACCTGTGATGGCGAAAGTGACGGAAATGCCATGGGGGAATTTCGAGTGGAGAGTATCCAGGAAGGAATCGGGGCCTTG
TTAACCACCCTATCCACCATTCGATCTTCCTCAACAGAAGCTCAATCAGTAGTAGAATCAATCACAAAAGAAATCCGGAC
CCTAGATCTAGCGAAAGCTAACATTGAAAGTGCGGTAGTCGGCTTGAGGAGATTTGGGATGCTAGTAAACGCATTCGATC
AACTGACTCGGGTCGCCAAAAGTCGAAAATATCGGGACACGGCGTCTTCTTTACAGGCTGTCCAACAACTATCTGCTCAT
CTCAATCAGCTAGCTTCCAGTGTGCCCCGCGTAGCTGCTCTCTTCAAAGCTCTTCAAGAAACTCAAGGCTTGTTGCGTAG
GACAATTATGGACGAATTCTCACTCGCTTTTGAGCAAAAGAATGTTACTGCGACCAAGGGTCAATTGGCTGACTCTTGTC
TTGTCATCGACGCACTTGGCGACGATGCACGAGACTCGCTGATCGAGTGGTACACAAATTTCCAACTCCGAGAATATCGC
CGCATCTTCTCCGGCCCATCCTCTGAAGCCGGTCAACTGGACAATATCTCTCGCAGATATGCCTGGTTTCGGCGGATTTT
GAAAAATCATGAAGAAGACCCAAACGGTGGCGCCCGAATTTTTCCCGAAAGTTGGCAAGTTGGAGCCAGTTTGTGTGGCC
AGTTTGGAGAAGCCACCAGGGAAGATTTGAAAAGCGTCTTGACACGTAGCCGCACAACGCTGAAAATCGAGATGCTTTTG
AGTGCTTTACAAACAACAACGGCTTTTGAACGCGAAATGTCTCAGAAGTTTGGAATGCCCTATGATAGCATTGCAGCCAG
ATCGAAGTCTACTCAAGTCGGTTCAGCAACACCCATTCAGACCGTTTTTGAACCATACCTTGGCATCTTCGTGGACGCCC
AGGACAACGCATTGTCGGACATGTTCATCAACTTCCGATCTTCGCTACCCAAGCCGGCAAACTTCTCCGACGTTTCTCTC
GACGATCGACCTGCTGCAATAATTCCATCGTCAACTGAGCTATTCTACTTTTACCGCGCCACATTAGATCGATGTGCCAG
TCTAAGCAACAAAGGGCCTTTTCTTGACCTTTGCCAAGTGTACAAGAAGTGGCTCAAAGTTTATAGCGAAGAAATCTTGT
CGGCTAGTTTATCGGCAGCCATGAGCCCGAATGCTCACAGCGTGTTTACCAACGGAAACGATCATCCAACCAATGAATTC
GGGCGAAATTCCACCGATGGGTCTCGTTCAGTGCGTACACCTGCATTGTTGTGCGCATGTGCAGTGTTGAATACCGCAGA
TTACTGCGCAGAAACTGCCGAACAACTGCAAAACAAACTTCAAGAAAAGATCCATCCAGATCTCAAGTCAAAAGTCACGC
TAGAAACTGAACAGGATTTGTTCCGTGGAAACATTTCATCGGCAATCGCAATGTTATTGAAGGAGCTCGAGAATTCATGC
GATGGCGGCTTCATGTCCATGATTCGGGCGCCTTGGAAAGACATGGAGTTTGTCAGTGCTGAAAGCGTTTACATACATGA
CCTCATTGCGGTCGTCACGTTTGTCACCGATCTGGTCAAGAAACATGCAGAACAAAAGAAATATGTCCGAAGTTTTTGTG
ACAAAGCAGTAGGGGTTCTGGTCAACAGGTTTTCCCGGTCGATCGTCCGTTGCCGGCCGATACCTCCAATTGGAGCCGAG
CAAATGATCCTTGACCTGCAAGGCCTGAAGAATTGTCTATTAGTCTTGCCACAATTAGATTCAGAGACGCCAGTCCCATC
GTCTTACACACGCTATCTCTCGAAGAGCATCGGGAAGCTAGATACTTTGTTGAAAGTGATCATGACCTCCGATAATCCCC
CAGAGGAATTTGTCAAACATTATCTCCTCTTAATTCCTTGTCAATCATTCTCAGATTTTCAAAAAGTTCTTGATCTCAAA
GGTGTGAAGCGGCAAGATCAAAACACATTACTGGATGTATTCTTAGCTTTGACATCTGTACAACCTGATCTGGCCGACTC
GTCATTTCTTTCAGCCTTTGACATGAATCCCGATGCGCCGTCGAATTCGAATCCAGTCTCGCTGTTGCAATTTCCTGGAC
TCAGTCGTGATTCAACGTCCACAGGGCTGTCTGAAGGCAGTAGAAGTACGTCGGCAACTCAACTGGCTAGTGGTCCCGTG
GATACTCAGGATAGCGGTGGAAGTCGGGCATTTGGTGACTTCAGACGGTTTGGACAAAAGCTTGGGATGGGACTGCGGTT
CACTCGTGAAACCAAGGCCGACTGATAAGTAAAGAAGAATAAACGCAGACGAAATTCTATTCAGCATCTATCCATCGTCT
TATGAGAGAATACTGCATCAAGCAATTATCTTTGTAGTGTAATTCCAACAGTACAAGTAGATTTTTATTCATTTGGGGTC
TTTGTGAGATTGTTTAGATTACTTTCAGTGTGTGTTTTTTGGCTATGTAGGTGGATCGTTTCTATTTTCTTTTGATGATT
GCCGTCTGCTGTTGAAACATTGTATATAACATCTTTTCTTTGTATCTTGACAGTTTTAGCCACAACAGGCAGCTTAATTG
TTTTCGTTAGATTTAAATTTTGTCTACTCAAAAGCTGCTATGTTTTGCAAAGAATTAAGAGACTTATGTGGACTGGATAG
CTATAATGCAGGGAGATTTACTTATAAGAGTTTTGATTGTTTTTTCTGCGTGTGGTGCCAAGGTTGCAATTGATGAATAG
GTTTTTTGACATGGCCTTGGG
>GYJ|c9751_g1
AGGCTCAGGCTCAGGCTCAGGCTTAGGCTTCAGGCTTCAGGCTTCAGGCTCTCCATTTGTCCGCGACGACAACAGGCTGC
CAACTATACATGTACATACATACCCTTGCAGTCTGCAACTTGCTCGTCCGCCTGGTACTACTACTTCTTGCTGCTGCAGC
TGCTGGGCTAGCTCCAAAATACTCTCAAATCCTCATGCTGCGTCAAAGACCGCACATTTGTTTCGCATGTCAAAAAAGAT
GAGTTGGAACTTGGGAGTGATGCCCAAATAGCGGGCTGTATGCGTGTAGAAGTCTCTCGAGTCCGACCAGTGGGTGCAAT
AGATAGATAAAGATAGGAAGGATCGACCAGCGTGCCATAAGCATATCAACTCACCATGGCCGGCAAAGGCAAGGATACTG
GCTATTCCTGGAAGTCTAGGTCGGTCGGCGCCCATCTCGTGGTTCGGCTGGACGGCTTGGGTGACGTAGACCGACCCGGA
CGGGGACTGGGTCGAGGGCAAGAGGAGACTGCCTGGCGAGCGCGGACGGTGTCTGAGCAAAGCGTGGTGAGCGTGACCGT
GTGCGTGTGTCGGGGCGTGTGCGTGAGCGTGTGCGTGGGCTAGAGCAAGTGGGTGCGGGGGATGGGGATAGTAGCCAGGA
GAGGAGGGGGGTGTGTTCTTCTCGTAGCGACTTGATCGGTCGTGGCGCGAGAGGACGGACGCGGCGTCTGACAGCACTGG
ACCAGCCATTATCTACACTCAAGTGGAGGGGGAGAGGGAAAGAGAGATAGAGAGAGAGAGAGAGTTTTTTGT
>GYJ|c33699_g1
GGCAAGTACCAGCTAAGATACGTCCTCTCACAGAAACAGTTCCAGTGAATGGACATTTCTTGTCAATGTAAGCTCCTTCA
ATGGCTTCACGAGGGGTCTTGAAACCCAAACCAATGTTCTTCCAGAAACGGTTTCCACCCTTTCCAGGTCTCTTTCCTTT
CCCAGATTTCTTCGAGCTTAGGAAAACCTTGGGCTGCTTAAGAAAAGCTTTCTCAGTTTGCTCAGCCATGGCTCCTACTG
>GYJ|c590_g1
TTGGCCTTGTAGCCAAGACGCCGGGCCTTATCAGGCCTTGTGGGCCTGTTCACCCTGACTATGCCAGGAAGCTGCCGATA
TTCCCAGCACCTAACTCTCTGCAAGAACCTCATCACATCCGATTGCTTCTTCTTCCATAGCTCCTCAACGTACTTATAAG
CACCCATTTCACCTCCCCTCCGCCTGCAACTCGTAAATTTCG
>GYJ|c23388_g1
GTAAGCCATGGCTGCTTGGAAGAACTCTAGTGACAGAAAGCCTTTGTAAGTGTAAATAGAAGAGAGGAGAGAAAAGAAAA
GAAAAGAGGAAAGGAAAGGAAGTAATAATGGAATGAGAAAGCTATGGTTAATCCCCTGGAAGGGTATGATTTTAGGTTCT
CTCAAAAGGGCCTGTTGAAGTATAAAAACATGACTAAATTTGGGTAGGCG
>GYJ|c4471_g1
ATTCTCTTTGCGGCATGTCGCAACCAAGTTCTTCTTTCATGACTGAGTGCCTATCATTTCCCTGCCATTGTTCTTCTCCG
TTTATTTCGTTGGTTAAACTCTTCGCTCATGAGCCATCAACGGTGTACATTGTACGGTGCAGTACTCCCAACATTGACGT
CTTCTTTGGTAATCTCAGACCCTTTGATTTTACTGATGACCGTATCGAATGCACAGTTGAGCATCATGTTGTCTTTCATT
CAAATTGTTTCTTGCCAGCACTGAACTGGCATGAGCAGAAACGCGTCCTGTTTGTTCAGAGGTTGCGACTTGTCTTCTAA
TCATGCTCAGGAGTGATTCCTGGAAAGCAGTTCGTTAAGATACAAGCTCAGGTCGTCCAGGGCCACAAATGTCCCAACCG
TCCAGCTTTTATAAAGCTGGCTTGCAGTAGAGTTCGTGCTGAAGAAGCAAGTACATCATGAAGTCGGGGTATGAGCATCG
ACCGAGCATGACGAGCAACATAAATTGCTGCGTATTTTCCTTGGCGCAGCTGATCTAGACGGAGATATCCAACTTCTTCA
GTCCTCGGCAGGCGTTCTCCTCAGAGCCGCACCAGCTCCCTACAGCTCCCTACACCTCACTTACCACCGAAACCAACACA
ATTTATCCCCTGTGGCGCACCATGAACCAAGGTACCTCTTTGTCAACGCAGGAATCTGTATTATCACCCGAGCCAGCTAG
CTCATCTGATGATGGTACACCTGACCAGCTTCTGAAGCCCAAGCAGCGGCTTAAGACTTCATATCAGTTCCCGGATGTTA
ATCTTGCAGGAAAGCCCATCCTTGTGATGGAATTCCTCGGCTTGGTTACTTGCTCAGACCAACCTAGAAGCCTTGCAGCT
CAGTCACCAACCTTCAACACTACCGAGGATGATACCACCATGGATCATGAGCACTCTTCGAGTAGTAACGCAGAAGGACA
CGTTTCTCATAGTGGAAAAACCCCCAACGAAGATGAACTCAGTGATGACGCTCTGCCAATCGACACGGGTCGCTCTCAAG
ACACATCCCTTCCTCGTTCGCGTAGACCTCGCAAAGCGGCTAAGATTGCTGCGCTCCTTGATTTTTTTACGAAAAGCATC
CTGAAGACTTATCCGCGCCTCAAACTTGACATTGAAAGATGGAAAGAAGCAGTTGGTACCTACGGGAAAGCAGCGAACCT
CAAGAGTTCGGTAGATCATGTTCCATGGAGGCTACATCTTCTTTTTGAGCAGAACGGTGAATTGCTTACTGAAAGAACCC
AAAAAATTCTACGAGGTCTCGAACATAACCAATGCACTTTGACGGGGTCGATTCAGAGCTCAGTTGGCGGGGAATTCCTT
CAAAGTCTGTGGTTGGAATTGCAAATAATAGGAGAATTTATCGATGAAGCTACGTCTACGCTTGAAGATCTTACCAAGTG
CTTAGACGTCTATGAAGAATGGCAAGACGAGTGCATCGATGAACTTTTGGAAAAACACTTGGTCACACCAGAATCACCAG
AAAATGCCTCGATGTGCCCCAAAACAGTTTACTTAAATAACGCATTTGTCAAGCGATGTTTGGAACATCTAGGCGTGTTT
GCTCGATCAATGGAAGAGATGAAACACTGCCTTTTGTGCTTTCTCAAGCTATTTCAGCGACAAAAAAGGAGTTTGGAGCT
TTGGAAACATTTTGTAGCCAAAGATCAAGTTAACCTGAATCGGGCTTCAGAGTGGATGACCTATTGGATTGAAGTCTTGA
ATTGTAGTCTAATAGCGTTTAACAGTCTTAGCAACTTGGCAAAATGCTTGTCTCGATTTTCCTGAATGATGCTTGCTGAA
ATCAGTTCTTGATCTGATGTATCGGTGTACGCTATTACCCTGATGACTCGGGAGCTGTTATGACTTCATTATTTTCAAAC
TCCCCTTCCCTCTCGCAAGTTATGAACAACGGGTTTGCAATGATCGCTCAAATCCGGTTGTGGGTTGTGTCACTTGTTTC
TTATCCTGGATAGATGTTAGGAGTGATTTGAGCAGAGACCTTTTGCAATTAAGGGATGGTTGTATCAAAAAACAAACCTC
TGAATACTCTTCCAACACCTCAACAACTTGAGTACAATTACTTAGTTGATCGGAAAGATAGTTGTAATAGTTGCCACTCA
ATGGTTTGCAATACAAAAGTAGCTATTTCTTGGTCCAAAAAA
>GYJ|c23983_g1
GGTGGAGTTGGTCCGTACAGCAGTCTGGATGTCAGTCACCATCTGAATGCAGTCCTGGCAAACGTCCCCATTATCCTTTG
GCTGGGGCTTGCTGCGGGGGCCGTCCTGAGGGTAGAGGAGGAGAGGGATGTTGGCCATGAAGGGGGCCACCACCTCAGTC
ATGTCCAGCTCTGGGATCTTATTGGACTCCAGCTGCTTCTGGTGATTCAGCTCTGCTAGGTGCTTCTGGAGAGACTCGCA
GAGGTTGAGAGCAGAGCACACCTCCCCAGGACGGCTCATTTCTCCTTTAATGATGTCCAGGATGACAGGGAGGTAGGAGT
CCACTATCTCCTTGCATGAAGCAGACATGTTCGGTTTCGGAAGCCAGTCACAGGTCTTCTCCAAGTAAACAAGGATCTCC
TCCTCAGTGGCATTGTCCTTCAGCATATCACCAGCTGCGGTGACAACGTCTTTGCATATGTCGCAGGGAAGGGATTTCAC
TGTTGGCTTGTTCCAAACGGTCTGCAGGC
>GYJ|c18634_g1
GGGAATCATCAACATCAATATCGTCGCCGAAGACTCGGCTGCCCCTGCCCGGGTGTTGCGATCCTCATCAACCATAGCTA
CCTGTCAGATTATCACCGTCGTTTTCAGAACGTGCTCTTAATCGACCTACTTGTTCCTGATTGCCTGGTAGCTTGCATTA
TCTGTGGATCAGGTCTTTCCGTGTCGGTCGCCCAGCTCGGTATTCATGATGGAATTGAG
>GYJ|c30759_g1
GACACGAAGGACACCAGATTACTTCTTGTGATTCACTCTCTTGGATGTTCCCTACTTGTTTTTCTGCCAGCAAACTTTTG
GCTGCTACTTGGTCTACGAATCTGCTCTTTTATGAACATGCAAGTGTTGTTGATATCAAAGCTTTTCCGCGTTTCTAGTG
GTCTGCATTATCTTCGAAGTATGCTTCACAAATTGAATGGAAGAAGCAAGTAAAATGATCAGGTATTTCTTGTAAGGGTC
TTTGTTATTTTAGTTTGAAACTTTAT
>GYJ|c18380_g1
AGTTGAGGACGATGGATTTTCAAGTTGAGTGATTTTGTGTTTTTTGGATTAGCTGCTCTTTTCTTTTACCACTCCTGCTC
CCCTCTCCCATTTTCTAAGCACCTATACGTTCATGGCTTTGTGTTTGTGTATTTTTGGTGTTTGCATTTTCTGTTTCATT
TTTTGGTGAAGTTGCTTTTTTAACTTTTTGAGTCTATGGTGGATGATTATGTGTTGTGTTTTTTTCCTGCCTGTATTACT
TCTCCTCATCCTGCTTTCTCTTAAACAAAAAAATAAGAAAATATACTTACAAAAGTTTGTGCTTTTTTACTTAAAAAAAT
CCATAACATCAAACAGGCGATTATAATGTTTTTACAAAG
>GYJ|c16877_g1
AGCGAGACGGTATTCAGTGCCTAAGAGGCGGAGAACTAATAATGGTTATGCTGAACGCTCGCAGTCACTTTTGCAAATTG
ATCCTTTCGACGCAGAATTCTTGCAGCCTTTGAGCCAATACAACTCTGATGGCGAAAGTGATGTACCAAGGTCACCTACC
GATGTCGAGGGTCTGACTACAGCATCAAACATTGGTATCCAACGGCGGTCATCTGGTGGAAAGAGACGAAGAGAAGACGA
CGATGATGATCAACCGGAATATACTTCTGTCCCCACCCAGAATGTGTCACCAATTTCGATGGTGAGCAATGCGGGGGGTC
CAGTTGATACAGCACTACCCCTTAAAGGATTGAAGATTGTTATCATCCATATCAAAGACGATTTTGACGACGATAAAGAT
GTTAGACAAAGTATTCTAGCGAATTTAAAAAGGCTGGGAGAAAAGGCGGGATTAGGTTGCGAGTTCGAGCTAGCAGAGAC
CGGGGGTTCGATGTTCTTCTAGGCGTACAATTTTTCTTTTTTATGATTCCCAGGACTCGTTATGTTCTTTTTATTGGCGA
ATATTGGCATTTGGGCTTTGATATCCTTTGGGGGATGGAAACGGCTTAAGTTACTACTATTGTCTTTTGTTTCTGGGTAT
TATTTATGATACCTATGATATCCTTTGGGATGTTTTTCTTCCGTTACTTTATATCCTTCTTGTATATACTTATAGCCTAT
ACCTCCTTTTCTTCTTCTTCTTTTTTATGTTATTCCGAGTTATGCGGAGTTGTTGGTTCTTCGTTCGTATTCCCTTTATC
GTACCTGCTGGTAGCGGAAGAGTGTGTATTCTATTTTCCCAGGATTGGAATAGTATATCGTTTGGAGTTTTTTAGCCATC
GGTGGCGTCG
>GYJ|c18203_g1
GGGGGTTGCACCATCACTGCAAATGTATCCTTTCCCAGCAACACATTTGTTATTGTATATTTCCTCTTCATCTGAGCAAG
GATACGGTCGCCCTGATAAACTGTACATGATCGGTCAAAATAGCTGCCTTTGATACGAAAATCAGGGTACCTTTCTGCCT
TATTACCGGCCATGAACACATCAAGGGCAGTCTTGAGCTGAAAAATCGACGATTTCTTTGCACTGAAGGCAAAGCTTTTG
TTGTCGGAGTTGTCC
>GYJ|c28707_g1
GGCCTCCCGCTCGAGTTGCTGCATAGCTGCAAGTCGGATGGCTTCTTCTCGGCGAGCTTCACGCTATGCCTCGCAAGCCT
CCATCCAGCCTTTGGGCAGCCTCAGCCTGAAAGTGCATGACAGCTGACATGCCCGAATTGATTGACACCTGCGCGTGCTC
TACAGCTTCTGACGCACCTCGATAGCATACATTGTCCTTGGAAATCTGCAGTTGTACAGCTCGATCCATCTCCCGCACCT
GCTTTGCAGCTTCCTT
>GYJ|c29456_g1
GCATGGGCTGATCATTATGAAATATTTGGGGCACATTTTCAAGGACTCATGCTCAACGTGGTTGCCAAGTCAACGCAAGA
TAATGTCGAGTCAGGTGGACTCTTTATTCCACTAAATCCGGAGGAGCCAACTCGTGCGCTGAAGGTTAACTGGCGGAAAC
CGAAAGTTAAAGAATCGCATATAGGCTGGGTAGATAGAAAATGGTGTGGGTTTCGGTTAGGACGGGGTTGCACAATGACG
CATTCACGGGCTAAAACAAAACGCGCGATAAACAATGGGCCAACACGCAAGGACTACGAAGCGTCACAGGCTGGTAAGAC
GGTTGTGAGGGGTGACAGATTGTACACGGT
>GYJ|c6022_g1
GTTTGTTCAGTTCTGTGTGCCATGGTGCAAACACTGCAAGAAGATAGATTCATTGTGGGATGAATTTGGAAAGGCTGTTG
AAGGTGAGGACTCAGTGGAGATAGCACAGGTGGATTGCAGCACAAGTAAACCAGTTTGTTCAAAAGTTGACATTCATTCA
TACCCTACATTTAAGTTATTTTACAATGGAGAAGAATATGAAAAGTACACAGGACCCAGGGATGTTGAATCCTTAAAAGC
CTACGTGGAGGATAAAGCAGAAAAACTTGCTAGAGGAGAG
>GYJ|c13871_g1
TGGGGGGCATAAGGCAGTACTGCTGTTACTGGGTGTGGTGGGTGTTGTTATGGGGTTTAACAGTTTCATTGACATTAACA
GAGTGTGGAGCAGGGGAAAGGGGAAAGGGGTCCGTTGGCGTTCCACGGGTGGCCCGGCCTCTGACACAGGACTTGAAGAA
GCTTCCATTTGAGGAAGCGTACATGCCCCTCTTTGGTGACTCCAATGTCCACCCCTCTCCCGATGGAAACTCCGTCAAAC
TTATCCTTGACAAGCGTTCAGGATCGGGATTAATATCCCATGACCTCTACCACTTTGGCTTCTTCAGCGCTTCAATTAAA
TTACCAGAGGACTATACAGCGGGCGTCGTGACGGCCTTCTATACATCAAATGGGGACATATATGAGCACAATCATGACGA
GCTGGACTTTGAATTCCTTGGGAACATAAGGGGAAAAGAGTGGCGTGTTCAAACGAACGTGTATGGCAACGGAAGCACTG
ACTTTGGGAGGGAGGAGAGATATAAGCTCTGGTTCGACCCCAGCGAAGACTTTCACCAGTACACCATCGTCTGGACGGAC
GCACGCATCATATTCTTCATAGACGACATACCGATAAGGGAGGTGGAGCGATTGGAGGCGATGGGGGGGCAGTATCCGTT
GAAACCCATGTCTGTGTATTCCACTATTTGGGACGGTTCGGAGTGGGCGACGGCAGGGGGTCGGTACAAGGTGAATTACA
AGTACGCCCCTTTCACCATGGAGCTTTCCAATCTCATACTGGAAGGCTGTGCCGTGGATCCCATTGAGCAGGAGTCGGAG
GAGAGGGAGAGGGAGAGGG
>GYJ|c4488_g1
AGAATGACACCCCATGAAGTTAGTTACAAATGTAAATAAAGCTGTGTTATGTTCCACACAAGCTGAGTTCCAGCCTAGAG
CGCTGATGCCCGCTCAACCTCCACCAAACTCGACGCACTCCAAATACTTTCAACTTTATCATCATGGCCAACGTCAGGGA
CCCGGCGATTCAAGAAGCTTACGAGGACGTTCGAAATGACAGAACAAACACCAACTGGCTGCTATTGGACTACGAATCGG
ATCGCAGTGATACACTAAAGCTATCTGCCACTGGATCGGGCGGGTTGGAAGAGCTAAAAGATAAACTGGCCAACGAGTCG
GCATCATTTGTCTATTCGCGAATAACGTACGCCAACGACAGGGAATCTTTGCGACACAAGTTTGTTTTGATCATCTGGAT
CGGGTCTGGAGTGAAGGTGATGCGGAAGGCCAAGCTGAGTGTTCACAAGGCAGACGTCAAGGCTGTCTTGCGCCAGTTCA
GTATCGAGGTGCCTGCGAGCTCAATAGAAGACTTGAACAAAGAAGCGATTGTGATCAGACTGAGGAAGGCGGGCGGGGCA
TCCTACGACAAAGCCTGAGCAACTCCTGAGGCTCGACGTCCTCTCCGATGTATTCGTTTTCTCCTCGTTCTCTTCGCTTG
TTCGAGTGAAGGTAGAGACGAGCTATCAGCAGCTATCGCTGATTTTTCGAGCTATTGCTAACTTTTCCTAGTTCGAGGCT
CTTGCAAAGCAACTTATACGCAATAAGACTATTCATCGTTGACTACTCAAACTACTGTCACATATTCATAGAACCAAGAA
GCATGATATAGAAAGAAAATCAGATGTGGAAATCTAGCCATGAAAGATCGTAGTTAGACGAATGATCTTGATTGTCTGCC
AGAACATCTATGAGCACAGGGAAGGCATATGCATGAATAGAAATCCCACCAAATGTCAGCTTAACCTGGGTCAAAAATGC
TGCATCTAGTCCAAGAACAAGAGACAAACCTGAACAGAAAGCAGCAATGCTTTACAAGGTGGCAGATGTTTTATTGTCA
>GYJ|c4904_g1
ATCAAAAACATTGAAGCCTGAAAGAAGGGATTGGAATAATTATTTACAAGAGACTTAAAAATAACTGGTTTCTAGTCAAT
AAAGGATAAAATAAAAATAATAAATGGAAATAACCACCAAATATTTTTCTCAACAATATGTTCGTAATTGTGATAAAGAA
TATCAAATGAGACCAGCAAAGAATCCAGAGTTAAGACCACAAATACCACCCCACTTTTTGATGTGTTTGGATATTAGGAC
TTTGAGATAATAAAGGGTTTTAAATGACACCAGCCACAAATTTGAGGTCAGTCATCTTGTGCAGTTCCAAAAAAAGTTTT
CCACAAATTCCTGGATGATTTTGATCTTAATCAGACCACCCACAA
>GYJ|c12957_g1
ACTTTCCTCCTCTCAAACCCAACTCACCACAACCACACCAATTTCTTTTCCCTTTCCCACTCTATCTCTCTTTTCTCCAA
AAAATGAATCAATCTATTAACTTTAATTCAAAATCTATATATCTTTCCATCCCTTCACCCAAACAATAACAATAACAATA
ATAACAATCACAACAATAATACAAAACTTTTCTCACATCTCTCACTCCTGTCACCTTTCTCATACTTCTTATATTCTTGC
TTTATTTTATTTTTTCATTTTTTTTTCTTCAATTTCCTGTTAAAACAACTCCATCAACTCCACCTCCACTCCTACTTGGC
CACACCAGATTGATAGCCCAAATCACTCCAATCCAAACCATCCCTCTAATCACCAACTCTTGTTCATATACTTTACAGAC
CTTGTCAATCATCCCTTCTCTAAAACCACCACTACCACTTCCACTACCACAAACTCCTTCTGCATCTCTTCTGCTTTCTT
CATCTTTTTCTTCTCCACCTGACCTCATCTCTACTGATCGTCCTTCCTCTGCTGCAATTTCCCCATATGTACTCGCTCCA
GTACTCCGACTGCTCGGCTTGTGACACAGCCATGTGGTCAGCTGTCCAGTCGCTAATGCTAACTCATTGCTCACAAATAC
AAACACTACTGATCCTACCACAAAGTTCATCACTCGATGTCGTGGCCACGGTAATACTTTCAATATACCCTTCGTATCCG
CTGCTAGCCAAAAGTGAAACTGTACAATAAACGTCTCCAACGAGCACTGCCCAAAGTACACAAACAACCTACTATTCGTG
CTCCTCAGAAATCCCGTCGCGTTCCTCAGCACCACAAACGCCCCAATCGGTATCACCGACACAAACGGATGGTAGTGATT
GTAGACAAGCTTGTTTGGCCGGCTTAGCTCAAACCAAAAGAACCACCCAAGTCCAGCCAAGCTGGCCCAAACCGCCACCC
GGTGAACCTGCTCAAAGCGCGCGCCGTGACGCTCGAGAAGCTTGAGCTCTTTTGTTTTTAGATAGGCCAAGGCCGCCAGC
ATGCCCCAGTAGACAATGTACATGTCCAGCCGCACCCGGAACGCCCACTCGCCTGGGTACCATTCCGTGCCACAGAGCCT
GTTCATGATCCCAAAGAGCCCCCTGAGCGGCCAGTCGGCCTTGAAGAAGCCCGCACACAGGCCCGCCGAGCAGGCCAGCT
TGGCAAGCATGAACCCAAGCCGGTCGTTCCACTGATGTCCAATCCACATTGTGCCCCAGATGATCAGGAACCACATGCTC
ACCAGTGGCGAAAAGTAGTATGACAGGTAGTCCGTGTCCATCACGTACGCCAGCGCGACCGTGAGCAGGTTGAGCCGGAC
TAGCACGCTCAGGATGCGGGCAAAGCCATAGTTCTTCTTGCAGTAGTAAAATGTAAAGTGCCCATACCCGCTCATGAACA
GGTATCCCGCCACACAGACCCGGATTGGGTTGTAGATCCCAGATACCTGCGAGCCAGCCAGGTAGTGGTAGATCAGTATC
GCAATTTGCATCCAGCCCTTCCACTCGTCCGTCTGCTCCCGGTTCAGCAAGCCCAGATCACCCTTTTCTGATGTCCGCGC
GGTGAGTAGCCCAGCAGCCAAGGCAAGCAGGTTGAGGAGCCCAAACTGGAGCGCATCAAATTGCTTCTGCTCCTTGTTGA
ACAGGGTTGTCCGGTCACTCAGGAAGAGCAAGATCACCGCTGCCCCAAACGTTGCCAGTGGCGCGAGATGGTCCCTGGCG
GGAAACAAGTAGCTGTAGCCGGCAAGCCACGAGTTTGGGTGGCGAGCCAGATAGAGCCCGATTGGGGCCCAGAGGAGGAG
GAAGAGTAGGAGGAGGGTCTGGACCCAGGTGGGACGGGGGTACTGGGAGCAGCAGGTCTTGTCGAGAGGAAACTTTTTCG
GGAGCTGGTCGTTGCAGCGCAGGTTGAGGACGATCCTTGCCTGGATGTCGGCGATCCGGTTGGAATAGTGGAGCCCGTCG
CGAGTCTCCGACTCTGCGCCGGCGGCCATTAGGTTCATGACAGATGGGATCGCAATCTGGGCACCCGGGCTGGCAGCGAG
CTTCTGCAAGCCATAGAGATTCATCGCGGCCACGTCTGCAGGGGAAATGGTTTGCTTGCGGATGGGTGAGAGCTTCTCGA
TCAGGGGCAGCTCGACGGGCAAGAGGACAAGCTCGTCGGCGATTGGGGGACGGCCAGACGTGACATGAGCGGCATCAAAA
AGGTTGTCAATCGTGGACTTCCAGCGGGGGACGCCAAGCTGCTGGCGCAGGTACCAGAGTCCGGAGCCAACGACGACGAG
TGCGGGACGGGAGGAGGCTGGGGGTTGGAGAGGGAGACTGGTAGTCGTGCGTGAGGGCAGGTTTGATTGAAGCTTGCGCG
AGAGCAGGTCGTTCCAGACCGTGGTATTCAAAAAGGGGTCCCACACAAAGCGCCACTCGATACCGCCAGCGTCAATGAGG
CGGTCAGAATGCTTTGCCTGGCCGTCGGGGGAGATGGAGGGGTCGAGAGTGCGAAGGGTGCCGTAAAAGAGGACGCGGGT
GACCGAGTCGCCAATAAAAATGACAGAGCGGCCAGCAAGACAGTCGACGAGGGCCTTTGGCTTGTAGGGATGGAGCATGC
AGCCGTCTGGCTGCCAGTTTTTGTAGCGGGGACCATCGAGCCATCGACCGGTGTGTAGGAGAGCGTTGCAATGGTAAGGG
TCTGACCAATCGCGGATAAGGAGACGGTAAGAAGCGAGGGCGAGGAGGATGGCGATTAGCGAGGCATGGAGATGAAGAGA
GGACAAAGGAGTTGAGTGAGAGAATGACCGAATGACTGACAGCATTGTTGGGATGGGATGGAACAGACAGGGAGATGGAG
AGTGAGAGTGAGAGGCGAGAGGGGATGTTTGGGAAAAGTGAAGGGAAGGGAAAGGGAAGGGAAAGGGAAGGGAAAGGGAA
GGGAAAGGG
>GYJ|c11759_g1
GTAAAGGTGGTGATACAAGACCCAAGATATAGAGTTACTACTCACAACCAGAGTCTTTTGAACATCCATCTGTCTGCTCC
TTTTGGGCCTTTTAATATCCTGTTCGGAACGACCGATTTTTTCGCACTTTATCATGTCTCAACTTTTCCACTATCCAGAA
TCGATTGGCAAAAGGCTTCGAGTACAACTCGGTTGATGGGCTGGCCAGTAGCCATCTCTTATTAGGCTTGAAGTTAGTGA
CGGGTGGACCAGCCAACAGTTCCAGGGACGCTGCCGAAGCTTTCCAACGATTTCCAGAGCAAGCCGACTTCAGTCTGCTT
CTTGTCCATGAGCTCTAGTCCAGCTGCTCGCTCACCGGCCCGCCGTTCTCCACATCTTCTCTCTTGCTCTTTGACAATAC
CAGCCCCACCAGTGCCCACGCCCACGCCCACGCGACCCTGACCTATCTTAGATCTAGTCTGAATAACATTCACCTATACC
TATCATCCATCTCGGCTCGGCTTCAGCTCGCTAATCTCTTTTTCGATTCTGGTATCCTAACGCTTGTTAGCAGCCACATA
CCGAACGCTGCAGAGTTCATGTTCGAGAAATACGGACGCGATTTATTGAACCTGAATAACTCGACGCATCACCATCAACT
GCTGACCTCCTTTCCGACTACCAATCTCTTTCGTTGACTTGACTTGTCTCAATTCAACTGCACTTTTCGTCTGACTCTGT
TCAGAGAGTTGTCCAATTGCCTATTCTATTCAGTTGCATTGTTATCTCTGTGACCTCTTGGTTCCCCCTGCCTCATTGTC
TATCGCCTGACTTTCGGCCTAAGCCTCGAGGATTGTGAACTCGCTCCTTTTTCTTTCTGGAGTCCGACTGGTACTCTGAG
TTTTCTGCCTCGACTGGTGCTGCATCGGCGTGTCTCCTGTTTGATTTGCGGTGAGGAGGGGCTCCGATTGCGCATATCCG
TCGACGGTTTGCGAGGTGTTGAAGAGTGGTACTTGGCGTGTGTTTGTGTGTGAGTGCTCCTAATGCTTGAGCAGTCAATC
TGAGCTCCTGCGCCTTACGAGACTGGTGAGTATTCATCATTTGGCCGACTTGAAGTGCAACAAAGCTTTCCATTTGCTTT
TTATGTCCCAAGACACGATATTCCGTCTCTCATCTCCCATCATACGTGTATCCAGGAGCCCCGGCTAGATCTGTCATTAT
ACTTGATATGAGTAGATAATAATAGGAATCGACCTGATCAAAAGCGCTTGGAAGGAATACTGATTTCGAGCGAGGTATTT
TTGCTTCCGGACTGACCTAGGCCCTGGCAGCAATTTCAGACCGACAGATCTCACCTTGACGAACTTGGAAGCAAGTGGGT
ACATAATTGGTTGCTCCTATATATTTTATTCCCAATCCAGCACCCACACAGGTATATCTTCTCATCTTCTGTCCATGGTT
CAACTTGCTCTTCTGGAAAACTCCTGCTGGATCTCTCCTACCACGAGTCCAGATCTGATCGAGCAGAGTGTGAGCAAACA
GCGATTTGAGCACGCGCGCGCTCGTGATCCGGAAATGTCCCACCAGCACAGTCCCGAGTCAGACTCGGATGCCACTGGCT
CCTCGGAGGGGGTCGATTATCTCCAGTTGTACTTTGGCCAGCCCGCCCCGCCGAGAACGGGGTACCCGTTCGACTTTGGC
ATCCCCCGGGGCTATGGCGACAGCCTCGAGCTGGGTAGCGAGCTGGCGTCGATCTTGTTCCCTCGGGAGGAGGAACAGGC
AAGCGCTGATGTACGTGACCGGATGGGCAGTGGGCGAGACAGCATCGGGCTCCCGAGCGCCGGTTTCGGGCCGGATGGCG
CGCAGCTGAGTCATC
>GYJ|c5896_g1
CATCCCCTCAGGCCATCATCTGCTTCTCCCATATTCTCATCGTCCCTCTTTCTTCATCATGGCAACTTACCCATCCCAGC
AAAATCTTGCCCCATCCGCTCACGCCTACTCCAAAACTCCATCCCCCGGACCATCCGGCCGTCTGCAACAAGGTACCAAA
GTACAAGTCGGAAAATACGTCGTCCAGGTGGAGAAATTTCTCAGTGAAGGTGGCTTCGCGCATGTTTACGTAGCCAGTCT
AGTGTCTCCTTCCAGTGTTCAAGGGTTTTCTCCGTCTCAGAACCGATTTGTGCTCAAGAGAATGGCCGTACCCGACAAGG
CCGGTCTTGTCGAAGTGCGCCGGGAAGTCGACGTCATGAAACAGCTCCGGCCTCACAAACACGTCGTTTATTTTATCGAA
GCTTCAGCTTCCTCGCTTCCTGGTACATCGGGTTACGAAATTTTCATCTTGATGGAATGGTGTCCTGGCGGTGGAATCAT
CGACCTGCTAAATTCGCGACTCCAGAATCGCTTGACGGAGTCTGAGATCTTGAAAATATTTAGCGACACGGTCGACGCAG
TTGCCCATATGCATGGTCAAACCCCTGTCTTGATGCACCGCGATCTCAAGGTTATTCAATCGTCAAGTCCCACGCGCCGA
AAAGGCTTCAGCTGATTCCAATCAGCGTTGTTCGCATAGGTTGAAAATATCCTGGTGGCATCTTCCAACCTTTACAAATT
GTGTGACTTTGGCTCAACTACAACTCCGTCACCCCGACCTCCACAAAGCACGGCAGAAATCCAAGCCTTAGAAGCCGATC
TGAACAAGCATACGACATTACAGTACCGAGCGCCTGAAATGGTGGATGTTTGGAGCCGGAAGGGTGTTACAGAAAAAGCT
GACATCTGGGCTTTGGGTGTCTTCTTGTATAAACTTTGCTACTACACCACCCCTTTCGAGGAACATGGGCCACTTGCCAT
CATGAACGTTCAATACAAGGTCCCTTCTTATCCCGCTTACAGCAATTCTATCAAGTATCTGATTGGTACTATGCTTCAAG
AGCTAGCTCAATCCCGCCCCGACATTTGGCAAGTCCACGAGCACACTTGCAAATTGCGCGGTATAAACCCTTATCTGATC
CGTCCAAGGCGGAAGGAATCTCTCAAGGCCAATGTCACAAATCCCTCTCAGGTGGCGAACGTAGCCCCCACGCGAGCCTC
CGACCCCAAAGCCGGAACAAATGGGCTGGGTTCTATCTTCAAAGTACCTTCTCCGCCTAGGGCCTCGCCAAACACCACAG
AAGCCGTGGTCCCTATGCGAAGGGGTAGGCCTCCGGTCAAGGCGAAACCGGCGGGGGTTGCAGAGAATAATCAGATTATT
TCAATGCATGCGGAATCGTTGGCCTCGCCTCTCAATGCGACGTCTGGTTCGCCCCCGGAAGAATCTGATTTGTTTGCTCG
TGAAGCTGCCGCTGGGTTCGGAGACGCCTTCTTGTCACCCAAACCTCACTTAACTTCTGCTCTTCCCACCCCGAAGCTTG
GCCCGCGGACCTTCGATAATAAGCATGCGCCCATATCCAGCCCTAACCGCCTTGAGCCCGCGCGCCACTCCTCGCAACCA
ATGAATATGAGTCGACAAGAATCCAAAGACTCGTCATCAGCCTTTGAAGACCTGGTGCCACCTCGGAAGATGAATCCAAT
CAAGAGCATGAATGAGATTCGCAGCGATCGTGCACACGTTGACTCTGCTTTGACTACTCGGTTGGATTCACCAAGACTGG
GTAACAATGTCATGTCCTCTTTCGCCGCATCTAAGCAACTTGGCGTTCCTCAACCCGGTCAAAGTTCTCTCTCGCGCTTA
GGAAGTCTTTCGCAGAAAACTGGTCCTGGAACATGCTCTTCGGAAACCCCCCGCCTTGCAAGTAACAGAAAAATCAGTCT
AACACAAAGGACAGGGCCCGCAGTGACTTGTTCAACACCTTCGACTGCTAGCCAACCTGTCCCTTCCTTGTCAGATTGGC
TGAAAAAAGACCAAGCAAAGCTGGCTCCCAGTCAGAAGATGTCACCGTCGCATCAAGCCTTCGACCTTTTGACTGGCGAA
ACCAGTGAAATGCATGAATTTTTCCCACCATCTTTCGACTTTTCCGCGACCTCTGGAATCCATCGGGACAGTCCAAAAGC
AAGCACCCAAGATGAATCTAAACCCAAACCTTACTTGGCATTGCAAGGAGGCAAGCTACGCATGAACATGGCTACCGGCG
CTAACTTCACTCTTGCTTCAGGGCTAGTCAGCAAGCATTCCAATGTGGGCTCAACACAAGATGCTCCTAGGAGACACGTA
CAAGGTGGATCATCAGCGAGTAGTTCTGACGAAGAACCCGAAGATGCCGAAGGCCCGCGACGGCACCAAGGACCAGGATT
ATCGGCGAAGCCGGTCGGGTTATCGCAGCCAACAAAACCAACATTCACTTCTCATCAGCTTTTGAATGAACCTTCTCGAG
AGGTCTCCACTCAGTCGACCAAACCAACAACTCCTGCCTTTGAAGCCGAAAGTGGAACCGCCTCTCGAGAGTTTCACCCC
GTGCTCGATCGAAGCGCTTCATCATCTACACCGGCGACCGACTCGGAGGTTATGACGGAAGAAGATGAGGATTTGAAAGC
CAAGAGACGAGCTGCAATCGCCAAATTTGCGCCTTCTGCAAATCAGCTTTCATCAAACGATGCCTCGGAGCAGATCGAAC
GGGACCCGTTCTCGTCTCGAGCCAAGAACCGATCAACGTCACCCCAAGCCAGAACCCCAACAACCGCAATGAACAAGCCA
ATGAAAAAAAACATTGGCCCACCCTTGAGAGCGCCCAAGCCTCAGTCTTTGAAATCTGTGGCCGCAATCACTGATCTAGT
ATCTCGCTACGAAAACTTGTCTGCTGCCGGTAGCGCTCCAATCTCTCCAATATCTCCATCTACACCCAAATTTCTGGGTA
CGACGATGGGTAAAGTAAACCAAGCTGGTGTGAATAAGCGACAGTCACTGACCATTTTCAAACCTTCGGCTGGTCCAAGC
TTTGGGTTCGATGGCGCCGGAACATCACTATTGACCAAGACCGCGCACATCCCAAAGAAGTCACTCGGACCTGGCCTATC
TTGCAATCAACACCGGACATCCGATTCAATGAACACATTACACCAAGAAGAAACAGAGGAAGAAGAAAGCTTTAGTGGCG
TAAATGACATGAAATCCAAGTGGGAGACTGGAGCAGTCAAACGTGCTGAACAGAAAAACAAAGCACCTAGAACTGATTAC
GGACAAACTTGAACCTTTTCTCTGTATGTGTATCATTTTACGACAAATAAATAAAACGCAATCTTTGTTTTCGTTTCTCA
AAATAGAAAAAGAAGGCTGGTTGAGTGTGCTTTGTAATTTTGGCTGCTTCGTCCTCTACCCAGCATTTTGCTGATGATGT
TTTTGTCTTAAGATAATTTCTACCGTTTCTCTCACATTCAAATTTTTGCAAAACAAAGAAACCAATGGTACAACAGTAGA
ATGATCGGTCAATCGGCATTGTTTCAATTATTTTGTATTACATGAGGTTAATCTGCGCTTTTGGTGTTTGACTTCAGAGA
CAGACTTGATGTTTTTTTTATTGGATGGGCAGTGTTTGATTAGGTCTGTGGAACGGAAGAGAGAAATTTGGGTTTGTATA
CACTTCAAGTTCAAAATGTGATGTGAGTCTTTGACTAACGAGATCACCGTCAACCCATCATGGGGTTCTAGCTCATTGGT
AGAGCGCTCGCTTAGCATCTTTGGATTGCGAGAGGCACCGGGTTCGATTCCCTGG
>GYJ|c8638_g1
TCAGCCCAGCCAGATTCCTGGTCATAGGTTTGGTCAACGGGTGATTCCTTTGTCCACATTGGCGTGTGACCGACAAAGAC
GAGCTTGCGAGACCGATAAGGGCCAGAGACGAAGGACCACTCGAGCGCTTTCAGCGCAAGAACGGCTCCCGCTAGGCCAT
TGAACATGTTTCGGCCTGGATTGGCTTCTACCGGTAGGGCAGGTGCCCTGAACGGGAACAAGATCCACCAGGAGATGGTG
AGCGGTGCGAGCGCATACCTTATCCATCGCGCACCCGGTGAGCCCTCGAAGCGGGGGTGAAGAAGGGAAGCTTGGAAGAA
AGTGAGCGCCAGGATGAACGGAGAG
>GYJ|c22927_g1
TGGGCATCCTAGGACATTACTCCAACCGATGCAATTTCCCATTCTCCAGCCGCTAACTTCCTATTTAGTGCTTGTCCATA
CCAAGAGCATTCTTGGTCTTGTCGACAATGCTCTCACCAGTACCACCACTGGTGTGCTCGTCCTTGGAGCGACCCATCTT
GTCAGCGGCGGATTGGCCAGAAGACTTCTCGGAGTCTGGGACGACAGAACGAGAGAGCTTGTCACCAGTATCAGTAACGC
CTTCCTTGACTTTTTGGGTTGTA
>GYJ|c6520_g1
GTCGTAATCGCGTGTAGCCATGGCTTTCCATGTTCGAACTTGGAGATAGGCGAGATCAACTTGGCGCTTCATGCAGCAGG
AGCACCTGCTAACAGCACTTGTTCTAACGCCAAGCCCATATTTTCTGGCAAACAGGTCCCAGCTATTACATGTGCCTAAT
TGTCGTTAGGGTTGTATGAATTATCTACTAGTTATATGATAATAGGGTATA
>GYJ|c23599_g1
ATAAAACACCGGAACCAGCCGTCGATCTTGAAGTCCGTGCCGTTACTACTAAGGGGTTTAGGTTCCTACCAAAGATACCT
AACCCAGAAACATGGGTTTCCTTCTCCTGGGTGGCATATAACCCAGATGCCGGGGGAATTATTAGTGGGTTTTTAGAGTT
TGGAAGTAGGAAGCATGATTACGGAGACAGCGGGAGGGTAGAGTTCCCACCCGGAGCCTTTAGTCAGAGACCAAGGGTTT
TAGCAGCATTGCATGGGTTCGCATTTTTCCCCATGACGGAAGATGAACAATCAGATGTGAAAACTAATGCGAAGGGAGTG
GTGGAT
>GYJ|c17981_g1
GGGCTCTCCAAGCATTGGGAGGATGGGAAGATGAGCTTGAATATTGTCAGCAGCTCCTAGCAGATGACATATTTAATAAT
TCTGCTTGGAATCAGAGGTACTTTGTCATAACAAAGAGCCCCTTTTTGGGAGGTTTTCAAAATATGAGAGATTCTGAAGT
AAGCTTCTGTACTGAGGCCATCCTGAAAAATCCTGATAATGAAAGCCCATGGAGATATTTGAGAGGGCTCTACAAGGG
>GYJ|c16603_g1
GGGTGATTTATCTTTGCATTAAACAGAGTGTAAAGAATTCAACTTTACCTAGCAATAAGGGGGAAAAAAATCTATCAATT
TTACTTCCTGGAAACCTCTGATAGATAGCATAAAATAGCACTCATTAATGAGAGATTCATTCATACAACCATTTTCAGGT
CAAGTAAATTGGTCATTCGAAGTCTTGAAAGAGCTTCTCTCCTCATGGGAGGAATCAAATTTGTTTAAAACAAGTTGAAT
ACTCTCCTTACGTCAAACACATTTTTCCAGCTCAAGCAACATTTCTTTGAAAAAAATGGATTCCCTGGGGCCCAGTGTCT
TTGGGTACCCAGGACCAATGGGATTGTTTATCAATTTTTTCTGGCTAACTCATTGACTTTTATCTAATTTTGCGCAAAGG
GCAGAATAATGAGGATACCGCTGCCCCACCCGAGATGATTGAAGTAGATTTACTACAGAAATTTTAACTCGACGAGATGA
AAATGTGATGGTATGTATCAATGGCGTTTTAAGAGCACTCAACGCTCGCCCCTGCCGGGTTCGTATCAGCGAATTCGTCG
TTTATGTTTTTGAAGGACTTCCGACTTCAGCAGTCGCATCGCCTCTCGGCTTTCTGGATCGTCGCACTCTGGGAAATTCA
TTTTGAGTATCTCGATGTCTACCTTGAGCTCCTCCCGCTCAGCCTCCCGGACCCTCAAATTCATCTCTCGTTCTACCCGG
TCAGCTTCTCGAACCCGGGCCTCGTTCTCGGCCGCGAACCGTTCGCGGTCGAGCGCCAGCCTTTCGCGAGCAATCGCATT
GGCCTCCTGGGACTCCTCTGTCGCGCGTTTGTCGACGAGCGTGAGCCGTTTGCGGAGGATTTCGAGCTCGGTATCCGACT
CGGCCGGCTCAGAGCCCCACCGTGTCGTCGGCATTTTGCGTTTTCTTTTGATGCCCATCTGTTGAGATCCGGCGTTGGAA
GACCGAACGGTTGCTTGGCCATTGTTCTCTGTCAAGTTAATCTTGGTCTCTAGCGGCACTCGGATCGACTGGTGGCCATT
CAGATGGGAAGGGCTCGACTCGGACGATTGCGCCGCACCGACACCATTCGAGCACGACGACCCAGCGCCAGTCTTGGCGA
GCGTCAGCGCCTGAAACTTGGGTGTATCCCGGACGATCTCCCAGACGGTTTCAAACTGGAACTGGCGATGCCGCTGGGTC
TTGGCGATCGACTGCTCACTGAAGCATTCGTGTGCCATCCGGCGACAATGTTCCTGGCTCGGGACTGTGTCCGGATGGGC
TTGCAGGAGTCTATTATAGATTTGATGGTAAATAGTGTTGAATCGAAGACACGCAGGCTGCAAGATCCCCCAGCGTTCTC
GAACACCGGCCGGGGTTCGGGGGACGCCATGCCAGTTCTTGCTGAAATGGTCACCGAGCCTGCGGTAAAATTCCTCGCCA
CGCTGGTGCTGTTCGCTAGCAAAGAACGGATCGAGACTGACGGCGACCCAGGAGCGAGCGAGCTGCTCGTCTTCCTTGGA
GGTCCAGTTTGGGGAACGCTGTCTCTTGGACGCGCAGATGCCGGCGAAGAGGGACGAGTCGGCGATGGTGCTGATGCTGG
TGTTGCCGAGGTCAGAATGATGGCCAAGCGACGCGGGCGATTCGGTGGTGATTCCGGCGAGAAGGGGGTCGAACTTAACC
ATTGAGTGGTTTGCCGAGTCTGAGTCATGGCCCGGCGACCGGAGCTGGTCCATGGGCCCCATCCCGGCTCGGCGACGAGC
AGTCTGCCGCTCGGGTGGCGATGAATTAACTTGCCTTTGCCTTTGCCGACAAGTCAACCGGAACTTGCGCGCTCCGGTGA
GTTAATCTAGCTTACTGTAGCCTAGACGAGCCGACTCTAGATCTGGGTTGGACTTGGCCCTGGGCTGGTAAAACTGGGTG
CGGTCCGATTGCTGGCTCAGAGCTGGTGGTGCGGCGTGACTG
>GYJ|c7314_g1
AGCATTTGCTCTGGAAAGGCAATCACTTGATCACCACTGTCGTCTACAATCCTCGACCTACCCAACGATCAATACCAGAC
CAGCAAGATGGTTCGAAATGCCGGAAAGTTCGGCAAGCCCAAACGAGGTGGAAAGAAGCAGTTCACGGAGGACTTGCGAC
CGTTGGACGACGGTCAGAATAACTCCGGAAGCTCGTCTGAGGAGGAGGACTCAGAGGAAGAGGGATCAGACGAATCGGGT
GGCGAGGCAGAGGATCAGAAGCTGAGCTCGAAGTTGGCCGCCACCTCGATCGGCGGCGCATCGTCCAGCCCACAAGCTTC
CACTGCTGAGACTCGAGCAGCGCGTAAGGCAGCCAAGAAAAAGGCCTCGGGAAAATCATCCAGCGGGAAGAACGCGGCTC
AAGAGGGCGATTCAGATGACGAGGACGACGACGACGACAAGGACGGCGAGCTGGTCAATCCGAATCATGGAGTCCAGAAG
CAAGTCAAAGTTAGCGAAATTTCAAAAGTTGCAGCCAGTCCAATGAACAGGAAAGAGCGAGAAGCTATTGAGAAGAAAGC
GGCTGCGGAAAGATATCGAAAGCTTCATCGTGGGTGCCATTTGTGTGAAAAGTGCGCTCCTAAATTTTCTACGACCCATA
ACGTTAACTTGTTATTGTGTGTGTGTGTGTGTTTGGTCAAACATTTTGGTAGTTGCTGGGAAAACGGATGAGGCAAAGGT
GGATTTAGCTCGACTAGCCCAGATTCGAAAAGAACGCGAACAGGCTGCCGCGTTTAGGAAAGCTGAAGCAGAAGCCAAAG
CCAAGGAAGCAGCAGACAAGGCCGCCCTCTCAGGTCGAAAGAAAAAGACTTGATTGCTAGTTGTTATTTTTGATTATTAT
TTTTTGATCAACTTGAAAACCTCAGCATTTTTTTTAGATAACAGAGGTTCCTTGGGAGAATGATGTTGTATGGAAAAAAC
CACTAGCAAATGAAATATATAATGAAATTAAATTTGAAAAAAA
>GYJ|c15588_g1
TGATGATAGCTTGGTCATTTTTCCAAGGAAGTGATCTTACAGACAGTCTTTGGCAGAGAAACCCAGGATGAGCCTGGCAA
TCTAAACCAGTCTCTCCATCAGATGCCTTGAAGATATTGGACCAGGGCCAGTCCTTGGTGGTCAAGCCGTCCTACTTTCT
AGCGGCCTGGGCACTTGAACCAGTCTCTCTTGACCATTTCCAGCCTCAAATCATGGCCTTCCCTCGTCTCGCTTCCTACA
AGCCCTACTGCCATTTTCTTAAATACAGTCTACACCCTTTCTCGCTCACACTCACCTCTTCTATCAAGTCAACTTCATCG
ACTCTTTTCCTTCTATCGTCGCCCCTAAAGTCCTACTCAACCTCTCCTGCTCGTAACTCAAACGTAAATGCCTTCTCTGC
CTGCTTGCCCTGCTTTCGGTCCCTCGAACGGCATATCGAGGTCCTTGGAGGACCGGCTGATTTCTATAGCTCATTGTTGG
ATATGATTTCAAGGGCGCGGCGACGGATATTCATTGCAAGCTTGTACATTGGCAAAGAAGAAAACGAGCTCGTCGAGGCT
CTCATGCGTGCCCTAGAGCGGAACGAGAATTTAGAGTTGACCGTTCTGGTCGACTACCTCCGTTCGACCAGAGAGCATCC
TCGACCGAGCTCGGCCTCGCTCTTGGCTCAGCTCAAGAACCGCTTCCCGAGCCAAGTCGATATCCGCCTCTTCCACACCC
CTGAATTATTCGGGCTAAAAAAGGCGCTGATCCCCAGACGGTTCGACGAAGGATGGGGGTTGCAGCACATGAAGATCTAC
GGGGCTGATGAGCAGGTGATCATGATGCAAACCTAAGTCGGGATTACTTTACGAACCGACAAGATAGGTACATCAGTTTC
TCTCACCAGGCCGGCCTGACTGATTACCTCGCTGAGCTCTGCCAGACGACGTGCTCAATGTCCTACCGGCTAGAGCAAAG
CGCTGATCCAGCAAGTTTGAGGATCGTGTGGCCTGAGAGCAATGCGATTTGCGAGCCAATCCGGTCCAAGCGCGCCTCTA
CCGAGTTCAAGACGGCGGGCAGAGAACGGTTCAAGCTTTTCACCGAGAGATGGCGTCGGAAAACAATCCAAGAGAGCAGT
CGATCTGGGCCGGCAGCCGCCAGAGAGCAAGTGTCAATCGTTCCAGTCTTACAAATGGGCCCGTTTGGCATCGATCAGGA
AACGTCAGTGGTGGTGCCGAAACTGATCCAACTCACTCAAAGTCTGTCGAGCAGAGAGGGTGGGTGGAAGACGCGATTGC
ACTGGACGAGCGGATACTTCAGTCTCCTGAGGGAGTACAAGCAACAGCTATTGATCTCTGATGCAGATGTTAGAATCATC
ACTGCCTCTCCCGAGGCGAATGGGTTTTTTGAATCTAAAGGAGTTTCAAGATACATCCCATCCGCCTACACCTATCTAGA
ACACATGTTTTACAAAGCGATTTGCTCGGCTGGAAAACAAGACCAGATCAAGATTCGCGAATGGATTCGCCCCGGGTGGA
CGTACCATGCCAAAGGTTGGAGATTTTTCAGGCTGCAGGGTGCCGTATGGATAGGATTCTTCAAAACAATCATTCTAGCT
AACTGTCTGTATACACAGGTCTTTGGATTGTGCGTTCGAATGAGTCAAAGGAAACATGCATGTTAGCAACGGTAGGCTCA
TCAAACTTTGGTCGTCGATCAGCTGAACGAGATCTCGAATGCAACCTCGTCCTTGTTAACCATGAGCCGGACGGGAAAAT
GTCTCGGGCATTGGTTAAAGAACTGGACAGGCTAGAAGACTCTGCCACAGGTGTGGTAGACGAGCAATTATTTCGGACCA
AGGACCGAAGAGTTGGGTGGGGTGTCAAGTTGGCAACTAGGTTGATCAGGAATAAGCTGTGATCTATTCAGGGTTGTGTA
GATCTTAATTTGATGTTGGTCATAAGAACGAGAGTCTTGCTAGCCTTTTTATATAGCTTGCCATGTTCGGCCATACACAT
GAAAAGAGAACATGTCAGAGAAATTGAGCTAGGAAATCAAAATCCTGAATTCAAAGAGCATACGCCCAGCTTATCAAGTG
AAAGCTCAAATCAATATCATTCCAATTGTCAAAAGGGACCCACTTTGCTCATACCATCTACCTCCTGTAAATACTAAAAA
TATTGGCTTCTATTGATAGATATATCTGGCAGGTTGTGAATGGTAGGTTGTCAAAACATGAATTAGGAAATATACTGGCA
TTGGTCCTGATGCTTTCACCTACTGAAATGTGATAAGTCTGTTGAAAGTTTGTAATTGAAGTTGA
>GYJ|c26379_g1
GCCCTGTGATTATATTGTAGATTCCCGTGAAGATTAGGGTAGTGCCCAGATCAAGGCCGTTGACAAGAGTGAGTGCAATT
ACTATCGGTACAAACGTGCCCAGGTCGCCAAGTGATCCACTCACCTCAGACCATGCTCTTTTGCAAGCATGGAGGAAGAA
CACATCGACGATAGAACGCGGGAAAGGCTTTTACCTGTAGAAGCAGATAGCTCAGCTTCTTCTGGCTCCGTCTCTCTGTC
TGCAAGGTTGAAACAGAATTTG
>GYJ|c21506_g1
TTGCTTTAGCTAAAATGGCTGCTTTAACAAACGCTGATTACTTCATCGTTTTAACAGCAGTTGACTATGTTAAAGTAAAC
TATGGAAAACCAGATCAAAAAGATTTAAAACACGCAACAAAAGCTGAATTAGAAAAATACATTGAAGAAAAACAATTTGC
TCCAGGAAGCATGTTACCAAAAGTACAAGCTGCTATTAAATTCGTTGAAGAAGGCGGAAAAGCTGCTTTCATCGGAGATT
TAAAAGATTTAG
>GYJ|c26359_g1
GTAACATCTGTTAGAGAATTTCAAAAATGCTTAAAAAGTTACAGTAAATTCTGAATACAGACAAGGTTTCTCCAAAAAAA
ATTAAAAATGACAGGCTGTTTACTGTTTGCAGGAGCTAACACTCTTTCCTCCAAATATATAAGTAAATCAAAACGAAACA
GCTTGCCATCAAAGCCTCGAACTAGAAATTCATCCATGTACTCATGACTCAAGTGCCA
>GYJ|c30895_g1
TTCGATTCTCTGCGAAAACCCCTAGTCGCGACCCAATTGAAGATGACTAAGCGAACGAAGAAGGCTGGTATTGTTGGAAA
GTACGGTACCCGTTATGGTGCCAGCCTGCGAAAGCAGATTAAGAAGATGGAGGTTAGTCAGCACAGCAAATACTTCTGTG
AGTTCTGTGGGAAGTATGCTGTGAAGAGAAAAGCAGTGGGG
>GYJ|c22682_g1
TCTCAAGCAAACAAACAATCACTTTTTATATAAAAAGAAAAAAAAAAGACTCCTGATCACTGGTTTTTCTCATAGAAATT
TGTTTCTCTTTATCAAAGAGATTTTTTTTCAACTAAATGTGATATAAACAGCAAAGTCTCACTCACATTGGAGGCATGGT
GCAAAGGAAATGGCACGTTAACATGAAGACATGGGTTTTAGAATCAAATGGTTTCCTGAGCTGCCTGTGGCACCATCTTT
GAGTTTTTACGGATGGGCTACGATTGAGGATCCTCATCAGGCCTCATGATAGGCTTATACAACCCCAACATGGGCAAAGG
CCAAACACCAGGAAACAATTACTAACAATGACACCCAACTGGGCTTCATTTCATAGAGCAAG
>GYJ|c32297_g1
GGCGGAAATGTTTTCTACAACGGTCCCGTGGGCGAGAACGGCAGCGCTGTGATCAAATATTTTGCTGAGAGAGGCATTCA
CTGCCCGCCCAACAAAAACGTCGCCGAGTTCATTTTGGAGACTGCTGCGAAGAGACCCAAGGGTCCCGATGGTCGTCGGA
TCGATTGGAACGAGGAGTGGCGCAACTCACCAGAAGCAGAGGCCATTATAGCAGAGATCGAAGGGTTGAAGCGTACTCGC
AGCCAG
>GYJ|c25246_g1
ATGGATTTGGGCCAGGATTCAAGATTGCAAAGGGTTACGATTTTGTTGGCGATGCTTACAACGGTTCCAACGTACCAAAA
CCGGGCCCTAGTCCATGTACTAGTTGTGCGCTGCATGGTACTCATATCATGGGAGTCATTTCGGCCAACGAGAACCGCAT
GGGTTTTCGGGGAGTCTGCCCTGAAGCCTCAATGTCTGCTTACCGTGTCTTCGGATGTCAAGAACAAACCAACGACGAAC
TGGTGGCAGCAGGCTTACTTCGCGCATATCGGGATGGAGCCGACGTCTTTTCCATTTCCATCGGCGCTCCTGGGGGATGG
TCCGGTGGTTCGATAGCATCAGTTATAGCTAGTCGGATAGCAAAAAAGCGAGTGGTAATTGTATCAGCTGGCAATATGGG
CCAAGAAGGCATGTTTTATGCCACATCACCTTCCACCGGCGCCGGTGTGCTCTCAGTCGGGAGTGTTCAGTCTACATCTC
TGGTGTCCTATCCTTTCGCCACTTCAACCACAGAAGATACCAAATTCCAGTACTATGCCACCTTCCCCATGAAACCTGGT
GTCTTTCCCCTTTTTCCCATCAGTAGTATACCCAACGCTCGCGATGATGCTTGCCAAAAGTTACCATCGGACATGCCAGA
TTTGTCCGGTTTCGTTGTACTCATCAGACGCTCTGAAACACCTCATTGTACATTTCAAACCCAACTCAACAATCTGCTAG
AACGGGGCACCGAGAGGATCCTTTTTGCAAATAACAATTCTTATCCTGAGTACGTAGCAACTGAAAGCGTTTCGGGAGCC
ACTGTGGGAGTGGTTACTTCAGAAGTTGGTACATTCTTGCGAGATGAATTCTCCAAGAACCCAGGCGAGTTCCAGATCTT
CATTTCTGGAGACCCAACGATTTTGCAAGTTGGCTCGCCCGACAGCGGAAAAGTTAGCCCGTTTTCCAATTATGGACCTA
TGTTTGATCTTGTCTCGCCACAACCAGCGGTCCTAGGCGTCGGTGGGAATGTACTCTCTACTTATCCCGTTAGTTCAGGG
TCATTCGCCATCGCTTCGGGAACATCAATTTCAGCCCCCCAATTGGCTGGGATCGCAGGCTTGATCATGAGCGTACGAGG
AAAACACATTCCACCAAAAGAAGTCTACTCCCGAATAGCAACCTCTGCCACTCCAGTTTCCAATTACAGCGGTTCTGCCA
TTCTTGAATCCGTATGTCATCAGGGCACAGGTCTGGTAGACGCGTGGTGTGCGGCTGTGTCAAACACATTGGTGTCGGCC
TATTCCTTCTCTCTGAATGACACTGCAAATTTCCAGGGGGAGAAATCTTTGTTGATATCCAATCTCGGCAAAGCAACACT
CCATTACACTGTTCAACATGTCCCAGCTGGCACGGCGCTTGCTTTCCAAGTCGGACACGCCCTTCCCAATCCCTGGCCGG
TACCGCTTATCCCACAGGGTGCTAATGTTACATTCTCGGCCAACAAATTCACGATTTCACCCGGGGAAACAGTCAAGATA
AGCATGAACTTTGTGGCGCCGGTAGGATTGGTCGAACAAGAGCTGCCTGTCTACTCTGGATTTGTGGTTCTTAAAACGGA
AACCCCGTGCGAAAGTCACACAATCTCATATTACGGTGTTGCTGCACCTATGAAGGGACGACCAGTGTTGGACGAAGGGA
TTAGCTTTGGAGATAATTACACTCTCCCCGCTCTTGATGGTGGGATCACTGGCTTGCCGGTCGAAGAGGGTCATGTGTTC
ACTTTGAAAGGGGAAGACGTGCCGATTATCGAATATCGATTAGCATTCGGTTCGCCTTTGGTGTTATTTCATCTTGTCGC
AGATGATGCGATCCTCCTACCCTCACCAAAAATCCCGAGCTTCGTTCCCCATGGCACGCTTGCAGCCTTGCAAAACAGTC
ACCGAAAATCGTTCACAAGCTTGCTCGACTTCAAGATCGTCAAAAATGATCCATGGTTACGGACAACTTCTACCTCTAGA
AGACTCGCAAGACGTGACGTCTTGCTTGAAGCCAACCCACCAAACATTAGTCTCCCTATCAGGGACTTCCCTGGACCCCT
TCTTAATCAATTCAAAGGTGTAAAATTGATTGGATCATTAAGATCTTATTCTAATTTGCACAAATGGAACCCCCGTCACA
GTGTGGAAGATAGTGATTCGGTGATCTTTAATGGGACAGTCTATGATCTTAGCGCTACCAACTACCACCTCTCCCGAAGC
ATTAAAGTTCCTAATGGGAACTATCGAATATTAGTACGAGGCCTCAGGATCACAGGCGATCCACGCGACGATGGTTCCTA
TGAAGCTTGGCTTTCACCTAGATTTACCGTTCGCCAAGCTTCGCCAGATTCAACTTCAAATTCTTCACCAACTCACCAGC
AAAATCCAAATACCCCTAATGGATAATAATCATTTTTCGAACCTTGTGTTGTGCATTGGTTTACCCACGATCATAAAGAA
TTGAATGAGTGGTTAGGAAATCTGTACAATAAACAAACTACAAACTGGCCTTCCTCTTGTTTTACTGCTTTTCCATGAGA
TAGCTCTTGAGCTTTATTTCTATTTGCACAAACTTCCACCTCTTACTACTTCATTATGTTGTTGTAATCTTGGAGGTGTG
TAGATAGATTGGAGTTTGGCTTTAACTCAAGTTTGATGAGTTGAGCATTTGTGACCCTCTCAATAGTCGCATTGTATTTA
TCTATCTGTTCAATAGGGACCCTGATGAGAGGACATACAGTTTGATTAATCACGAGACGATGTCATA
>GYJ|c30577_g1
ACCAAAGGTATTGGAGCTGAGCTTGCTGTTGATGCCCAAACTGATAGCACCACTTCGGGAAGTAGCTTTTCCAGTGCTAC
TCAGAGTCCCAAAGGTCCAATCGCCTCTTCAGGCGGATTTGGCTTCACAAGTACCAGGGGAAATGTCTCTGCTCGGGGTC
GCAACGCAGACGCTTCTTCTACCAGTGGTTCTAGCGCTCAAGGAAATTCTGCAGCTGCAGCGGATCGCAAAGGTGCTGCT
GCTCGTGGAGACGGTTCCTCAGGTTCCGCTTCCACTGCGACGGGCCGCACCACTGACAAGAAGAA
>GYJ|c7488_g1
CTCTTCTCTTCTCTTCTCTTCTCATCCAAGTACATTTCTTATTTCTCGACTCGACTCGATTAGTCAGTACAGTCAAGTTG
TACAGTCTACAACTTCAATTCAGTGGCTTGATGGCTTTCAAAGCGTTCTCCAGAGTCCAGTCTACAGATCAGATTCTTTG
GTTTTCTGTGTTTTAAATCTACATATGTAATTCCAATAAATTCTCTGATCTGATCTGATCTGATCTG
>GYJ|c24990_g1
CCAGCTCCTCCACATACTTCGGCTCGACCTCATATCGGTGCCTGTGCCTCTCCCACGCGACGTCCTTGCTGCCATACAGC
TTTCTCAGCTTCGACCCCTCGGTTTTGGGTTCAAAGACCGTCGGCCTCAGACCTAGCCGCATCGTGCCGCCCATGTGCGT
CTTGGAGATCTCGGGCATGAAGCAGATGACGGGGTGTTGTGTTTCTGGCACCAGTTCCGCAGAGTTTGCACCCTCCAGAC
CGCAGACATGTCGGG
>GYJ|c7213_g1
GGCTAATGGACTGCGGGTGAGTGAGTTGAGTCTGGCTCGGCCAATCTGTCTGATCGGCTCTGCCCATGGACATCCTATCC
TATTCTCAGGTCCGGTCCGGTCCGGTCCCGGCTCCCCAGTCTATCAATAGAGATTCTGTGCTATTCCCAATCATGCCTGG
CTCTTGACTGATCATCATGTCTTCTGCCGCCAACCAGCAATCGCATAGAAGCGAATTCG
>GYJ|c19871_g1
GAAGAACAAGGCGGTTGCTGGGAACCATAATCGCAAAGATCGTGGACAGTGGAAGAGGAACCAAGGGATGTTTTAGTTGA
TTTCTCAAGTGATACCGGTGTACTAAAGGAAATTTTATCCAGATTGATTCACCATAACTTGTGAAAAAACATGTGTTTAT
CAGAGATTGTTCCGGAACCTTTGTTTTTGTAAATAGCAAAGGCCGATTTTTACGTGGTTGAGGTTTTCAGTTTGATGTTA
TCAGGGAAAATAAACGATCTACCGG
>GYJ|c29541_g1
AACGCTTCCTGCACAACCAACTGCCTGGCTCCTCTCGCCAAGGTCATCAACGACACTTACGGAATCAAGGATGGCCTCAT
GACCACTGTCCACTCCTATACTGCCACCCAGAAGACCGTCGATGCACCATCTGCGAAAGACTGGCGTGGTGGACGTACCG
CTGCCCAAAATATCATCCCATCCTCCACTGGTGCTGCTAAGGCCGTCGGCAAGGTCATCCCATCTCTAAACGGCAAGTTG
ACCGGCATGGCTTTCCGTGTCCCAACTCCTAATGTTTCCGTCGTTGATCTCACTGTCAACCTTGAGAAGCCTGCCAAGTA
TGCCGAAATCGTCGAGACCCTCAAGGCCGCCGCCGCCGGTGACCTCAAGGGAATCTTGGCCGTTACCGAGGATGAGGTTG
TCTCCACCGATCTTATGGGTAACAATGCCTCCAGCATCTTCGATGTCAAAGCCGGTATTGCTTTGACTGATACCTTCGTC
AAGTTGGTTTCCTGGTATGACAACGAGTGGGGTTACTCCCGTCGTTGCCTGGATCTTATCGACTATATCTCCAAGGTTGA
TAGCCAGTAAACAATTCCACAGCTTGGAGGGTTTTTTCAGTCTCTTTTGGGAAGTCCAATTGGCTATAGCCACTCACTTT
AATATTTGCTTTTTTGGTTGAAGATGGATTGAAGAGAGTTCCTCTCTTTTAACGTCCCCTGTGCGTTTCTTTGGGTTGCT
TTGTGCAACAGGCTGTTTGCTTTGAACTCGTCACGGGAGGCAAGGCATCCTGTATGTAATAAAAGAATAAAAGCCTAGTA
TCCTGGGTGGGA
>GYJ|c8256_g1
CACCAAGTCCGCTGCCAAGGCTGCCAAGAAATAAGCAACTTATTTCTGAACCGACAACCTTCTGCGGGATCTTACGACTT
CGATCACGCGCCCAAGGGCTGATGTACTCGCTTCTACGACGAAATGATCATGTTGGCATGAGCACTCGGCTTTTTTCTGG
AGGCACATAATGAGAGGCAGGAAAAGGCCTAGGAACTCAGTTTAGTGCAAATCAAAAAAAGAATAGAGA
>GYJ|c14956_g1
TCATCTGGCCCTTCAATGGTATCAACTGTTCTATGCACCCTTTCGCTCGATCAGCATTTTTGTAGTATCACCCAGCAAAC
ATGTTGAATGCCACAGGGCGACAATGTGGCAGAAGGCCAACAAGCAACATCCCGATATGCACTGCAGTCCTTGCGGGTGT
GTAAGGAACTGGTCCCTCGTAGGCCGCAGCATCTGAGCGATACGTGTTGAGACAGCCAGTGCAAGGACGTGCGGTCGAAT
GGCCGGACATCAATCGCCCAAATTTGCCCGGCACGCGAGGAGATGGCTGGCCGATTGTGTCCAAGAACTCACGAGCACTT
AGAATTGTATGGGTTGAG
>GYJ|c5707_g1
TGGCTTCACAGACTTTGAACGCGAAGTCGAATGTATGGAGCGTGTCGACCCCAAATTTCCTTTCATCGTTCAAATCGTTG
GTCACTTCAAAACACCATGCTACGACTTTCTCGTAATGGAATACGCCGGTTGTGGAGACTTGCACCTTCTCAAGCCCAAT
GGACCCATGCCGGAATCACGAGTCCGACTATACATTGCTGAGTTGGGATGCGCACTACAGCATCTTCACG
>GYJ|c25184_g1
ATGGATGGAAGAATCCAGAGGCTTTCAAAGCGGATTTTGGTGAGAAATTGCCCCGAAATCAACTTCAGAGGGGAAGCTTT
ATGCCCATGTCCTGGCTTCCATCAAGTTTTGGAGGGGGAAAATGAGATGAATCGCAAGCTTTTTTTCAGTAGCAATTGAT
CTCGAAACTCATTTCAGAATCGTTTCAAAACTTTGCCGAAGCGGCTTTATATCCGGCCTCTAAACACTCATTTTTTTACG
GAATAAATTTTCTTTGTTGAGTTGGGGATTTTTCTACATGGCGGCTAGCTATAGCCTGATGCAATGTCACTAGCTCACAG
CGCATATTCGAAAATAACTATGAGAGGCTGAACAAGGCCGGAATTCGTTCATATGATGTGGTCTCACCAA
>GYJ|c8610_g1
TTTGCAGATAGATTTGGAGGAATTATGTTGGCGGTTTTCAACAGCGCGGTGGCCGAAGGTCCCGAAGAGCTCAGAACTCC
CGGGGATCTGAGCCCCACTCCGAGGAAAAATGCTGCAGATCTGCTTCAGTCGTTCTTGAGCGATTTTCCGCAAGCGATTT
CTGTGAATGTTGAAGGAGTGTGTCATATGGCTTACACACATGAAAGAGAGGCTTTGTTGAGACCTAGGTCATTTGCCGTG
AAGGACGAGATATTTTGCCTGTTCGAGGGGACGCTGGAGAATCTGACGAGCTTAAGGCAGCAATACGGGCTATCCAAATC
TGTGAACGAGGTCTCGCTAGTGATTGAAGCCTACAAAACCCTGAGGGATCGGAAACCTTATCCTGCCTCTCACGTGGTTG
GCCATTTCGAGGGCCGATTCGCCTTTATTATCCTCGACAAAACCACCAAAAACATATTTGCTGCCACGGACTCGCACGGG
AAAGTGCCATTTTACTGGGGTATAACTGCAGACG
>GYJ|c24093_g1
TAGAGATTTGAATCCTAAGAAGTTGTGTGACCTGAGTGGAGTATTTATGCGCTCTATTAGTAAATCAGAGGCATATTTGG
GACCTAAGGATGATTTGGTAACATTGGATATGATGAATTATAGGTCATGGAACATTGGCACACCCAAGTGGAATGAAGAT
GTTTATGAAGAGATTGAACAAATGATAATTGAGAAGTATGGTGGTATGTTGCATTGGGGTAAATCAGGGGGTTACTTATT
TGAAGGGCTAGCTAAAAAG
>GYJ|c9701_g1
AAGCCCGCCCAATTCTCACCCACGGCTCCAGATGGTATCTATCGTTCCAACATGTTCCAGGATGACTTGCTGGATGCAAA
CCCAGCCGGCTTACCCACTCAAGAAGTTCTGGAAGACGTTCGCTGCCGTTTTGTGATCGGTGCTGATGGTGCCAGAAGCT
GGACAAGGGGTGCGATTGGCTACGAACTTGTCGGAGAAAGCTCAGACTTCTTTTGGGGAGTATTAGACGGCGTTCCAGTC
ACTGACTTCCCGGACATTAGAATGAGATGTGCCATACACTCGGCCCAACACGGGTCGGTCATGATCATCCCCAGGGAAAA
AGACTTGGTCCGCCTCTACATTCAGATTGCCCAACCAGAGCCGGGCCGCAGGCCCAATCGCGCAGACGTCACCCCCGAGA
AGCTACTGAAGGCCGCTCAGTCAATAATCGCGCCCTACACAATCGACATCCCA
>GYJ|c24692_g1
TTGATGTCCCAGTTTTTTGGCCAATATTATTATTCTACTGGGTTGTACTTTTCGTGCTTACGATGAAGCGTCAGATACTG
CACATGATGAAGTACAGATATGTACCATTTTCAGTAGGCAAGCAGCGATATGCAGGCAAGAAACCAACAGCAGAGAAGGC
AAGCCTTTCTCGAGATTGATTGTCATTTAAGGTTGTTGGTACCGCTGTCTAAATGCCTTAGTCCGA
>GYJ|c31596_g1
GAAAAAAATTGCCACGTAGTGTCATCATCATTCAATCAATAATTGGAGAATAATTAAGGAAGACATTTGATGTTTCTTAA
TTCCAGATCTTGAGGAACGAGTCCCATGATCCTGTGCACACGGCCATACCGTCCTCGGTGACTCCTAGACAAGAAACTCG
GTTATCGTGACCAGCCAATACTCCAGCTCTCTCCTGTCGCATCGAATCCCAAACATTGCAGTTGAAGTCGTCGTATCCGG
CGAACAACAGGCGACCCGATTTTGAGAATGCGACACTAGTGATTCCGCAAATAATATTATCATGAGAATACATGGCAAGT
TCCTGATCAGCACGAATGTCGAACAATCGGCATGTCGCATCGTCGGATCCGGTGGCGAACGCGTTTCCGGATGGGAAGAA
GGCAACAGCGTTGATGTCTGACTCGTGTCCTGGGAACGTTTGCTTGCACATGCCGTCTCGGATATCCCACAACTTCGCCG
AAGCGTCACAGGCTCCTGAGATGAATGTGCGGAAGTCTGGAGAAAGTGAAAGCGACATGACGTCACCAGTGTGACCGGTG
AACGCGGTGCACTGTTGTCCGGTTTCAATGTCCCATAGAGCGCAAGTCATATCTCCGGAAGAGGTGACAATTTGGTTGTC
ATCA
>GYJ|c15132_g1
GTGCGAACGGAGGGGAGGACTTCCGTACCTGCCTGGAACGGGGCGCACCCTGGACTGATTCTGGCAACACCACCAGCCCA
GCCTCTTGAATTGCGCACTTGTCCACCAACCAGCTTCAAAATTCCATCTCCTCATAAGCCATGGCAGACAATTACGCAGC
CGTCAAGGCAATCTACGAAGCCTCACCTCCGTTCGCACCCACTTTATCGCCCCAGCTTCACAGCTCGATTGGATTCGCCT
TGCTCGCCAGCGCATTCGGAATCGGATTTGTCTTTACT
>GYJ|c1768_g1
TCAAACTCAAACTCAAACTCAAATCAAACTCAAATCAAACTCAAACTTCTCTTCTCCAATCCGTTCCCTCCCCACCATTT
CCCATTTTCCTTCTCTCATCCAACTCTTCTTTCCACTTTTCTCAAATGTTGCCTCACTCAACAAGGCGCATGATCTCCAC
CGGCCCACTAGCACTCTCCAGGGCTCGCCTTCATGTCAGGAACATGTCCTTCATCTCCGCCGCCTCCAGGGTCGCTGCTA
GGGCCGGCGGTCGCGCTATCGGTTTTGGCGCTCTCGGCGTCGGTGGGGCAGCCTATGTCGGCAGTCAAGTTGACGAGATC
AGGTCAAATCTTATTGGCTCCCTCGCTTCAGCATACAACCAGACCTCCCATGCAATTGGTGACCTCACCGTCTCCGTGGC
CAAGACGCTCGGACACATCTCCAATGGCGCCAGCACAACTTTTTCTAACGTCTCGGCCTCGGTCGAAAGCGGTTTCGATG
ATCTTTCGGCCGGCTTCCGCGACTTCTTTGGGCCCCATGGTCAAGCCGGCGAGAAGCACAACGGCCCCCGTGACGAGCAG
GACGGCCCTGAGCACTCCCCCGGCAAGGCCGACCTCGTCGCGCTCTCGGCCATCGCAATGGCCTCCTCAGCCCAAGATTC
GCCCCAGCCGTTTGACCAGAGCTCCTCCGGGCTGATGCATCTGACCAGGAAGCTGATCGAGATCAGGTCACTCCTCATGA
GCATCGACAAGGACGAGAGCCTTGTGCTCCCAAGTATCGTCGTCATCGGCAGCCAGAGTAGCGGCAAGAGCAGCGTTCTC
GAGGCCATCGTTGGGCACGAGTTTCTTCCAAAGGGAAACAACATGGTCACCCGTCGCCCTCTCGAATTAACCCTCATCCA
CACGCCCCCCACTGCTGCGAATCCCAACCGGACCGACTACGTCGAGTGTGCCCAATTTGGGCCTGGCCAGTTTGACGACT
TTCGGGACGTCCAGCGGCGGCTCACGCGGCTGAACCAGGACGTGCCCGACTCGATTGCCGTCGACGAGACTCCGATCCAC
TTGAAGGTCTACTCGGCCCACGTCCCCGATCTGAGCCTGGTCGACCTGCCGGGTTACGTCCAGCTAAGCGCGCTAGACCA
GCCCGAGGAGCTGCGGGAGAAGATCCACCAGTTGTGCGACAAGTACATTCGTAAGCCCAACATAATCCTCTCCGTCTGCG
CCGCGGACGTCGACCTGGCCAACAGCCCCGCCCTCCGGGCTGCCAAGCGCGTTGATCCTCACGGCTACCGAACCATCGGC
GTTGTCACCAAGCTCGACCTGGTCGACCCGAGCGTGGGCGCGGCCATCTTATCAAACGACAAGTATCGGCTTGCCCTCGG
CTACGTTGGCGTCATCTGCCGGTCACCGGCGGCTACGGCAGGCAGTTCGTTTGTGGAGAATCGTCTCCTAAAGCGCCCGG
CCCCAGAAGCGGCGGCGCGCGAACTCGCGCGCGCCGAGCACGACTTCTTCCGCACCCACGCCGAGCATTACAGCCAGCCA
GAGCTGCTGCTCGGGACGGAGACGCTCAAACAGCGCCTTATGCGGGTGCTCGAGGATTCGATGGCTAGCTCGCTGCACGA
CATCTCCAACCGAGTCTCCCTCGAGCTCGAGGAGGCGTCGTACCAGTACAAGGTGCAGTACAATGACCGCGCCATCTCCC
CCGAAAGCTATGTCGCGGAGACAATGGACCTGGTGAAGCGACGGCTAGGAGAGTTTTCCCGGCTGCTCGTCAAGGCTGAG
GTGCGGGTGATGCTGCGGCGGGAGCTAGAGCAGCGCGTGCTCGGGCTCCTGGCAGAGATCTACTGGACCGACCGGCGGCT
GGGTGAGCTGGCCAAGCTGGGTGACGCCAAGGTGCGGCCGGAGGGCGCGGAGCACTACTGGGTCCAGCGGCTCGAAGCGG
CGCAGTCACGGCTGACCAAGGGCGGGATCGGGCGGACGTCGGCGGAGCTGGTGGCGGCGTCGATCCAGCTCGCGGTCAAG
CGGCTGGCGACGCAGGAGCCTCTCGTGTGCCACCCGGGCACGGGCGCGGAGCTTCTCGCAATTACGGACGACATCCTTGA
TGGTCTGCGTGCGCGGGCGGCGGACCATGTCGAGATTGCGGTGATGCCGTACCGGTACGATGTCGAAGTGGGCGCGGCGG
AGTGGGATAGTGGGCGGACGGGGGCGGTGCGGCTGATGGAGGAGGAGGTCGGGTTGTGCGAGCAGTTTGTGCGCGCCGAG
CGCGCCGAGCTGCGCAAGAACTGGCGGCTCCGCGAGGCGGTCGAGCATGTCCGCGAAGACGAGGAGCGGCTGCGAAAGCG
GGCCCAGCGGCGACTCGCGATTGACGCGGGTCTCAAAGATGGAGACGAGAGCGAGGAAGTCGAAGAGACGCGGCCACCGC
CGGTTCTTCTCGACCGAGCCCGGCGACTACGAGACATGGAGTCACGAATAACGATACTCAAGCAACGTGCAAATGCATTA
AAATCAAGAAGATGTAAAGCTGGAGTGGATAGTAAGACGTATTGTCCAGAGGCATTTTTGAACGTGGTTGCAGATCGGTT
GGCAGGGACTAGTACGGATTTTATCAATATCGATCTTTTGAGTCGGTTTTTCTCTACTGTTCCACATGAACTAAACTCAA
GATTGATTAAGAAACTTGAAGGAGAAGAAGCAGAGAGATTTGCAAGGGAAAATCCAGAGGTTCGAAAACATTTAGAGATT
CAAGATCGGAAGGAGAAACTTGAGAAAGTGATGCGAGAACTTATAACATTGGCTTATTTAGAACAAGCCAATGGAGGTGG
AGGAATCGAAGAACCAAAAGCGGGCTTCAAGACGTTATCTGGTTTGATGGGTGCTGGAAGAGGTGGGTTGGGTAGGAGAA
GTAGTAGTAGTGGTGGTGGTAGTGGGTATTTTTCTGGTTTGTTTTGAAAAAGTGTTGTAGATGTGGGGATGGAATTGCTG
GAGATTGGATTAGAATTGTGCAGAAAAGGTTGGTTATCTGAATATTTATAAATAGATTATATATTTAACTTAATTTTTAA
AAGTCTATTTTTTTTCTCTTTTGTCATGTGTTATTGTATCAAATGTGTTTAGTATTCAATTTTTCCCTCCATTTCTTTAT
AGGTTTCTCTTTTTTTGCATGTCTTGGGTGTTGGTGATGATGATGATGGTTTGTTTGAACTTGTGTATTTGTATGTTTGT
ATGTATGTGTGTATCTGTGTGGATGTGGATGTGCTCAGTTTGAAGATTCATATTTCTAGCAAGAAAAAATAATTTGTCTA
CAAGAACAAACAATTAGATTTTTTGGGGA
>GYJ|c14308_g1
CAAAGTTACAAAACTAGTTACAAGAATCACTAGTTTTCTTATTTTTTTGGGATTATGTAGGATTTTTCAATTTTTTTGGG
CCACATCAGAAATCAAGACAGCTTAGAAGAGAGCAGCAAATGGGAATAAGAAATCCCAGGAAGCTTTTTGGAAGTTTCGA
ATCAAGGAGAAATGGGCATAAAGCTCGACAGTTTTTCAGGGAGGACAGGCATTAAAATAAGCATGGAGGTGAACATAGTG
ACTATGAACAAAGAGAAGTCATAAGTCGTTGGCGTCGTCCAGGGATGCAATCGGGGGCTCTTCAAACATGATGAGCAGGT
AGTCATCAGGATGGGAGGCATAGAAGGTGCCATTGCAGAAATCAAGTGCATCTTGAGCATTGACATCGGTCGGTGAAGGC
AGTGGGGTAAAATGGTTTATGGGTAGGGGCATGGGGGTTGCAGGACAGAAAAGCTTGGTGTTGGCTGGAGCATGGTTCGA
ACAAAAATGATTGGGGGCGAGTGTCCAGGAGCGATGCCGTTGGGCATGACAGCTGGTTGATGGGGGTCATAAGGGGGCGG
GGACTGGAGATGTCCTGGAGTCGAGTCGGAACGGGCACCTACGTTTGAAGCACTTTGTGAGCAATGAAGGCAAGACAAAG
TAGGAGCAAAAAGGATTAAAATAAAAATGAAAAGGGGAGACTTATGGGTATGACCTGCTAGGTCGCAAGCCAAAGGGGGA
ATGGTAGTGGAGCATGGATGGTCTCGGAACATGAAGTCAAGCAGGCAATGGCAAAAATGAAAAGTGACTAGCGAGACAAA
GGCAGGATAACAGGATAACGGGGTTAGCGAAAGGGCGATGGTGGGGAAAGTGGTAACAGCGGGCAAAAGGGGGGGCTTTT
TGAAGGAGAGAGCAGAGGCATTGAGGGAGGCGTCGCAAGGGAAAGGTCGGAAACTGGGGGCAGCCATAAGCAAGAAGAGG
CTTGGTAGCTTATCGGCAGCAAAAATCATGAAGGGAGCAAGGTAGCGCCTCCCAGCCACAATGGTTGCGAGCTAAGGAAG
CGTCCGTATCGGCTCTTCTGTTCCAACACAGTGAGTGTGCAATACAGGTGAAGTTGGGCCAGGGTAAAGGATAGGCCAAG
AAGCCAGATTGTATTGTGGAGTAAACAGCTGGGAAGGCAAAGCATTGTGTTAGGGGGAGAGTATAAACTGGCCAGGAAAG
AACAGTAGAAGAGAAGAAATCTATGACACATATGATTGACAAGATGGAAATGTTGGATCCAATTAATGGTTTGAGATCTG
TGATTTTGAACCAGTTGGTCCCCAGATGAATTGTATAGCGTCCATGGCAGCAAATTTGAGGAGCCAATGTGTTTTGATGA
GGAGGGTTGTTTAATGAGGGACAGGGGGAAATGAGAGAAGCAGAGGCCAGTGCAGGAAGGAAGAAAGCAGTTCTGGGGAT
AGTAAAGATAAGGAATGGACTTAGAGGGCAAAGAGTGGAGTAGCAAATTGGGATGGGGTGG
>GYJ|c9613_g1
GGGAGCGACAACATATTCGACCTTGATCCAATCGAAATGAAAGCAATTCAAATCAGTTCAGCTGTAATGGCCAACTCATT
TTCCTTTGCTTCTTTAAAATCACCTCTTCACCCTTGAGTTTTGTGTGTTTGGAAACACCAGGTCGTCAGTTTTCAAGTTC
TCTTCACATTCATAACCAGAAGTTCCCAAATGCTATACTGCCGTGTAAGATAGTACTATTAAATCCCAAAAAAATCATAC
AGACTTCTGCCAATGACCTGAAACCAC
>GYJ|c26796_g1
CAGGTGAAGCGCGTGCTGAAGAAACCCGGCGGCGTGATTGCGGTGTGGGCGTATTGGAAACCCACAGTCGATCCGGCAGT
TGACGCCGTTTACGAACGATTTTTTGAGAGGACTTATCCGCTTTTCCATCCGGCGGCAAAATTGGTGGCGGAAGAGTATG
AGAGTTTGCCGTTTCCGTTCACAAAAGTGGAGGGAATTAAAGCGGAGATCGAAGAGCAGAGGAATTTGGAGGAGTATTTT
GGGATATTAGGAACGGGGTCTGCTCTGGTGGGCAGAGAGGACATCATGGACCAGTTCAGGGCGGATTTCGAGGCGGCTTG
GGGAGGTCAGCTCCATGTGACCAAGCTTGTAAAATTTCCGCTTTACTTGAAGGTTGGGAAGGTTTGAAATAAAGCAAATA
TTCTGTTTGTAATGGGACCTTTATATATTAATCCTATGGAGATTGGG
>GYJ|c31086_g1
TCCTCAGCAAACTCTTCAGCGTCATCTATATTCAGTTCTGCATTTTCATTTACATGCATTATCCTATTGTTCTGCCCATA
GTTTGGAAAGGCTACCCTGTTGTGATTTAGTGCTTCAGCATGACCATTACGGATATCATGCAATCTGTCCTGTCTATCGT
CCTCCGCAATTCCTGTGTCTTGTCCATTGTTGACCTCCACATTTGGCAGTAAATATTCTGTCAAACCAAG
>GYJ|c9546_g1
ATAAGAGAGAGGAACCCCTCGCTTATGTCAACCAGCTGGTAGTCATTTCTTTTGGTGTTAGGCACGTCCATGTTGTGGGT
GGAAGGGCAGATATCTTCATACTTCTTATTTGTGAAAATGTCAATTCCAACCATGTGAACCTTTGCGTGACCATGCTTGC
CAGTTTTAGAAGTGGACATTTCGACAATTTTGCAGGGACGACCCTTCAGAACCACGAATCCGTTCTTGCGCAGGGCGCTG
CACTGCATGGGGTAAGTGGTTGAAGCCCCGGCATCTCCGCTGGTGAAATCAAGATCTGGATCTGCCATGATGGGGA
>GYJ|c33168_g1
ACACACACACACACACACACACCGCCATTTTTTTATTTTGAATGTTGGGAGCTGGGCCGCTGTTGATTTGCTTGAGCGAC
CGAATCGGTCTCGAGTCCAAGGCCAGACTGATCTGGTTTTAGAATCTGATGGACAAGAAATCAATACCAAATCGTCAAAG
CGCGCAGATTTAGAATCGAGCGCTTTCGAGAGCTCTCACTCTTGTCTTGAGTCTGGACTATGATGACGGATTTCCTTGTT
TTTTTCCCCATCTGGGTCTAAACTCTTCCTCTTGATTCTGGCCTGTGACTATCCCCCCCCCCCCA
>GYJ|c14261_g1
CTGTGTTCTACTTTTACGCGAATTCTCCCAATTCAGCCAGATTCTTGTCGCCCGAGGAAAGGGAAAAGGCAATCATAAGA
ATCAAAGTCAATCAGACAGGGGTTGAAAATAAACATTACAAAAAATACCAAGCTAAGGAGGCCCTCCGGGATCCTAAAAC
TTGGGGATTTTTCTTCTATATGGTCATTGTAACACTGCCTAATATCACCACTCAGCAATCTTTAATCATACACTCCTTTG
GTTTCGACTTGTTTCAAACGACACTTCTCAGCTCAGTAATTGGAGTAGTGCACACAGTTTCGGTCCTCGTTGGAACTCAG
CTGGTTAGAAGCCAAAAAGGTGCTCGAACTTTGGTCGCAGTCTGTTTTACTCTTCCCAATACGGCAGCTGCGGTCATGTC
ATTGATTCTGCCATTTAGTGCAAAGGTCCCCCTCCTAATCGCTATTTACCTGAGTTGGTTCAGTTCGACTGGAATGGTCA
TTGTGTTGGGCTGGATTACTTCGGTCACAGCGGGGCATACAAAAAGAATTACTGTGCATGCAATAGCAATGATCGGCTAC
TGCACGGGAAACATACTTGCGCCGCAGTTGTGGCAACAGCAATACAAACCCAGAAATATCGTTCCATGGTCAATCATTTT
GACTGCATACCTTACCGGCATCTGCATGATAATATCCATGGGAATTTACCTAAGGCGCCAGAACATGATCAGAGACCAGG
CTAAAGCTAGTCGGCTCTCGGGCGATCTCGACCAGGAAGCTGTGTCCAGCCAAGAACAAAAGAGCTTCCCACACGACTCA
TCTGAAGCTGTGGAGAAGCTTTTTTTAGACTTGACGGATATTGAAAATGAAGACTTCAGATATCCTTACTAGTTTTGTCA
AACCTTTTCCATGCCTGAGGTTAACAAGTTTTTATTTTTATTTTGAAGAACCCATTGATTAAAAGGTTAACTACTAGTCA
GCCAATTTTGTAGATTACAGTATTCTCAACATTCAACAAACTCTTGTCTTAAAGTTTCAAGTGATTTATATTAATATGAT
TTCCTGCTGTTTGTTCAATAATATATGCA
>GYJ|c3678_g1
TCGACCCGGGCTGATGCCTGAGACGGGCTTATGTTTGCATTACATAAGCTGCAGCAGCTGCGCATCTGGTGAGACTGTGC
GATGTACCGCTACTGGCCCGGTGCGCTCTAGCTGTGTGGGACCCACTTGCGTGGTGCTTTGACCGGCCTTACGCACCATC
GCCAACGGATTTCCTCTCGGCCATCGACTCTAACCAGGTCGCCTCTTCACCATGGTCAACATCCCGAAGACACGACGGAC
CTACTGCAAGGGCAAACAGTGCAAGAAGCACACCCCACACAAGGTCACCCAATATAAGACCGGAAAGGCTTCTCTGTTTG
CACAGGGTAAGCGTCGTTATGACCGAAAGCAGTCCGGTTACGGTGGACAGACTAAGCCCGTGTTCCACAAGAAAGCCAAG
ACCACCAAGAAGGTCGTCCTGCGGATGGAGTGCACTGTCTGCAAATACAAAAAACAGGTAGCATTGAAGCGATGCAAACA
CTTCGAGCTTGGTGGTGACAAGAAGACAAAGGGTGCTGCACTTGTGTTCTAGATTAGCGTATGAATATGATCTTTTTGCC
ATGCTACCCTACCTCATTCTCAAGATATGCACGCTCGCCTCTATAATATGAGTTGTTCGGAAAGCTGGGGATTTCTCAAG
TTTCTGCAAGAACCATAAACTTCCACACAGCTCAACCGGCAAGCATAACGCGCCGGTCAGAGCTTACCTGAACAAATTGA
TTCACTCTCACAACCGAACACCATCTGGTGTGTCTTTGCTGTGTCGACCCCACTTGAGAGAATCACTAAGGTTTCCGCCT
TGCCCAATTAGTATGCAAGGTGTGTTGCTTCTGAAGAGTCAGGCAACACTGATTCTACCCAGACTCTATCAAAAAATGGG
TACAATAAAGAACACAAAATGGTGTGGGCTTGGTTTGAGGGATGATGAAGTCAGCCCTGAAAGTTGGAGCAGATTGATCA
GGGTGCTTGCTCTCCTAGGTACTCCAAACTTCTAGTGAGAAACATCTGGATGTGTTGGTAGGAAGTCCTGGTAAGGACCC
CCTTTGGTTATTGTTTATGATCTGTTTGAATTCTGTTCAAGATCAATACTACCTGGCTTCTTTCATGTCGCTAATGAGAA
ATATTTATTCCCCAGATGTGTTGTGATTAATGTTAGCCTGTCTATGCTCCTTTGCTACCTACCAACCAATATGACTGCTT
TAAAAAATAGGAAGAAACTTACACTTCCTGATTCCTAGTAAAAGCTCCTCCTTGATGCTATATAGGAAATTTAAATGGAG
TAAAGATTAGTATATTATACTATAATACTAAAGTCAAGTCCAAAGGTGGATGAAAATGAATGTTCTTGTCTAGTGAGGTC
TGAGTTAAAGACTACCACCTGGTAATCCTAATGTATGCTCCACTCCTAGTATACCACCAGTAGTGTATATGGAGAAACTA
TCTAGCTCTACTGAGGAAGGACTTTGGCACCATGGGGTAATGTTGGACTTGAG
>GYJ|c16252_g1
GTTGTAACCTGCTGGTATAGGTTAAATAAACCTTTGCGTGCCGACAAGATACGTACTTACCCCATCCGCCACCCAGGTAG
ATTGTTCCGATGCCAGACATTGGAGAAAACGTTCAATGACCATCAGCGAATTTCGCGACGCTGCCGTTTTGGCAAAAAAA
CATCCATCATTTTAATTATACCTGAGGCTCGCGTTAATTTCAGGACAATTTCCGACACAGGATCTTCTTTTCAATCGATG
ATTCAAAACCGCACACGACAACCGAAAACGATACAGTCCTTGCTCGTGAGCACTTTAATCGAAAAGTGCATATATTTTTT
CACTTCGGGTCTCATAGCCCTCTTGGGCATACCCTTTCAAGACTTCCAGGAAAATGATTGCATACCAAATCCCAGTTTTG
TCTGCTGCACTTTCATTGTGCTTCGCTTGCATAGTTTCATGCAGCTTCATTCCACAATATCCCCTTCATCAGGATGAAGG
AAAATCAGAACTGTCTTCTGTGGATCGTAGAGCCTCCTCAGATTTCTTTACTCAGAATTCGAATACACACGAAGCCCTCT
ATCCCAAAGACAGACGGCAAAAAAGGTCACCACAACAAGCACACGTATCACAGACAATTTAGTTCAACTGGATACGGCAG
GAAACCCAATCCTCCCGTTGGATGCTAGCGGGATTCCCATCTTGGCACCCGATCCTTTCTTCGGTCCCAATGCCCAACAG
GGACTGTTTGGGCAGATTACTGCGAATCCATTCCTCACACCATTTATCCGCAAAGGCAGAGGACGTGGGCGCCCGAAGAC
TATTGGTTTTCCTGTGCAATTCGGTCAACAGTTTAACGCTGATTCAGGACAGCTACAAGTCGGACAAATTGACGGTTTCG
GAAACTTGAATCAATTCAGCGAACGTTTCAATTCCCTTGGACAGCCAACTGAAATTGCGCAAACGTCTCGGACGGGTCCT
GTCTTCGATACGACTTCTGAGCGACTAGATAGCAATGGTCGTATAGTTCAGCTTTCAAAAACCACAGGTGTCGGCGACAA
CTTCAACCGAGTTACGGAAAGATTTTCACCAGATGGAAGGTTGATTGGGGTTTCAGACACTTTCCGGAATGGGGGTGTGA
CAGGAAGAGTCACTTTCAATCCTTTCACCAGTCCATTGTCACAATTTTTAGGTGCAAATCCGCAATTTGTAAATGGTCCA
CCGAGTCCTTTTGTAGTAGCCAACAATCTAAACGCTCAAACCGGCCAGCCGACCGCATTTTTACGCTTTGCACAAAATGG
TCCCAATCCATTTACAAGACAATTCAGTGGTATACAATCTCCCTTTCAAAATACGGGAACCCCATTCTTCAGAAAAGGCA
ACCAATTACTCGGTGGGAACAACGGAAATCCATTCAACAGCCAGCTCAATGGAAACGGTGGCCAAGTTCTGGGTGGAACG
ACAAACAGCTTAACGAACCCAATCCAATTCAATGGTCAGGTCAATGGCAATGGTGTTCAGTTCCAGGGAGCACAAACAGA
TAGATTCGGAAACTTGTTAGAACAATTCAGTGGACGACTGGATAGTTTCGGACGCCCGATTCGGCTCTCCCAGTCTACAC
AAAACGGGCCTTTTCTGGATCGAATCACTTCCCGTTTTGGGAACAATGGCCAACTTCGTTCTGTGATAGGAACCACAGGT
TTTGGGAATAATATCAACCGCTTTAGTGAAAATTTTGACTCGAATGGTCGTGTCACTGGATTTACAGAGATAATTCAAAA
TGGGCCTTTCACAGAAAAAATTAATGGCAGACTTGATCGCAATGGGAGGTTAGTTGATCTAAACGGTCAAATGGGTAATC
TTCCCTTGACAGGCATTCCAATAACAGGTGGTATCCCTGGACTGAACTTCAATACAGGAGGATTTGGAAGGGGTATTGGA
GGCTTTTTGAACAATCCATTTACTGGAGGACTTGTGCAAGGAAATATTGGATTGGGACTTACACCATTCATGACTCCATT
TTCCCCTTTCATCAATAATGGAGCCTTGGGGAGCATTGTTGGAAACACTCCATTCTCTTCAGCACTTGGAAGAATTATGG
GAAACAATCCACTTTATCCTATCCTAAATAATCCAGCGAATGCATTGGGAA
>GYJ|c10064_g1
GTGTAAGTGAATGTAGGAAGTGTAGAGAGTGTAAGTGAGTGTAGCAAGTGTAGGAAGTTTAGGAAGTTTAGGGAGTGTAA
GTGAGTATAGGAAGTTTAGGAAGTTTAGGAAGTGTAAGTGGGTGTAGGAAGTGTAGGTAGTGTATGAAGTGTTGGAAGTG
TAGGAAGTGTAAGTGAGTGTAGGCAGTGTAAGTGAGTGTAAGTTAATTTAGGAAGTGTAAGAC
>GYJ|c33367_g1
AGACACGATTCATCTTGCAGCCACAGCTTTACCTGATGCCAGACCTGAAGCTTCTTTACTCAAGAACGAGGACGCCGACG
TTCTGGAGGTCGAAATCCCGCCTGTGTTGAACGTCGACGAAGCAGTTTTGCCTACAGGACAAGGACTCGGTCATACTGCG
GGACTGACTGAGACCACCGCACATGTTGCAGACTCAGGTTTCACCCAAAATTTGGCTCCACACACCGATGCGCACCATGT
TCAGCCTCAATCACCAGCGGACTCTCCGGCTGCTATTGCTGAGCACACGCCTTCTATTGCTATG
>GYJ|c30433_g1
GTCGCCTTGTTGCTACTGCAATACAGCCAGAACAGGAAATGATGCAAACAATAACTCCAATTGCAATGAACAAATATATA
AACCATGCAGTTGGAAGTTTATCGAGAATGGAAGAAGAAGACAAAGACGCTACAAACAACAGCGGTCTTCCCACTTGCAA
TTGCTCGGAAGAAACACCAACGCTCACGGAAGCCTCTTTCCATTCAACGAGCAAATAAATGCCATAACCAATCATTCCCA
AGCCGGACAATGTCAACAGAAAATTTAAAGTCCTCAAAAGGCATTCTGCGAACCAACGGCAAGCCATGATACCCAAAAAC
AGATTTCCCTGAATCTTATCACCACTCACTTCACAAGCAAGCCGCCCGCAGTATAATCCCGTTCCAATCCAGCTCAACTA
ATGTTCGCCAACAGGGACAGCTCCCACGAGTAAAGAAAGAAAATCCGCCAGACCGAGCGCT
>GYJ|c26803_g1
GGAAATGGAAAATTTCTTCAAAGTCTTCGAGGAAATCCGCTCCCTTGCCTGGTCAGAGCTCATGGAGCAAGAATCTGTGG
CCCAATACCAGCTTCATCATCACCAGAATGTTCATGAACCGGGTACCCACGTGGAACGACACGAGAAAATGCTCAGTCCA
TCCCGTCGTCGGGGACATAAAGATGATGATGATTTTGGGAAAAGGCAT
>GYJ|c31252_g1
GTCGGAAACAATCTCCCCATATATTTGGCATTGTGCAACAACATATTACAATTTACAAAATGAAGAATTTCTGAATACAA
GCAACATATTATGGACACAAACGGAGCAATCCCTGTTTAGATCTCCAAATACTTCTCAATAGTAGCAGTGAGTGTGGACT
TGGGCACAGCACCAATGATGCTCTCCTTTCTCTCCCCATTCTTGAAGAACAACACTGTTGGGATACTCCTTATCCCGTAC
TCCGTTGCGA
>GYJ|c26439_g1
GATTATTCATTGTCTACTATACGATGCAATGATGCAATAGAGTATGAATTCCCGACATCCAACCTTCCAACCCACACAGG
TGGGAGTGGTGGTGCCCTCGCCACAAGAGGCCATTTAGAGGCCAATGTTGATGGGAGTGCAGCCAATGTTGACCAGGCCG
TTGAATTTGGTGTTCTCGCAGCAGACTGTCTGGCCGGAGCACTTAGGTCCACCGCCAATGAGGCTGCCGATGGGCGAGCA
TTGCAAGCTGAACTCGCCGGTGATTCCACCAAAGTCGAGATTCAACAAGGAAGCGACAATATTGGCCTCGGAGGACTGGT
GCGACTTCATATCGTTACAGCACTGGACAGGACCAGTGTTGCACTGGTAGTCGGTGCGAGCGGCGAGAGGAGAAGCGACT
GCGA
>GYJ|c20658_g1
TGGCAACTGTCGGAGGCGCTTTCAAGGACTCTCTTACCCAGGCTCAAAAAGACGAGCTTCACCAAATCGCTCTCAAAATT
GTTCAAGATGGAAAGGGAATCCTCGCCGCCGATGAATCCACTGGCACAATCGGAAAGCGTCTTGATGCCATCAACCTCGA
AAACAACGAGACAAATCGTCAGAAGTATCGTCAACTCCTGTTCACTACTCCAAATCTCAACCAGCACATCTCCGGAGTGA
TTCTCTACGAGGAGACATTCCATCAAAGCACCGATAAGGGAGAGAAGTTCACCGATCTTCTCATCAAGCAAGGAATCGTC
CCAGGAATCAAGCTCGATCTCGGAGTTGTCCCATTGGCTGGAACCATTGGAGAGGGAACCACCCAGGGGCTCGACAAGCT
TGCCGAACGTGCCGCTGCTTTCAAGAAGGGAGGATGTGGATTCGCCAAATGGCGTTGTGTTCTCAACATCGGAACTCACA
CCCCATCTCACCTCGGAATGCTCGAGAACGCCAATGTGCTAGCCAGATACGCTTCTATCTGCCAGGCCAACGGACTTGTT
CCAATTGTCGAGCCAGAGGTTCTCTGCGACGGAGAACATGATTTGGCTCGTGCCCAGAAGGTTACTGAGCAAGTTCTTGC
CTTTGTGTACAAGGCTCTTGCTGATCATCACGTGTATCTCGAAGGAACTCTTCTCAAGCCAAACATGGTTACTCCAGGAC
AATCGAGCGCGTCGAAAGCTTCACACGAGGCAATTGGATTGGCTACCGTAACCGCCTTGAGACGCGGAGTTCCAGCTGCA
GTTCCAGGAATCACTTTCCTGTCTGGAGGGCAATCCGAACTTGATGCCACTGCTAACCTCAATGCTATTAACTCGGTTCA
ACTCGGAAAGCCATGGAAGCTCACCTTCTCTTATGGACGTGCTCTTCAAGCTTCTGTGCTCAAGGCATGGGGCGGAAAAG
ACGAGAACATCGCTGCCGCTCAGAAGACACTCCTTCACCGTTCCAAGGCCAATGGAGATGCATCTCTCGGAAAGTACGCC
GGAGAAGACGCAGCTGGAGCCGCCGCCGAGTCTCTCTTCGTTGCCAAGCATTCCTATTAAGCGATGACGCATAACTTCCT
GTGAATAGATTTTTCGCAACCTCGTCCCCAAGATTGTATAATTTCACTGACCCCGAAATGAAGTTTTATTTCACCG
>GYJ|c18149_g1
TGTGATCTCCGGAGCAATTTGTTGATCGTCAGATGGAATGTCGTAATGCCAACCACCGTTCGGAGCAGCAGTACGGTCCA
TGTATTCGATGCGAACTCTTGTGCCGGCGGCTTTGATCAAAGAATTAATTGCCAGATGATCGGCATCTTTCCACATTGGC
TCGATTTCCTGTTCGCAATATTGAGCCACTGTCATTCCCTCATCAATGAATGGAGCATATTCTTCTGAGTTTTGTTTCAA
AAATGCTGAAGTTATGA
>GYJ|c3397_g1
GTAAAGTTGGGATCAATTCCACGAACTAGCCTATATATTCCTATGCATCTCCAATCCTCCCTATCCCGATCTTTTCCACA
TGTCTTCCAAGGATCAACACCTCGAATACATCCAATGAAGAATTACAATAAATACTCGGTAGTCTAAAAGTCGTTACGCC
GCGGCTATGCCAGAAAGAAAAGTGCCTGCGAAGCGTCGAAGTCAAGGAAAGTCGTGAACAAAAGGAACGTTGGGCCCAAA
GTGGGTAAGTATGTCCAAAACGCCAAAGTGGGTGTGCTTATGGCTTAGTAGGTGTTGTAGCCGGTGGCAGGGGTGGGAAC
AGCATAGCCGGGCTCAGAAGAGGGCTCAACGTAGCCGGGAGTGCTGGAGGAAGCCGCCGGAGTGCTGGAGGGGACCTCGT
AGCCCTTGCTGCTGGAAGGTGTCTCGGTAGGATAGACGACGGTCGAAGAGCTGGAGGGAATTTCGTACACCTTGCTGCTG
GAAGGCGTCTCGGTGGGGTAAACTACGGTCGAGGAGCTGGAGGGAACTTCATAACCCTTGGACGAGCTGGAAGGAGTCTC
ATAACCCTTGGAAGAAGAAGACGAGGTAGGCTGGACCGGGTAAGAGCTGGAGCTGGAAGG
>GYJ|c33204_g1
GTGGATTTGTAATGACTAAGATATGGAGGAAAGCCTGGCCAAAACCAAAACCTATAAATGTCGACGAAAGCTCAGAATGC
TCCGCATAATCACCCACGCAATGCTTCATGGAACCACAGTTAACTCCAGGGTGTGTGCGTAGAAATCGATAGTGACGTCC
GTTCCAAATAAACTAGATATGCCGCGCCCCGAAAGATTGATCCAAGCGTAAATGCTTGGCCGAG
>GYJ|c30910_g1
GAGGAGGAGGTGGTGGTGGTGGTAAGATCATGTTTGATGAGTAATGTAAACTTGACAAACTCAAATGCATTGTCAGAATT
ACAATTGTATTTATGGCAAAAAAAAACACATTGATCTTTAGTAGATTGTTTGATATGACTTGTGATGGTTTTCAGTAAAC
AAAGGTAACAGCGCAATTGTGTGAGGTGGGCAATGGTAGATAAGTAGAGAAAGAGGGAGGAATCTTATCTAACAAAAAAA
AAACAAGAATAACAGGTAATGAATGCAAAGGTTCAGAGAATTACAACCAAATTATGAGCTACACTCA
>GYJ|c12690_g1
AAAGACCCCAAAGACCAAAGCGCCTTTCGCCAGCACTCCATTGTCTATCATTATCGATTACATATCTTTTTTTTCCAAGT
CATGAACACCACCATCGACGATGACCGAGCCTCGAAATCGAAATCGTTGAATCAGTTGATCGTGTTTGACTTTGATTGGT
AAATCAACAAGAAACTTATTTCAAGTCGCTTTATATCATTATGTATAATTCTTAGAGCTTTTTTTCTTATTGGCGAGTTG
GTCCTGATTGATGTTTATGATCGATTGGTCGCTTTGAAACCTCTCCCTCGGGTTACTTTGATGGAAGGTCTTTGGTCGAC
CAAGACACGGACCGATACTTGTTCGAAGTCTTAGATCCCAGTTTAAGAAGCCTATTGATCCAACGTAAACAGGAGCTCCA
GTGGACAGATAATGTAGCAGATTGTTTGGACAAATTATCCGAACGTGGTTTTACTCGTCAACAAATTGATCAAGCCTTTT
CAACCTTACCATTACATCCAGCAATGAAACGAGCTATCCAATCGCTCTCGGTTCCTGTCTCAGCCTCGAACGAATCCAAC
AAGATCACCACCCAATTCCTCATTCTCTCCAACTCGAACTCAGTTTTCATCGAATCAGTACTGAAACACCACAGCCTCTA
CGACATCTTTACAGACTCAATCATCACTAATCCCGCCCATTGGGGTGACGAAGAACAATGCGAGAACCCAAATCGGATCG
TGCTCAGACGAAGAGTCGATCCCAATGGTCCTCAGCATAGCTGTTCTCTTGGCTGTAGTCCGAACATGTGCAAGGGCGCC
GAACTGAGTGCGTATCTAGAACGCGTAGGAGGCGCGTTGACATTTGATCGGATCGCTTACATAGGTGATGGAGACAACGA
TTATTGTCCAATCGTCCAACTCACCAAACAAGACTATGCATTGGTACGAAAGGGACGAGAATTGCCAAAACGGATCGCAG
AAGAACGACAACGTGGAAATCAACTGAGCTGTCACGTTGTTGAATGGGATGGAGCATGGGAAGTTGAACAAATATTTTTG
AACACTTTGTCTTGATGAGAGGACTCTGTTTCAAAGAAAGAAGTTCCAATTTGAATTGTCCCAGGTGCAATGATGTCACT
GTGCAAAAATCTGATGTAGAGCATTCAGCGAGAAAGGCTTTTCCTTATGCAGTAATAAACTGAATGAATTTAACTTCCAA
CGCTCTTCTTGTCTTGAATCACAATCTGTATTGGTTGTCTCATGCTCAAGTGAGGTGGTTGACAATTTATTTTATTGTAA
TAAAGTAACAAGGAAAAGAAGCCTCTGCGCCAGAAAAATGATAACAAATTACATTCTGTTCTACACAAATTGTCCTAAAT
AAGATTCGGCTACGATTCGGGCCCGTGCGTTGAGACTTAATTTCATCTCGCTGATCTCTCGATCGACATCTTCCATAAAC
TGAATGACAAAATCAACCAATTTGGCACGAATCATTGATTCTACATTGCGAGAGGTGATCAAGAAGCTGATATCGAAGGA
CTTGACCGGTTTTCTTCGCAAGATGATGAAGTTTTCTGCTCGTAGACTTAAGAACCGGGTCACGCCTCTTGCTAAGATTT
GCTCGATATCATCTGCTTGTTTGATTTTGATACTCAATCTGATCGAATTGATCGATGGCTCAATGAGAACGTATTCGGAG
GGAGTACGTGAGATGTAAAGAGGAGTAAGGAGAACTTCGGGTGTCTTGCCGGCTTCGATTTCGGGTCGATTGTGTCGCTC
GACGACCTGGCATGCAAAATCTTCCAATGTCAATGCCGCCGTCAACGTAGCTCGGACACAGGCCAGGTAAGGCCGAAGTG
TATTTGACATGTTGAATGTGCTTGACGGTTATCTGGGACTGGCAAACAGCGCACAGGAAGTGGGTGAGTGAGAGATGATG
AGGTTGAGTGAAGTGGTCAACAGCAGTTGGCTTCAAGATCAGATCTCACAATCTGGAAATTAAAGTTGGCCTGGAGTTGT
ATGCATATTTCACAGGGACAGGACTTTTTACGGAATCCCTGCGAAATGAGAACGTTCAGTAGGACTT
>GYJ|c5535_g1
GATGTGTTGTTGGACCAAGTCCACCAATTTAAGGCCTATTGAGTGCATTGTCGGAGTCTCAAAGTCATCCAGAACCAGGA
GTTCACAGATCCTGTCCAGGCAGGAAGCTCCTGAGGCCCGTTTTTTGTTCTTTGTTGGTTGCATGCCCAAGCCCACTTGA
GGGAGGTTTGCCTCACAGCCATGTTTCCTCGTGTTTAAACCGTGGACGCCAGTCCCAGTGTTGAAGGTGGTAGACGGGCC
GATGCGGTTGGTAAGGGTTGGAACTTGAGGTGTTTTGGGTCTTGGGGGGATTGGGACAACTGTGCTTTCACCTGTAGGAG
CTCCAGGTACTGGTGAGGCTTGTTCCGCCGAGCTGGCAGCCGGGTTAGACTTGCTTGAGTCTTTGGTCAAGGCTGCTTGA
CCCTGGGGTTGTTGCTGACTCGGTTGTGTCTCCGAGGGC
>GYJ|c19291_g1
GTTTGATTGAGTGGTACGGTGGAAAGGTCAAATTCTCTGGTGTGATCTTATCAACAAATGAGAATAAGACTCGGTTCACC
ATCAAGTTGAACCCTCCGAAAATCGATCGTTCTTGCATGTTGAAAAGAAAATTCGGCAGCACGGCTTTCCTTGAGCTGTC
TGCAGAAGATGGCCTGATGAGTTCGAATGACTCAATGAAAAGCTTGTTTTACTTTGTGAAACAGCCTTTCACATTGCTCG
GACAAATCTGGACAATCTTCGATCATGACGACGGAGTGTTCTATTACTTTTCACCCGGAAACAAACACCCTGGACGAGGT
CACAGTCTACGTCGAAAATATCGCGCTGAGCTCAAAGATCTAGACTCGTTTTTACGCTGGTACTGTCCACTGGACAACAA
CCAACACTTAACGGTTGCCAAATTAGCAAGTCGGTTCAAGCTTGGAAGATCACCTACAGTCCCCGCGCTAGTTTTTGAGA
CATCGGACATATTGCGAGGTGATGACCGGTATGGGGTGGATGACATTGTTGCAAATGAAGCAATCAATAAAGATTCAACA
GAAGCTTGCATGACAG
>GYJ|c13877_g1
GCTCTTGCTCTTGCTCTTGCTCTGGCCCTTGCTCTTCACTCGACTCAACTCGACTCTACTCTCCAATCTAAATCATCTTC
TTCCTCTTGACCGTTTCTTCGCCCTCCCCTTCATCATTCTTCTTCCTCTATAGCCTCTCTCCATTTTTATTCCTTTCCTC
AAATTTTCTGCCTCCTCCATACCCTACCCCTTCACTCAGATCTTCCTATTCTCTTCAACTTACTCCTTCCTTCCCCTCCA
TTATGATCTCTGCAACCGAATGGCGTGAGGATCCCGGTGTCGAGTTTTGGACTGCAAACTACAAGTTTGATTGGACCTTC
AACGACTGCACCCGTCAGCTTTTCGAAACCTCTCCCGTCAAGCTTCTCTCAAAACCCTTTGGTGACAACCGCTGGCAGAT
CTCCGTCGGCACAATTGCAAAGACCCCTGGTTATCTGGGTGTCTTTTTGGGCGCCGCTCAGGATACCGAGCTCAAGACCT
CAAAGACCTGGATCAGGCGTTGCGAGAGTTGCACAGCCACCCTCGGTACCCCCAACCACAAAGGCGTTTATGGAGCCAAC
AAGAACATCTCCGGGGGTTATACCTTTAATGCTAGTCTCGAGAGTCGCAGAGGGCAAGCAAAATACATCAAACTCGACAA
GCTATTTGCCGACCCGTTCTTCATTGCCGAGAAAGCCCTGTTTGTTGAAGTGGTCCTTTCGGAGCGAAGGCGCACAACCC
AGCCTTCGCCATTTGGAGACATCAAGCGCTTTGCTGGCAGCTCGGCCAGGTTCTCGAGCCTCTTTGATGACCCCGAGTGC
TCAGATGTTTGCTTTGTGTTCCCGAAACACAAGGGCAAACGAGGAGTCAGGACCATTTACGCCCAAAAATACATCATCCG
ATCTGTGCCCTACTTCAACACCATGTTTGAATCTGGCTTCCTCGAAAGCGGGGAGACTCACAGCCAAGCGGACTCTTTTG
ACTTTGCGCCAGACGAAACTTCGCTCTCACCCGGCCTTGTCCAAATCGAGCGTCTCTCGAGCCCAGGTTCGGTCTACGGG
CCCGCGAGAGTAGGCGGCTCGGCGACTCCATCGATTGCTGAAGACTCGGTCATGGCTGACAGCCGGAGTGGATGGGGCGA
CGGTGCTGGATATGATGAGGAGGATTCGGACTTTGAGCTGGATGACCTTGAGGACTCTTTGCGTGGGGTCCAGCAGGTCC
AACAGGCTGCTGACCATGTGAGTATCGGCTTTCTCTCTCGACTAGCGCGTCTGTCCCCCACCGTTTGAGCGCTCGGCTGC
CCTGAAGCATCACTTGCAACATCGCCTTCCTTGCCCTCTCAGGGCGCCGAGACGCTGATCCGCCTATCGCTCTCCTGTCT
CGACCGCTTGTCTTCGCATCTGCAAGCTCACCCTCGCCGATGTTGGCAACGTATCGGATGTGCAACAATTATTGAATATT
GATCGACCATCGAAGAAGCGACGGATTTCGCAGGTGGCAGACAAGCAGATGGAAGAAGACCCGGCCATTGAGCCAGACGA
GCCCTGGCCGGCAAAGAAGGGCATCCATCGAGTTACGATCACCTCGACGCCCTACACGACCTACCGAGCGTTGTTGCTGT
ACATATACGCCAATTCAATTGCGTGGGCGCCATTGAGGTCGACCTGGATATGCTACAAGGAACGTGTCGAGTCCAAAGGC
CGAACAGTCCCTCATCGACGCAATGTGTTTGTGAGGGAAAATGCGGTCAAGTTTTCGTTGGCTATGGAGATGGATGAGCT
TCAGCCAACGTCGCCAAAATCAATGTATGTCTTGGCTGATATGCTTCAACTGCCAGAACTCAGACAAGAAGCATTGGATC
AGTTTATGAGGTCATTGCAGGTAGAAAATGTGTGTATCGAACTGGGAAGCTTGTTTGTGGGAAAATATGATCGGGTCCGG
TTGCTGGCATTTGAGTTTTTGAGGAATAATTGGAAAGCAGTTACCCAAACGACGAGTTTTGCGCGACTGATGGAAGAGGG
TCTCAGCAACGTATCGGCTCCGGTCCGGACGGAGTTTCAGAAGTTGTTCAAGTGCTTAGACATTAGTCCTGGGCTGGGTG
GAGCGGGTGCTGGAATGGGTGGCTTGGGCGGAGGGGCTGGAGGGGGGCTGTATGGCCACTTGGGTGGCGGCTGCTTGGCT
GGTGGAGGCGCTACCTGAGGTTGGCCTTATTTTCCCCGAGCGTTTCGCGCAATTTGCACAGGGCTTGGTGTGAGGGAGAC
ATGGTTTTTTTTTTGGGTTCATGTATGAATATACGTGTTTTTTTAGTGGGTTGATGAGTTAATTGTTTTATGAGAATAGG
TGACATGAGAGACTATGTTTATGTATGTATGTGTTATATGAGAGAGAATAATTTTCAAACACTTGGAAGTCATATGCATG
TATGTAGTGAGTGCAGTCAATAATCACGATGACAAGTCTTTTGATGAGAAAAGATATCTAACTATGTCCATACATGATGA
CTAGTGTTGTCTTGATTTTCCTTTGTGTGGTTTGGTGATCCAA
>GYJ|c18713_g1
GGGAGGCCTTATCGGGCCAGCCATGTCACACACGATGATATTGCCCAACTTGGCCTCCCTTCCGGAGGGCAGAAGAGTCC
TTGTCCGAGTTGATTTCATCGCTAGGCAATCCTCACAGCTGATCGGTTTTGAGGAAAACTGTGTAGGCAAGCTCAACACC
AATTGGTTGCTGCACATCCGAGATATTACTCTTGAACTGACATGCCCTAGAGCCTTATGCCAGAAAGCAGCTTCACTCTC
AACAGTCTCCTTTGTCCTCTGCTTCGGCG
>GYJ|c4291_g1
GTCAAGAATCGGATATTTCCTTTTTTTCAACTCGAGCCTGCCAATTTTTCTCTGCCCACTGGCTCCAACCGCTAAAGTCA
CTTGGCCATCTTCTGCCTCCCTTGCCATAGCCATCGCCCTAGGGACATGGCCAACGCGATGGTTCAGCCTCTCTGCTTGC
CTAGGCCCCACTCCGGGCCACCCTCAGTCACCAACGTGACCATTCAGCCTCTTCCCCTCGCTGCTATCCTTGATCATCAT
CTTCGTCGACCAGACCATCAAGACCGAGTCCTTGGCACCCTTCTTGGGTTGAGGAACACAGAGACCGGTGAGGTTGAGGT
CCGCAGTAGTTTTGGTGTGCCGTATGCCGCGAATGGGCGGGATGTTGCGGTAGACTCTGATCACCACCGGACGCTGCTCG
ATTTGCACCAACGTGTCAGCCCAAAAGAGGTCGTCGTTGGCTGGTATGCGACATCGTCGATCCTCAACTCGTTTTCATCC
CTGATCCAGGATTTCTACAATGTTGAATCGGGCTCGTTGCCCGCGGTCCATCTGACGCTGGACCCGGTCACACTGAGCTT
CAAGACGTTCATCTCGTCGCCGATCGGTCTAACGACACTACAGACGCTTAACCTGCTGTTCAAGCCGATCCCGTGCTCGC
TGTCAATTCCTACGCCTGAGCGCACAACGTTGGAGCTGATCACAAAGCCCCTCCTTGGGGCCGCCACGGGAAACCAAAAG
CTCGAGGCTGACCTCAAGCAACAGCAGCAAAAAATTATGGCCCAGCTCAAGGAGCCCTTGAAGACCGACCTGCCGATGCA
TCACCTCCACCACCTTCTGACCAAGCTCAAGGAAATGCTTGAGCAAGTGTATGACTATGTGGACAAGGTTAACAAAGGCG
AGATCAAGAGCAACCAACAAATTGGCAAGTTTTTGCTTGACACCATGGGCGCTTTGCCGATTGGACTGATGCGTGGTCAG
AGTGGTGCAACTGGCAAAGGCAGCCAGGCCCATGCTGAATTTGAGGATGACTTTCAGTCACACATTGCAGATGTATTGAT
GGTGTCATATGTTGCAGCGTTAGTGAGAGATCAGGTTGAGATCTCATCTAGGTTGAACTTGTTGGTCTCACAATGATGGT
TGAAATACAATCCAATGCTTTCCACCGTCCAACGTTTTGTTTTGCTTGGCATGCGATCCATCAACCTGTGTTAATTGACT
TCATTGAGCAAGCTCAAATACTGCCAGTGAGTCTGAAGTGTTCTCTAAGGCAAGAATCAGGAAGTTTGCATTGCTTACAG
GCTTAAAGCCTTGTTGGCAATGAAGGATGCTTTTAGACAGCCTAAATCGCCAACCTGTCACTGATGTTGAAGTCATGTTG
AACAATTCAGACTTTATGATTTGTCTCCAAATTGAATTGTATTGGTTTCATACAGTTGAATTTTGTGGATAGTGTTTAGG
GATAGGGTTTACCCATTTTGTCCCTCAATATTGTGATGATGGTTGAATTTGGTAATGAAAACTGCACATCTGAGATGAAT
CTGACTTCTCTTTGAAAGAGAACAATTCATAGGTTAACATAAGACTGATCCAGATAACATGCCA
>GYJ|c13737_g1
GAGACTGAGACTGAGACTGCTCCGAGGAAAGGAAAGCAAGGCGATAGGCAGCTGTCCCTCGAGCCAGACCAGCACACCAT
CAGTATCACTCCCATCGACCTCTCCATTTCATCATCAACTCTTCCTTCCACAATGGCAACTCTTCTCCATGCCCTTCCAC
CGCCCACGAATCCGACCGTCGAGGGAGATGAAGAAGTCGAACAGCCAAAACACAATGACTCACAATCGCAATTAGTTGCA
CCCGTCGTCATCCCTTCCTACGGCGCTCGGAAAGGATGGAGACCTCGATTGCCTGACCATTTTGGAGATGGGGGGGCTTA
TCCGGAGTGCCATATTGCTCAGTATCCATTAGAAATGGGTCGAAAGAAGCACGCGACTGTCGGAAATACCCTGGCCTTGA
CCGTAGATGGGGAGGGAAAGATCGATTACACGAAGATTGCTAAACAAGGTCACCGCGATGGTCGCCACGTGCAAGCGCAG
TTCAAGGATCTCATCCCCTTAGCCCATCGGGCCGACCTAGACGAGTCAGCCCGAGAAATGGAGCGCCCTTCGGCCGAAGA
GGTGGAGTCGACGACGGAGCGAACCCGGCTTGCGCTCGAGAAGCTCACCAACTCGCGCATCAAGGCCGCACAGCCGAAGC
ATGTCCCAGACACGGGTGGCAATGTCAGTTTTGTGCGCTACACGCCCAATGGCGATGAAGGCAAGCAACGAATAATCAAG
ATGGTTGAGACCGTCGAGGATCCCCTTGAGCCGCCGCGCTTCAAGCACAAGAAGATTCCTCGCGGTCCACCCAGCCCGCC
GGCGCCGATCCTCCGTAGCCCGCCTCGCAAGGTCACAAGCGAGGAGCAAAAGGCCTGGATGATTCCGCCTTGTATCTCCA
ATTGGAAGAATAACAAGGGTTACACCATCCCTTTGGACAAGCGGCTGGCTGCGGATGGACGAGGACTCCAAGATACACAT
ATCAATGACCGGTTTGCACAGCTGTCAGAGTCGCTCTATGTGGCTGACCGACACGCGCGAGAAGAGGTTCGGCAGCGGTC
CCTCCTTCAGCAGCGTCTTGCGCAAAAGGAGAAGGAGCAAAAAGAGGAGAACCTCCGCTTGCTGGCCCAGCGGGCGCGCG
AGGAGCGCTCAGGCATCCCACGGGTTGTGGCGGGTACGTCCAGTGGGGCCATGCCGGCTGCAATTGTCAGCTACGGCAGC
GACTCTGGCACTGGCGAAAGCAGCGCATCGGAAGCCTCTGGGGATGAGGGTAGCAAGGATGAGGAGGCCGCCCGGGCACG
CGACGAGCTGCGACGCGAGCGTCGCAAGGAGCGCGAGCGGGAGATGCGGATGAACAACATGGGCAACGAGAAACGCGCTC
AACATTTCGCACGCACACAGAACCGCGACATCAGCGAGAAGATTGCGCTCGGGTTGGCCAAGCCGACAATGTCCAAGGAG
TCAATGGTCGACTCCAGACTGTTCAATCAGGAAAAGCTCAACGGCTCGTTTGGTGATGAGGATACGTACAACCTCTATGA
CCGACCCCTGTTCAGTGGTAGCTCTGCGGCCGCCGCGATTTATAAGCGTGGAGGTGCAGGTGCTGAAGATGCTGGCGGCG
CAGACGAGAGGTATGGCGGCGGAACGGAGGAGGGCATAAGCAGCGCGATGAGGAACGATCGCTTCGGACTTGGCGTGGCT
GGTAAGGGCTTCGAAGGTGCTGAGCTACAAGAAAGCAGAGATGGGCCCGTTCAATTTGAACGAGACACAACGGTCATGGC
GGCCGACCCGTTTGCGATCGATGCGTTCTTGGATGAGGCGAAGAAGGGAGTCAAACGGGGACTAGAGCAACGTGGTGGTG
GTGCTGGTGATACGGAGGAGGGTTCTTCAGACGCTCGCAAGCGACGCGGCTGACCTGTGGACAATATTGGGGTTTCTAAA
GCCTACTTTAGTTCTTCTTATAGCATCTTTTGGGCGAAGAAAGATGATGATGTAATGTCGTTGGTTGGGTTCGTGTTGGA
AAGCGAAATTGAGAATGTTGATCACCAAAACATAAATTGACGGTTTGAGTTTTTGATGATTCTTTAGTAGATCAGTCTGT
TGATATGATAAGAATTTGGGGCTTTGAGGCGAGGATAGAGGAATGTCAATGGGTCCCCAGCTTCCTCAAAAACCATAGCT
GTCATGAAGAACTGGACGCAGCAAAGCTCACTATATATTGCTCAAGCATGGAGAATATGCCGGAAAGGAGATGTGATGTC
AATCAGGTTTAAAACTCATTTCTTGTATTCAAAACACATGATGGGCTACAGGAAGCGGCTCTCTTCTTTTGAGTCCTCAA
TGGCAATGGTAACTTGAATAATGTTAATGTATCTGTCAAAAACGAGGTAAAATGTTGATGTTGCAGGTAAGTCACCCTGA
AATGCATGTTTTTGAGGGCTGTAGGATCAGATTGAGAATAAGTTATGTACTTTATAATTGGCAGTCATGAAAAGATGCAC
ATGCTTTGCGCACGGAGCATGTCAAACAAAATGAGTCTTTGTTGTTGGTATTATCCTTGCTTTTCCTGATAAAACACTTT
TTGAAGGCAATCATCACAGTGGTGTTTTTTTTTTTCAAAAAAAATAAA
>GYJ|c28522_g1
CTCGCTAACTCTGTATATCCCCACTTCCATCTTGTTCAACCACCAGTTCCTTCTTCCCCCCGCGTCACTGTTGACCGTTT
CCCGTTCAAATCGTCGTTCTCTTTCCGCCATCAATCTTCCTCCATCTTCTTCGACATCTTGCCATTTTACCGGAAAGCAC
ACAAGACATGTCTCTTGCCTCACTTGCCAATGTCATCTCTACCTCAGTCGCCACGATCGAAAAGGCCGTCGCTGAGTCAC
TCAAAGCTCGCCATTCCCAGCCCAGATACGGCCGCTTCACTCCCGTCACTCCTTACGAGGTACTCGAAGCTGTTGATCTC
ATCGTCGCGGCTTGTGCCGAGCTCACTTCTAAAGTACAGGACAGTACTGGATTCATCTGCAAACATGCCCTCGCATTCAA
TGTCTCGTCTGCCATCAGAGTTGCGGTAGAAGGACATCTTCCCGAAATCCTCAGAGACTATGGATCAGACGGATTGGAGA
TTCAGGAGATTGCCCGTCTATGCGACGCAAATCCCAATCGGCTTGAACGAATCATGCGTCTGCTCGTCTCCCATCACATC
TTCACTTCCCCCAAGAAGGGTTGGTTCGCCAACAACCGTCACAGTCTGGCACTTGACACTGGCAAACCGGCCGAAGAACT
CCCGCGCGAACTCAATTCTGAGAAGTACATGGGCCCAAATACGCTCCCAGCATTGATCACCCATGCGACAGACGAGATGT
TCAAGTCGTCATCCCACTTGACCGAATGCATTTTGGAACCCTCAAACTCAAGACTGTTCTTTGGTGATCAGTCGCCTTTC
TCTCATGCATTTGAGACTGGAATGGATTTTCGCACGTTTTTACAACTGAGCTTTGACCAGGAGGTCCGCCTCAGAAGGTT
CATCACAGCGACAGAATGTTTGTCGCGCATTGGGGCAAGTGACCAAGGTTTGAGCGGTTACAACTGGAGCACGATCGGAA
ACGGATTGTTAGTTGATGTCGCCGGCGGGGTTGGGCACGTGGCTTTAAATTTAGCTCAATCGTATCCTAACTTACGGATT
GTTTTGCAAGACCGTGCTGAAGTGATTGTTCAAGCCCAAGCTTTTTGGCAGAAACACTTTCCTCAAGCCATATCGTCAAA
ACGCGTGACATTGGAAGCTCACAATGTATTTGACAGTCAAAACCGTAAAGGCATCAGGGTTTTCTTTGTACGGTTTGTCA
TCCGCGAATGGAACGACGAACAAGCGGTTAAAATACTTACAAATCTCTCGAAAGCGTCCTCGTCCTCAACTAAACTGATC
CTTGTAGAACGCACTGTCACTAATTGGAGTCAACAGTCTATCAAGGATTGTCCGTTGCCATCCTGGCAAATCCTGAAGGA
TGTCAAGGTCCCCAAGAATGTTCAGAGTTCGTTCTGTCATGACGAAGACCATCCTCAGGTACTGGAGGAAACGGGGCGTC
CGTTGGTGGATTTGCTGGATGCGCAGTTGATGCTTTATGGCTCAGGACGAGAACGCACCTTAGAGGAGCTGGTGCTCATG
CTGCATGAGTCTAACTGGAAGGTTGAAAAGATCAACCGGCCGGGCACCTCGTCGCTGACGCAGCTGATCTGCCGGCCAAT
CTTCAAGCGTGAAGGTGACGAAGTTGGGGGGTGGGAGAAGAAGCCCACGCTCGTCGAGGGACCCGCAGATGGTGCGGGAA
CCGAAGGTTCAGAACGCTCACCTAAAAAATCCCTGTCTGCTTCAGTACTCGGAAAGTTGGATACCAAGGTGAAAGCCCAG
GAGAAACAGGAGGGCAAAATATCTGGATTGAGCGAAGGCTCACCACAAGTCAAGGAGGATCAAGCGCCAGCTGAACCAAT
TGTTGAGCCACAAAATGTGGCGATATCGGCAGAAAGCGCTAAGCTTCAGGAAGAGAGTCCTGGAACCAAGTCTTCAGAAT
CGCAAACTGTTTCTTGATAGTCTGCAACCCTGTAACAAGTTGTATTTCAAGTGATTTCAATGGTTTCAGATTAGCATATA
ATATGTACATGTACACTCAAACATGTAAACTTAAAAAATACTACCACTTGATTGTCACTGGCCCAATTTGGGTGCTTGTC
AATGTCTTAATGTTATCTTTGATGATGGAATTTTCCGAATTTGGTGGTATGGG
>GYJ|c6529_g1
CTGGATTATACAAGTTTATTCATTAAGAAGAAAACAGAGTAACAACAAGATGTAGGGGTCCAACAGTCAACAAAAACAAA
ATAGTTCAACATGGGGGAGTTACATTCATAAAACAAAAAAGATCAGTGGTGTAGTGATGATGAAGATTACTCGTCTCCAG
CCTTGCTCTTCTTCTTCTTCTTTGGCTTTGGAGCATCCTCGTCAACCTCAGCTTCAGCAGTTGCAGTGACAGACTCTTCA
GCAAGACGCTTGGCTTTCTTGGCAGCCTTCTTCTTCTTTTTGATGACCTTCTCCTTAACCTCAACGGCAG
>GYJ|c24979_g1
ATTTCTTCCGTGTCACACAGGATGTGGGTCTCCGAACTCAGGATCCAAGGGTGAATGAAGACAATATTGCTAAGCTGAGG
GTTTATCAGAAACCAGAGCAGTATGAACCATACCCTTATAAGGATGGCAGACTTCCAGCGCCGACCCCATCCGACCCTGT
GATTAATAAGCCTCGCCCAAGCATTCCTGAAAATGCACAAAGACAGATCCCTACCCAAGAGTTCGAGCAACTTCATGTCT
CAAACAAGCAGCAGCAGCAGCAACAAG
>GYJ|c27748_g1
GTCATCCGTAAGTTTTACAATCAGGCCGAGCGAGTTAGAGGAAGTGTGTGTCTGTCCACTAGGGACGGCAGTATTCTGAG
ACTCCATAGAGTTATGAAAGACTAGCGAGGCAGGATTGAAGGTTGAATCGCTAGAGCTTGAATCAATGTCAGAACTGCTG
GATCTAGACTCTGAGTTGGGTTTGCTAGTATTGGTGCTTCGTACTGGAGAAGACATGAGAAGGCACTATGAGATTCATGG
AGCACACAAGTCAGACGAGAGCAG
>GYJ|c29695_g1
TTCAAATGACGGATACTTCTGGATAGGTCTGAGCCGCACCTCCTCCAACTCCCCATTCACATGGGACAACGGACAACCAT
TAGGCTACACAAACTTTGGTACCCAACTCGGACAAAATTATATCGCCGAGAGTATCGTAAACACTAAATGGAATGCTTTT
GGTGCCAGTGACAAGAACTTCTTCGTCTGCAGTTATGATCCTGCGGCACCGCCGACCTTCTCCCCACTCCCTACTCGGAT
GCCAGAG
>GYJ|c32884_g1
AAGAAAAAAGATAATAAGAAAACATAAAAATAACAATAAAAAAGCTACAAACTGGACTGGAACAAGATGGCCAGGCTTGA
GCCAGGCTGGGCTGATGCAGCCCTGCTCAAGCTCTTCAAGCTTGAGCCAGGATGGATCAGGGTGACCTTGCTTGAGCTGG
TACCAGCTTGAGGCAGGCTTGAGATTGCCCTGCTTGAGCCGGGCTTG
>GYJ|c9957_g2
GGGATAGCGTATGTATTTGCAGAAAGGGGTTTGAATCTTTCCTTTTTCTTTCCTCTGCCTGCCATTCGTATTCGTATTTC
TTTCTGCCGCTCTTCCTCCGCCTGTGCCCTCGCCGTCTCCCACGTAACGATCTCCCCGTTGATACTGTTGGTGAAGGAGA
ATTCATGGCTTCTAAGCGGATTCTCAAGGAATTGAAGGATCTCCAGAAGGATCCGCCTACTTCATGCAGCGCCGGTCCAG
TAGCAGATGATATGTTCCATTGGCAAGCCACTATAATGGGTCCTCCTGAAAGTCCGTATTCAGGAGGTGTATTTCTTGTC
ACAATCCACTTTCCTCCTGATTATCCATTCAAGCCTCCAAAGGTTGCGTTTAGGACTAAGGTTTTCCATCCAAACATAAA
TAGCAATGGGAGTATCTGCCTTGATATCTTGAAGGAACAGTGGAGTCCTGCATTGACAATTTCCAAGGTGTTGCTCTCAA
TCTGCTCTTTGCTGACTGATCCAAACCCAGATGATCCTCTAGTACCAGAGATTGCTCATATGTACAAGACTGATAGGTCC
AAATAT
>GYJ|c31713_g1
CGAGAAGGGTCGACCCAGTCAGTCTTTCCGTTGCCCTTCCTTTCCGTCACGCACCCCGAATTGACTCAGACCCTTCTCGC
TTCAACAGTTCAACCTTCATTCAGTTGAGATGGCCCCTCAAGAGAAGAAAGAACGAAAAACCCGGTCGGCACTGTCCGAC
GTGGTCACCCGTGAATATACCATTCACCTCCACAAGCATGTCCACGGTCACAGCTTCAAGAAGCGTGCTCCCAAGGCCGT
CAAGGCTGTCACTGAGTTTGCCCAGAAGGCAATGGGTACCCAGGATGTCCGGATCGACCCCAGTCTGAACGCCGCCATCT
GGAACCGAGGAATTCGGAATGTTCCCCGGAGAATGCGCATCCGTCTGGCCCGTCTGCGTCATGATGACGAGGATTCCAAG
GAGAAGCTCTACACGCTTGTCACCTTCGTTGAGGTGGCTGAATTTAAGGGCTTGACCACGCAGGTTGTTGAGACCGATGA
TGCATGAGAGCAGTAGTGGCTGTGATAATTGCTTTTGAACGATCCAACAAATATGTCATGCTTCTGCCCAATCTTGAGAC
TTGCAAAATTTCGGGTTGAGAACCTTGAGTGTCATCATTCAGTTGCCCGTGCCTGGGTCAATTCCTGCAATCGCACGTCT
CTGTTTATTGGTCACTAGTACTGTCGATCGTCGGTGGTCTTAGTAACTGAATCCATAACATGAGGGGCGATGTATTTTCA
ACGGACAACAACTCTCACATCCTTTCGACTTGTGAGATCGCCTGGTACATACAATACGCATCATGGGCTGTTGCTCGACA
GATTGACCGGTGGCCTCAATATACGCCGAGAAACTCGGTCGGGCCCATGGTGCATCAGGCCATGGAAACCAAACCCCTCG
ATATCGACTGTCAACCCAGGTTATACTTGATGGGTCCATACTATGCCACCTGATAAACCCGCTCTTATATGACGATAAGA
GCGTTACTAACCCAACAAGTGAGCTGTTGGTCAACAACTGGATGAGATGGCAACTGAGGTCCCATATGAAAGGACAACAC
TGTTTGAATAGTCCCAGAGGCCTGAACTTTGCAAGGATTCATCATCTGAATCTGAAAAATTTGTGAAGTGCTAACCAGTT
TCCAATGCGGTAGGGATTAATTTTAGGTGTCCTGCCAAGTTATCTTGTGTTGATAAGGGGGGCGGAGGACCAGATCTTTT
GTCTCCTTGACTTGGCATGACTGTGCACATGTCTGAACTGGAATGGTCTCCATTAACTCACTTTGTGTTATCTTTGGGCT
GCTTTTGGAAACTTGAGAATGTAGTCAAAATGACTTTTGCCAAATTCTTTTTTCAAAAAGAAAAATAACATTTCACCTGA
TAAGGTTTTGGTTCCAGCCTTTAATTTTTCAAGTATTGTGCATGCCAGCTCTTTCATCTCATAGCATCTGGCCTGGTTGA
CCTGACTGCAGCCATGGCAGTGCTTCTTCCAGCAGCTCCCCAACTGCAGTGGGATTCCCTTGAATTCACAGAAAAG
>GYJ|c14817_g1
GAGGTGGAGTTGATGGAGTTGTTTGTGAGTTTTTTTTCCCTTTGCAGTGTGTGTGTGTGTTTGGGGGGGGGATAAGGGGA
TAAGGGGATTAGGTTTGGAGAGTAGGAGTGGCCATGGTTTCTCTTTTTGGGAGGGTTGTCAGAGGGTTTTGAGGAAATTG
GAAATTGAAACTGATGGTTTACTCTGTCTTTTTTTTTTTGATGGTTTTTTTTTGGTGTTTTTTGTTTGTTTGAAATAAAA
TATATAAATGAATTTGAATGATTTCTTTTTTGTGGGTGGTGGGTATTGTAAATATATATATATTGGGTGGGTGCGTGTGG
GTGTGGGAGTTGGTAATTTTTATTTATAGT
>GYJ|c26483_g1
CTTCTTCATTGTTTGAATAATGAAAAACGAATACAAACAACTTTGAAATCAAAACATTAAAACTTACAACATTTCGTTCA
ATAAAGTATCATCAAAAGAAGAAAACAAAAGCTGAACATGAGAATTTGGGATAAGGAGCAGCAGATCGGAATTATGTGAG
AAGCACGCGGAAAACAGGGATATATAAACGGGGTAAACGGGAAAATTTAAGCGTGGCAATCATCTCCTCCAAGTGGCTCT
TGCTTGTCAAGTTTGATGAGGTCATCAATACGCAATATCGTAATGGCTGCCTCAGTGGCGAACTTCAGAG
>GYJ|c2307_g1
GCTAAAGTGACCCCAACCGAGTTTTCTGAGGACTCGGTAGCGCTGGTTGCAAAAGAGCTCACCGATCGAAACGGGATGGT
AGCCGCCTCTATCATAGTCAGCCGGTTTCTCCTCCTCGTCAATGTCATGACTAGAGTGAGAGCCCTTTGCAGGGGAATGG
TCAGGGAGGGGGGGAATGGAGATTGAATTTTGAATAGGAGTTTTGAGCGAGTTTGAGTGTTGCTGGGATAGATGGAGAGA
AGAGTATAGATTGAGCTCAGCGAGAGTGATTGGGGGATCGATAGTGATCTGCTGGGGAAGGGAGTTAAGTTGAGGGGAAA
GATTGTTGGGAAGGGAGTCGATGGAAGGAAGGCTGATTGGGAAATGGAGATCGTCATCGGAGGGAGTTTTAGAGTTTGAT
GACTGGGAGGAAGGGGTTGAGTTGGAGGGAGGGATGAGATCTTTGTGTGGAATGGAAGGCTTGAAGAGCTGAGAGGAGAG
GTGAGGGAGATGGCGTCTGTGAGGGGAGCGAGGGGCCATTTGAGGGAGAAAAGAAAAAGAGTAAGAATGAAAAGGAGAGG
TAGTGAAGAAAAGAAGAAAAAGAAAAAATGAGAAATGGTCAAGGAAAGAAGGCAGGAGATGGCCAAGTGAGACTCAAGAG
ATAGAAGAGATAGAAGAAATATTAAGAGATAGAAGAGATATTAAGAGATATTAAGAAAGCCAGCTGAAGTGAAGTAAAGT
GAAATGAAATGAAGTCAAGTCAAGTCAAGTCAAGTCAAGTCAAGTCAAGTCAAGTCAAGTCAAGTCAAGTCAAGTCAAGT
CAAGTCAAGTCAAGTCAAGTCAAGTC
>GYJ|c10533_g1
CCATGCCTCCTTGAGGCTGTTATCCGTTATTTTGGTTCAGACCCAAAGGGAAGATCGTTGCTTCATCTCGATGATCAACG
TGTTCAGAAGGTACTGAATGATTCGAGTCTCCCATTTCCGCAAGAAATCCTATCGCCAGCCACAATCGTAGGAGGCCGCC
TCGAGTGTAAGAGCGCCGATGCGGTACAGGTCCCAGCTTCCACATGGCAATCCTCTCAAGTTTCTTCTACCGCACCAGGA
TCACCCTTCCCCGGATCACCGCCACGGCAAGCCCTTGTTGGGGAGCTGTATGGGATCTCGCCACAAAACGTGGAGTTGCC
GGACATCCCCGAGCAACAGCTTATTCACTTCACACCTGACACGAAAGCGGAGGAGCAGGCCTTTCCGTTCAGCGTCATCA
GAGAT
>GYJ|c5864_g1
TGGGAGTCGATTGTGGTCGATGGATGGCTAATCTCTGCGAGTGCGTTGGTGGTAGTTAGACTGGTAGTTCTTGCACATAC
ATGGTAACATACCGAGCTTTACAAAAAAAGGCATGCAGTCGAGCGAGCCTTGGAGCAGGAGCAGGTAAAAAAGAAGAATG
GAGAGATGACTGCTGGGCGATGAAGATTGGACAAGGCAAGCGGAAGAACCACGCCCTTGACCCAGATCGACAGACAAGAG
TGATGAAAGCCCAGAGAGGATTGAGATTACAGAAATTGATAAGGATGTATGGCACCGAGTTTGATAGAGGCCGAGGACAG
CCGGGATTGTGAGCAAGAGCTAAGTTGGGAATCGAAAAGGTGAATTTCTCTGGTGTATTCTGGGGTATCAGTCGATGGAG
AAAGAGAAGTGTTGGATGAGATGAGAATCAAAGGCTCATGGAAACCCGTTCGACCAAGTAGTCTTGGCCAGATAAATCAT
ATAAGTATCTTAAGGGTCGAGGCTATTGGGTAGGCTTCGGATCGGAGTGAGGGTGGCCAAGAGATGTCAAGCGGAGAAAG
CGATCGACAAGGATAATTGAGATGTGATGACTGGGTGTATGCGTGGCCGTGGCGTGGCTGGAGGCTGGGAGCTGGGAGCG
CTGAGAAGAGAGGCAGTCCGAGATCCGAGAAAAGGGCTCGTGATTAT
>GYJ|c11381_g1
GAGGAGTACAATTATCCGGGGGTCAAAAGCAAAGAATTGCAATTGCAAGGGCAATTCTAAAAGATCCCAGAATACTTCTC
TTGGATGAAGCCACAAGTGCCCTAGATGCCGAATCAGAACGAATAGTACAAGATGCATTGGACCGTGTAATGGTAAACAG
ATCTACTATAGTAATTGCACACCGTCTTTCAACAATTAAAGATGCAGATGTCATAGCAGTGGTGAAGGATGGAGTGATTT
CAGAACAAGGAAAACATGATGATTTGCTCTCCAAAAGAGATGGGGCATACGCATCCCTCGTAAAATTGCATCAGGCCTCT
TCATAGTTGTTTGTTGAAACATAGAAATTTATTTGAAAAAAAAAAATGTGTCAAGCGCATTTCAT
>GYJ|c18190_g1
ACGATTTGACATTGGGCAAAAGTATAAAGCATCTATGGGTATGTATTTACAACGTAATTCTTTATAGTAAACTAAATTTA
GAGCATGACTAGCAGGAGTTGGTTTCTAATTTTCTTGGTGGTTTTGAGTTGAAAAGAAAAGCGAGGACAAGAATAAAAGA
ATAAAGAAAGATGAGGGGCAGGAAAAAGGCGTCGTGTCGGGGTTCGTAGCTGGCTATTGTGTTGTGTCGTCCGGTGGGCT
GACATAGCTCTTTAGGTTCTTGAATCTGCCCG
>GYJ|c29129_g1
AGCCCTTGTTCTAAAGATTTGTTATTTCTTTCAATTATTTAACTTCAGGACTGATCTAAAATGGACTGTGGAGGCTGAGG
GTTGATCCTTTGGCTTCTTGGTGGTTTAGTGTTGGTCTTAAAGTTGAATGATTTGAAAGAACATAACTTTCAATGTGTAA
TGATAAATTTATTATCATTTATTTTGAGTGAAAAAGACAGGTTGAAATCATGCTTAATTATTTTTTGATTATTATGATAA
TCATTTAATAATAGTATTATTTTTTTCAACTCCATTAAATTATTGAAGTCACTAAGACTTATTATAATTTTTATAAACTT
CAGATCCTTCTTAAGAAAGGTCTGATTTTTTTTTCAAAAAGTTATTATTTTTTTTTTT
>GYJ|c21261_g1
GTAAAGAAAGTGCCCAAAGAGACCAAAGGAAGGTCAACTCTGGTAAACTTGGAAGAACTTCTGAGCCCAGTAGAGCAGAT
AGAAGCAGACAAGCTCAGACAAACAGACTCCGGTCAACTCGGGTCTAACCAGATAGAGAGAGATAAGAGAGGATAGGAGG
ATAGGAGCCTGATAGGCCTGATACATAGTACTACATGCATAGCAGGAGCTAGCAGGACTGAGCCTGATGCTGCCTGATGG
AGAAAGAGAGAACGAGACCTAGCGAGACTAAGCGATGGCAGCCAAAGGCAGCTGTCTGCTGCTGTAAGCCAAG
>GYJ|c19733_g1
GAATACTTCCGCCCAGTTGTTGAAGCACATGCTCGTGCCAATGGAACTGAACAAGCTGACGGACAGGGTGCATCGAATTC
CGCTTCTTCTCAATCCTCCGATGCCAAAATTGACGGCGCTTAAAATTTCTTTCTATTTTTTTTTTAATTTTCCTGTTGAC
TATTTCCTTTTTTATTAATTTCCACACCACTCCTCTCCATCATTATTCCTTTGCTCTAAAAATTGGCTAAGATATTAAAT
CTTCCCCGCTTCTCCGAAAATTTCCCTCTACGTACCACAAAAGTGCCTAATCTTTTCGTGAGAAACGTTCTTTGCAAATT
CTATTTTTAGGATTTTTTTGTGTAATTCATGCCTCTGAAATTCCGTTTCAATTTTAAATCTTTTTT
>GYJ|c19542_g1
ATTCAAGTCATCTTAACAGCTGATTTTCATCACTCATCAAATCCTCGGCGGCCACCATCAATGCTGTACATTAGAATGTT
AATATTTGCTCCCAAATTTTGAGAGCTAAGTTTTTTAGAAGACGTTTTTTAATTTTGTGATGATTCAACCCATTTTTCAG
AACATTATTTAATCATTTCGGCAAGTAATGCAATACAGTACTGCTCCGAAGTGA
>GYJ|c22695_g1
ACATTCTGATCAGCGTCATTTGTGAGTTCAGTTGCTCCATTATCTTCATCATCAGTGGCAGTCTCATCGTGAGCGTGTCC
ATTGGAAACGTGATGACTGTTTGAGTAGTGTTGAGTGTGTTGTTGCGAGTGAATCTGTGTCTGAAGTTGTCTTGTAACAG
TAGTCTGTCTCTCGACTTCTTCTCTCATCGAAAAAACTTCACGTTCACGAGCATCAACTTGGTCTCTCAAATGACG
>GYJ|c17240_g1
GTAAACTTCAAATGCGTCCTCCATTATTGTAGTACGTGTTGTTCGCAATTTGGTTCACCGAATTGCGAATATCCACAATA
TCATTGGTGTTGGCACGTTGTTCCTTTTCAATGTCAACAAGTGTCTCTTGAATTAGGTACTTGAATACCTCCATGCCAAA
GAAGTCTGCTTCTCGTTTGAGCTGTGCTAACACGTCTTTATCTTTTGGCAGGACAGTGTTCTTTCCGTCTCTCATAAATT
GCAGAACGAATGCAAACAGACGCCCGTCCCGGTTCACGAAGATTGCTCCTGACTCATCACGAATAGTTCTCTGTTGAAGA
AGCACAATTTTTCCACTGGTGCGGTCGATGCGGATAAAGTTGAGGAAATATGACGACTTTGACTGTGCCAAAGTGTCGTA
AAGTGTAGTAAATCTTGTGCCGCCTGCGTTAATATGCACTATGTCTCGAGCATGATGAGATGTGACTTCAGCCTTTTTAT
AATCAGCATACTCAGCGGTATGCATATCCACACCATTTGAATGAAGAGAAGCT
>GYJ|c17062_g1
AAAAAAAAAAAAAAAAAAGAGGTGGGAGTGGGTGAGGGATTTAAAGCGAGCAAGTCGATATAGATACATACAATGTATTA
TACACGACTGATTAGAGCCAATAATCTGTATGTGGAGGAGTAGAGAGCATACAGCATACAACAGTATGTAGGTTTTAGTA
TAGACCGTCCAAGGGTAACTACTTGACTGATACAGGAGAGATCATCACTCTGGGACACAAGCAGGGGGGCAATTGTCGGT
GTCGGTGTCGGTGTTGGTCTTGAGAGTTATGAAGATGAGCTGGGGGGCCTTTGTTGGTAATAATGAGTAGGGTTGTAGTT
TAATACATAGATCGAGAAAACGTTGACCCAAAAAGGGAACCAACAGAGAGCAACGAGAGTGATTTTTGATAGAGATACAA
GATGATTTTGAGCCGAGAAGAGAGGGAAATGAGGAGCGACCAAGGGAAGAAATAAAATTAAGACTCTAACCTGATACCTA
ACTAGAGCGAGAGATTAAAGTAGATGAGAATTGAATGATGAATGTGATTACGATTAAATGAATTTGAAGAGAAAGAAGGA
GTAGAGGATAGATAGATTAGGTTTAGGTTTAGGTAAAGGAGAATGGAAAGAGCGGGCACGGTGATAGAGGGATATAGGGA
GAAGGGAAAGGGAAGGAGAAGGAGAAGGAG
>GYJ|c33397_g1
GGGTTCGCCGCCTCAAGCGCAAGAGAAGAAAGATGAGGGCTCGCTCCAAATAAACGCATCGCACCTCTACCTGACCTGAC
GCATCATGAGACTTCCGATGGTCACGCCTGAAGGACGCAAACAAGGCTTGGAATGGCGAGCATCAGCCAACGACACGAAC
CATGGGATTCAACTGCGGCACTTAATTGGAGCTGTGGTACAACTCGAGGGACCACGTCAGGATGAATGGCACGCGGATCT
GGCTTTGGCATCTGGGATGGATGTGACGAGTGGTGCCTGGACAATTGGATGGTTGGGAGAAGCTCGCGTTTAAGAGACAG
CCTTTGGCGAAGCAAGCTGCCGCG
>GYJ|c2539_g1
AGCAGTAGCCCATTCTACTCCAGTCGTAAAGCGCTATCCATGTAGCCGAAAAAGACAACTGTCGGCCTTTGAACGATTCC
CCTCCCGGTGTGGCTTCGGTCCACCACCAACGCTCCAGCGCCTTGATCGTGCTCGGAAATTGAAGATCAGATCGATTGCG
TGTCGGTGGTCGTGCTTCCGCGGCTCACTCGATTTGGCAATTCGAGTCCTGAGCCGGTGGTAATGAAGCTTATCACTTAC
ATAATTCGACACCCAAGCATTAACGCGAGACCTTCCTTTTCCATCACTTTCGTCACCTCTCCTGCCGGTCCTCACATTCG
CCCTCAATACCCATATGCCCATCAGGCTTAGCACAAACCCCTCTAACGGTCCTCCGAGGTGAAGCAAGTTTGCAACAGGG
TCGCATGGAGGGGCTTGGTGATGAAAAGCTCTTTTGGTGAGGATCACAGTAAAAACTTTTGGTGGCAAAAGCAATGGTTG
CTTTTTGCCACTAGATGCCTCAAACATGTAGAACAAAAAATGGGACAGATTTGGGTAACAAATCTGTCCCATCCAATCAT
CCATAGTTCCCAAGGAAACTGAGCATCAGCCTCAAATTTTGGCTATGAAAATTCAG
>GYJ|c27830_g1
ATCTTTCTCTGTCAGGGAGGCTCGCCGAAGTAGATACTTGAACATGCCAAATACTGCTTCAGTCCAACTTGTTTTTAGTA
ATTTACGGTATCTATTAGGATTAAGAAGCCATATAAAATCAACACCACAGATATTCCCCCGATGATTACGGTGGCTAACC
CACTTCTGTGCATCTGCATCTGTGTACTGATGAGCAGTATCATATGATGAAACAAACCCCTGAGA
>GYJ|c24071_g1
GAAAGAACAGCTAATTCGTATGGATCTGCCACAGTCTCTAGAGAGGGCTTGGTGTCCAGTCGAGGAACTTTCGTATGGAG
ATTAAAGTAATCTAGTGTGTGTCCTGCAACATCCAATGATGGCTTACCCTTTACAACGAGCTTATTATTTGCAACATTTT
GATTATCTTCACGATTTCGTTTCTTAGCCTTCTCTGCTGGCTTTGCAACTGTTACCTGTATCTTGAACTTAG
>GYJ|c6647_g1
TTAGTTGTTTGCGATCATGTTTTTGTTCGATTGGTTCTATGGAATTCTCGCATCGCTCGGTCTCTGGCAGAAGGAGGCGA
AGATCTTGTTCTTAGGGCTTGATAATGCCGGCAAAACGACGTTGCTTCATATGTTGAAAGACGAGGTTTGTTTTATTTTT
ATTATTCCTCTTTGTATGAATTTTGAAGTATGTTTTGGTCGCTGAGAAAGCTAAAAGTCTTTGGCTTTTATGTCTATTTG
GTTCTTGTTTGTTTCTCAGGAAAATTCCGAGTTTTTGTTTATCCCCTTGTAACGG
>GYJ|c31076_g1
AGGAAGTCGACTTTCTCCTTGGAGGAGATGGTCCATTGTGATATCGATTTGGAGAGGGTCTCGGGAGATATTGGTAAGAC
CGACAGATCGGAGGAGGTGGAGAGGAGGGATAGGAGGGATAAGAGGACGACGGGTCGGAGAGGCGATGAGGACGGGAGGT
AGTTGTACGTGTTGTTGAGGATTCTGGAAGCTACGTCAACCCTACTTTG
>GYJ|c30930_g1
GAAAAGTCTTGATCCCAACCGCCCAACACATTCGTCACTTGAATGCGTCTCGTTTGGCTGCTGATGTCTGCGGAGTTCCT
ACAATCATTGTCGCAAGAACCGACGCAGAGTCCTCTAGACTTTTGACATCTGACATTGATCCAAGAGATCATCCATACAT
TGACTACGAGGCTGGAAGAACGATTGAAGGATTCTACAGACTCAAGGATTCCACTGCAATTCAGTATTGTATCGATCGTG
CCATCCAATATGCTCCATACACCGATCTCATCTGGATGGAG
>GYJ|c21486_g1
GGCCGAGAAAGTCTAATTTTACATGCCGGTCTTCTTCTTAATGTTCTGGGAGAGCCATTCCAATCCTTCATAGAGACCGT
CACCGGAAGTAGCGCAAGTTTGTTGGATGTACCATGCTCGCTGTCTCAAGCTGTGCAATCCAAGCTTATCGGTGATTTCG
GCAGCATTCATAGCGTTCGGCAGATCCTGCTTGTTGGCGAAGACCAAAAGAAGAGCATCTCGGAGTTCATCCTCATTCAA
CATTCTCTGAAGTTCCTCTCTAGCCTCTGAAACACGCTCTCTGTCGTTGGAGTCAACAACGAAGATGATACCCTGGGTAT
TCTGGAAGTAATGTCTCCACAATGGACGAATCTTGTCCTGCCCACCGACGTCCCACACGGTGAAGGAGATGTTCTTGTAT
TCGACGGTCTCGACGTTGAAACCAATGGTAGGAATTGTAGTGACGATTTCACCCAATTTCAGCTTGTAGAGGATGGTAGT
CTTACCGGCGGCGTCCAATCCGACCATAAGAATACGCATCTCCTTCTTGCCGAGGATGCTTTGAAGCGCTTTCGAAATTA
TCATACCCA
>GYJ|c30890_g1
GACGGCGGTTGTTTTCGCCTGCGTAATTGGAGGAGTTTTCCTCGCTGCACCAGATGCACCAACATTCGATAGCCTGCCCG
CTGGAATCGACCCAACTGCAAAGATTGGACCACCAGGAACTGACGACAAAGCTCTTGTGAAAGTTGGAGAGGTGGCTGAA
TCAATTTTGGATAAACTTGGATTCAGTACCAGAGATGAAAAGGATATTCGTCGTGCCCCAGTGCCAAGTTCTTTCTTTGG
AAGTGACGATGTCAACCAAGTTATTGAAGAGGCTAATGCTAATCGTGTTGACCTTCAAGGAATCACCTCTGGACAAATCC
CAGGACTTGCTCCAATCCCAGTACCAGGATTCCCA
>GYJ|c21059_g1
GGGTTATCTGATGGCTTCAGGATTGTCATAAATGATGGTCCTAATGGATGTCAATCTGTGTATCACCTGCATATTCATCT
CATTGGTGGGAGGCAAATGAACTGGCCGCCTGGGTAAATCTTTAGCTGTGGTTTCTATGGATCCATAGCAAGCATCATTA
TAAAATTATACTCGTAGCTCAAATGCTGTTAAGTAAGCCTGAGCAATGAACTATTCATACTAGCATTTACATACTCTTTT
AGTAATTATTATATAGAAAGGTGCTACTGTGTGTGAAAGTAACCTCTCAAAGTCTCTATTTATTGGAAGGCTTCTTATAG
CACTGATAAAGCTGCATGGTAAATATTGAAATGGGTTTTTCTTATCAAGATAATGGCATGCTGCATAAGTTGTTTAGG
>GYJ|c28605_g1
GGCAATTCACATCAATCACGATGTCTTCAATAAGTATCATACTAACGGGAAACTTCGACTTACAACAGGCTATGTTCAGG
AGGCTATCGAAAACAATGGATATCCTGGACATGATGGAATCGTTCAAGTTTTGAAAGGCAAAGTAGAGCAAGGAGAGCAA
CTTGGTCACGCATTCACTTTCAGAATTCGTATCTCAGACGGTGTTTTCCAATACAATGCGCTCATGTCCGCTGATATCGA
TGACCAAATCAAACGTGAAGTTGAGCATCTTGTTGAGGGAACAATTATCGCTCTTACTAAAT
>GYJ|c22144_g1
CAAAAACACACTCAAAAACACACTCAAAAACACACTCAAAAACACACTCAAAAACACACTCAAAAACACACTCAAAAACA
CACTCAAAAACACACCCACACAGGCTCTGCTTCTCAACCTAAAAACACATGTATTCACTCAAATAATACATACAAATAAA
CACATCTTATAACCACAATGCTTCATAGTCTCCAAAACCAAAACCAAAAAAAAACATAACCCAAAAAGAAACCCAAAAGA
AACCAAACCAAAAACACATAACCACTTTACAAAATAACAACATCAACTGCTACTACTACTTAACTTTCCCATTTTTACTA
TTACTATTACTACCACTAATCTTCTTCCCTTGCCCAACACTAACTCCAACACCAACACCAGTAGTATCAGCCACAAAGCT
TCCCCCAACACCTCCACCACCACTCCTGTCTCTGTGATGATGACTCAAAAACTCCAATCCTTCGATAGCTTTAAAGCTCT
TAACAAGTTCATCACTATTGCTCATATACTTTTCCAATATCCCCTTCTTTTTCTCTTCATCCCTACCTCTATCTCTATCC
CTTCTCCCATTACCGCCACCACCGCTTGTTCCAACATCCGAGTCCGTCCCATTAACCATTAGCTCCAAGTCACTCTGATT
TACATGAACAGTCGGACTTCGGGGTCGACTCAAGAGTGTTTTCCCAACCGACACTGGCGTTCCAATCAAGGCCCTCCCTA
CCGTCGATCGCATCGGCGTCCCTCCACCAGGCCTGCGCGGCGACACCGGCTTGAGCCGCGGCGAGTCGGGCACAGCCGCC
CGCTTGGTGCCCGACCGCCGTCTAAACTGCACATCCCCTGCCCGGGCCTCGTCCGACTCTGTTGCGCTGCTCTGCTGGCT
CGCCATCCCCCCGGCGGGCCTGCGCGTCCCTGCCCGCCCGACCGGCGGCGATCGCACCCCCGCGAGCGGACTCCCCGGCC
CGCGCTCCGTCCGACCCTTTGCGCGCCCCTCCTGCTCTGAGCCAGAGCCGCCCTCATCAGAGCTCCGTCTGGCGGCACCA
CGCACAGGCAATCCAAGCTGCGCCTGGATCGAGCCCATCGAGGCCGACTGCTTGTGGCGGAGCATCCTTTGGGGAGTGTT
GCCACCTTCCTTGGCCAGCCTCCGGTCCCGTGCACTAAATAGCCGCGTTGGCGACATGTCCAGCCGGTCAGACTCTTCGC
TGTCGCTAGCATGCCCGTCCGGCCGGCCAGGCGCCGGCTGTGGGTGCGACTGGTGTAGCGCATGCGCCCTGCGCGGCGTG
CCCTGCGCTGCGACGGCCCCGGGCGTGAGGGGGTGCGTGCGCGCACCGTGCTGCGGGGTGCCGGGCACAAACTCGCAGGC
GGTGTTTTCGAGCATGAGCCTTAGGCGGGAGGCGGGGTCCGTTGCCTTGGGTGTCCGAGCGCCAATGGGTGTCGCTGGGG
CACGTCGGGGCGTATGTGGGTGCGCAGGGGCGCGCGGCGTCTCGTGGCCGTCCGAAAGCGTCGCGGGCCCGCCTGAAGCA
TCGTCCGAGAGGCGGGGCGGGGGAAGGGAGATCGGGCGGGCACGGGGCGTACCGACGGGGCGGAGCGGGGTACTGTCAAC
TGGCCGGACGCGCGGATGGTCACGGTGGCGGGGCGTGTGGGAATGCTCGAGAGAGCTGGCCGAGGAACCCGAGGTGTGTC
TTGGCTGGATGATAGCGGGAGCGGGAGCGGGGGAGGAGCAGGGTGGGGCCATTGAGGGAGGGATGCTAGGCGGGCCGGGT
GTGCCCTCGTCGATCCACCACCCCCAGATGGTCTCGAGCACCTTGACCCTGATCGGGGTGGCGAGACCGCGCTGCTTCAT
CGCTCGGACAAGCATCTCAAGACCGCCGGCGGCCTCAAAGAGCTGGGCATTCAAGGGCGCGTCGATAAACGAGGTGAGGA
GCAGGTCGAGTAGCGGGAGGGCGAGCGGGTAAAAGGCGGGCAAGCCAAGGGCGGGGGGGAGGAAGGCGAGGAGGATGCGA
AGGTTAAATTCGCTCGAGAAGAGACGCTGGCTGGGGGGATGGAGATGGAGGAGGCCCTGAAGGAGCACAAAGGCTTGAGC
GACATGGCCAATGAGGACCTGGTCGAGATCTTCCTCTGGGCAGTCGGTAGCCAAGAGAGATTCAGAGACCTGAGAGAGCC
AGCGCAAGAGGACGAGCGAGGCATTGAGTTCGAGCTTGTTTTGGAGCTTGATAAAGCGTTGGCCAGATTTAGAATCTGAG
CCACCGATACTAGCGCCGATGAGGAGGCGATTGATGAGAGGGAGAGTATGAAGGACTGGCTTGGAAGAGTTGGGGGGGCG
TTGGTGGGCAAGGAGGAGGGCGTCGTAGGCGCGGATGAGGAGGTGGGCGAGAGGGGTGTTAGAGGAAGAAGGGTCAGGAG
AGGAAGCCTTGGAAAGAGAAATGGGTGGAGAGGACATTGAGGAGAGAAGTGGAGGAGAGAAGGAAGACTAAAGATAGAAA
TAGGGAGAGGATGGCTAAGGAAAGAAGGAAGAAATTTGAGGAAAAAGAAGGACAAAGCAGAAAGAGGCTGAGTGGAGGAA
GAGATGAGAATTGAGAGAAGGAGTAGGTTGAGATGAGGAAGAAGAGGATTGAAATGTTTGGGAAAGGAAATAAAAAGGAG
AGGAAAGGAAAGGAGAGGATAGAGATGAGAAAGAGAGGACAGGAGGAGATAAAGATGAGA
>GYJ|c9673_g1
GCCAATTGGCCCAGACCGCCCTATCACTGAGCCAGGCCCGGGCCGAATCCATGAAGGCGTTTGTGAAAAAACTAACCAAG
TTTAAGGGATTAAAGGCTAGAGAGTATGCAGCCATCAAGGATTGCTTGGACGAGATTGGTGATAGCGTGGACCGAATTAG
CCAATCAGTACAAGAGCTCAAGGCCATGGGCAAAGGCAAGGGTAAGGACTTTTTGTGGCACATGAGTAATGTTGAGACAT
GGGTTAGTGCTGCACTGACTGATGAAAATACTTGTTTGGATGGGTTTTCGGGCCGGGCTTTGGAGGGTAGGATCAAGACC
TCGGTTAGGGCCCGAGTCACTAATGTTGCACAAGTCACAAGTAATGCATTAGCTTTGGTTAATCAGCTTGCTGCTAAGTA
CTGAGCCTGGGCTTTGTATGTCCAAGAGTTTGAGCTCAACATGTTTTGTGTTTGGCGGTGAATGATGTATGTATAATAGT
GAAGTTCTCTGTGCTAGATACAGATTATAGAACAAGTTAGTTTCTCTGAATCACTTTATGAAGCTAAAG
>GYJ|c4328_g1
GAGAAAAAGAAGAGAAAACCGCGCGCTGATTTTTAAAGTGCAAAACGTTTTCTGGATCAGAAAACGGAATGCGCGCACGC
GAGTGGAATCTCTTACGTGTATAGCGTAGAAGAAAACGAGCGACTAGACGATGGGTTTATAGACAAAAAAGTAAAACATC
GTTATTTGGAACGGGGAGAAAGAAGGCAGAGAAGGGAAAGGGGAGCAAAAAATTTGGGTAAGAGAAGATGGTGTTTTTTT
TTTCAAAATTTAAACATTATAATGGGTGTAGCACAGATTCAGATCCAAAAATTTAGTCCTGGTCTGGGAATGGTCCGGCC
AAAACCTTCTTGATGAAATCCTCGTACTTGACCATGCCTTCTCCGTCTTCGACTCCCTTGAGGAGCTCATCGGCCTCATC
GGCGGAAAGTCTCTCACCGAGAGCCAAGAGGATGTGTCTGAGCTCAGCGGCCAAGATCTTTCCAGTCTCCTCCTTGTCGA
ACACCTTGAGTCCCTCGTAGAAGTCAGCGTAGGTTCCTTGCTCCTTCTCCTTGGCGAGTTGCTCGTACATCGGGAGCCAC
TCCTCGAATGTAAGTCTCTTCTCTCCCTTACGCTTGAACTCCTGTCCGGCGGCCTTTGTCACCATAGCCTGAGTTGGCTT
AAGTCCGGCGGCGCGGGCGACATCTCCGACTTGGGTTCCGTCGATCTTGCCGTCAAGCTCCTCATCGTAGAGGTTGAAGA
TCTCCTTGAGCACGTCTTGGGATGGTGGAGCCATTATGTGATGATGTGTGAGTGTTGCAGCGGCGGCAGAGCAGGGGGGA
CTGAGTGTGGAAACTGAGTGAAGGCGACAGAGCAG
>GYJ|c17206_g1
GTCCTTCCTGACCTTCTAGCTCGCTAGCTCTCGCCCGTCTTTTTCATCCATGATTATTATGCTTTTGGCTCTTCCAGGCG
AGCTTTTGTTTTCTCGCCCCATAGTGCGCAATGACTCAAAAGAATTGGAGCCCCTCTCAAATTCCACCACTGTTGAAGAT
AAACCAACTGGCTTTCGCCCGAGTGCATGAATTATGTAGAAGGCGGATTTGAAGGAAATGGGCGAGAGGAAAAGACGAGA
TGTAGTATTGAGACTGGAAGTGAGGCATGTGGCAATGTATGCGTTTGCCAG
>GYJ|c32445_g1
GTGGAATCATTGACCAATCAAGAAGAAGTTGAATTACGTTCCAAAATTGAAGCCCTTGGTCTAGAAGTTACAAAAGTTCC
AGCAAATTCTACTAAGGATCTTGATGAGCTAGAGATAGCGAAGGAGTTGGATAAATTATCTGCAAAGCTGGATGACGTGG
ATGAGATGATTTCGTCAGCCATGGCTGCAGATCCACAAGTGAAGTCTCTTTTGAGTAGTACTGCTGA
>GYJ|c7244_g1
AGTCCCTCCCCAGGACTACCCCCGTGAGCTTCTTCATCCTTGTTGACCGTCTCTAGTCCTCTCCTCTCTCTCCTCTCTTG
ACCTTCTTTTTCTTCCTTCAATCCACTTCTCCAACCATCTCATGCTTCTTTTCCTTTTTATCTCCTGTCCCGTCTCTCAT
CTCATCTTATCAGCTAAGCTCCTTCTTCTTCTTTTTTCTCAGCCGTCATGAGCATCAATCCGACTCTCCATCCCATCACC
GTCTCCAAGATTGCCTGTATTGGAGCTGGCTATGTTGGCGGCCCAACCTGCTCAGTCATTGCCTACAAGTGTCCCCACAT
CCACGTCACAATCGTCGATGTCAATCCCGATCGGATCAACCAGTGGAACTCGGACTGTCTTCCAATCTTTGAGCCTGGTT
TGGAAGACATCATCCTCAAGTGTCGCGGTAAAAATTTGTTCTTTGACACAGACATCGATAAAGCCGTCAAGGAGGCCGAC
TTAATCTTCGTCTCCGTCAACACCCCCACCAAGCAATCTGGCATCGGCTCAGGCTACGCCGCCGACCTCAGTTACGTCGA
GCTCTGCACCCGTCGCATCGCCACCGTCTCCACCACTTCTAAAATTGTCGTCGAAAAGTCTACGGTGCCCTGTCGGACTG
CCGAATCTATGCGCAAGATACTCGAGTCCAACTCGAAACCCAACGCCAACATCACCTTTGACATCCTCTCCAACCCAGAG
TTCTTGGCCGAAGGTACTGCCATTAACGACCTTCTCAATCCGGACCGAGTTCTGATTGGCTCGCTGAGCACTCCGTCTGG
CCGGCGCGCTCAGGCTGCCCTGGTCGGAGTATATGCCAACTGGGTGCCAATCGAGAAATGCGTCACCACTGGTCTCTGGT
CATCCGAACTCACTAAACTGGCGGCAAATGCCTTGCTGGCCCAGCGGATCTCATCCATCAACTCACTCTCGGCCATTTGC
GAAGTCACTGGCGCTGACATCGATGAGGTTGCCTATGCTTGTGGACTCGATGGTCGCATTGGCAATAAGTTTTTAAAAGC
CTCGGTCGGATTTGGAGGAAGCTGTTTCCAGAAAGACATCCTCAACCTCGTCTACCTTTCAGAGTCCTTACATCTCCAAG
ACGTCGCTGACTACTGGCGCCAAGTGATCATCATGAACGAGTCTCAGAAACGACGATTCACGACCAAAGTCGTCAAGGAA
CTTTTCAACACGATCCGAGGTAAAAAGATCAGTGTCCTGGGGTTCGCCTTCAAAAAGAACACTGGCGACACGCGCTGCTC
AGCCTCGATCACGCTCATCAAGCAGTTTAGAGAGGAAGGCGCACAGATTTCGATTTACGACCCCAAAGTCAAGGAACATC
AGTATTGGCTCGATCTGGTTGACCGAAATGTGCCCGGGGACGAGGAAAAAGCACGAGAACAAATCACAATTTGCAAGTCG
GCCGAAGAAGCCTGTGATGGGGCCTCTGGGATTGTGGTTGCCACCGAATGGGACGAGTTCAAAAATCTTGATTGGGCGAA
GGTATATGAAACCGTTGACAAGCCTGCGACGGTGTTTGATGGACGACTAATCCTAGACGTTGCCAAGTTGAGAGAGATTG
GGTTCAAAGTGTTTGTGATTGGGAAAGGAGAAGAGTCAAGCTTGGGTTGATCATTGCTACCGGCATATCAAGGGTCCTCT
CTGATTGGCTATAATCGTTCGACTTGCGCGTTGTGTTTGAACGTCACTTTCATTGGCTTATAAGAAGATTCGAAACTTGA
GGCTGGAGCCAAGGAGGTCTCAAATTGGTGTTAATGAGCTATTTTTCGAAAAATGCTGCACTACAGGTACTATCAAGAGG
ACTGGTTAAAGGGATGAGGGGATGATTTGGGAAGAAGAAGAATCGAAAAAGTATAGACATTGACAAAAGAATTCGGGTTC
TCGTTTCATGTGACCATATTGGACTGTTTTATATACATCTTGTTGCATTGCTTACCTTTTGTCAATTTTGGGGCTATCTC
TTAGAAATTGTTTTATGTTTCTCTTGATGTATCATTAAAAATTCAAAAGTATAAGAAAAGAGCCAAGAATTTGTAGCATG
CATTTTTTTATATGTTAGTACATAAATACATTTTGACAATGATCTCATCAGTTAGCAAGGACAAGATAGATAGTTTGTGG
TGTAATACTGTGTAGGAGTATGTGAAGAGACTACAAAATATGAATAGCAATAATACTGGCAGTGTGGTAGTTTGATTGTG
CAAATAATTAATAAGTGTGGTTTTGTGATGCAGGAATATTTATATGCAGGTTAATTGAATTATTGAAGCGCATTGCTGGT
TAATTTTTAAGCAGATGGGAAATGAATTGATAATATTAAT
>GYJ|c13347_g2
GCCTATCCTCGGCAGTTGAGTTGCAAGAATTCATTTTGGAGACATGAACCCACATCAACCAAGACATCCTTCTGAAAAGG
AACAAGAACAAAATCACATCAAAAAACAACTACTTAGCAACACAGCAAGACCAAACTGGAAGACAATTGTAACTACTAGA
GGCTTTCATTTTGAAACAAGACGCGCAGCTCAGAGATCTTTAAAACAGACTATGTAGTTGACAGCAAGCAGCAAGACCAA
TCCTGCAAAGTTGCAGTGGAGACATATGATGCCAAGAGAAGCATTGCAAGCCGGATTCAAATCTAGCAAAAAACACTAGA
GCCACAGGTTCTTCTGACCAACCGCGCAGCTGAATGAACCATGGTATATCCCACTGACTCTTTTACCCTTCAGATACGCT
CGCGCCCGAAATTGATGATACCGTTGCAAGCCAGGTCCACTAAATAACAATATT
>GYJ|c8866_g1
GACGTGTTGGAAAGCACAGGAAGCATCCCGGTGGTCGTGGTATGGCTGGTGGTCAGCACCACCACAGGACCAACATCGAT
AAGTACCATCCCGGTTACTTCGGTAAGGTTGGTATGAGGTACTTCCACAAGACCCAGCAGAAGTTCTGGAAGCCCGTTGT
CAACCTCGACAAGCTCTGGTCGCTCATCCCCGCTGAGAAGCGCGACGAATACCTCGCCAAGAAGTCCGACAAGGCGCCCG
TCCTCGACCTCCTTTCCCTCGGCTACTCCAAGGTCCTTGGCAAGGGTCGTCTTCCCGATGTCCCGATCATCGTCCGCGCT
CGCTACGTCTCCGCCGAGGCCGAGAAGAAGATCAAGGAGGCTGGCGGTGTTGTCCAGCTCGTCGCATAAACGCGCACACA
CGGAGTCTACGGCTTATGGAAATGTTATACCTCACCTCTTCGGGTCCCGGTGTAAAGGGTCGGATATGGATAAAAGTCTA
GT
>GYJ|c21823_g1
TGGAGCAGACAGGCCGCCTGAGCAGACGATGGCTGATGATAGAGAGACTGAGTTTGAGTGGAGTCAGAGTCGAAGGCCAA
AGGAGGCAGGCAAGGTTAACAATGGGCGAGCCTAGGTAGCGAGGTAGGGTGACTCTAAATCAAAAGAAAGTGACAATCCA
ACAACAATCGATTATCGGAGAGAGAGTGGTAGTCTTGACTATTGACCCAGTTG
>GYJ|c15858_g1
AGAACAAAAAGTGTATTGGTGTTGCGCCTACTGCCTACTGTATGAACATGGACTGTGTTTTGAAAAATAGGGTTCAGAGT
TATTATGAATTTTCATAAACAGGATTTAATAAAAAGTCGTAATTTCGATTTCGAAACCTGGAAATTTGGACCAGCTGGCT
TATAGATTTTACAGAAAACAGAATGTTTCTGGTTGAAAACTGCTGTCCGGCAGTGTCAAAGGTTCATTCTCCATACACAT
GATTGGATCGAGAAAGAGAGAAGCGTTCGATTGAATAATTTTAGAGCTGTCTTACAGTTTGCGCTGTTCTGATGTGTCCT
GACCGCGGTTGCGGTGAGAAATTATCACTGATCTCCAAGTTCCAACAATTAAACTTTCTAGGTAGTCAGGCGCTCGATTA
TAGAAAACATCCCGATATCTTCCCAGCAGATAAAATGTGCTTTTAACCAGTGGTCCAGGATAGCGAATCATGGTCTATCA
TGGTCCGCCACGCAGCGAAAATTGCTTGGGTTATAGAATTTCCCGAGCTTTTAAAGTCAGACATGGCTTGATATGTAGGG
GGAACCACTTGCAGCCTGCAGGGTAACTTGAAAATAACTATATCACAGTTTACCATAGAGAAAGGCGGCCGCAGTGTACA
TAATAGGGAGGTGGGCCTAAGGGTCTCTCAGGTCAGGACTCATACTGTCATTCGGAGCCCGCCTCACCCAGACATTGATC
ATCGGAATCGGTCTCCGATCCTCAGTCACCTGAATGCTGTCTTGCTGCGGCCAGCAGCAAAAACAACAGACCAGTCACCG
AAGCTACATGAAAAGGGTTGACGACACGCGCGTCTCGCCAGCCGGCTCTGGCTTAGGAATCTACGAGCGAGCGCGTCTAC
GACTGGGGTTCCTGCAGGCAAGAGAGATAGTTAGCCGTGGCTGTTTGTTAAGGTTGATAAGTCGCGGGATCTGGATTCTT
GAGAGTTTTGAGGGATATGTGAGTCCAAGGCCGTCCATGTGGATGTAAGATGCTATGAGACGAAAGGCTGGGATGCTGAT
GAAGCGGGTGATAAGGAAACCTGTGAAACGATGCTTGCCATCGCCCGAACTCGAGTCATCTCAAGCATGGTATGTATGTA
TGTACCATGTAGTGGCGCTCGGCGCAGGCGGAATCGGAATTTCGGAGTCGGGTCTAATTTCCGTCGTAAGCATGATGGTG
GACGATGTTGGTGAGACTTGCTCATCCATTCAAATTATGCTTGTGTAGCAGAGTCTGGTCGAGCACCAACTCCTGAGTGG
AAGTGTTGGATGGTGTCGGTGAGGGAGGCCTGCTAACAAATCGCTTGGCAGAAGTAGTGAGACTTGGCCCTTGGGGAGTC
GGGACTGGCCTTGACCAAGCCACATTTTTCGAGTGTGGTATAGATAACGGAAGGTTAGACGTGTCCAACTGAAGTGCTGA
GGGGTGAACAGTTCACCAGAAAATATACAATGGTCTGTGGCAGCTGGTCAATGGCAGACAGGCCAAGCCTGGAGGCCAGC
TGAGTAACGTGACGGATCACAGGATTTGGTTGATGAAAGATGACAGCTTGTCTCTCATATTGAGAGCCAGAGCCAGATGA
ACTCCGTGGCTGATGAGACAACGAACTGAATTCTCGGCTGTCATATATCCTCACTGCCGTCGGGACCCTAGATCCCAATT
GCCCCGGCTCTCCTCAAGTCTCTCCGACATCCTCAAACAAGTCGTGGACAAAGAGCCGCGAAGACTAGACTGTTTGTCGT
GGTTGCGCACCGAGGGTGACTCTGGGTAGATCTGAGTCATTGTTGAAGTGTGAAGGGCGTATGAGGAATATTTGTATAAA
TTACTCCCAGAATTCCCATCGATTTCGAGTTTCGACCGTAGTTTCCAGCTGTACAAAGACTCTATTGGAATCGGAATCGA
GTGAAAATAGATATCCCCCCAAGCCAAGTAGCCCACTAGCATAGCTTGGATCTACATTGATGATTCCGTCTCAAGTGAAA
GTTCTCGAGTGGCATGCCATGTACTTAAAATGAAAGAGGGCCAAAAGGTGGAGTAATGTGGAGTGATCTGAACAGGATAG
AGCAGTAAAAGGAGAGCCCATTACTACCGTCTCATCGCCATCGCCATCGCCATCGC
>GYJ|c16210_g2
GACAAGGGCAACAATGGCGGATAGAAGCGGAAGTGCACACGTCATAGTTTTGCCGTTTCCACAGGCAGGCCACACAAATC
CCATGCTGCAATTCTCAAAGGATTTGGCCTCCCAAGGCGTGCGAGTCACTTTCGTCAATTTTGCCATTGATCAGCAGAGA
ATGTTAAAGGCGGATAAAGCGCTGCAAAGCCGGGGCATACGTCTCCAGTTCGAGTCCATTCCCGACCATCTTCCGCCCGG
AGTGAACATGGTTTCAGATATTCTCTACATTTTCAGGCACTTGCAGCAGAAACAGGGATCCGATCTCGAAGATCTCATTC
ACCGCCTCAACGCAACGGGACCTCCCGTGACTTGTATCGTTTACGATCCGTTCATGCCCTGGGTAGCCCAAGTTTCCGCC
AATTTAAACATCCCAAGAGCCGTTTTCTACACGCAGTCTGCAACTGTTGGCGCAATCTATCATCACTTCAAATACGTGGA
GAAGTGGGAGAACCGCGAGCAGGATTCGAAGGAGGTTGT
>GYJ|c16333_g3
GGATGAGAGGGGCATACAATGTGGAGAAGTCATTTCCGGTGACTACAATGGGAACACGGGGATTCTCTTCCTTGTTGTAC
ATACCAGGGAGCTGGACATTGGTTGGGTTATCGGCAATGTTCATAAGAGTGGCATTCACCATTTGGTTGTTGACAGTGTA
TTGGGTGGTTCCACCAAGTCTACCAGCTCCTGCATCGAGATCATTGATGAAGAGGACACACATTTTTCCTTTCCTGATGA
TGTCTGCTGCCTCGCGATACCTTTGCCTAATCAATTTCGCTGGCTCTCCTGCATTCCCACTTTCCAGT
>GYJ|c29316_g1
TGGCGCCTTTGCTACGAAAAACCAGCCCCCCGCCTACTCCTGCCGGTACTGTGACGGACCATTCTCATTCGCCAGACAAC
TGTGCCGCGATACTTCTTGCGAATAGTAGGGGACCTATGACACTGTCTCATAGGGCTTTCGATCTTAAGGGACATGATTA
CGTCAAAACATTCTTGGGCTGCGCGACCAGTGCAAGATCTCCCGCTAGACAAAACTACTGCCATTACTTACCGCTAGATG
CTCAAGATCCG
>GYJ|c22365_g1
GTCGAATTTGTGCATAAGGATGTTGTAGAATTGTGGAGAGAGACGGTATCCAAATTGTGTGAGAGCATTGGTCAGCTCAC
TCTTATCAATATTTCCCGAACCATCGGTATCAAAACCACGGAAACAGTTTGTCCAGTCGTTGATATATCTCCACAGAGCC
TGGAATTCTTGAAAATTGATTGCGCCGTCTCCATTCGAGTCGAACATTCCGATCATTAA
>GYJ|c22211_g1
TTTTTTTTTTTTTTTTTTTTTTGAGAGTTCAGAATGACCGGCACCCTCGGCCGGCTCCACAGCCTCGTCATCGAAGACAT
CCAAGGATAACCCCCGATGAGAGGCCTGACAACCAACGAGCAGCGAACTGTCGTGGAGGTGAAAGGCACGGCCCAAGGTC
ATCGACCCCGACGCAATCAAAGCCCATCAAGGACTGACTCTGCCGGGGAGTTCTCGCTTAGGATGGGTGCCGCGGTCTGA
AAAGCATCATCACTCGTAACCACTGTGGCTCAGTTGAGCTAATGAGACTAAA
>GYJ|c13874_g1
GAATATATGGTGTCAAGATGATTTAGAGCAGCTGATCGATAGTGTTCAAAGTTTATAATGCTCGGGCAACTACTCTCCAG
TAAAAGAACTATTTACAAGACAGTCTGTTACGGTTCAAAAAGAATCAACCTGTCCGGATATTGTAGCTTTACATACTTTT
AAAATAACCTAACCAGACAAGAGATAATAGGTAGCTCTTTCATCGATAGACTTGCTATATTCGAGTCGATATTCTACTCA
TTTGACACAAAGGAAAGCGGTTCCTGATGGTATAAGCCCAACATAGCAAAGCCAAACATAGCCACCAAAACACATTGATC
TCAATAAACTGGAAATGTTTTATCAACCTGTGCAGCATAAGCCTCTAGACCACCTTCAAGATCAAACACTTCGGCATTTT
CGGGAATAACTCTACGAAAGACCTCTACTGCCAGCTGAGAATCATTCCCGCGCCGACATACAACTAGCAAGGCTTTTCGT
TTGCAATCTTCCTTTGATGACGATGGATTCAGACGGTCCACAATCTCTTGAGGACTATGTAAAACCTCATTTATGGGAAT
ATTCAATGAATTGGGTAGGGCACAGATTTCGAACTGAGTTTTAGGACGGACATCGATCAGGCGAAATTCGGCAAGATTTC
TTATGCCGGAATTGATGTCATTGACAGAGATCCGTCTGACAGAGGGTTCCGCCCCTGCCAACATGGGGCATCCTTTTGAA
CTGCATCCTTTCTGAAAAGGGACCTCTCCAGAGACGCTTGGGTGGAGCAATGGGCGCGATTCGATCCGCTTCATGAACGC
TGCTCGGCTGGTGAGACTACATCCTTCACATCCAATTTTAGCTTTGCGCAACTTGATGGTTCGGAAGGATGGGACGAGTA
TCAACTTGGGTTTCAAATCATGTTTGTCGGTCAAGAGACGAATGGCTTCCCAAGCCATCAACACCCCTATCACCCCCACA
GCGGGTCCCAAGACACCTTCATCTGCACAGCGCTCTGCACGAAGCTCGTTGACATGTGGGAACACGCATCGGTAACAGGG
TCCTCGTGACGTTAAGGGTGAACCTGTAGATGGTAGGTTCCAGACCGACAGCTGTCCTTCAGTCCGGATGGCAGCTCCAG
AGACGAGGGGGATCGCATGAGCAGCACATGCATCAGAGATCAGATACCGGCTCGTTGGATTGTCGGTGCAGTCCAGAACG
AGTGAGAACTGGCTGAGGTCGGGAAGATATTTTTTCGAACAGTTTAATCCAGGTAGGCTTGGGCTTGTCATTCTCTCTGC
CACAAACGGTATCGGGTAAGCTTCTATCCTTGTCGAGGGATTTCCCGCCAGTAAACTGTTCCGAGCCGATTCGGCCTTGT
TCATCCCGATGGTAAATTCGGTATGCAATACTTGACGGTGCAAATTTGACAATTCGACAACATCATGATCTACGATCGAT
ATGTGGCCAACGCCAGCTCTGACCAGGTATAATAGCGCCGGACATCCCAATCCACCCGCCCCGACGACCAAGACCGAAGC
TTGCTTTAACCTGAGTTGAGCCGGCAATCCCATTTCAGAGACAATCATCTGGCGTCCATAGCGGATGTAGTCCTCCAAGG
CTAACGGATGCTGTTCACTGGCAACTTGCGGTACGCCAACTTCCGGCTGACTTGAGACTGTGAGTAATTCGAGTTGGAGG
CCTCGAAGCTTGGCATGAGTGGTCTCGATTTCGGCTAAGATCTCTGGAGCCGAACGAGTAGCGCTTGACATGGCCATCCC
TTGAGCTCGATGAGGGGCACCAAGTGAAATTATCAAGGTGACTGGCCAATTATTGCCTTGGTGAACTACAATGCCCGACA
CCAAGCCTCAACTACAATCTGCCTGCAAAATTTGAAAATGAGTTGGAGCTGTATGAATCTCGTACAAAAAATGCACCTTG
ACAAGCATAGCAATAGTGAGTAGGCGATACATTTGTCGTCAACGCCATTAGCCTTAGATTTACAGGACTGAAATCTTATG
GGAAGTCATCCAACGCTGACATGAGTGTCAG
>GYJ|c4487_g1
TCATACTCCATTTTCAAGTTTTCATCATTTCTCTCAAAACTTTTCAATCTCAAACTCATTGTTCCTATCTCAAAACTCAC
ATCTAACTCTGATTCTGCCAAGTATTTGAGAGTACCCATACAAAAAATCTGGTTTATCAATTGTACAAGAATCATTAAAA
TTAAATCGACTTCTTCCATCATCATTGCAACGTATGCCTACAAAACATCCTTCATAACACTATCTGAGCCCATCGGCCTC
ACCAATGACAACCTCTCCGTTGGTCCATCTGATAGTGTTAGCTCTGCTTCCCATGTAAACTTGTCTGCTTCCCAATCCAT
GACCCTGACTCCTGGCAAGCAAAGCTGGGTCTGGACCTTTCTCTGAGAATTGAGAGATGGCAAGCATGTAATATGGGACG
TCAAAAAAGACATCACATTCAAGAACAGTTTAACCCAAAACATCTCTCCAAACAAATTTTCCAAATCTTTCAAAGACAAA
ATACATCCCTTACCCCAATATATTGCACGTTTAAGTCACTCTCTCAGTTTCGCCATCATGCTTGTTCAACACTGCTGTTC
AAACTTAGCCGACCTCAGCCGATTCACAGCCATCCCAACCAACAGTGGATTAGCCCTAGCCAAACCCCCAACGTCCACCC
GTCCATCCTCAGCCAGCCGGTCCAGACTTTCCTCTTCCATCCATATCTGCTCATACATCTCCATCAGCCCCTTCAAGTCA
ATTTTCCCCAACTGTACTTGTCCGCCAGCATGCGCAAGGAAGCTCGCAATCGCCCGCGTCTGACTCGCCGTCGTCAGCTG
GACAAGCCCCCGTAAATCGAGCATGTCGTCCGGGTTCGCTGCGTCCGGACCATGCTGGATCGTGTGAGTCGTCTTTGCGG
TGATCTTCGGGGGCGAGGTGCGTGGTAGGAGCGAAGAGACGTGCACCTGACGCGGCCGCAGTCGCTCAAAGCCGCTTGTA
GGCTCATGGTCCCTATTAAATTTAAACGACGCCGCAACGTGCTTCGCACGGCTCGTGATGTCAAATGCCTGGTAATTCTC
CATCATGATACAGTGGTCTGCAACGTGACAATAGTCGCCACAGCCGCCAACAACCATGATAGTTGAGACCCCATATTCAC
GAAATAGGGCTTCGACTTTGAAGATGTAGGGCGTAATCGGCTCTGATTCTTTCTGTACCAACAGACGCATCTTGTCGTCT
CTAATCAAGAAATTGACAGCGCAGCCGTCTTCGTCCAAGAGGATCGTTCCAGGCTGACCCCCAAACAGCTCGAGCGCCTC
GACGCACGACGCTGCCATGCTTGTGCTCCCGCTGGCGTCAGTGGTCGAGAAGGCGTCCGTGTCCTTGCGGTTGGGCAGGT
TTCGGATGAAAGGGGAGATGTAGCAGGAGCTCACTACCCGGCCGTCCTCGGACGAGACCGGGATCGTGCGCACGGGCGTG
ACGACAAGATTCAGGCCCGAGGTTGGGGTATGGTTGGAGGGGCCATTCGAGATCGCCTCGAGTAAGGTTGATTTGCCATG
AAAGCCACCGCCAACGATGATGGTGATGCCTTTGGGAATCCCCATCCCTACCACCTTGCCGCGGTTCGGCAAGACAAACT
GACGCTCGAGGCTGGCCGGGCTCTGGAATGGGACCAAGCCGGGTGTGGTGCTGGGCATCGGCAAGGGGGAGGCGCCAGAT
TGTCTAGGGAGGATCGAGCCATTGCCGACAAATGCGACCAAACCAGCATCTGTGACGAGCGCGCGCAAGGCGTCTTGATC
CTCAACAGCTTCGACCCAGTCGGTAGCCTCTCGATCGAGCTCCCTTGCCCAGATCAAGCAACGCTCGACATGAGCCGCGA
GCTGGTCATGAAGTAGCCGCGCAGCTAGCTCGCCGAGGATGCTGCGCCCGCGTGCGGGCAGGTTGATCGACATCCGCAAC
GTCATCTCGCCACTCTGGCCATCGAACCTGCATGAGCTGCGTTCGAGCACCTGTTCGCCAGGTGTGTCAATCGAGAAGTC
GCCGCCCTTTGCGCTATGCCAACCCCCGCCTCCGGATGAGGCGGAGGAGTGGGACTGGGGGCCTCTGATGGTACGCGCCA
AGCGACGGGTTAGCCAGTCGGCGAGTGCGACCCTCCTGATTGGGGATGTACGCAGATGATCGGGCCAAAGATGCTGGTCA
TTGGTGAGGTTGATTTTGATGCGAGTAGGTGGCGCAAACGGGTCTGACTGGGTTCTCGTTACAGCCAATCTAAAACGGTC
AAACTGCCAAGAGCCTTCGATGTCGTGGTAGGCAGGGTAGGGCCTGAGATGAGGAACAAGGGCGGATGGGCAAGTTGAGC
TCGGAAGAATAGCCTAATCGAGCATGCTGGCGAAGGAAGGCAGACCGATTGTCGCGCTCGAGCAGCATTTGACGGAGCCG
TGAGGCATGCTGGGGAGGAACGGGTAGGCCGATCTTAGGCCGCTTATGACTGGAGTGATCGGGCAGGGGAGGGACGAAAG
GCATGTTGTTGTTCTGTGTGGCAAAAGGACCCCGACCCCTGCCCGCGCCGCCATAACGAGCCTTGTAATACGCGCCACGA
CCAGACATGAAAAAGGAAGAGGAGGGAGGAAAGGAGAATGGTCAACAAGGACGAGAAGAAGGGGGGGTGAGGGTGAAAGC
CAAGGAGTTAGGGAATATAAGAAAAAATGACAGAAAATGAGAAGAAATGACAAAAAATGAGAAGAAATGAGAAGAAATGA
CAAAAAATGAGAAG
>GYJ|c30663_g1
GTGCTAGATAATATATTGGATGACAAAGATATGCTAAGCATGCAGGGGAACCAGCTCTCACCTTCTGCATTTATTCAACT
TGATTACAACCTAGGAAATTGCTCTCAGCACAACGGAGGGTGCATGTGCGGCGACGGCTGTCAGTGTATCGGCTGCCTGA
CTCACGGAGGACATAACGGCGTCCCCTTCCATAGCGACCCAGACGGAAGTCTACTCACACAATCTCTATCTGAACACCCT
CT
>GYJ|c30339_g1
GGAAGAACCCTTAATTTTAGTGGTGGGTTTGATCCTTGGCACGCAACTAAATTCATGAAATCACAGGGTCAGGAGGAAAG
CTTGCTGCGCTCGGTGGGATTATTAAATATTAGCGATCAGGAAGGTGCCGATTGTATGTGTTGGAGGACCGTATTGCTTT
GCATCATGGAGTGTGAGATTCTTTTCGAAGCAAGACGGTATACGCATGTCCTCTCCCATTTAGCCTCAGTATGAATCGAT
TGGAAGACACGCCACGGAAACGGTCGGTGCTCCCGCTGCCACTTGAATGATAGCATTCTGGA
>GYJ|c21786_g1
GGAACTCTTTGGCATTTTTCTTTTTTTTTTTTAATTCAAATTTTCAGTCAAATTTCCCCTAAAAAAGAGAAAATACAATC
AACATTCATTAGCACTGCTAGCAACGGCAGCAAAGCCTCCATTCTGCGTCTCCTGCATCTTTTTCGTCATCTTCATCACA
TTAAGCGTCGGAAAATATCCCAATCCCTGCAAAAAGAGCATCATGCTCTCCGTCACAGCGTCCGGTCGATCGTCAAGCAC
AAGACCACACGAATCGGATATCTTAATCCA
>GYJ|c2723_g1
CTAGGTATTCTTATGATTGGTTGAATTCATGCAATTATCATGTGAGCTACGTAAATGAGACAATTTTTAATTTGCCTGAG
TGGAATGGGGTATCCCATCTGGGAGGGGCGGGGATCAAGAAGGAATCTTGCTTCAACTTTTTCCCAATAACTCACATTAT
GGACATTCTCCATTTTATGTTACGTTCAAAATCTATGGTGATCACCTATCTTTCAAAAAAAGTTTCTGATGCCTATTGTG
AACCTGGAGCGTAGTTTCTGGTTCGGACATCCTCGTCGAACAGGCATAATTCAAGTTCGACGAAGGAATTTAGAGTTGCA
GTATAGGAAACGTTTGCAATCCAAGGCGCCAAGCCGACTTGCTGAGCCACAGTTTCTGCATGTTTCACAACTCCCACAGC
TCTGGAAATCGCACGAACGCCTTCTTTAGACTCCTTGAAGCGACCAGCTTCGATAACAAATTGCTGGCGAATGGCGAAAT
ACTTCAAAATTGTCTCGTCAATGTAGTCTATATAGTCTCGAGCATCTGAAATTTTGTCGCAGCATTGGGTCCCATTGGCC
AATTGGATTGTTGGCTTGCCCCAGATTGCGTCTGTGGGGTTCTTGAGGGGCCCCCTTGCGTAGCTCACATTTTCACTCGG
TCCATAGTTGACACCTTGTCCTTGTGAATTGACAGTGGGCCCATACTTGGCTTGTGTGTCCGTGAAACAAGGGCTGTGGT
GTTGCTGCGACAGGGGAAGTGAAAGCTCGGTTGGGGACGGGACGGAGCTCAACTTGTCTGATTTTGAGTGGCGATAAGTG
CAGTTGGTACTGGCAATGCACCAAGCAAGAAGGCATGGCAAGGCGAGTGGAAACCTCATCGTTCTAGTTGGTGAAGAGGG
GATACAGCGAAAAACAGATGTCAGGGAAAGGCTGGTTGGAAGGTGGACGGACGCAGGAGAACTGATGGTTCTAGGTGAGG
AACAATCCCACAAAGGGAAGAATGCACGTTTAGCTCCACTGCCTAA
>GYJ|c16405_g1
ATCCTGAGTTTCCATCAAATCATGATGGATTTCAGCGCGATGGCCGTCTAAGATATGCGGGATAGGCGTGGAATGTGCTA
TGGCAGTCCACTCCTGAAATCCAACCTTTGGGTCTCCTTGGGGTGCCGACTCAGTTGCCATAAACGGGGCATCATGTACG
CTGCCCTTGGTGATTACTGATAGCCGATCGTTGGATGAGGAGCCGAAAGCAAATCATCAAAGAGTTGATCACCTATCGAG
AAAGCATGATTTATGTTCAACGCGGTAGCCAGGAAAAGCAGGATTGTAAACTGGCCCAACATGGTACGAGCTCAATATGG
ATGCTTTGCGATAGAAAATTGATTGGATGGGCGCATGAATTGCGGAGCAGTAGAAAACAGGGGATACAAGGACTGGTAAA
GCTGGCAAGATTTGCAACTGTACAAGGAACAAAGTTGGTCCATGCGAACAGAGGAAGCTTTTTAGCCATGATACTGGAAG
AGGCCTGGG
>GYJ|c33927_g1
GGCCGAGTACGGACTGACCTTCACTGAGAAGTGGAGCACGGACAACACGCTGGGCACCGAGATCACCGTCGAGGACCAGA
TCACCAAAGGACTGAAGCTGACCTTTGACACGACCTTCTCACCAAACACTGGTAAGAAGAGTGGGAAGGTGAAGACGGCG
TATAAGCGTGAGTACGTGAACGTGGGCTGTGATGTGGATTTCGACTTCGCCG
>GYJ|c33492_g1
GTGCTGCTGATCCAAGTCCTAATGCTCCTGCATGTCCTGTGCTTTGATCAATGGGATATTTGAAGTTGTTGGGCTATTCA
TTGTTCAGGATTGATAAGAACTCACCAATGTTTCACTTGTGGTGCCAATGGATGCAGTCATCAATGTTGTGGATCGATCG
CTATGATAACCTATCCCATGCAACAATGATATGAACATCTCTAAGTTGCGG
>GYJ|c15854_g2
AAATAAACTTCTTTATTTAGTACTACCCCAATAAAAAGGCAAAAATAATGGCCTGTAGGGCTTTTCTGCATTCACCCCTT
GAATGTCAGGTCATAAAACCAAGTCTAATTGTTTATTTTTATAGGTGATGAGCCAAAGTTTAAGTCTTATATTTATATTT
ATATAAATCATTATTCATTACTGTGTCTTCCACATGAGACTCACAATTTACCATTGTAATGTACCAATCCTAACTGTTGG
CTACATATCAACTGAGAATTTCAAGAGCATGGTGTGACTGTAAACCTGGCCTGGATGCACAATCACAGAAGGGAAATTTG
GCTGATTTACAGAGTTAGGAAAGGCCTGTGT
>GYJ|c31157_g1
GATATCGGAATCAGTGAGGTCGAGGCACGTATTGTCGATCTGGCTTCAACCAAACAAGATTCTTTTTGAAATATTTCACG
ACACCCCAACATTATCTCGACTTGAGCTTCATCGACTAGCGGTTCGTATAATTTCATGTGTTGCTAATCCAGAGTTTTCA
TTTGCATTTCCTGGATGTAGAAAACTACCAAACTTGAGAAAT
>GYJ|c28372_g1
GATTATTTTCTTGCCAGGTGGGACTGGGACTGAGGAAGTTGGCACAATGGTTTTCCGGCTTGCGTTTGTGCTGACACCCT
CCTCGATCCAGCTGTCAATTGCATTCGGAGAGCATGGATGATTGCCGTGAACACGAGCAGTGATTCAAAGGTGCTCGGGC
GAACATGGACATCTAAAACTGATCAGAACATCGGCGAAGGTCCAGGTGG
>GYJ|c17036_g1
TAACTGCCTTGAGAAAAACAGGGAAAAACTACGAAACCCAGAATCGATGACCTGCTTAGCCAGATTTATGACTTCGAGAA
ATTTAATTGACTTTTCAGGTCACAATCTCTCACAAATCACAATTATTATGCAGATTCTGTTCTATAGTACCATAAGTGGC
TAATTCGGGAAGGCAGGCCGGAAAACTCAGAGTATCACAATGAGTCAGAGTCTATTCATGCTAGCTAAAAAGGCG
>GYJ|c9388_g1
GTGAAAGGCACCACCGGCAACAATTATAAATATTGTAGTCTTTCGCAGCTATAAAACCTATTTAGAGTGAAGCCTTTATG
AGACTCTAATCAGGTTGTAAGGAGATAAGACAGAAGTTGTTCTTGAGGGAAAGATCATTAAATTGTGAATATTTAAAAGA
TCGATGGCCCGTAGTTGTGTGGACGCTAACTCGCAATGTGGTCGAGGATAATGTGACGGGGTTAACTGAGCCTCAATCCA
TGATCATTCCAGCGAAAATGCCCTGGACAAGAGCACTGACGACACTCATCAACATTGCCTCCACTTTGTCTCCCGGGTAC
CCACAAGCTCCATTTCAACAG
>GYJ|c21575_g1
CTTCTCTGGCCTACCTCGCCGCAGCCACTCATGGATATTCTGCTGAAGCTGAGGAGTTGAAGGCTGAACTCGAGAGTCGT
CAGCAACCAATCCCACCAGTTGATCCAAATGCTCGCCTCCTTGTCCCACCACCACCAGTTGCTCGTTTAGAAGAGAATTG
GCCACTTCTTGCCTCGGCTCGAGGAACTTTCGATGCACAGCTTCTTGGATTAGGAGGACAATCTGCTCCAACTAATGTTG
GCGGTGTGAAGCCTGCTGCTGCTGCCTTTGCTGTTATGGATGATGATGATGG
>GYJ|c29048_g1
CGAATGTCGCCTATTGGCATGCGATTTATTCCTCCGGGAAGTTTGATTCAGCCTGATCACCAAGGCATAGACCTTTCAAA
CCACGCCAGAGACATTCACGCTTCGTCGGTACCAACACCTTGCATTACCTCGCCAATGCCAGCATTACTCCGGCCGCAAG
ACTTGTCACATGGCACACCGTACATACCACAGCCAAACACTACCGTACTAGCCTCAAAGGCTGGCTTTGCGAACGATTTG
CCCAAAGGTCTTGACCCAGCTTCATACGAAACCTCTTGGCCACAAACGCCGTCTTATAGCTCGTCGAACGCCGGAATCTC
ACCGGTGCTTTATGCCACAAGACAGCCCGATGGGCTGGCATACTTCTCACCCGCTCAATCCCAATTACAAG
>GYJ|c15463_g2
ACAAAAGTACAAGGCCCACATGGAGCATCAGTACCAGATCGTCAAGCCAGATGCAACTCCCAATGAGATATGCCAGGCCG
TCGACAGCGACAATGGTGGCCAGGTCTTCCCCCAGGCGCTCATGACCTCGAACTGGTACGGCAATGCCCGCGCAGCATTC
AACAAGGTCAAGGAGCGACACCAGGATGTGAGGCGGATCGAACAAACACTCACGGAGCTGATGCAGTTGTTCAATGACAT
GAGTGTTCTCCCTCGGCTCGCCCGCTCAGCAGCAGTCGAGCTGACAAACATTGCCTGGCCAGCTGGCGACCATTGTTGAG
GAGCAGGATCAGCTGGTCCAGAATGTTGAGACAATGGTGGCGGAATTCATCAGGGATACCGAAGAAGCTGGTAAACACAT
CACAAAGGTCAAAATGACCTTGAATCGGCTTTTGTCATGAGTCAGTCACTGGGGTCACATTGGTGGTAAACAAGCCAGTC
AAATCTGGTGAGTGTGAGCTTGCACTAAATAAAGTTCTCCTGCAAGCTCACACCAGCAGAGATTTCTTGAGCTGAGTGCA
AGCTTGCACTTGATACAGACTCAAGTGAAAGCTTGCACTTTAGTCTGTCTTGCACTCAAGATAGACAGGAGTGCACAGTT
GAGTCTGTCTTGAGTGCAAGCTCACATTCAAAACAGATGATTGTGCAAGCTTGCACTTGAGTCTGTCTTGGGTGTGAGCT
TGCAATCAAGAAG
>GYJ|c21844_g1
GGGTTCTGATCGGTCATGATGTGGATGATCTCGAAAGCGTGAGCGACAATGCGCACAGCCATGAGCTTCTTGCCGTTGTT
GCGGCCGTTCATCATAAGCGAGTTGGTGAGACGCTCAATGATGGGGCACTGCGCCTTCCTGAATCGCTTGACAGCATATC
GGCCGGCCGAGTGTGAGATGTATACCGGGGAGCGGATCTGGATGTAATCGGTAAGAGAGATGTCCCGGATCTCGACGTCC
TCGTAGCTCCACTTGTTGAACAACTTCACGCTGCCAATCTCCTCGGTGACGTCCTTGGGAAGGATGGGGTAGCCGGCTTG
GC
>GYJ|c9833_g1
TGAGGCGTGTCAATCAGGCAATATATCTTCTTACCACCGGTGCCCGGGAAAGTGCATTCCGAAATATTAAAACAATTGCT
GAGTGTCTTGCTGACGAGCTCATCAATGCTGCCAAGGGATCGTCAAACAGCTATGCAATTAAGAAGAAAGATGAGATTGA
ACGTGTGGCCAAGGCAAATCGTTGATCAGTTCCATGCATGTTGGCTTTTTTTGGCAGCAATTTTCACTAAATTTATTCCT
GATTGTATGCCATTCATGGTTGCATCAGTTGTTTCAACTTTCAAGTTATAAACTTATAATAGTAA
>GYJ|c13708_g1
TATAGCTGGTCTTACCCCTCTATTTCGTCATCGGTATGCTGGGTTCAGTGTCACCGAACCAGGAAGAAAAAAACGCTTCG
TCGGACTGGCTTGCATGGCTTTTGATGCGTAGAGTAGTACATGCCCCACCCTACAGTAATTCATCCCACCAGGAGCTGTG
GCCCATGGGACATTTCCATGTCTCGATCAGACTTTTGACGTTGAGTCCATGGTTGTGCAGGCAGTACATACACCTTTCTT
ATCCCATGTCATACATAATAATGAGTACTTGATCATTACATCCGAGGCTCCTTGTTCTTGTGGCCTGATAAAATACGCTT
TTGCTTCGTCGTTCGCTGTCAGAAGGATCTAAAGCGAACAGTATTACTAAAGGGTTCGTCAGGCGACAATTGCTTCGTGA
TCTCCGCCACCCAAAGCGCTCAACTTGCGACTGGCTCCATTGGATGATGATTCGAGAGGCGATTCAAGATGTGTTACAAC
TTCAATACCTACCTCCTGTTCATGCGGCAGGCCTTCAAGCCGCTTTCACAACCTTAATGGCCATCACCATTGGGTTGTTC
CTCAGTGCGATGACAGTTCCTTCAACATCATGGCCTGCCCGTGCTTTTCGAGTAATTGTTTTTTGCTGGTTGCTGCCCAA
GATCATCGACTTTTCAACCAACCGGAGTCATACCTTCGGACATATCATTTATGATGGAAGCTTCGCACTGATCGGATGGC
ATATGTTGGTTCGTGCGATTGATATCACCTTTGTGTCGTCGAGCGCACCCCGCTGGATTCAGCCTCAAGCTCAAGAGTTA
CAGCGGATGCAAAAGTTGCGCAATGAAATCTCCAAGGAGGAGCTGGACGATGTTGAATTGTCGGCTCAAGTCCCGAAGGA
GTGGGATATTCTGCCTTACCCAGCCCCCTTCTCAATCGACCGGCTGCTCTATGCGCTCGACCTCCTTAGTCTCGTCCGAC
CTGGCACTTCGTGGCTCTTTCCGTGGCAATTCCGCGCCTTCGACTGGTCTTTACCCGCACTTCAATCACCCATCTCCCAT
CGGTTCGGGAGATCTGAAGGCACAGCCACAGTAGCAATTCTGCACGGCCTAGTGTGGCAAATTTCGATCATCTATTGGTA
TATCGTACTCGCCTTATCGCCCACGAAGGTCTGGTCGATTAAGCAATTTAGCCTGCTTAACCAACTTGTTCTCACGTTCG
CAGTTGGATGCATCATTGCGCTCTCCAGTGCACCTCTAGAAGCCGCAGCTTACAAGTTCCTTCTCCGACGTAAAATTGTA
CCGGTCTCTGCTATCGTACCTACTTTCAACCAGCCGTACCTTGCAAGTAGTATCGAGGACTTTTGGGGCCGAAGATGGCA
TCGTCAAGTCCGGCGACACTTGACCCGTGTTGGCTCTCTTTTGCCGTATGGACATACTAAGTCAGGAAACGCTTTCTGGG
CCTACGTGGTGAGCGGCGTGTTCCATTCATATATACTTGCGCGAGCCTACCCTGAGCCATCGATCAGGAGGCCTTTGTCC
TATCTGCCGCTCTTCTTTGACCCCGACACGGTACTTTTCTTTGGCTTGCAAGGCGTCGGTATGTTGATTGAAAGAATGGT
TGTCCCCGAGGCCCTCAAGAGAATTTGGTTATGGTTTACACTCATCGGCTCGGGTCGTTGGTATGTTGATGCGATGTTGA
AAAAAGGATATGCCATCAGATGATATTCACTTGCTTGTCTCTACCATCTCGTCTACCATCTCG
>GYJ|c3394_g1
CCTTAGCACCCTCCAGCACCACCAACAGAAATATCTCTGTCAGTGGTGCCTTGAGATCTTTCTGGGAGGAAGTGCTGGCT
GAGTTGTGAGCTTATGTATTAGTGCCAGAGATTACTTCTGGCACAGCTGCCTGAGGGATTTCTAGACAGTAAAAATATCT
CAGGCAGTTGTGCCTGAGATAATCTCAGATGCTGATTCCTGAGCACAGCTGGGGGGGTCGCACTGTCTGGTGAGATCTCT
ACACAACTCGGGCGGCCAGATATTTTGACTGGTGGTACAGTCTCTCACTAGTCAACTCTTTCTCTGCCAGTACTTTCATG
AAAGTCCCAACTGCAAGCTTGAAAAAAAAACCTACACTTCCATGGAAGAAGCCAAATAAAAGCACAATCAGAAATTTCAA
AAAGTGAGAACCAGTCATAACTGACTTCCTTGTGAAGAGAATTTGAAGTTGTTCTTGTCAAAAAAAAAAACCTACACTTC
CATGGAAGAAGCCAAATAAAAGCACAATCAGAAATTTCAAAAAGTGAGAACCAGTCATAACTGACTTCCTTGTGAAGAGA
ATTTGAAGTTGTTCTTGTCAA
>GYJ|c395_g1
GGCAAGGTTGCTGTTGTGTGTGGATATGGAGATGTTGGCAAGGGTTGTGCTGCAGCCATGAAGGCTGCCGGAGCTAGAGT
CATTGTCACAGAGATTGACCCAATTTGTGCTCTGCAAGCCCTAATGGAAGGTATCCCTGTTCTCACTCTAGAAGATGTGG
TGAGCACTGCAGATATCTTTGTTACAACAACAGGAAACAAGGATATTATTATGGTGGATGACATGAGGAAGATGAAGAAC
AATGCCATTGTTTGCAACATTGGTCATTTCGACAATGAGATTGACATGCACGGTCTTGAAACCTTCCCTGGTGTTAAGAA
GATAACAATCAAGCCTCAGACAGACCGATGGGTGTTCCCTGAAACAAACAGCGGTATCATTGTCCTTGCAGAGGGCCGTC
TCATGAACTTGGGTTGTGCCACTGGACACCCAAGTTTTGTCATGTCTTGCTCATTCACAAACCAGGTTATTGCGCAGCTG
GAGCTTTGGAATGAAAGG
>GYJ|c32353_g1
GGATACTATGATCATCAAGGATGCATCAGGCAACAAGGTCATCCGTGCCGGTGCGCAGGTGACGAAGGTCAATGAGCCTC
CCGCCAGTGCCGGTGCAGCATAGATTGGTTTACCATCGATTCTCGCACCTGATGGTGCTTTTTCTTGGAGCGTTCAGCGA
AGTTGACGATTGATGATTGGCGGGCGTTTTATTGTGAGAGGGTGTTAATGGTTCTCACCTTCACTAGACTAG
>GYJ|c22874_g1
GTACGGTCCTGAAAGGCATCACTCATGGAGCTTGTGATTATTTAATTAAGCCTATAAGGATAGAAGAGTTAAGAAACATT
TGGCAACACGTAGTGCGTAGGCGAGGGAGAGAGCATCTTAAGGAAGAGCTGGGGGATTGTGATGACCGTGAAATGATTGA
TAACCCAGAATCGACTTCCAAAAAGAGAAAAGATTTCAGTGGTGGGGACTTTGCAGATGATGAGGTTATAGATGATGTTA
GCAGTCTGAAGAGAGCACGAG
>GYJ|c31651_g1
TGTCTTGAGTCTCCTGGCTCTCTCTAGACTCTCTCTAGAGAGCTCTCCCCCCTGTCTTGAGTCTCCTGGCTCTCTCTAGA
CTCTCTCTAGAGAGCTCTCCCCCCTGTCTTGAGTCTCCTGGCTCTCTCTAGACTCTCTCTAGAGAGCTCTCCCCCCTGTC
TTGAGTCTCCTGGCTCTCTCTAGACTCTCTCTAGAGAGCTCTCCCCCCCCGAATCTCTCTTGACCATCCTTCTGTCATGC
TCTCTCCGACTTTCAATCCGAATTCGACTCAAAACCATTCTTCCCTTTCTATTCCCTCAAGACCTCCCTCTCCTACTCTT
CCCTTTCCTACCCCTTCCACTCTCAATGACCATCCCTCCATCCCCGAGACTAAGCCTGGCCTCCGCTCGGCCCTCAAGTT
ACACTCCCTTTCCTCGAGTTCCGCTCCCCAGACCCTCGAGACCCTTTCCGAGCGTTCGCCCGGTCTCGCAATCACAAGCC
CCCTCTTAACCCCCACTATCACCACTGCTACCTCCTCTCCTGCCCTCTCCATCCGTCCCACACTCTCCCGGGCTCGCTCC
ACCGGCGAGATCCTCCCGCCTGGATACGAGAGGCGAGTCGGTTTTTCGACCATGGAAACCGAAGAGCCTACCAAGGGCGG
TGGCATGGGTGCAGAATACAGCTTCACCCTCCAGGCTAAAAGCTCAAGTTACAAGCCGCGTGGAGACTCGCGATGTTTTC
TTGTGGCGACCGATGGAGAATCTTACTCGATCCAAGCACTCGACTGGCTCATGTCGTCCCTTGTCGAACATGGCGATGAG
GTGGTAGTGTTGCAGGTAGTCGAACCTGGTGGATCTGCACACAAGGAGTTTGCCATTGAAATGGTCGCGCATGCGAAAGC
TGAGGCCCAAGAAGTCTTGCGCCACGTCCTCACTAAAAACGACCGTCAGATCACTGTCACTGTAGAGTTTGTCATCGGAC
CTCCGATCAAGACTATCCAACGGATGCTTGAGGTCTACCGACCAGATTCACTAGTCGTTGGCACACGTGGAAAGAGCCCA
TCAGCGTGGCAAAAGGCCTTCTCTTTGAGTTCGACCAGCCAATACCTGGTGGCTCGCTCCCCAGTCCCTGTCATCGTCGT
CCGCCCCGAAAGCAAAGTCCGTCAATCTCGAGAGGCACGGGCAAAAGACCCGAAGCGACGTTCGTACCAAGCTTTATTGG
GCCTCCGGCCCAAGCCCAGTCAGACACATCTACCCACAACTTTTGAGGCTAGCGACGTTGAGCTCAGACGGGAACAAACC
AATGTGGTCTGATCAATCTTGGATAAACTCGCAATGGACTCTTCGCGTCAAACTTGAATTCAATGTGCATACCCGATCCC
CGATGATATTATCTAGCCATGTAGCTCTATCACATACACTCTTCTTTGAGCCCTTTCCCCGTGTTCTCTCTTACCTCTTT
TGATTAAAGTATCTGTCTATTCAAGGAGTCTGTCCTGGCATGCGTTCTGTGTAATCTGTCTGCTTGAAACTTGTTGTGGG
TTTGAGAACCTCCTGTCACAGTAAAGATATGTCTACTACTTTTTTAAACAAATGGTCTTGCCTCCTGACTGCTGGCCTCT
TTTTCAAGACCAGGTGGGGTCATACAATATGTTGGTCCTTTGAAAGCAGTCTGTGATCTGTACATGTTTTGGCTGCACTA
AATATAATCAAACAACTAGTGAACAAAAGCAAGTAATAAATATGTGAGATTTTGAATAAAGTGTTTTTCTCTTGAAAGAA
AAATGTACCTTTTGACTTGGTGGTCACTTGAATAAACTAAATTATG
>GYJ|c20940_g1
GGTCCTTGTACCTGCCCAAAATCAATCCATATACTTATATTTATCAAGTCTAAAGGACTTATGCTAAATGTACATATACA
ACAGAGTTGAAAGACCCTTATAATAAAATTTTTTGGTGCCATAGTCTGTTTTGTTGTTCCAGTCCTCCAGCTTTAACAAG
ATATAATATAATCTTATATCTGTTATTGTCCTGGTCTGGATTTCAAAAACAAACTCTAAACACTGGCTTTTGTTTGAACT
CAAGTGAACCTTATACATATTTTGTAAGAGTCTGC
>GYJ|c3456_g1
ACGACAAATTGGTTGTTGGGGTGTTTGGGAGTGGTTTGTATGATAGCTGGCAAAATGCTTTCCTTTTTATATTGAAATGA
TTGAAATCTGGTTCAATATTCTTAGCATCAATATCACACATCCATCGAAGACCTTGTTGCGTCGCCTTGCCTTGGATTTT
GACTCAGTCTATTCCTGACCAATGGGAGGGCAGCATTCAAAGGGTAGAGCATACTGGGTCCAGACCGAAGGGATGCGCCA
ATAGTGATAAGGGTGGGCATTGCAGTGGTCCATCGTGTGTCTTCAAGGCTGTTATGG
>GYJ|c33923_g1
GGGCCCTCGATAAAATCTCTGTCGTTTCTGGCGCGGTGATCAGCACAGACAAAGATGATCTTGGAGAGCGTTTGGAAGAA
ATTGTGGAGGTTATATTGAAAGAGGTGAGAAGGGAAGAACTCGATGTGGGTAAATACCCAGTGGGACTCCGTCAAGCGGC
AGACGATTTCGAAAGGGAGATTTTGAATGGGAGTGAAATAAGTGGAGTGAAGGTTGTGGGTATTGTAGGACTTGATGG
>GYJ|c10984_g1
CAAAAAACTTCAAATCATATTCTCTGCCATAGAAAAAAAAACCTTGTTGATGATTCTTTTTTTTATAAAAGAAAAAAAAA
AACAAGACACTTTCTTTTAAAACTCTGGTCTTTGTCTCTCTTTGTGCCTCTTTCTCTCAGCTCTAGAAATATACAATATA
CTACCCACATAACAACAGAGAAAAACAATCTGCTCATCAAATCTAATTTCTTCTCACCGTTCATCCACACATCTATCCAA
TCATTAAAAAACAACAGACCATGCAACAAGCATATACAAAAGGGAAGAACCCGTTCACTTGTTTCATTACTCTTCACTTC
TCTCATAGACCCTAGTTCAACAACAGCCATAACCTCAACAACGCTATCATAACCCGACTACCATTATTGCTGCTCGCTCT
GCCAAGCCAACCAACACAACACCATACACTACTCTCTCATCTGCACACCAGCAATCACACAGCCATCGAGTCTCTCACAA
TGCATCAGACCGTGGATAGGGCCTGTAAGTAGTGGCCATGCCAGCGGGGTTTCTGTAGCCCACCTCTGCCGTGCCCCTGT
TTCTCCTCATAGCCTCAATGAGGCTTTCAGCCTGCCTTCTCCGATTGCCCTCGGCAAGCGCTTCAGCCTGTGCAGAGCCA
TGGTTCCAGCGCAGCTCCCTTGGCTCGCGATCCGGCAGACACACACAACTGATCTTGATTACCCCAATCTCTTCCCCCAC
GAGCCCATCTTCGGCTGCTTCAAACATGGCCTTCTGCGCGGCGTCGTTCCACCGGACCACGTTCCCGCCATCGCGGGTCG
CGTGCCTGATCATCTTCCTCCGCTCCATTGGATCCGTGTCAACGGGGATGAGCACCTCAAGAATGTCAATCGGCTTAGAC
GGATCAGCCATGTAAAAGGCCGGCAGTGCCCGATGCGCATTTGTCGCCCGCGCATAAGACTCCGCCAGGTCAGCCGTCGT
GGGAGCGCGCGACGTCGAAAGGGCCACCTCAGACAGCCCACTCGATGACAGCGAACAGCGCGGCCGACGGCGGCGGCGAC
CACACTCGCCATCCTCGTCTGATCCATCATCTGTCTCAGGACGAGTGGGGACCCAATTGGCTCCGAATACGCGACGCTGA
TTTGAGCGCACAAGTGCAGCGTGGCTGGCAAAGTCTGCCGTTCTGTTCCTGGCGCCGGCAGGAGTCGAGACGTCAGATGA
GACCGAGTTGCCCAGCGCCGGGGCAGGTTCGAAAGGGCGCTCAGCCGCGTCTGCCCCGGTTGAGCTGGCCAGCGCTGGGG
CAGGCTCAAATGGGCGGTCGGCCGGGTCCGCCTCAGTTGAATCAGGCAGAGGTAGATCTGTATTGCCATCTCTATGCTGG
CGCCCTAGCATTGACGCGCCGTCCCTCTGATCAGGATCGGATAGCCATGTGGGACTGGCGTTGCTGGCGAGCCCATCTGC
ACGGCGCGCAATCTGGTTCCTGATGCGCCGCAGCTCATGAAACGGCATCGAAGCAGGCATGTATTGTGGAAAGTCGGCCT
GCTGGTCAGTAGGCTGCATCTCGTCCGAGTTGCCAGCAGCGGGCGAAGGGTCGTCCGAGGAATCGGGATGGGTAAGCTCG
CGGAGGATGCCTTCGTGGACGATGCGTAAAGTCACGTCATGGAGCTCGCGGATGTCATTCTCGAGCTCGGAGAGCGGCTG
CTGGGGGGCAGCGGGTGGAGGGGCGGGGCTGAGGGAGGGGGGAAGTGAACTGGAAAGGATGGAGCTAAAGCTGGGCAGGG
TGAGGTTGAGCCGGGCCGCGCCCGTGGGGTCGTCTACGGGCGGGGGGATCGTGGTGGGAGGTCCATCGGCAGGCCGGGCG
GGGGGTAGGGGGCGGATGGAGGCGCCGGCACTGTTCCAGTTCCAAACAGGTGACTCGCGGCCCCAAAGCCGGGGCAGGCC
GTCGTGACGGGCGCGGAGAAGCGAGTGGGAGGAGGGCCAGTCATGGGCATAGACATGGGCCGGAGGGTGCGAGGGTGGCA
GAGGCCGGTCGAGAGCCCGGCGGTCGGCGGGTTCCCAGCGAGAGGGGCCGGACCGATGATGCGAGTCGGCCTGAAAGGCG
GGCTGGAAGGGCGAGTCAGGGGACTCGGTCGGCAGTGGCGGGCGGGTCGTGGACGGTCTCGAGGGCGTGCCGGCGGCAGA
ACCGAGAGCAGCGGAAGCTAGGATGATAGACCTGACCCATCTATCAAAGTGTATCCTCGAGGGTGAGTAGTCGGCCGACT
GGGCCTGAAGCCCGGCGAGGAGGGCATCAAAGTTCCAAGCGTCGGGGTTTGCAAGGCTGGGATGGGCATGCTGGAGGGAA
CGGTGGTGGTGGTCAAAGTAGGGATAGGGGTGGGCGGAGGCAAAGTCGGCGGCACAAGACTTGAACGAAGAGCGAAAGAG
AATAGCTAGCTTAGTAGAGAGGGCGGGAGGGAGAGAGGGGTTGTTGGTTGGAAGGGAAGATGGTCGTCCCATTGGTAGAC
CGAGTGTGCGGAAGAGAAACGAGGATGTGTGAGAGATAAGGCAGACTGTGACTGAACTGAGAGAGAAGGAAGCAAGAGGG
AGACGGGAGAAGGGAAGAAGGAAAAGAGAAGGAAAAGGAGGGAAGAGGAAAAAGGAAAAGGGAGAAGGAAAAGGAAAAGG
GAGAAGGAAAAGAAAAGGGAAAGAGGGAAAGAGGGAAAGC
>GYJ|c10439_g1
ATGGCCCCAAACGGCCAAAAACGAGCCCGGTGGCAGCAGGGGCTCTTGTTAAGCTCGATTCGAGCCCCCAGTTCACTTCC
GTTTAGCAACCCAGAGTCATACGGGTGAATTTCGTTGTCTGCGCTAGCAAAACAATGGACAACCAACTAAACCAGCAGCA
AGACCAGCTTAGCTCACTCGGTCTACCAACTGCATTCGGCCAGTCATGTAACCATCAAAACCACAACAAACCAAACCACA
ACAACAAGAACTTTGCAAGACCAAGTCCCAATAATCATCCAACCCGAACCCAACATCAAAACTTCAATGGTAATCCGAAC
AAAAAAGCTCGCACTACTGGTCGTCAGTCGGTCGCACAACCACAAGAGTTTTTTAAGCGTTCGATGATTGAGGCAGATCC
ATGGGCACACCTAGCTCATTCCTGAGGGCTAGGTAAACGTGAGGAGGAAGCAAATGATAGGAACTCCCTTATATCAGGTG
ATACCACGTACGTGCTGGAATTCCGACGGTCCACCGACTTGGGCTGCAAGCTGGACCCCCAGGTCTAACTTCGGTCCCGT
GCTCCCTCTCCACCGGACCGGTACGCGCTGGAGTTACACATTGGTCATTTTGACCCAGTTCCTGATCGACCATCGAAAAT
CGGTCACCTTAGTTTCGTCCAGTGTACTTGTCCCTCATTCAAGGAATGTAGCTTCATCTGTAAACCTATGCGTTTTTTAG
TCGCTTCCACTAAATTGAGTCTTCTTCAAGCCTGCGCCGCGATTCAGTTGCAGACCAAAATGGTAAAATGATTGATTGAC
CTGAATGGCTGAAAAGTATTTCAATTTACAATGTGCCAGGGAGTCA
>GYJ|c19574_g1
ATCCAGGAACCATGAAGACGACTGGAAAAACTGGCGGAGGTCTGGCAAAAGGAACCATTCGTTTCAAATCGGAAGGCGGA
TTTGCTGTTGAGGATGTTCAAGATCAGATGATCCAAGCTGAGATGTGCGGAAAGCTCAATGAGATATTCGACCAATACTT
GGGAGTTCAAGATGATCAGCTGGCCATGAGAATCTGGGAAACTGCTTCAAACTGCGAGACGCTTTTGCAACTCAGTGAAG
CCATCAAAGAGTCGGAGCTCTCAATGTTCGATTTCCCGGATGGAATGGTTTTCGATATGTGGGGAATCATCGGTGATTTG
AAGCGGGAGCAACGTGAGAAGAAGCCATCCCCAGTCATGAAGAATGCGATTTCAA
>GYJ|c21684_g1
GAACCAAACTGTTTCTTTAAGTGCTGCTGTGGCCCCAGGAAGAAAGACAAGAAAATAAATAAAAATAATGGCAAGAAGAA
GAGAAACAAGCAAACTGAATTTACTGCTTCCATCTTCAGTTTGGAGGACATAGAAGAGGGTATGGAAGGATACGATGATG
AAAAATCATTGCTCATGTCCCAGAAGAGGTTAGAGAAAAGATTTGG
>GYJ|c4380_g2
TGCCAATCACCAAGATCCACGCTCGCCAAATCTACGACTCCCGCGGAAACCCAACTGTTGAGGTTGATCTTTTCACTGAG
AAAGGAGTCTTCCGTGCCGCAGTTCCATCTGGAGCTTCTACTGGAGTTCATGAGGCCCTCGAGCTTCGTGACGGTGACAA
GGCTGTTCACCTCGGAAAGGGGGTTCTCAAGGCCGTCTCGAACATCAACGAGAAGATCGCTCCAGCTCTGATCGCCAAGG
GATTCGATGTCACTGCACAGAAGGACATTGACGACTTCATGATGGCTTTGGATGGATCGGAAAACAAGGGAAACCTCGGA
GCTAACGCCATTCTCGGAGTTTCACTTGCTGTCGCCAAGGCTGGAGCCGTACACAAGGGACTCCCACTCTACAAGTACAT
CGCCGAGCTTGCAGGAACTGGAAAGGTTGTGCTCCCTGTTCCAGCCTTCAACGTCATCAATGGTGGATCTCACGCTGGAA
ACAAGCTCGCTATGCAAGAATTCATGATTCTTCCAGTTGGAGCTTCCAGCTTCGCTGAAGCCATGCGCATGGGATCAGAA
GTCTACCACCACTTGAAGGCTGAAATTAAGAAGAGATATGGACTCGATGCCACCGCTGTTGGAG
>GYJ|c18390_g1
GCAATGAGGACAAACCCAATGTTCATCAATAGCTGCCTGCATGCTATGCCAACACCTGAATGCTGGAGTCAAGAAGTCAA
GTCATCCTTCAAACAAAACAATGCTGAATTGATGTCAGAGCCACAAAATCGATACGATCAGCACAAGTATACCAGTGATG
CAGCCCGGCTGTAGAAGATCATGAGGTCAGCACTGTTTGTGTGATTGCATTGTTGATCACAGTGCCGTTGTCTCAA
>GYJ|c2966_g1
GCTGAATGCATTCCCTATGTTTGTGAAGGCTTTGGAAGCCCCTGAAGTCATTGTTGTCCATCCTGTGCTAATGGCTTTGA
GCGGAGAATTAGGCTTGTTAGGCTCAGACTCAGTCTTTGGTGGTTCCTTTGTCTCCTTGGTTTTTTCCTTAGAATTAACC
TCTGCCTTCTCTTCCGTCTTGGCTTCCTTCCCCTTTTCAGCCTCAGTCTTTGGTGCTTCCTTTTTTTCCTTGGTATTTTC
CTTAGAATTAACCTCTGCCTTCTCTTCCGTCTTGGCTTCCTTCCCCTTTTCAGCCTCAGTCTTTGGTGCTTCCTTTTTTT
CCTTGGTA
>GYJ|c33709_g1
GTTCTTCCCAGGCATCCTTCCTAGGCCAGAAGAAATAAGGACTCAAGGGAACAGTTCCATGCCCTGGAATGAGCTGATCT
AAAGCAAGACCTATGTTCTTTTCCATCCAGATGAACTTCAAAACCACCCTCTGTTTCTTTGGAATCCTGATCATGAACTT
AGCTTTCTTTCTTGTAGTGGGGACTTCCATTTCAAACTCAGATTCATCTTCAGTTTCAGTCTCTATCTCCTCTGACTCTC
CCTCCG
>GYJ|c33182_g1
TAGAGGAAAAGAGAAGGATTTTCCTTTGATGACTGCTGTTCATAAAATTCTTATTCGTGAAGCTAGTGTCGAGGATATTC
CACATCTTCTCGATTAATTCAGTTGCAGAATGCATAATGCACACCAGCAGAACGGGTACCAGAGCAAGATCTTAGTTTAT
GTATAAAAAAAATCACACCGGTATGAAGGGGCACGGGTATGACTATATCATAGAGCGGCAGGTGAACATACGGCGTTCAT
TCAATTTGTTTCCTTTACTTTATTCCCCAG
>GYJ|c29976_g1
GTCGGACTTTCGTTTGGGAGGCATAGTGGATCGTGAGTAAGGGATGAAGTGGGAAGCAGTGATGCTGGAAAGACTAGCAG
GGATGGCAAGGTATCCGTATAGCTATCAGAGACAAGAGGCAGCAATCTCCAGGGGGGGATTGAATTATTTGACTATCAAG
GTCAACAAGCTTGGAAGACACCCAACCGAGTGGGGTTTTGTTTCGAGACTGGCGCAGACAAGTCTGGACAGTTCTGGGGC
TGGACTAAATATTGGGACTCTGGGGGACAAGCAGCAGCGGCAGACAGTGGGAGACAGTGGCACAGGCAGTGGCAAGCAGT
GGCAGGCAGACAGTGGCTCGCAGCGGAGGAGATGAAGTGAGACCTAAAAAGCTAGGGAGAGCTG
>GYJ|c24391_g1
AGTTTAGGGGCGGAGATTGAAGAGGTGAGATATGGATCCAAAGTAGACTCCTGGGCTTTTTCTTTTAGTTTCCTCACATT
AGGATGGATTGTCACTAGTCATGAAGATCTTTGAAATTGGGCTCTAAGCTAACAGATGCTGTTCATTTTTTTTCAAAAAA
ATCTGGTATCAAAAAATCTGATTGATTGATACAAAGCTTCGGATCCAACTTGAATCA
>GYJ|c33162_g1
GCAAAACAAGAAAACAACTAGGATAGACGCACTTACGAGGTCGAGGCCCGTTGGTTTGTGGGAAAGTGGGGAAGAGCCGT
GTGAACTCGCAGGCGTGTAGCTGTATCAACCCTTGGAATTGCAGTTGTTCCCATTCTTTCTCCTTTTTCCATTCTCGCTT
TCGCTGTGACGAGCAATGAGCAAGTACGACAGACGAGTATGTCGTCGAGATGTAACATTATACGAGCCA
>GYJ|c17701_g1
GACTACTGTTACTGCGACGGATGCAGAATTTGCGACAACTGTTATCAGCGATGCTTGTGCGGATGCGGATGAGGAACTTC
ACAAGGTTATCATGGAGAAGATCATACCCTCGAGGGGACATGTCAAGAGCTTTGCTGAGCTTAAGGAGGGTTTCGAACAG
ACGGCGAAAGCTTGAGCAGTCTCACGAGATAAATTCTGAAGATGGCCTTTACTTTTGAAGTTCAGTTATTTGGAACGCTT
GAGTGTACTGTACTTGCAACTTCAAAAACA
>GYJ|c15338_g1
GGTTGGTACGCCATCAAGTGAGGCATCATGGGAGCGTACAAGTACATGCAGGAGTTATGGAGGAAGAAGCAGTCGGACGT
GATGAGGTTTCTGCTGCGCGTGCGGTGCTGGCAGTACCGTCAGCTGTCGGCCCTTCACCGGGCCCCGAGACCCACCAGAC
CTGATAAAGCCCGCAGACTGGGATACAAGGCCAAGCAGGGCTACGTCATCTACCGCATACGTGTGCGCCGTGGAGGCCGC
AAGCGCCCCGTGCCTAAAGGTGCCACCTACGGCAAACCCGTGCACCACGGCGTCAACCAGATCAAGTTTGCACGCAGCCT
GCAGTCAGTAGCTGAGGAGCGTGCGGGCCGTCACTGTGGAGGTCTGCGGGTGCTCAGCTCGTACTGGGTGGGTGAAGACT
CCACGTACAAGTTCTTCGAAGTGGTCCTCATCGACACCTTCCACAAAGCCATCAGACGCAACCCCGACACGCAATGGATC
ACCAAGGCTGTGCACAAGCACAGGGAGATGCGTGGGCTCACGTCTGCCGGCAAGAAGAGCCGTGGTTTGGGCAAGGGCCA
CAAGTTCCACCTCACCATCGGCGGCTCCCGGCGCGCGGCCTGGAAGAGACGCAACACCCTGCAGCTGCACCGTTACCGCT
AGACAACGCGTGCTGTACATTCACCCAAATAAAGTAC
>GYJ|c32726_g1
GGGACGGCATCGCTTCAGAAATTCCCACTGCCGTCGCTTGTGCACCGATGGTTTCGGGCAATGACGCTTCCGCTGGCTGG
GTTCTAATCAAGCGCTCGGAATTTCTTTTTCAGCGTTGGAAGCACCTACGGATGATGCTCGATCTTGTTCCGTTCTTGGG
TGAACTGCATGTTTTGCTGAGCCGAAGCTGAGAGTTGCGGATTGCGGAAATGAAAGATGTTTGTCAAAGCCG
>GYJ|c2002_g1
AAACATTGCTAGGTAAATTTAGCGGTAAATTATAATTGATAAAACTCTCATCTTGTCATCCAAACTGTCATTGTGGAGAT
TTAAAATAATCATCTCCATGCAAACCAGTACACAGTTGACATAATTATGAAAAACAAGAAGCAGATTTTGGGCTAAAATC
TTGCCATAAAACAAACCAAGATAGCAGTGCATCAGCGCACTAACAACAGAACTTGCTGTAACTCCAACAAGAACAGACCT
ATATTCCCTTCACCTACTAAATACTCAGCAACATTATAACCCTGCAACACTAATTCCCAAAATTCATTAAGATAATGAAC
TCAAAAGCATTTTCTGTGGACAATTGACGGTCCAGACTCATCATACTCTGACTTTGCAATCCACATCTGTTGGAAGGTGC
TAAGAGATGCCAAAATTGACCCTCCAATCCAAACACTGTACTTCCTCTCAGGTGGTGCAACAACTTTAATTTTCATACTG
CTCGGGGCAAGAGCAGTGATTTCTTTGCTCATACGATCAGCAATGCCAGGAAACATTGTAGACCCTCCACTGAGAACAAT
GTTTCCATAGAGATCCTTCCTGATATCCACATCACACTTCATGATGGAGTTGTA
>GYJ|c24390_g1
AGGCAGCAAAATAGACACCCACAATGTAAGTTCGGGTGAAGAAAATGGGAACATAGCCAGGTAGTTCAAGCTCCTCTGGA
ATGTAGGGATGCTTCATCACATCAGCCATGTTTTCAATCCGGATTTTCAATGAACTTAGACTAATAATGTAGAGGAGCCG
ATCACATGATCTTATCCAGACTCAGCGTTAACGTTGACTGGAAGGGCTTTGAATATAACTTGAAACTACAAACATCACAG
AAAGGGCGATTTT
>GYJ|c31785_g1
GGGGGAGGTTTGGGGGCTGGTGGAGGGGCGCAGAAGAGTGGAGCTGTTGCTAGGTCGGGGAAACGGAGAGGTGGGTCTGG
ATTGAGGATGATGATGGCTGTGGCGGGGGTGGTAGGTGGGAGCACTGTAACGTTGGGCAATTGGTTGGTTTAAAGTGAGG
ACACTTTAGGGAGTTTTTGTGGGACATTTTCGTCTTTTATTTATTTGGTGATGGAATTGGATGAGATGGTGTTTTTTATA
GCTTTCTTGGGGAGTTTCAGGGACGTTTTGTTTTGGAAGAACAGTTTTCTTGATTTTGGGTTTATTTGTGGTTGTGGTTG
TTGAGGGGCAGTGAGTGTGAGGAAGACCATTTAGTGGTAAATTATCATTTGTTGTTGTTGAGTTGGTATTAGAGTTAATT
TATGAGAGAAGGGTAATTATATAAGTTATTTAGAGATATTTCTAGATTTAGATATAGATCAGTTATCTGTTGATGTTGTT
TTTTTGTTGGTGGAGAGTGTATTATTATAAGGGAGATGATGATGTGTGTGAAGTATAAGTGTGTTTTTTTTTGGGGGGGG
AGGGAGCAGGGGTGTTTGG
>GYJ|c13488_g2
AAAAAAAAAAAAAAAAAAAAGAACCAAAAGCCCCCCCCCCCCCCCCGAAAAAAAAGTGGTAACCCATTCTTCACTTGACC
AGTCATACAACATCCTTTCATATATATAGATATAAGTTTGACCAGAGGGGGCAGCAGAGGATCAAGAAGACTATCCTTCC
TCTGCTTCACCATCTTGTTCATCATCACCACTCATCCTGCTTGTAGCCTTCTTTTTGCCCTTCCTGTCTGCCTTACTAGT
ACTTGGTGTAGACTGATATGAACGCTCTTCATCCTCATCACTTCCAGCCACTGGTTCTTCCCCAGTTGCCCGTCGGGCCT
GAGCAAATGTCAGCTTTGCTGTCCGTTGACTGATGTTCTGGATCGAATATGCATTGCCTCTCGGCACCCAGAATATTCCC
ATTGGTGCAACCACAAATGTTGTCCGATGGATGTGCACCGACACTGCGCCTTCCAAAACCGTAAAGATATAGAAATTGTC
CTTGGCAGGCTTCAGCGGCTTGCCACCCCCAACTGGGATGAACATCAGTCCACCAGCTACATAGTCTGCATCCTTGCACA
CCCGCTGGAACTGGAATGAGTCTGGCACCCCTGCCCGGTCCTCGACATCAATTTCAACCATCCGTTTGGTTTGCACAATT
TTCCGCTCGCAGTCCTTGTTCTTCGTGAAGCTATAGACGATCCCATTTGGCCGTGTCTCCGAGTCCCAGCCCTCCTCTGG
TGCCGGCCCCTCTGGGGGCTGTAGGCTCTCTGACTTAACTTTTGCAGACGCCTTGCGGCCGTACCGGCGCAAAGCCAACG
GTGGGGCCTCCTCCTTGGGGAAGCGTACCACGTCGAGCATCCCAATGACCCGCTGGGTCCCGTCGGGCGTCATACTGCGT
CCATATATTACCCGCTCATTCTTCCAGTGTCGTAGCGGCGACACTCGGGTTCGCGCACTTCGACGGGTTCCGGCAATTGG
GGGGGGACGCGGATTTGACTTGCGTCGCTTGGCAGGCCGGGGAAGACTAGCCTGCTGAGAACCAAGAGCTTGAGGGGCTT
CCATGTCCTGATCCTCGTCTTCTTCAGTGATATCTTCCAGGGCGTTGGGGAACTCGGCCTCGTTATCAGAGTTGTGATCG
CCATCATTTCCGCTCTGCTCGCCATCAGTCGGCCCACCCCCGTGGGCGTCCTGGGCGTGATGATTGCCATGATCATCATG
GGCATCTCCGACATTGATTGGCTGGTCGTCGGCTTCGAGAGAGCGGTACCGAGCCGGAGCCCGGGGTAAGCCTTCCGGAA
CGGCATCAAAGTCGACCAGCTCTGAATCATTCAATGTCCGCGTAGACCGATCGGCCGAGCCCGTGCTCCCAGATCGTCGT
TTTTGCGGTCGCCTCGAAGAGCGATGGTTCTGGTCAGATAGTTGATTATATACATGTCCCCCTCGATCACGAATGGCGTT
GAGTTCCTGAGTAGTATCGAGACTCATGCTTTCGTCCATCAAATCCATATCCACATCATCATCATCATCATCAT
>GYJ|c28657_g1
GTTTTGATAGTCGTTTTTCGATTCATTATTTAAGCTATAATATCTGCATGAAAGCATTGATATATACATCTAGGAAGAGG
GTTATAAACTGAAAGCAATCTTGATATATAGGAAAGAAAAACCACAAGAATAAAGATGTGAGAAATGAAAATGAAAATGA
AAAGGTGCTATCCATGGGTATCGTAAGATCAAAGCAAAAAAAAAGTAGCCAGATTCGCTCCCAGAAGCATGGCGTGTAAA
CCAAAATGCAATAGCAAAGACAAGGTATGTGATCAAAAATGACAAACGTTAAACGCAACAAAGAAGACGGCCAGATTTAA
TATATTGGCCGATCATAATTCTAACGTTAGTGATCCTCATCGAAATGCAGTCCGTGCTCGTCGATGTCCGTATAGGGTGG
TGGAGGTTCCGACACTGACGGTCCGCGACTGGACTCGCCCCTCTCTTCTTCTTCGCTCTCTCTCATGGCGAATCTATCGG
CAAACAATGTTCTCCTTTTGACAGCATGTAGCAACTTCTTCTCCAATTCCGTAAGCTTCTCGATAACTCTTTGCGCATGA
TCGGGTTCTTGTTCAACGGCAGAAGGATATGTATGCTTCACGGCGGCCATATCTCTCGCCTCTTCCAACTCCTTCTTAGC
CGCATCCTCAGACTCGCAAAGGCTCTGGTAATGCTCTTGTAATTCATCATCCGGGAACTTGGCAGTTCTATCCGTCTTAT
ATCGTAGCCCAGTATGCCTCAACCCTTCTAGAATCTTACTAGAAGCTCTAATCGGCGGGGTGACGAAA
>GYJ|c17019_g1
GTCAAAATAGGACATACACCGTTACACTAAAAACTTTTACACTGTGTATCTGTAGTGCTCAGCCCACAGCCACCAGCTGC
CACCATCGGATCTTTCCAGTCGCCTTCTCCATCTTCTCGTCACAAGCACAGGCAAGCAACGCAATCGTCCAGAGCAACTC
CTCCAACACCATGCCCAATCCCTGTTCACCATTCATCAGCATACCTTCCATTCTCCTCACCCTCGTCCTCCTTTCATCTA
CCATCAACGCCATCAAATTCGACCTTGTTGCAAGCCATTCACCAACACCGCGATGTATATGGTACTATGCAATGACAGAT
ACACTGGTGGTAATCTCGACGAACATCGAGGACGGGGAGCACCAGCGCGTGGACATGGAGATTGTTGACGGGTCAGCCCA
CCGGAACGTCTACCAGAGCAAGAAAAACATCAAAGGCGAGACTCGGATAGCGATCACGACGCACAGTGACGCCGATCTGG
GGGTATGTTTCGTAAACCATCTCGATTCCAATGTCTACCCTACCCAACCGCCTCAAAAGCGGAGTATCGATTTTGATGTC
GATATAGGCGCTGATGCTGTAGATTACAATGCCATCGCCAAAGCAGAATCTCTTTCCGGACTCGAGGTAGAGATGAGGAA
GCTGGAAGGGATCGTTCAGGAAATCGTCGAGGAGCTGAACTATCTAAAACGTCGTGAGGCCAAAATGAGGGACACCAACG
AATCCACAAACTCCCGGGTCAAGACTTTTGCGATCTTGACAGTGACAGCACTGATCTCTTCGGGAGTCTGGCAAATTTGG
TACCTACGTCGGTTTTTTAAGAGCAAACACCTAATTGAATGATCATATTAAATTTCAAAGAACATTTGCTGAAAAGAAAA
TCTACCGATCGCGGAGGGGATTAGGATGGTAGATATTGGAAGAATCAGAAATATCGGTTGGATTAAAATAGCAGTTTAGC
CAACATGCTTCATTGCCAAAAGGGAAAATGCGCGATAACCAAACAAATATAGAACATGAGATTGATTTGATGCCTTACAG
ACAGATCACTGAGATGCCCAGATCTTTTGTGAAACCTGAAGTTTTGCTTCTCATACTATGCACATTCCTAAGGACAAAAT
TAAGTTTAGATTGGGATGCAAAAAAAAAATCCTGTCACTGAAATGGCTTTCATGACTTACCTTAATCTTATCTGAGGTGC
TTCTTGAAAACAACCCTGCATGCAAT
>GYJ|c1027_g1
GGAAGCTTCAATAATAATTTAAAAAGTGCGGGAGAAGTAAAAAAGGGGGGAGGGGAGGGGAAATGGGTGTTAAAAGAGTT
ATGAACATGTGGTAAATAGGAACGGGATAGGAAGGAGTGTGATGATGAGATGGGGGAGGTGCTAGTTCTTATATAACTAA
TCAGCACCTCCCAACTTTTTGAGAACCCTTTTCTCACCTTTCATTCATCCACACCTAGGGTACCCGAGGAGGAGTGAGGG
GGGTGTCGGATAAGGGCTCTCCCAATGAGGATGAGGAGGTGGTGGTGGGGGGGGGTAGGGTTG
>GYJ|c14292_g1
TGTACATGTAATCATCACTGCACAGTTCAGATACTTGATCATGGCCCTTTTTGGACACATCATATCTCTTTCCTTGGCTA
CACTTTGATAAGCATTACAAACGGAAGTTTCCAAGGTGACTGAGCTCAAGAGTGCATATTCCTGACTAACAACTTTGCAG
ATATGTTCAAGAAGTGTGATTATATATTGGAGCAAGTAATATGCTTTTCATATTGCAATGGGCAATGCCACATTTAGTTC
CAGAGGCTGAGCGCATACAAATAACGCAACGGTGTGCTCATATTTTTCCTCAGGTTGAGCACTATACTCAAATGCTGATT
GAAACTGTCCATTCTGCCATACAGAGAAGCTAGTTGCTGGTGATGAGAGCTATCGGCATTTTGCAATGGAATTATACATC
ATCTTGAAATTTATGACAGCATATAGTATTAAGACAATTTGTCACCGCTGGGTATAATGAAAGGTGAAGTGGTATCTTGA
CCGATGCTCAATCTTTAGATTCATTGTCTTTTTTCCACTGCGCAATCCAAGCCAAGATCCGCTCAACGTTATTCTCGATC
GATTCCACCGTCACGCTATCTAATTCAATCACGATTTCTTCCTCATAGTTCGCTCTCGCCTCCTCTAAGCACTCGCACAT
GATCTCTGCCTCGTTGTTTTCTTGGATCTTTTTTAGTGGATATTTTCGTTTTTCCAGTCGGTCCCATAGTAGTGTGTGGG
GCGTGCGGAGGACGATGACGAGGTCGATCCATCGTTCGGGAAAGATCTCTGACGAATGCCAGTCCAAGACCGTCCCGCCC
TCTGGATTTGACATGATCGGCTCCAATTGATCCAACAGCTGCTTCCAAAGGGTAAAAAAAACTTTAGAAACACAACTTAT
CATCATCGACCAGCCAGCTCTGCCACTCGTCGTCCCATCCCTCATGACAATCATGCTCCTTTACGAAATCGCCAATGTTG
ATCATCTTGAGCATTCCGTTTGCTTCTTGGACGAGCATCTCTGCATGTGTTGTTTTTCCGGTTCCAGGAGTGCCGGTGAT
CAGGATGTTGGGAGCCCTTCTCCTGGTGGAGCCAGCGCAGTCTGAATCGCTACTTGCCATAGCCGTGAAGTCGAGTTGGT
ATGGAAAATCAAGAAAAAGATGTCGGGAGTCCTTCTGTATGATTATGTGGACATTCAAGGGAAAACGCTTTGAGGCATGC
GGGCAGCTAGAAGAGGACAGAGGTGTGAGTCATGAAAAGTCGCATACAGCCAGTCTGGAAAGTTGCAGCGCGAACGGCGG
ATCAAAGTCCATGG
>GYJ|c26112_g1
CATGTAAAAGGCCATAAGAGGCCACCGCCAGCACAGTCAAGGCGAAAGCCCATCACCTCAAGAACGCCAATCCAAACAAA
CTCTAATCCGACTTGCTTCAGAGGCCCATAGCTTGCGACTCCATCTGAACTTCTCAGACTTCACTCCAAGTGCACCATCG
TCTTACATACTCTGCCATGCCATCCCGCAGTCAGGTTTATTCAACTCTTGTCGCTTTGTGTGTTGCTCTGTTTGTTGCCA
GAGCGGGTGCACAGATCGCTTCAAACAGTACATCTTCAGCCGCTCCGGCAAAGGCACCTGTGCGACCTACAACCGGCACG
CCTTATCAGTGCAGCAAAGAAATGAATTATCTGGGACCACACTTTGAAGAATGGCCTAGAAACCTGGATGATTTGGGTTA
TGTCGAATGTACTGGGGTATCTGGGATTCGAAGATGCCGGGCAAAACAATGCTTCCTGAACCACTCGCCAATGGCCTCGG
TGCAGGTCATCCAGTTTTGTACCATCCTTGACGCCCAAGGACACAAGACAAATGTCCAGAACACCAAGCTCATGAAGCAC
TGGTATTACAACTATCTAGGTTACGCATTCGTCGGAAAAGACGATGAAACCAAAAAAATGTATACCTGTCCTGTTCCCCA
CGCTGATATGGAGGATCATCTGCCTGTGTGCTATTGTTAAAACCCACCACTACTGATCTCGAAATCTGTGACATGGGAGA
CTGTTCAGCCCATGTACTAACCGGTCGCTAGGAATTTCCTTTTCTTGTTCTTGACATGACTTGCGGTGTTTCTTAGTCAT
CCATGTGTG
>GYJ|c25944_g1
TTACCAATTCAATTGTGATCAACTTTCTCTCTCTCTTTCTTTTAGTTGAAAATTGATCAGCATATATACATCACTCATTT
CTTCTTCCTTTCCCCCCTTATAAAAACAAATCATTTCATACACCTCCAACATTTTGATTTTTCTCTTAGCCTCAAACACA
CCACACACACATGGAGAGATAATAATTCATCTTTGTTTTCCACTACACAAAAACCAAAACCAATGCACACATGCATAACA
ACACAAAAAGCTAACAAATAACAAACAACAAACAACCCAGA
>GYJ|c33286_g1
TCGACACACCCTCTGAAACTCCGATCACGTCATCCGACTCCAAGCCCAACGAATCCCATCGGTCTCCGTCGACCTCTGCC
GAAGAAACAACAGAGGAACAGTTTGAACCAGAAAGCAAAGAGCTTCCCGGAAACGCGGATGAAGCGACCAGTCATAAAAG
AAAAGTTGACGACCCGTATTTTATTACTACCGAACAGTCAATTTTGGGATCAACTGCTAATCTTGACGATGACGTGCCG
>GYJ|c4315_g1
GCCATTTCAAAGCAGACACTAGAGTCATAATTTCTTTACAGTTTTTCATCAAGTATTTGAGATGAGATGAGGCCATAGAA
GATGTGCAAACTCCTCACCTTCCATGACAAAACACATGAATAGATACATGTACTGATACAGACACAGCTGAAGTGTTCTT
GCAGAAATATACCAAAAAAGATTGTCCTGTATTTTGGGATCCTTCTGGATGATTTCAGAAAAATCTGACCCTTTTCTTTC
CTTGCAGGATCAACAAATCCATAGCCTAGTTGTCACGCAAATTCAAAATTATGGTTCAAGTAGTCTTCTTCTGGGTCAAA
GTGGTAGGCTCATGGGTCTCACTGACAGATGAATAAAGTACCGATTGAACATTAGTGAGGAAGAGTGCTTGTAGCTTAGT
TTGTTTGAGAAAATTCATAATGCTTCAAGGGCATCATCAACAACAAGCAAGTGCTAATCAAACTTTGAAGTCAAGAAGTC
TTATCCACCATCTTCATTCATCATCCGCAGTCCCGCCTTTAGATGCCCAATAACTATACAATTTCCGTCGGTTCGCATCC
AAGCACTTTGGATCCGAGCCCGTCTCAAAAACCAATTTCAAGGTCTCAGCCCTTAGCTCTTCCGCGGTCATACAGGTAGT
CGTGTCGCTCGAAGCCTCAGTAGAAACCAAGCAAGAATCAAACGCGGGATAGATTTCGATCGTACAACTTGAAGGCTGTT
TGGCGTGATTAGAGATAAAGTAGGCCAGATTTTCGAATAGCGGATCGAAGATATTTTCAATGACTTTTTTGAAGACAGCG
GTGCCTGGAGGTGATTGGGAAACAGCGTGGCAGAGGGGTCGAAGGAGCTGCTTGATCGGGGCGGGGGGATTGGGTGTCCG
TTCAAGAACGCGGTTCAATTCTTGGAGGAAAATATCACTGAAATGATACGTAATCGACAGCGGCGTCCGGTGGTCTGCAA
CGTTGAATACAGTCTCCTTCAAGACATCTGTCCAGAGTGTAATGGCGCCAGGGCTCCAGCACACCCTTTGGAGGAGTTTG
AATCCGACCTCGACAAATCTGCGGATCAATAGAAGATATTTGTCGATCCGATGCTTGTCGACTCCATGCCATTCGCGAGC
CAAAGCGTCCCAGAATCCTTTCCAAAACATGAGTCCAGATTGGGTGGTGAGCAACTGGGCCAGCGCGGGATCTTTCACCA
GCGACGGACGGGCGGGCCTGACGACGAGAGAGAGATGGGCCAGCTCGTTGGCGAGATGTTGTTGGACGATCGGCTTGTCG
GACATCCAGTAGCAGTAAAAGAGACCCTTGTAAAGCTTCGCAAGCTCTAGACCATCTAGCCGTAGATCTGCAGCTTCGAT
AGGCTTCCAAACTGCATTCGATAGATCTCGGGGCGTCGCAAACAAATCCTCTTGGCCAGATTTCTCTGCTGAAGACTTGC
CTGTCAAAAATTTGTGCAAAGCAGCCACCGCTCGATCTCGTGTCTGCTTGTCATTACTGGCGAGAAATTTCCCAAGAGGT
GGCACATCGCCTTTTAGCGATGCTTTTGGACGACCGGATGTTTTTTTCTTTCGATGAGCTTCAGGCTTAGAAGACGGGGA
TGTAATGCCATCAAGAGACTTTCGTTTTTTCGATACCAGTTCTTCTTGGGATGAGGATTGCATGGCGAGACAGCGATGGA
GAGACGAGAATGGTGGTCAAGAGGAAATTCTTGTTTCTGAAAATTATTTAGT
>GYJ|c3648_g1
ATACTCACCCAATCTCTCTGGAGCAATTCATCTCTTTATCCCACATCCAAGTGATTTGATTACCAGTGAATGAGTCTGAA
ATGTGTCACAGAATTAATAGGGAATCACTCTATGATCTAGATGTCTAGTGCTTACCACAAAAAAAATCATAGTGCCTTAT
TTTCAATAGTCTTTTTTTGTTAGGAAATCAAATGAAACTAAGACCAAAGTTGTTTTTTTTCAGAAAAAAAAAGGAAATGA
ATATACTCTTGTTTAATA
>GYJ|c26163_g1
TGATAACAGACTGGCCGTTAGTGCGTCAAAACGCACTTTTTATGAACTCGTTCCAAGTTGGCCTGGAATATCTCCTTCTG
ACCTCAAAAAGGCCTGCCTTCATTTGGAATGTGTTTTAAAAGTTTCTTTTTTGTAATATTGTCAGCTTGTCCATGTTAGT
TTGTTTTAAATCAAGTAATATGACTGTCTGAAGGATGTTGAAGCTTGAGA
>GYJ|c13394_g1
AAAAAAAAAAAAAAAAAAAAAGGCATCAACCAACTCCAAAACAGCCCGGCCCGACTGCCAAAATCGAAATCAGCATTGCG
CCATCTCCAAGCTGGATTCCATCAGATCAGTCGGATTTACACTCTCACTCAATTAATCATCCTCACTTCACTAGACCCTC
TCTGGTTTCTATTTCATCCTCTCCCTCCACCCCTGTTATCCTGCCTCGGTCAATTCTCGGCTTGGTTATCATCTCAGAAC
TAGTCAACTAATTAGCAAATCCAATCAAATCCCTTCAATCATCCTCTTTGGAGATTCACACTTGAAGCCAACAAGCAATG
GCCGACTCTTCGCTTTTGTTCGACGACCTTTTCACGCTCACCTCGCTCGACAAGGACGGCAAGAAGTTTGACCGTGTCTC
TCGCTTGAGTGCCGTTTCCTCGAACCATGCCATGCAGCTCACCCTCGACTTTAACGTCGAGCTCTACCCCCTCAGGGTCG
GCGACTCGTTTGCGCTCGCACTCTCGTCCAGCCTCACCCCCGAAGGCGAGAAGGATGGGGGCGCAGAGGTGCAGAGCTGG
AGACTTGAGGAGGGAAAGGGCGGGCTGGCTGACGAGTACGAGTATGTGATGTATGGAAAGCTTTATAAATTCGACACTGG
CGCATCTGACACAGTGACCTGCTACATCTCCTTTGGAGGTCTACTAATGGCTCTCAGTGGCGACTACCGACATCTCGATA
GATTGACAGTCGGTCAAATGCTATTTCTCTTAATGAGAAGGTAAAAAGAAAGTGGCTCGAATGGTTTTGAATGGATCCCC
TCCCCTTTTTTTGGTTTAGCTTTTTACTTGGTTCAATTTTTTTTGTCATATAGGAAGTCTCACAAATATGAATATCTTTA
GGATACCAATCGAACAAACATATATCAGTAGTGTCCCAATTTCACACCACATTTTACCACGATCCTTTTCTGATGCGTAT
ACATAGCAAATTGACTTTGAAAAAATAAAATGAAATAAGGAAATTCCTTTCTATGCAATAACATGAATATATTTTGAACT
TTCATCAAGACCTCATGACCTATTTCTGTTTGTTCAATTTGATTTGTGTTACATGTGATCTAAAATTTCCCCCCTCCTTT
TTTTGGTTTATAGTCATATCAAACCTATGTTCTTTGTTGAAAATATCATTCTATGTTCTGGTCTTTGTTTGTTTACTATG
GACATTATTGAGATTTTTTTTCCAAAAATAAAAGACATTTTCTGGATTTTTTTTTACTTATTTTTTTGTGTGTGTGTGTG
AATTGAGAATTGAGAATTGATAGTGAGTTGTTGTTTTATAATTAGTTATACAAGTATGTATATATGTTTTTTTTTTTTT
>GYJ|c14638_g1
CTGAGTCAAGCTGGAAATAGACAGGAGCAGGCTTGGTTCCACAAAGGAGACTGACAACTTTATCGCACTTAAAACCTGGA
CACCTATCTATATCGCTTATTATCTCTCCCACTTAAAGTCACCCTTCCTGCACCCCTTGCCGAGAACGAGAAAATCCCTC
GCTTGGGTTATTCTCATTCCACTCAGCTATCATAAAGGTTGGCTTTCCTAAAACCAACCGGCGCTTCTCCTTTTGCCAAG
TCAACCGAGTGGCAGAACCGTTCGGTCATCCCTTCCGGCTGAATACAGTCACTTTCCGCTTTCACGCTCCCCGGCCAACT
AACACAGTTGCGAAACAACTGAGCGCGTGTGTCTGCACAGCCAACGAGCGCTGTGCGATGGCTGAAGACGGCCCGAGTCA
GTCTGAGCTCGCCGGACACGGCCCGGTCCGGCACGACACGGACGAAACCAAGGCCCTATCCGCCTATGATACCGAGCAGC
GGCTCTCTCAGGCGCCTCTTGACAAGCAGGTGCCCATCGTCAGCCGGCGCGAGCTCTGGGCTTACTACCTTTACTACAAT
GGCAACAATGGTATTGGGCCAATGTCTTACAGTCTGACGCTCTTCCAAAGCCTCCTTACTGCTGCAGGCTACGACCCAGA
CCAAGGTCCACTCTCGAGCTGCACGGGTGAGGAATGCGTAATTCCATGGGGCAACGACGGCCAGACGAAGAGTGTCACCA
GCGTCGTCCTTATCGCCAACGGGCTCTCGTTCGCCATCATGACGGCATTGTTTACGACGTTTGGGGCGGCGGCGGACTAT
CGGAACTTTGGCCGCTGGCTGCTCATCGCGCTGACGGTCGTCTGCTGGGGCGCCCAGTTCGGCTCGCTCGCACTCACCGA
GCCCGGGCGGTGGCCAGCCGCGATGGCACTCTACATCCTAGGATTCGTCAGCTACGGCGCTACGCTTGTCTTCTACGCCG
CTCAGTTCCCACTCATCGCACGCAACACGGCCGAGTCGCGCCGCCTGGTAGACGCACACAAACAGGGCCTGTTGTCGTGG
TCGGCCTGTGAGGAGGGACAGCGGCTGGAGCGAAGCAGGGTGTCGAATATCAGCACAGTGCACAGCAACGTCGGCTTCCT
CTTCGTCTCCCTCCTCAACTTGAGCGTCTTGATCCCGCTCGCTAAAGACCCTATGGTCGATAGCTACACCATCACTCTCA
CAACATCTTATTGGATCCTCTTAGGGATTTGGTATTTTATCTTTCAAAAACCGAGACCTGGTCCATCCCTTCCATCCAAA
ACCGCTTTCTTAACAATCGGTTGGAAACAACTGTTCAAAACTTTGAAACAAGCTAGAAGATTGCCCTATACGTTCACCTA
TCTGGTGGCTTATTTTATGCTTGCTGATGGGCTCAATACGACTGGAACTTTAATATCAATCATTCAATCAAACACAGTCG
AATTCAGTTTCTTACAAAATACCGTAAGTGTTTTTGGAGAGTATTGAGCTATATAACTCGCGATCTGTACATGTACCTTT
TTTACCTTTGTAGATATAAACCTATGAGTATCAGTATCATGCTCTTTTTCCTCTTTTTTTATGATGAGAAGATTCTCAAA
CCAAAAAAAACGAAATTTTCTGACAATCAGATTACCAAGATTGTTTTATTTGTGTTTCCTCTCTGTGTTTGGATGTTTTT
TTTTTTCATCGTTGATTAATTCTGGTTTGTCACAGGAAAAATGACCTTTTTTAATTGATTGATTTTTATTAAAAAGTATA
TAGGGATTGCTCAAGCGATAACTTCAATCATATCTACACTAGGGTTTTGGTATATCCAAAAATACTGGAAACTTAAAACA
AAGTCAATGTTTGTAGTGACGAATTTAGTGACTGTTTTGATTCCATTGTGGGGAATGATTGGGTTATGGACTTCAGTGAT
CGGGTTTCATCATAAATGGGAGTTTTGGGCATATAATGTTATTTTTGGATTATTTCAAGCACCTTATTATTCTTATTCAC
AGACGATAATGGCTGAACTTTCACCTCCTGGACAAGAAAATATGTTCTTTGCACTCTTTGGGTTTTCGAACAGGGCATCT
TCGATAATTGGTCCAAACGTTATCCAATTAATCATTGACAAAAATGGCTCAAATTGGTCGGGCTTCCCATTCTTGTTTGC
TATTTGTTTCTTGTCAAGTCTAACAATCTGGTTTTGGGTCAACTTGGATAAAGGCAGAGAAGATGCTTTGAGATGGAAAC
CAAAGACTTAAACAATGAGGAAAAGATGGCTCTTGAAATAATTTGAAAGAGAAAGATAGAAATTGAGGACTTCAAATAAT
CACATTTATACAAAGAATTGACCACCATGTTTAATTTTTTTTTTGTATCAGGTTTATCATACCAGTTTTGAATATCTGTT
CAGTGATATTTTTGAAAGTATTCCTATTGTTATTGTACGAGCTTCTGGGTTCCTATGGACTATTAATTCTTCTAGTTATC
TAAAACCTCATCCAAATATGCAAGTTACCTGGCTGAAAGGTTACATGGTCCCTGTAGATGACTCACATGTATCCATTGAT
AATTGTGGCACTTCTTCTTCTTATCCTGAGAGGGTAAAAGGTCTTTGTAATCACATAACTTTATTTTTTTTATTAATCTA
GATTACCAATGGTGGTCAAACTGAGTATGATAGTGGTG
>GYJ|c5777_g1
TGTATTCATGTTGCCGAGACACCTACAATGGATTCGCTTAAGAAGGGAGCTCCGGAGAAATGGATGCTGATCAAAGCACA
CGGACCTGCAGTTGGACTCCCTACAGAAGATGACATGGGCAACAGTGAAGTTGGGCATAATGCCCTTGGTGCTGGAAGGA
TATTCGCTCAAGGGGCTAAACTAGTAGATTATGCTCTTGAATCGGGAAAAATCTACACTGGGGAAGGGTTTAAGTACATC
AAGGAGTGCTTTGGAACAGGCACACTTCATTTCATTGGGCTTTTGAGCGATGGTGGTGTTCATTCACGATTAGATCAGTT
GCAGTTGCTTCTGAAAGGGTCTGCCAGGAATGGTGCCAAAAGAATCCGTGTTCATATCCTCACTGATGGTCGTGATTGTC
TTGATGGATCTAGTGTTGGTTTTGTTGAGACATTAGAAAAGGATCTTGCTGAGTTACGTAAAGAGGGTG
>GYJ|c22074_g1
GTAGAGTGTTCTGCATCATGTGAGAGAGACTAATGGCTCTGGTTGACCTTTTTTGAATTCTGTTTTTGCACTCCTCAAAA
TTTCTCCCCTTTCATTGCTTATCCCTAGTTTATCTTATTGAGTGTAAAATCAGTCTAATGTTGTTAAATAGTGATACCTT
GTCTTTGTGTATTCCTGAACTAAAACAAAACCTCTGAAAAGAAAACCCCCTGTGTGGG
>GYJ|c28086_g1
GAGGTATATACCTACAGGCTCTTGATCGAATGGGGCCGAATTTGGAACGAATCTGAAGAATGATGATTGATTGAAACGCG
ATAACTAGTATTGGTGAAACTCACAATCATTTGAACCTTTTCCCTCTTCTGTATCTCCCCCACTTTCCAATGGAAGCTTG
TCATGAGGTTTTAGTAAAATCTGTCCAGACCACCTGTGCAGCTTGGTCTTAGGAAGAAGTTCTTCCAAATATTTCTAGAT
GTGATAGTTTCCAGTCAAAGTTGTAATTTAGGTGCCGTCCGAACTTAATTTGTTATATGATGCAGGAAGATAATGTTTGA
AG
>GYJ|c14358_g1
ATAAAGGGTTCAGAGGTTGAGTAATGATTGATAAATTAACAAGCAAGTTGGACAATGGTTCATGAAACAGCATCATCCCC
TTATCAAGCCACCACAGACTACAGATTGTTAAGGCCAGATGAAATGATATATTCGACTCCCACTTCGCGGTGTTCATACA
CTAAAATATTTGATGTGAGAATGGCTCAATCCTTTATGGCTACCGAAATCTAACCAGTCTTAAAAGTCCAGTCTTCAATG
TCTTTCCGCTCACTAGGGAAATCACTTGCAGTGTCATCTTGTTCTTCACTGGGCATATCAATGGTGGCAGCTTGGATGGC
GATCCGATCAAATGTCTTCCCATGGTGTTCTTTGCCGAGACAGGTGAGAATGATGAGAAAGACACATGCACTACCAATCA
AGACTGCCTGAACGAATGCATAGTCATTTACATCTTGACCGTTCAATCTAATCTGATGGGCTTCAGCACCGCGCGCTTCA
ATTTGGGAAGACGCTGAGCTAATCATGTTCCCTAATTGGTAACTGAGGCCCGTGAAGATTCCTCTGAATGCCGACGGCGA
GATTTCGCTAAGGTAAATCGGTATCACGCCCCAGGCTCCCTGGACGCCGAATTGAATCAAGAAGACCCCGGTAGCGAGGC
CCCACAAGCTGTTGGGCAAAATCCAGAGGGGGATAAAGGCGGCAGCCCACAAGACCATGATGATAATTGTTAGACGGCGC
CCCAATATTTGTGACAGCCAGCCAGCGGTGACACCTCCCGTGAGTGCGCCACAAGTTCCAATGATTGTCAGAATTGACGC
GTCGTGAGATGACATTTGTTTGCTGACTTGAAGGAAGGTCGGATAAAGATCTTGCGAGCCATGAGCCAAAAAGTTGAATC
CAGCCATTAAAAGGACGGTCAACAAAAACCGACCCCAATGCAGCTTTATGGCAGTCTGCAAGGCTTGACAATAGATTGTG
GTCGGAGAGCGTCCAAGTACATCAGGATGCCGCCGGGCATCTTCCTGCGCTTCGAGAAACACGTAGGATTCTGGACATGC
GGCCCGCAAGCCCGCGACAAAGAAAGAGAGGCCCCCAGCGAGGTAGAAAATCGTTCGCCAGTCGTCTGTCTGGGCTACCA
AGCTAAGATTTACAGTCGCGGCGAGAAGATAGCCGATGGCATAGCCCTCCTGGAGAATACCCGAAAACAATCCCCGGGCT
TGAGGGGGTAGGTTCTCGAGAGATGTGGCGGTTGCCATCCCCCAAAGGCCACCCATAAAGACGCCGAAGAGGCAACGGAT
GGCGAGAAAATGATAGAAAGTCTGAACGAAGCCTGTGCCAAGCGAAAGTGCTCCGATACAGATGAGATTGATCGTGAGGG
GCCATCTGCGACCATAGCGATCCGTAATGATGCCACAGGCCAGAGCACCGACCGAGCGGAAAAGCAGGGTCAGGGTGACT
GCCGTCGACAGTTTACTGACGGAATGATGTTGAAATTGCTTTCCCAGCCTGATCAAGGTTACTGAGACTGCAAAGAAATC
AAACGCATCGATGATCCACGCTAAGAACCCAACGATGAAATAACAGTACTGTCCTGGCGAAAGGGCCGAGCAGATCGCCC
ATGGGGACTCTGCCTTGGTGCCTTTCTGCACCGGCACCCGAGGAAGGTTGTTGATAACTTGACGAAAGAAGATATTCATG
GTGAAGCCCACTTGGTGCCGTTTGGCACCACAAACCAAAAGGGGAAAACGTCAATGATGATGATTGGCTATCGCTTCACG
AGTCATCTACCACGCGGGCACCTGTGTGCTGATTGCCGCAGAGTCGATAGAGCAAGTCTGCTCTGGTTGAACTGATTGCG
TGCGTGAATCCTTCCGTTCCTCGTCCACTTCTCTCAAAATTGGAGATCTTCGTGGGGCTTCTGAATAGAAGGAAGCCAAC
GAGAGACCGGGGCTGTAAGATGTGCTAACTACTAAGAAGACCCCATAAAATCCTCGCGCTTAGAAAGTCGTATAGCCTGC
CCAAAATCAGCGCTGATAGGAGCTGCTCCTGGCTGCTCTAAACCACCCTCACAGACGACTATGTAATAATTGCGCATCGT
CCAGCTATATCCACGATCATAGCACATGGCCGGAGCAGAGTTGTACTGATGGCAGATTAGGTGACGAGAGGTCTATCGAC
TGAATGATGTTTGCACATGGAGTCTGGATTGCGGGCATGGCAATCTTCCTAACCGGACCTTCCCACAGTAGTATGTACGT
TGCTCATAACGAAAGAGCCAGCCAACCGATCCGAGATGTGGCCCGATGGGGCCCGATGTGGCACTGTAACAAGGCTTTGA
TTAATGGTGGCGTTATACTCGACCCACGCGAACATGGGAGAAGGGCTGATTCTGGCTGTTTTCG
>GYJ|c4234_g1
GAAAAGTATTTATTTTCGAGACTTCTTCTTCCTTTCAAGTTCTTACTACATTCTTGACGTCGCTTATTCGACCCCCACAT
CACACGTACACGGTGCCCGTGCGATTATTCAAATATGCCCGAACCACCGTCGCTATCTAGCCCGCCCTCTCCTCCGGCCG
GCGTTTGTCTGTTCAAGAAAAAGGCTAAGAAGTCTGTCTCGATGAGCCAGACCCAGGCCCGAAAGCGCACCCTCGTCGAT
GAGGCCGTCCAGCACGAGCTCGCTCAGCCGGTGGTAGTGAAGGCTAGCAAGCGGCGGAGTGGGCGGGCTCGGAACCCACT
TTGTCAGACGACTGGGGGTGCGGCGAAGCGGCTCAAGGCTAGTGAGGAGGCGTCTTCGGAAGACGAAGACGACGACGAGG
AGGAGCAGGATGATGACGAGCGGATCGCGAGCCGGGGTGGGGTGGCCTATCAGGCAGAGGGCTCCGCCCGACAGCAGGCC
GCGGCGATGCGTGCGGCGCAGGAAGCCAAGCCGGCGCTGCACTCGCAGACTCCCCCGCCGCCACTGCCGCCGACCGACGA
CGGTCTGTACCGGGGCGCGGGGGCGAGCAAGCACCAACTGCCAAAGGGCTCGGCCAAGTATGGCCCCGTCAAGGGCGGGC
CAGGAAATATTCGGACGATCACTGTGGTGGACTACCAGCCGGACGTGTGCAAGGACTACAAGGAGACCGGCTACTGCGGG
TTCGGAGATACGTGCAAATTCTTGCACGATAGAAGCGATTACATGCATGGATGGCAACTCGACGATGCGTTTGAGTCCCG
CGGTAAGGTCACACAGGTAGACTCGGAAGAGGAAGAGGAGGTTCCATTTGCATGCTTGATCTGTCGCGAGCCGTTCAAGG
ATCCGATCGTGACCAAGTGCGGACACTACTTTTGCTCGGCTTGCGCCATCACACGGTTCGCGAAGACGCCCAAGTGCTTC
GCTTGTGGTGCGCCCACGAGCGGAATCTTCAACAAGGCGACACGGATCATTGAGCGGATGAAGGCCAAGCAAGAGCGACT
CAGGCTCGACAAGGAGGCCCGCAGGAGGGACGAGGATGGTCTCGCGGGGATCGAGGGGCTCGGGGAGGCCGAGCCAGAGG
AAGAGGGCTCAGAGCGCAGCTTCTACGAGGACGAGTGAGAGGCCCGGCGGCCAGTGAGAACGAACCTCCGCACATATACA
CACCCCTCGAGCCCCGAGCGCCCGTTGTGGTATCAATATCATGGCACGGCACCCTCCAGCCCGGCCCGGCCCGGTCGTGC
GGGTGTCGTGGGAGTAGACCAGACTCGCTGGTCGTTTTTCCTCTAGAAATTCTGCTGGCTAGACCCACCACCCTCGAGTC
CCTACACTCCTGAGTTTTGTTTGAGTATTCACTGAATTAAAAATCTTGCGCAACTTGGTACTCATTCCAAAAAATAGAAA
TAGGTCAAGACAACTGGACTCTGTTATATGTCTTCCTTCAGACCCCGGACTCGGGACTTCGGAGCGCTTGGTAGTGTGTG
TGTATACATACAAAGAAAAGAGCTTTACAAGGGTTTGATTCTTGTTGTGAGTGTTGTAGAATATTGATGGCGTACCTATT
TATTTGTAATTTATTTGTTTTTGTTTGTGGGACATACAAAGAAACTAGTTTTATTAAGCTGGATAATCATCGCCATATGT
ATGAAAGAATGATTTGAAAAAGAGAACTTGGTGGAAAATGTTCCAATCTCCATTTCGAGA
>GYJ|c5209_g1
GTCATTACTTCGTAGTGTAGGGAAAACGCGTTTGGCGTAGTGACAGCCATGGTTCGCAAGGCTCAGGCTGCTGTTGACAT
CCGGAACTGCGTGGCAGCGAAGGATTTAGCAAGAGTCCAGGCACAGAAGTCTTCCCTAACTATCACAGGAAGTTAACTTG
TAGGGAGCCGCTTGTCAGAGGGCCGGATTTGGATGGTGAAGTGGACGACCTTTTAGGAGCCTTCAGGGAGTGACCGTGAC
AGAAATCTCGCCAATGGCCATTGCGACCGATTTGCCCCACCAAGTCCTGGTCCACTACTCTGTCTGAGTCCTGTTGCACA
CACACCATGTACGCGATGAAATAGTTTTCTTTATTTCTTTGGGCGCCCCGCCTCCCACCTCTGGACGGACAAGTTCTTTG
CTAGTATACGATATATCGCTCCTGTTAGCCTCTGAACTGA
>GYJ|c21167_g1
AGAAAAGAAAATGCCTTCAACGCAGGCAAATGCAACAATTCTCTCTGCAAATGAACCAGAACTCTCAATCCAGCGAAGGG
CCCATTCTGCTTTTCTTGCAACACAGGGAATGGTGCGAATAGCGTTGAACAATATTGCTTTCTCCCTGGAATCTCTTACA
TAAGTTTCTAAGAGTAAACTGTACATTTCGGAATGTATGTTCTCTATGGCAATTTGAAATCCGTAAAATGCCCGAGCCTC
TGGGATTTGAATCTCTT
>GYJ|c430_g1
GAGGGAGAGAGAGAGGAGAGTAACCAGTTTCTTGTATTATTTAAGTGCAAATGTTGTGTCATGTGAATACTTGGGTAAAT
AAGGAGGGTGGTATCTCATAAGAAGTTTTTTGAAGTATTATAGCACAGCTAGACTTGCACAGAACAGATGATTCTGCCTG
TTCAGTCATGCTTGTTGAATTTATTTCTGTTTTTGAGGATGGACATAATTTGGATTCTCACCGAGGAAAAACTTTTCACT
AATATTCATAATATAGAAG
>GYJ|c18012_g1
GGAAAATGAACCAGTTCCGGGCTCCAGGTGGTCAGAACGAAATGCTGGCGAAAGCAGAAGACGCCGCTGAAGATTTCTTC
CGCAAAACAAGGACCTACCTACCCCACATTGCTCGCCTCTGCCTCGTCTCCACATTCCTTGAAGATGGAATCCGTATGTA
CTTCCAATGGGATGATCAAAAACAGTTCATGCAAGAGTCTTGGTCTTGCGGTTGGTTCATCGCAACTTTGTTCGTCATCT
ACAACTTCTTCG
>GYJ|c12100_g1
AAAAAACAAACTAAAAATCAATAAATTCAACTTTTTTTCACAAATACATTGTGTCATTATCAATCATCACCAATTTCATG
TATCACATTTAGCCCACTTCTTCATGTATTGCATTGCATTTTATTGTATCATATCTACCATGTTTATTTTTATTTATATA
TCATGTACATTCAAAGTTCTTTGCCAAGACCAGGACAATATATATATATCAATCCTGCCATTCTCCTTCTCTGCCTCATC
ACAATCCAGATAGTAACCATCACAAAAAATAGAGACCAAAAAAAGGCAAAGAATCAACCAGAAAATAAACTGATCTCCCA
GTAGAGAGAAAAAAAGATGAAAAATAAGTTTCCCCTTTTTCAAACAAAAAGGTCATTTGTGTTTTTTCCAGCAAAGCATT
CTGCAAAGACTTTCACATACTTTTTTCAATGACTGAAGTTTTGACAGACAGATATTTTCACCCATAAGTTTTAACCAACA
TCTCAGCCAACTGTAATCCAGCCCCAACCCAATCAACTGGACTGATTCTAAGCACCGAATACTTCGTCCTCGGTACATCA
TTGTACGTTTCCTGTTTAGCTCTACAGACCATATCATAGGTTTGGGCCGTAGCCTCAGTCACAATCTTCCGGTATGCGGC
TTCGTCTTCGGTTTGCAAGTGCACCAGATGGTTGGCGTCCGTCTTGAGAATCACTTGGCCGACTTCGTTGAAGCCTGAGA
GCCAGAGGGTGCCAGTAAAGTCGTGGACCGACATTTGGATCAAGTAGCGGTGGTCAGGTGCTGGGAACAGCTTGTCGCAC
TTCTCGCACCTCCACTCGTCGTCGCCGTCCTGCAAGAGCTTCTTGTTGCAGCGCTCCGTCGGACAAGCTGGGTAGCTGAT
CGTCTCGCTCTTGATGTACATGATCGTTGCCCGACAGTTGAAGTAGTCCCCGCGCTCGCTCATCCCGAGCTCGCTCTCCT
TGACCTGCACAAGCGTTTGGAGGGACTCCTCGGTAATCGGCCGTCCGACGCCACCACCGGTCATGGTGTGGCTTTGGATC
TTTGCATTCACGCCCTCCGTGTCGTACCAGCCCTTGAGGTCAAACGCCTCGGGGATCTCTGGGTTCACGACCATCGCTGA
GCTCGAGAGCATGCTCAGGTTGCGGCCCTGGAAGTCGCCCACCTTGACGCCTTGGAAAGCAAGGATCGACTCGACCGGCG
CATCAAACGTCTCCGCCGGCTTACCCCAGAGCGTCATCCGAACTGAGAACCCAGACTGGTCAATCAGAGTGATGTCTCGC
TTGATCATCGTCTTTTGACTTTGCTTGCCTATTATCTCACCCACCTCACCCGCGTCCTTCAGCACGCCCACCACATCACA
TATCGCATCTTTTTCCAACTCAGTCAATGCTCCCAATTTTGTCAATTTCGACAGTTGTAATCTAGGAGTATCCGAATCAT
CTTCACACTCTTCGACCTCAGTCGTGTTCTCAAGCATGATCTCATAATCATGAGGGAGGTTATTGAACTGTTTCTTAGCG
ATTGAGATTTTGCCTCGCGAGACATAGTAAACTTTTCCTTCTTGGAGACGATCATAGAGGTTATCAACGACGTCATTGAA
GCCGGTAGCTCTGATTTGGGCAGACTCGTCGAGAAAGGTGCATGAAAAAAGCTTCCCCTCGCCACGGCTGTTGGACCAGC
GTCGGATCTCAGATTTTTGCGACAGACGAGCCTTGATTTTCCATTTGTTTGTGAACGGGCTCAGCCCCGCAATGGGGATG
AAGCCGGCTGCACCGGGTCGGCCCGCAGGTTTAGCGGGCTTCGAGTCGCGCATGCTGCCGGGAGCGGGGGCACGGAAGAG
GGGCGCGGCGGGCTTGATGTCCTCGTGTTTGGGCTCGACCTTGACCGGGGGCTGGTCGGCGATGTTGGCACGGTTGGTGA
GCACGGGGGGCGCCTTTGCGCTGAGGTCGGGCGCATCACAGTTGGACGGATTGCCGATCCGTTCCGCATAGTCGCTGACG
AGCACGTCAACGGCGAGGAGGACAACAACGCGGCGAGGGCCAATGACATTGACCGTGTAATTGGGGATACGAAGAATGGA
GAACTTTTTGACTTGGCCGTCCTGGATCAAATGGTTCAATTGGGTGGCCAGCATCGCGGTGATGAAGAGCGTGCCATCCG
AGATAATAATCCGCCATCGCTCAGGGGCATTCGACATGGACGGCGCCCCAACAGGCTTCAAGCTGATGACCTGGACGGTC
AGGTCGACAATCTCGGCATTCTGGTCCTCGTAGAGTTGTCGGACAGAATCTTGGGTGAGCTGAAAGGCCATGATTCTAGA
GAGTTTCAAAGGGAAAAATGAAGCAAGACTACGGAAATGAGAAGGGGGAAAGGTGAGGAATCACAAAGGTGGAAAGAGAG
AAAGGCTGAGGATAAGAAGTATTGAGGAAAAGGCTTGGAGGAAGGAAGTTGGATATATTGAGAGGTGGAGCTGAGCCCAA
CAAGAGGAAGAATAAAATGAGTGCTATCAGTCCGAGTGAGTTTTCAGTGAGCCAGGCCAAGCCAGGGCTGAGCTGGGTGC
GCGTCTGAACGCG
>GYJ|c23818_g1
GTGGCCGGCATTTGTGATCCAAGATATCTCTGCCCAGACCAAGTTCCCAATGGATTCCAAGGTTCCTGTTACCCACGACA
ACGTGGCTCACTTTGTCAAGCAGTTCCATGACGGCACGATCAAACCCAGCTTGAAGAGTCAACCCATTCCATCCAAGCAA
GGCCCAGGTTCTCACGTGCTTGTCACTGACGAATTTGACACCGTTGTTTATGG
>GYJ|c22258_g1
CAGCCATGACCCTGAGACGGATGTGGCTCCACTCAATCAAGGCCTCCATCTCATCTTTTTCTCAAATCACCTGCACCAAA
CGAATCCTTGGATGTCCTCTCAGGTCAGAGAGCTATGGCTCAGCATCAATCCCAGATCAAGCATCAATCCCTCAACCAAA
ACTACATTTGGCTTGGGCCTTGAATATCTCCCAACTGGATGACCTCAACGTTTCACTGCCAGTCTCATCAGAAGCAACTG
GAGTGCCTTTGATAATGGTGCTTCAATTATTCATTGGCCTTCCCACTGCTCTATGGACATGGAAGCAAAGTGTCTGATGC
TCATCATCTTCCAACGCCGAATCATCTACATGCCATTCTTCCCACCAGGCGCGCGTACACAAGCACTTGAGCCATCCGAT
GGTCTGCTTCGAGGACTTGAGGCAACCAATATCAGCTTTACTTCAACTCCTGATAGTCCTAGACTTGATGGACTCTTGCT
GTCGCCTTCTGCTGTAGCCAAAACTAACAGCCGACCTGATGGCATGGTTTACTATCTACAAGGTCAGAAGCCATCACTTA
TCTCTTCCCCAACCACGATAATAGTCTCCATTTGTGCCCAGCCCAGGTCAGAGCAAGAGTCTGATTCTTGGACCAAAGGT
AATGCCGGTAACACGCTGTCCCGACTACCTGTCTTCCGGGAGCTCCTGCTTCCGCCTTCCTCTAGCTCGGACTTGAATCT
TGTCCTGTTTGCGCTTTCCCCACGAGGCTATTGGTCTTCGGCTGGTCCCCTACCCTTCCCTTTCACACCCCTCACGCCCC
CATCCCACCGACTCCACCAAGCGGGTATCGTGCACGACTACTCGCGAGTGCTTGCTGCTCTCACCTGCAGGCCGGACTTA
GCTGGCGTGCCGGTCTGGCTCGTTGGCCATTCGCTTGGCGCAGCAGCGGCCGTCCAGCTGCTTCGTGCATTGGAATCGCC
TTTGATTGGCCATTCTCCAATCGCAGGTCTGGTCCTAGAGAACCCGCTCCCGTCGACCAGGCTGATGGTCAAGACACTCT
ACCCATCCAAATGGGTGCCCTACCACCACCTCGGGCCATTTGTGCGCGATGAGTGGGACACCGTTGGCGCCTTGAGGTGC
CCATCCCTGTCCGCCTTGGTTCAGGTCCCATTGCTCGTCCTCCAGAGTGAGCACGATGAGCTCGTGCCACCAGTCCTTAC
GCGCCTGACTTACGACACCGCCCTGGCCAGCCGGCATGCAATCCTACCGGAACCTAGCAGCTGCACTACCGAGTACCGTA
TCATCCCACATGCCCTACATGATACTGCCTTTCTCAAGCCTCGTTATAGGTTAGAGATCTTGGGATTCATCAAGAATACT
ATGCCTTCAACCCAAAAATTTTCACCTTCAAATGTGTAAATATATCAGAATAAACCATTGGGCCAGCCATGCATTTGAGC
CACCGTTCCGATCAAGTTCTGATTACGATGGAATCAGATGTCTTTCTACCTTGCTTGAAGCAGCCGTATGTGTCCAGCCT
GTAGATGCGATAGGTTGTCTGGAACTCATCTAGGATCCAGATTCTCTCCAGCCTTAGAGAAACACAGTTGTGAAAGAATT
TGTGACATTTGAGATGTCCTAATGG
>GYJ|c23566_g1
GGCCCACATCACCTGGCCTTGACATCTCACCACTCAAAAGGCTGCAGACCTTTAGTCAAGCGACTCGGCCAATGTGGCTG
AGACCAGGTTTGGTCAGCGTCTCGGCAGGTAAATTCAGCGTACAGACCATGTGCAGCTGTAGCAGTCGGGTGACACAGGT
CGATGAATGAAATTTGTTGATTTTCAGAAAGCAAGCTTTCTCAGATAGACTGTACTACTCCGAGATTAATAAGCAATTTA
>GYJ|c27354_g1
GCTAACAATAACTCCGGGAAAAGCCCACACCATTCGCGAGAGGTCTACAAAGCAAGCAAAAAAAAAATATGCACTAAAGT
CGGAAAGTCGTTGGTGTCTAACAGGCACGCCTATACAAAATAAACTTGATGACTACGGGTCGCTTCTCGAATTCCTTCAG
CACGATACATATGGCACCCGCTCGGCATTCCAGTCAAGGATCATTAAATCGTTA
>GYJ|c32597_g1
GGAGTGGTTGATGAGCAAGGACCCTAGTATTGGACTCAAGCATATTACCATCGATCCTCTGCGTAGATGGATCAATGTAG
ATACCACGCTCAAGCAAGCCGAACTTGTCCTAGAGACAACTTACCATCATTATTCTAATTCTCAGGGACAGCTCCACATT
GGATGTGACTTGTACCATCTGCCCGAACACCTCGCGCAGCACATCGATATTGTTACGCCTACTGTTCAATATCCCCCTCA
TCATCCGTCTGTAGAAAAGGTCGACAAGAGACTGAATCGACGCTCAGCGAAACCAACTCAGC
>GYJ|c8993_g2
TCACTTCTCTCTCTCTCTCTCTATCCACCAAACCTTCCATACCTCATCGTTTCTTCCAACCTCAAAAAAAAAAACCTATA
ACATAGCTAACTTAATAATCTACAATGCCACACACACAGCCATACATAATTATGTAATTGACCTACCTCAAAACCAATCC
TCTGTATCTACTCAATTTCATGTGAGTTCAAGTTCACCACCCCATCCATCCATCCACCACAAACTTGTTTGTTTGTTTGT
TTGTTCAACTCAATTCAACTCAAAACTGAAAATGAGTTACCCA
>GYJ|c29033_g1
GGCCGGCTTTGGCGGTGGCGTGGGAGAGGTCTTTTTCGGCGGCGGCTTCGACTTTGCGGTTCTCGCCCTGGGCCTTGTCG
GCGGTGCTGCCAGTCAGGCTGCCAATAGCGCTCTGGATGGCGCCGGTGGCCTGGTCGAGGTAGCTCTGGCCGGTGGAAGT
CTGGTCCTTGTTGGTCGACATAGTTGCGGTTGTTGTAGGTTTTGAAAGGATTGAAGTAGATGTAGAGGTAAGTCTTCT
>GYJ|c29195_g1
TGTTGTTGTTGTTGTTGTTGATGACTTTAATTTTTGTGTTAGACTTGGATTGTTGAGGGAGCAGTGGAGAGGGAGAAGGC
ATGATGAGAAGGAAGCAGATTTGTTGGGAAATTCAAGAGAGTCAAGAGAGAAGCCAGGGGGAAATAGCTTAGAGAGCTAG
AAGACTAGAGAGAAGCAATTGAAGAGAATTGTATCGAGACTAGAGACTAGAGACTAG
>GYJ|c26072_g1
TTGAGAGGTTCCAATTGGGGTCGGATGGTTGGAGTACCGGTCATGTATCCCACCGTCCAAGTTATTGCCTTCCGCAAGCA
TGGACGGCGCAACATCAGAACAAAATGATTGAACCTGAAACTGTAACCCATCATTGATTGGGAGTAGGTTCGGTAATGAC
ACTTCACATTCTTTTCTAAGGTCCGAGGGCCCAATTGGAACCCGAGTAGCAGGGACAAGTCCGGGCAGACTTGAATACGA
TTGTTGAGGATGAGGATGAACAGAGGGTGTCCCTTCCGAGTTGAACATGGTTCCATATCAGGTCATGATGAGATGTTTTA
CCGCGGGCTTGATGCCGTCTGACCTCAAACTTGGCACAAGTCTTCCCGGGGGCGTCCGATGAAAAGTATCCTCACGCCGT
AGGCCCATGGCGGGAATTAACGAGTGTCCTGACCCCTGAAGGCAGGGAGGCCTTTGACGCTTGGATTCATTTTTTAGCTT
GGTCGATATTTAAAAGTACATCACCGGAGTATAGCGACAGAAAAAGGAGACTTTTTCGACAGCCATACTACCAGTTTCGG
CGGCCGGTGACTGACATGAAG
>GYJ|c30741_g1
CTGCAAAGAAAGATGGAGATGACTTTGTGATCTCTGGATCAAAGATGTGGATTACCAATGCTGGGCATGCTCAGTTCTTT
TTAGTTTTCGCAAATGCTGATTCAGCCAAAGGATACAAGGGAATCACGTGTTTCCTGGTTGACAGAAATCAAGAAGGAGT
ATCTGTTGGAAAGAAGGAAGACAAGCTCGGAATCCGTGCATCTTCTACATGCTCCGTTCATTTTGACAACGTTCGGGTCC
ACAAGTCGTCAATTCTGGGAGAATATGGAAAAGGATACAAATATGCGATCGAG
>GYJ|c22446_g1
AAAAATAATCTTATTAAAAACCAAAGAAAAAAAAACTTGCCAGCACAAATCTTCAATACAATTATTACACAGACATTTGA
TCATTTGAGCTTTTTTCTTGGCTACTTATTTTTTTGGCAGTGGTGGGAGGGCACAAGATTAATTCCAAAGATTTTTTTTT
GGGAGGGGGCAAAATGTAACAAAACTATGAACAAAAACTCTCTATGGATCTGTATCAACAAAAACTGTTTTTTTTTTTTT
CAAGAAAGAAATAGTTGGCAAATGTAAGAGTAACGTGAGCTGCTAATCAGAGGAAAAATTTCCTTCTTGACATTCCCATC
CTTGGCTTCCATTCCCATTCAACCTGTCGACAATTATTTCTCCCCTGATTAACCCGTTGCTTGACATTCTTCATGTATTC
ATTCAAACCCCCACCTTTTCTGGGCGCCAAGGATGTCTCGGGGTCCTCAGAATCTGATCGTTCACCACGCAAGAATTTCT
CTTGCACACCTGCCGAGTTGGTAGGCTTTCGCTTCCGTTTCTTAGTCTGTGCTTCGGTCGAGGCTGATGGCTTTGGCTCA
GAAGGTGTGGCACCAGAATCAGCAGGGAAGAATCCAGGCGAGGTTCGTTCAGCAATGTCCTCTGCTTTTTGCTCTGGAGT
GTCACAGGCCAATGCTTTCGTTTTTTCAAGCAAGCGTCGACCGGCTTTGCTGGCTTCTTGTTGTCGTTCGAGTTCGCCCA
GTTTCCTTTCCTGACCAACTTGGCCAGGTAAGACGTTCTCATTCAGTCCACCTGCCAACGTGCCCCGCTTCAACCATCTG
ACCTTGAGCGTAAATCTTGGCCCGATCTCTTGTAATCGGGTCCTGATTGTCTCATCACCTGCTTTCAGGAACGTTTGATC
GCGCTCCGCAAAAACATAGCGAAACCTGCGAAAAAACACGAAATCTCGCTGGTTTTGAACGCTGACGACCTGACGACCCT
CGAGTTCGGGTAAAGGTGGAAAGATCGACTGGAGCAGTGTGCCAACACTCAAGCCCAGGGGGGTGGAAAAGTTGGAGAGA
ACTAGTTCAGGGAAATGAGACGTTGGCTTGGCATGCCCCGGGATCGCCTGGCTAGGTACTATGCTTGTCAACCTAAACGA
AGCCGTAGGTCCATATGGCAGTCTGCAAATCGTCATATGAGTAGGACCACTCCGATTCCGACCCCCATGGGCCTCTCCAA
TCACAATCATGCTACCGTAATCGCGTTGGCAAGCCCATCGGCAGACGCGACTCAATTCGAATCTCTTGGTCTTGCGGGGG
ATCACGTCACAGTGGCGCTTGCCACCAAGGAGATTTCCTAGCTCGTGAACGAAGGCAGTTGTAAAGAGCGATGGCCTTGG
AGAGGTGGTTATGAGCGTGCGCTTGTGTTCAGGGGGACTTGGGTCAGGCTCGGGCTGTGATTGGTCTGTTGGGTCCGAGG
GCTGATCAGGGGCAGGTGGTTGGACGTTTTGTTGATTCAAGTAAGGCCCAAATAAATCGGCGAGCCTGCCCATGTCGAGC
TTGAGCTCATCGGATCCGCCCTCTGGGTCATCGGTCTGTGGGGCATATTCCACCTTGACGGGAACCATGCGCTCATCCTC
AACATCATCACCCAGCCATTCTTTTGTCCTTTCAATCGTCCTGGGCAAGTTTTCCTTCAACCGGGTCTCTCGAAGCGCTG
GTTCGGCAGTCTCGGCCTTCTTCTGCTTCACTCGACGGGCCAATTTGGCTTGGGCTTTGTCGCGCTTGAGTTTCTTGTAA
ACGTTTGAGCGGGTGGCTTTGTTGGCGATTTGGGAGGTGGAGTTTATGACCGCCATGATTGAAGGAAGAAATGAAGTGTG
CTGAGCAAAACAAATGGGGAGACTGGAGGGAATGGGAGGAAGGAAGTGGGATGGCTTGAAGAGAGGTCGAAAGTGGAAGA
AATAAGAAGGGAAAACAAAAACCTAAGCTCAAATT
>GYJ|c10413_g1
GCCCGGGTAAAATCTGGGTTCGAGTTTCCCGGTGGTGTACTACCGTCTGTAATACCGATTCTCACCGCGCGACGGTTTTG
CCCAGTTAGCGCATACACCCATCCCCACACTGCAATATGATTATGTACTGTACCAGTCTTCTTGATCCACCACTGCTCGC
ATCTCCAGACTGCAGACTGCAGCAAGCATCACCACCAAATTCAATCGAGATCTGCTCTTCTCCAGTTTCGCTGCCCACCC
GTCCAAACCATTAGCATCAGCTTCGCTTTCAAGCTCTTCTTCGCGACTCCAACAAAATGGCAAAACCTCGAGGCGTTCAT
CATACTCGCCTTTTCGTCCTTCTGGTCGTCCTTTTGATCGTACTGATCGTCCTTGTTGACCAATCCAACGCATTCGGGGC
TGGGAACATACCTTCATATGCGTACCTCGAAAGCAAGGCATTTAGACATGGCGACATTGAAGATGTGCTCGCTGAACTGG
CCAAGAAGAGTGGTACAGGCATCCTGGGTGGGATAGGAACCAAGAAATTCGGAGGACTTGATATCAAACGAGTTTATTTT
GGCAATTGGCTGCGGGACTATTCGCAAGCTATGGATGTTGCGGGGCTCTCGAAACTGGCGAGGCAAACGATTCTCAATCT
AGTCATGGCATTGGGCTTTCTGGCACATGGTTATGCTACTGGTGAATTTGAAGTTACGGAAGAAAGACTCGGAGTTTATC
TACCAGTAGAACACATCGACAATCCGAAGGGATACAATGACGGTAAAGATGCCAGAACCGTTCATCCTGCCCTCAGAGGT
CCGATCGACCCCCAGGAATTACAAATCGACCCGCGCACCGGAATGAAAAACTATATTGCAAATGAATCTGGAGCCTGGGA
CACCAGTGCGGCATGTGTTCGACGGACGTTATTGAAATGTATCGATGTCGGAAGAAGGGCAAAAAATGGTGGAGAAGCCG
ACTCTCACGAAGCTTATCGGCTCCTCGGGACCGCCTTGCACACTTTGGAAGACATGACGGCACATTCAAACTGGTGTGAG
CTGTCTTTGCGAAGATTGGGGCACGGTCAAGTGTTCTGCCACGTTGGGGACGCGTGTTTGATCGAAACACCCTCTGGGCG
TGCTCCGCCGTTAATCACTGGTGTATTCGGAGGCGCGGATTTTCTTCATTCTTTGCTCGGAGAGGCGACCGATCACATCA
GTGAAGCTAGTGTTAGCGACTTGACAAAGGCCATGGATACAGCCCGCAGTGCACCTGGAGCGGACCCAGGTGGAGACGCT
CTCAGAAATCTATTATTTCAAATCCCCAGCAGTGGAGGCAGTGGTCTATCGCGTGAATTGGACGGCTTATCGGAGATCCG
CAGCCGAACTGCTTCTGGTTCGGGATTCGATCCTGCGCAAATGAGTCCACAGGAACTGCATTCAACCCTTTGGCAAGTGC
TCAAGTTCAGAGACAATGTTTGCAAATCGATCGAAAAGACGATCGAGAAGATCCCGGGTCTGAGTAGTCTCACGGAGAAG
ATAGGAAACGCAGTGAACAAGTTTGTTTTCACAACACTTGAGCCATATCTGAAGCCGATCATGCTATCTGCGACGGGAAC
TCTGCAGACTGGTTCCGCAGCAGTCATCAACAATCAAGAACAATTTGAAGTGTTCGATAACCCGCATGCTGACGACCCAA
CTCACTCGCTTCTAAGCAAAGATCACTTTGGTTTGATTTTGAATGAGCCGGCTGGAAATTTGGCCAAAATCATTGTCAAG
CATACAGTCAAGGGCGTAGTACAAGCATGGGATTCTACCTCCATCGACCCCCAGCATATAATCAATAAAATACTAGAAGC
TTTTCATCATCCTTACTTTGTCGACGGAAGCTCAGATGTGCAAAGGGAAATGGGAGAGTGTAAGAAAGGCTTGAATGCAT
CAGTGTTTTTGCTGTGATATTGAGGATATTTTCTAACTCAAAACAACCCAGACATGCGAGACTGGATTGGAAAGATGTCG
TCGGGTGATCGGGATTATGTCCTTGGAGCTCTTACCAAGGATAGTGTTCGTAAAGGCAAAAATAAAAGACGTGGCTATAC
TGAAGAGAATCAACAAGGGTGCTGCGGCGGTCACAGTTCATCCACTTTTGGTCAGCATATGCAAGGATACGTGCCGAGCT
CACAGCAGCTAATGGGTAAGGTGACAAACCAGATACCAGGATACAACCAAATGCAAGGATTCATGGGCGCAGGAGTTGGA
CGAGATTTGAATATGAATGAAGTACCGGTCTCCAGCTTTCATAATAACTCGACAAGCTTTGACGAAGGCTGCAGTAATGG
ACATTCATCATTGCCTGCCCCCGAGGTTGGAGGACTAATGATGCCTGGCGCCAACCAGCCATGTTCCCCAGCATCATACG
GTCCCGGTCCCGGAGGATTTTCTATGCCACAGCCCATGACAAACGACTCCATGAACGGCCCTCGCTCTCAATCATTGTTG
TTCCCATCTCATGATGCTGGCCCGCCTCCGATCAGACACGACTCGTATCCTTTGCCTTCTGGAATTGACAACCAAGGCGG
TTACAACGGCAGCTTCCCTTCTACTGGACCACCTGAATTGAACAATTATGGCCAAAATGATACGTATTCTACTAATCAGC
ACTATTATCCAAATGAGCAGCGCCCACCTCCACCAGCTTCATGGGGACAACCACCTCCCCCACCACAACCTTGGGGACAG
CAACCTCCCCCACCGCAACAGTGGGAACAGCAACCTCCCCCACCTCAACAGTGGGGACAGCAGGCTCCCCCACCTCAACA
GTGGGGACAGCAGGCTCCCCCACCTCAACAGTGGGGACAGCAACCTCCCCCTCCTCCACAGTGGGGACAGCCACCGCCCC
CACATCAACAGTGGGGACAGCCTCAGCCACAAAGTGGGCCGCCTGGGAACAATGTGCAAGGGGGTTACTAGTCCAATGGC
AAATTTTGTTCTCCACTGGCTGAACACCTTATTACATAATCCTTGAATGGCAGTTGTATGATCAATCAATCCAAAATTTT
ATTGGAACAGTAGTATAGAATGACTTGTGAATGTTGACAAATGCATCATGCCTTCTGAAAAGTATTCAGTAGAAAATTGA
AAAAATTGTCTCTGTTCATTTAAGAAAATGAAAAATGCATACAGTTCTGATAATTGCTAATGTATAATGATGTGCACAAG
AAATAATGTGAAGAA
>GYJ|c30522_g1
TGGCTGCGGAGGAGGCGGCGGAGGAGGACATGGCTTTTCAACCGGGGGAGCAGGAGGAACGGGTGGTTTGGGGACATAAG
GCGGCGGCATCACAATTGGAGGTTTGGGCACGTAGGGTGGTTTAACAACGGGTGGTTTGGGCACATATGGGGGTTTAACG
ACGGGTGGTTTGGGGACGTAAGGCGGTTTCACAACCGGAGGTTTGGGTGGTGGTTTAGAAGGATGTTGGGGTGGCAAGGG
AGGCAATTTGGGTGGTGGTATGGAAGGAGGCGTTGGGTATGGA
>GYJ|c29039_g1
GAATTTTTTGGTGGGCCATGAAGCCCTTTCATTGCCGTTTGCTGTCGCTCATAAAGCTAATTATCTCAACACCATTGCTG
CAGCACGTTTGCTATCGACGTTTTAATGGCTTCGGTCGGTGCGAAGATGGACATATTGAGTAACAGTGGCAAACGTTGAA
AAAACGTCAACGCTTGAACATTCCTGATGCCAGTTCTACCTGACGCAGTCTTGACGACGTGTACAACAAGTCAGAGATAA
TAGGGTCCGTAGCAATGGCCACGCAGTCAGCCCAGGGACGATATTGGATTGGTGAGGGGGACGCCTGGAGAGGAGTAGCA
GCAGTTTTTAGGCTGGACCAAGGTTAGCTTGAAGATTGG
>GYJ|c20504_g1
AGCCGATTCAAACCCAAAGAAGATCAACCTTGGAGTCGGAGCTTACCGTGACGATCAAGGAAAGCCATTTGTTCTCCCAT
CGGTCAAGGAAGCTGAACGTCAAGTGATCGCTGCCAATCTTGATAAGGAGTACGCCGGAATTGTTGGACTTCCCGAGTTC
ACCAAGCTCTCTGCTCAACTCGCTCTTGGAGAGAACTCTGATGTGATCAAGAACAAGAGAATCTTCACCACTCAGAGCAT
TTCTGGAACTGGAGCCCTTAG
>GYJ|c26801_g1
GCAAGCAGCTCAAAACGAATGTCTCGCTCACAATTCATTGTGCGTGTATGAATTTTAAAAATCTGTGTTCTGCTTTCTAA
ATCAGGTAAGCCAAATTCAACTTTTCGATCCAACCGACCAGGCCGTAATAATGCTGGATCAAGAGTATCAGGCCTGTTAG
TCGCCATCAGAACTTTAATATTCCCCCGTGCATCAAAACCATCCAGCTGATTTACTATTTCAAGCATGGTACGTT
>GYJ|c31706_g1
GCGAGGGACATTGATATGTTTGTGCCACCACTACATACCACCAACTCAGACCCACACCAGCTGGGCATCGGCGAGGCCAT
ATGGAAGGTCTCAGCCGGTGTACAGCCAACTCCGCGATTCTTGTCCGGTCGTCTAAGATCTATGTAGCTCGAGGCTGGCC
AAGTCCAGGACTACAGAAATCCGACCCTTTGTAGAACTGTGGTAAAAACACTTGTTTGGTGGTGAGTAGTTCAAGATTGA
GCGAACTAGACTGAATCCTGATCCAACGACAACAATGGGCGGATCCTGGCGGATCGGGTCTTGGTTATGTAAGGCGCATG
GAATATGCTATGTTATATGTACATAGCTATTAATCTCTGAGCGGCCACTGGGTCGTGCGAAGGGCAGAAAGAGAGTTGCA
ATATCTCCATTATCCGGTCTGGTAAGGGTTGCAG
>GYJ|c30792_g1
AAAAGGAGAAGGCATGAGTACACCCTCATCTCCCATCTCATGCCTCTTTCCATGGCCGTTAATGAAGCATTGCATCCTTC
TTTCCTTATACAGGTTTCTTTCACGATATCCATAGATTCACTTCACGATCAAAAGCGTGGATTGATTACAGATGGCGGCC
GTTGCTGACGAGAGTCGTGTAGACGAGGTCGCATTCGAGATCGTGTTCAACGTCCATGTCACAGGGGGAAGTAGCCGAGT
AGCAGCACATGCA
>GYJ|c22135_g1
GAAGTCGATGCTGAGAGAGGAGGAGATGGCATCTGGATGGTTGGTGCAGTTGGAGGAACGCTGGGTGGACGGGAAGGTGG
GATCACTGCAGATAACTGGTAAGGCTGTCCGGTCATTGCTGCATTTGAAACATTCCCGATAATCATAGCCGCGCTGAAGA
AATTCACAAAGGAAGGGTCATCAGTAACATCTGTAACGTTAGTGGTAGTTGATG
>GYJ|c15754_g2
CGGGGTCCAGGGGGATGTAGGTCTGGTCGTTGGGAATATCACCTGCGAGCAACTGACCCCCACCCGCGCTGCGGAATCTG
TCCGAGCCGAGACCGTCTTGTTCGTACGATACACCCGAGTCGATGGTGCACGCCATCAAGGCACGATGGCGATCATCACT
CAAGCCAGAGAGCTGGCTAGCTGACTGGTACCCGTATCGCCAATCGGCTCCAACCCGAGCGTTCTGATGGCCACCGTCCG
ACATATGTATTTCCAATGTCCAGCCGACCTACTCGTGCCCCGAACCAGAGACGATGTTCGTCGAAGCAGAATTGATGGGC
AGACAGACGAGGGGGAATCTCCGGTTGGACAGCGGACCGGAGAGTCGGTTGCTCCGTTCTTTTCGTCCGAAGCCCTCTGA
CTCGACAGCGCTCGACTATTCCAACTCCACAAGGCTCATGACAACACCCGATATCAAAACATCATCTCAGGCGGGGGAGA
TGCGGAGTTGGGAGTATGTAACTGTCTATGTATGCTTCAAAGGCCTACCGAGCACCGCGGCACACACCTCCAAGGGCGCC
TTGCTGAAAAGGTATGGGAATTGTTCAAAAATCTACAACGCCACACCACAGTGACAGTTTGGCTGCTCACCACTTGGTGT
CCAAAGTGTTCCATATTCGACCGGTCACAATTGGGTACAAGAATATTCGCAAGCCTTTTGTTTTAGGGTCTTATCAACTA
CACTATATAAAGGGTTCCAAATGAGGCTGGCCAAAAGTCCCTAAGTTGGCTTGGCCAAAAAAAAAAGACAAACTCACTTT
TTTTTGGCTGTGTGTGGTGGAT
>GYJ|c2135_g1
TACTTGTCGATGATACATAATCTTCAGGGTGTTGGTTGATGGGGTATTGGTGTTTTTTTTTCATTGGTATGTGTCGTTGT
TAATCATAATAAACCAATGGGGAAAAAACAAAAACAAAAAACTCAGCATATCACTCCCTTCTCAAAATATACACAAATCC
CCCTCAAAACCTTCACCATGGCAAAAAAAACACCTCATTACAATGAAAAACA
>GYJ|c12597_g1
GGGAATTTTATCAATGTGGCATTTCACACCTCAAGAAAACTAAAGTATGTAAGTATAAAGAGCTATGTACTTCTCAGCTG
GTTAATGACCTATCAATATGCAGCTCGAGTGGATTGACACAGTTCAGGGCACATAGTTTGGTTTGTTCGAGTGTAAACTT
GTGTGTACATATAATTTATTCTTATCTTGGGCCAATTTGCCGAATTTTCATCAGAAATCCTAGGCTTGCGCCTTGTCCTT
TTCTTTGGATGAAACCGCATCTTTACCGAAAATTTTACCGATATCATCCAGGTAATGATCTATCGAGGTCTGTGCGGTTG
TACGCTGGTTGTTCGCGTAATGGTAGCCCGGTCCGGCGCCGCGGAAGGGGACACCATTGTCAAAATTACATGTCGCATCA
CCAGGACAGCTAATCGGAGTACTTGAAGCCAGCTCTATGGCAGCAAGAAAGATGATGGATCGCAACAGGTACAACAGTTT
TTTTTGAAGTATCGAGGCAAACCAAGAGAATCTTATGGTGAGGGGGATACGAAGTAGTATGTGGTGGAGGATGTGAGGAT
GAATCGGGAAGTGGATATGGCAGAGGTTGTTTGTAAACTATGGCAGAGGCTGTTTATAAACTTTAGCAGAGCGAGCGGGC
GGAACGGGCATGGCGGTATGCTTAAGAGCCATGCAAGCCGATGAGTGAGCGCCCGAGAGGACCGGTGATAGGTCCTACAA
ATCGTGAGAAGAGCCGCAGCTGAATTACATAAAAA
>GYJ|c17794_g1
ATTGAATCTAAGCCATGCACTCTGCGAGCAATCCTCTACTGCCGTGGTAGATATTGTGATTCTGCTCCTGGTTCTCGGTG
CCATTGGTTTTCTTTTCACGCCGTATTTCAAATTTGTGTGCCGCGAGGCTGCTGAGATTTTACCTGCCACTTTTTTGCTG
ATCGGCGAGGTGATCTATCATGCACCGATTGCGTATGCATCTGGAGCAATCTTAATGTTTGTTTTGGTCATTGGGGCGTG
GGAGATTTATCAGTATAAGTCCAGGAAGTGTGAAAATCCTCATTGCAGGGGGCTGAGAAAAGCGGTGGAATTCGATATTC
AGCTGGAGTCAGAGGAATGTGTAAAGG
>GYJ|c8788_g1
GGTGGGCACTCAAAGTGAGACCAGAGTCCAACTGGGTGATCGTCTGCATATGGGCTTTGCCAGTATAGCATTACCAGTTC
GTCCAGGAAGAGTCGAGGGAAGTAAGAGCCTTCAGAACTGAACCAGACAAGAAAGACCGTTTGAAAGGTTCCTTGGGTTT
CAATTCTACCGTCTAGAGCTTAGTCCTATCGGCTGTTGTGGTGCTGGTGGTGCTGGTGGTGC
>GYJ|c8904_g1
GCATGTTTCATCTCATTTCATTGCCTGAGATAATGGCCTTAGATCAAAAAAAGATTCAAAGTTTTCACTAAGATCCCTAC
AACTTCAGGAGTAAGAGGAAGTCATGGATTTAACATCTGGTATTTGCTGCCGTGAGAATATGGTCCCAAACCCCAATGGC
CTGAGAGGGGTTATGGCTATTTAGAGAAATGGGTTCAGGAAGAGTCAATTCTAGAATACCATAAAAAGTATCAGGGGACC
ACCAGGCCTCAACTTCTCTTTTCATACTTGGTGAACTTTCAACCAGGTCACTTATGTGCAGCTAAGTAGGCCACCTCTGA
TAATAGCAGAAATCATATTCAAGCAGCCTCACAAATTTGTATGGAATAAGATGGCGTTGGAAAGATCTGAGTAAATCTAG
CCTTAATATTCAAGCAACATCAACCCTGAGTCACATATTGTAGACCTGCCCCAATTGATTAGATGTTCCGGCCAATCAAT
CGTTCAGCCACTTTGATCATATCCCCAACAACGCCCATTGCGGTGACGTCTGCACCTGCTCCAGCACCCTGAACAATCAG
CGGATTGGGAGAATATCGCGTGGAATGAAAAGATATGATGTTGTCTGAGCCTGTCAAGGTTGCAAATGGATGGCTGCACG
GGTATTTTTCTAATCCGGCTTTGACGCAGCCTCCACTTGGTGAGGCCAAATCGATTATACCGACGTATCTCAACACACAG
CCCTCTGCGAACGCGTCGGCCCTGAGCTTGTTAAACTGATCGTCAAATTGTGGCATCGTGCGCATGAATTTTTCTGGGTC
ATTGACTTCTTTCAATGGTTCAGGAACCAAAGATTGAGTGGGTACCGACTGAAACCCGTGAGGGAGGCTGAGCGAAGCAG
AACCCGGCGAAGAAAGGCTGCGAGCTAATATGCATAGCTTTCGGGCGACGTCAGAGCCGTTCAGGTCATCAGCGGGATTG
GGTTCTGTGTAGCCTTTTTCCTTCGCAACTGCAACGACTTCCGAGAAACTACTGGAGGTAAGGCTCGTTTGACTGAACTG
GTTGAAGATATAGCTCATTGTACCACTGAAGACGCCTTCAATCTTCTTCAGCTCGTCACCCGTCACAACCAATTCACGTA
GGGTGCTGATGATAGGCAATCCGGCACCGACGGTTGCCTCTTTGAAAACAAGATTGTTGGATTTTTGACCCAGGGACTCA
ATTGCCGAGTGCAGCTCCTCTGCGCCCGAGAATGCCTTCTTGTTGGGCGTAACCAGATGGATCCGATCGCCGGACAGGAT
GCGCGGGTATGCATCTGCGAATGGTTGGCTCGAGGTGCAATCGACGACCAGTGCTGGCCGGGGAAGCTTCGAAGGATCGA
CCAGATAGCTCACTACTTCCTCAACACCCCCCGAGCACGCTCTTGCTCCCTGTCCGTCGGTTTTGAGACGTCGGACAAGC
TCTGAAGCACTCTCATTTTCAAAAGATTCAGTCACTTCGAGCTGGCGACGAGATGTGTGGAGAGATTTGATCTTGAAAAC
CGAGCGTAGATTGGCGGACATGAGCTGGTGAACAACCTGCTCGCCGACCAGTCCGACTCCAACAATAGCAACGTGGATAG
GGAGTGAAGTGGCCATCCTGAAGGGTCGTTGTGAATGTCGTGGCTTTGACGACACTCGAGAGAAAATTTGATTTTGGCGA
TGGATGAGAAAAATTCTGGCCGGGGTCACCGACGGGGACCGAAAGCTCAACCCCGA
>GYJ|c17806_g1
TAAATATGAAGCTGTTCTCTCTTGTTCTTACGGTTCTTGTCGTCATGATGGCTTCGGTTGCTAACTCGTTCAACGTTCCA
CCAACAGGCTTGTGCTATGTTCCACCAGGAGGAGACTGTTACAGATGTGATTGCAAGAAGCCAGCCACCTGCTATAAAGG
AACATGCCGTTAAATTATTTGTTCGAAGTATCCTGCAGTGATTCTACAAATAAATAATGAATTTTAATATTGTTCCGAAA
ACAATAAACCGG
>GYJ|c8403_g1
ATCCCATTTGCTCTAGAAGTTCGTAATGTTCTCTGATGGCCTTGATCTCCGCCTTGGTAGGTGGGAGGTCTTTAATTGGG
TTAAGACTATAGATATACTTGAATGGTTTTGCTATCATTCTGAACATTGACATAATTTTCGACCCCAACCAGCTTACTGC
TTTTCCGCCAGGACCCCAGGAAGTGCCATATATGTAGTCCTTTTGAGCTTGTGTGAGTTCGGCCTCGTGAGGAATAAATG
AATCGTGCAGTTGGTTGGCCCCCATATTGCGCGCGTCGGCCGGTGGAATGCGATTCAATTCATCCAATGAGCGCAAGGGT
GTGGGACCTCTTGCACCTACCTGTCCGACTTCGAATATTTCTTTCACCGGTGCAGCCCCAGCCCTA
>GYJ|c2117_g1
CTGAAGCAAGGGTATCAGGCCGGTTGGTGGTAAGTAGCGTCGGGTTCTCATCTCATGGTAAGAAGTGTTTACTTCTTGCC
CATGCCGAGGGCGTCCTGGGCGGACTTGGCAGCGTTGCCGACAGTCTCGGAGGCAGAGTCAAGAACACCCTGGCCCTGCT
TGGAGGCGCTGTCGTTGGTGCCGGAGACGGAATCGGCGGCCTTCTGACCAACACCCTTCTCGCCGGAGGGCTGGACGGAG
CCAGCAACGTTGTCGGCGGTGCTCTTAATGGAGTCACCAGCCTGCTCGAGGCCAGACTTCTGGGAGTCGGGCTTCAGGCT
GGAGGCAGCCTTGTCGGTAGTGGATTGGCGGAGAGCGTCAG
>GYJ|c23548_g1
TTGAGGAAGAAGAGGTGCTGGTTGTCCGTTATCAGTCGGCCTGGGATGTGATCTGGGACGGGGAAATTGGCATTGACCAT
GCTTGGCTATGGCTGAGGACTGGCTGATGTCCGACTCGGGATGGGACTCGCTCAAGGCGAGAGGAAGGAGACGCTGGATG
AGGCTTGGTGGGGATGGATCGGGATGGAGAAGGGCTGGATGGTTGGAAATGAAAGATCTGGGGGAGAGTGGAGATTGGGT
GTGCTGCTGAAACTTGAGCGGA
>GYJ|c1826_g1
CATCCTCTTCCTCTTCCTCTTCCTCTCACCCTCACCTTCCCCATCATTCTCATTCTTTTCCTCTTTTGGCCTTTTCTCTT
TCTTTTTCTTTCTCTTTCTCTTGATCGCCATGATCTCGGCTGTCTTCATTCTCAATCAAAAGGGCGAAGTGCTCATCAGC
CGGCTCTTCAGGCCTGACCTCAAACGCTCCATCGCAGACATCTTCCGAATCCATGTCATCTCTAACCCTCATGTTCGCTC
TCCGATCATCACCCTCGGTTCAACCTCCTTCTTCCATGTCCGTCACCTCAACCTCTACCTCACCGCAGTCACAAAAACGA
ATGCGAATGCGGCATTGGTCTTCGAATTGCTCTACAGGCTCATCAGTATCGCTCGCAGCTACTTTGGAAAGATGGACGAG
GAGTCGGTCAAGAATAACTTTGTCATGATCTACGAGCTACTAGATGAAATATTGGACTTTGGCTATCCTCAGAATAGCGA
GGTCGACACGCTCAAGATGTATATTACCACCGAGAGCGTCAAGTCAGAACAAGCAGTCCGTGACGACTCGTCCAAGATCA
CCATCCAGGCCACCGGTGCAACCTCGTGGCGTCGACACGATGTCAAATACCGCAAAAACGAAGCCTTTGTCGATGTGATC
GAGACGGTCAATCTGATCATGTCGGCCAAAGGCACTATCTTGAGGGCAGATGTTGATGGTCAGATTCTCATGAGGGCTTA
CTTATCAGGAACACCTGAATGCAAGTTTGGTTTAAATGACAAGCTCGTACTCCAGAAGATAGACCGAACAAGGATAGCGA
GCTCGAGGGCTGATGATGGCGCGGTCGAGCTGGATGACTGTCAGTTTCATCAATGTGTCAAGTTGGGAAAGTTTGATCTC
GATCGGACGATCAGCTTTATCCCGCCTGATGGCGAGTTTGAGTTGATGAGGTACCGCTCGACAACCAACGTTCAGCTCCC
ATTCCGGGTCCACCCAATAGTCGAAGAGATTGGCAAGTCGGGCGTCGACTATACGATCCAAGTCAAGGCCAACTTTGACT
CAAAACTCAATGCCACAAACGTGCTGATCAAGATTCCTACGCCTCTAAACACGACTAAAGTGGACTGTAAGGTACACATT
GGGAAAGCTAAATATGTGCCGGCTGATAATTTGATCCTTTGGAAGATCCCAAGGATATTAGGCCAATCAGACTCAACGCT
AACAGCGCATGCCTCGCTTTCCTCGACCACATCTCGCAAACCATGGTCACGACCGCCTCTAAATGTTGAATTCCAAGTTC
TCATGTACACGTCTTCTGGATTAATGGTCAGGTTTTTGAAAGTATTTGAGAAGACCGGATACAATAGTGTAAAGTGGGTT
AGGTATCTTACTAAGGCTAGTGGGACTTATCAGATTCGGATTTAGGAGGGCAAAGACAGAGGGGGGGGGGGAAGTAAGGT
GTGGTGGACATTTTGGGCTGAGAGTTGGGATCTTTGTTTTTGGTGAATCAAGTTTAGAGTTATGATGAATTTCAATATTT
ATTTCAATTTTACATTGTATCATCGAAAAAAAGTCTTATTTTAAATCTCAAAGTTTACGATTATTATTATTGTTTTTGTT
GTTGTTATTTTTGGATTGTGTTATGTGTAATAAATATATATATGAAAAAGTAAATCAATAAGAAAAATGGACAATGATTT
TATTCAATTTTTATGATTTTTGGAGTGGATGG
>GYJ|c24605_g1
GATTAATACAATCGGACTTGGGTAATCGGTATGGGTATTCCACTTAAAACGACAGAAGAATTTTCATCTCCACCCTCTCA
AGCAGACTTGGCATCTTATTATGAAAACGGCAACGGCAGCAACAATAACACCAACAGAGTGAGTTACTTATTTGTATATG
GAAACTCAAGGCCAGATGTTCCTGGAAGCACACAAAATCAGCTGAGTTTGCAGAACAAGAGAGCTTGGCTTCTGGGCAGT
CGTTTATATTCATTTAATACTGGAGGCAATCGGCGTG
>GYJ|c4799_g1
GATGTAATGAGGTGAAATCACAAAGGAAAAACGTTGCAGTATCATGGCCAATATTACTTTGGTCTCTAACAATGCAAAGT
TTTGACCAATGCAAATCCGTGGACCTAAAGAAAAGGGCATGAATGCCATGGGATGTTTAGCAGCTTTTGAAATTCCCTGG
CTGAACCTTTCTGGATTGAACTCGTGCACATCATTGCCCCACAACAATGGATCGTGGTGCATTGCAAGAATTGGAATATA
AAGTTGAGTACCTGCAGGAATTGAG
>GYJ|c7794_g1
AACAAGTACCGTGAGGGAAAGGTGAAAAGAACCCCGAGAGGGGAGTGAAATAGATTCTGAAACCATTTACTTACAAGTAG
TCAGAGCACGTTAAAGTGTGATGGCGTACATCTTGCAGTATGGGCCGGCGAGTTATGTTAATATGCAAGGTTAAGCAGAA
AAAAGCGGAGCCGTAGGGAAACCGAGTCTGAATAGGGCGACTTTAGTATATTGGCATATACCCGAAACCAGGTGATCTAT
CCATGAGCAGGTTGAAGCTTAGGTAAAACTAAGTGGAGGACCGAACCGTAGTACGCTAAAAAGTGCCCGGATGACTTGTG
GATAGCGGTGAAATTCCAATCGAACCTGGAGATAGCTGGTTCTCTTCGAAATAGCTTTAGGGCTAGCGTATAGTATTGTT
TAATGGGGGTAGAGCACTGAATGTGGAATGGCGGCATCTAGCTGTACTGACTATAATCAAACTCCGAATACCATTAAAAT
TAAGCTATGCAGTCGGAACGTGGGTGATAACGTCCACGCTCGCGAGGGAAACAACCCAGATCGTCAGCTAAGGTCCCAAA
ATTGTGTTAAGTGAGAAAGGTTGTGAGATTTCATAAACAACTAGGAAGTTGGCTTAGAAGCAGCCACCTTTTAAAGAGTG
CGTAATTGCTCACTAGTCAAGAGATCTTGCGCCAATAATGTAACGGGACTCAAACACAATACCGAAGCTACGGGCACATT
ATGTGCGTTAGGAGAGCGTTTTAATTTCGTTGAAGTCAGACCGTGAGGACTGGTGGAGAGATTAAAAGTGAGAATGCCGG
CATGAGTAACGATTCGAAGTGAGAATCTTCGACGCCTATTGGGAAAGGTTTCCTGGGCAAGGTTCGTCCACCCAGGGTTA
GTCAGGGCCTAAGATGAGGCAGAAATGCATAGTCGATGGACAACAGGTTAATATTCCTGTACTTGGTAAAAGAATGATGG
AGTGACGAAAAAGGATAGTTCTACCACTTACTGGATTGTGGGGTAAGCAACAAGAGAGTTATATAGGCAAATCCGTATAG
CATAATCTTGAGTTGTGATGCATAGTGAAGACTTCGGTCGAGTAACGAATTGAATGATTTCATGTTTCCAAGAAAAGCTT
CTAGTGTTAATTTTTTATCAACCTGTACCGAGAACGAACACACGTTCCCAAGATGAGTATTCTAAGGCGAGCGAGAAAAC
CAATGTTAAGGAACTCTGCAAAATAACCCCGTAAGTTCGCGAGAAGGGGCGCCTATTTTTAATAGGCCACAGAAAATAGG
GGGGGCAACTGTTTATCAAAAACACAGCTCTCTGCTAAGTTGTAAAACGACGTATAGAGGGTGAAGCCTGCCCAGTGCCC
GAAGGTTAAACGGAGATGTTAGCTTACGCAAAGCATTAAAGTGAAGCCCGGGTGAACGGCGGCCGTAACTATAACGGTCC
TAAGGTAGCGAAATTCCTTGTCAACTAATTATTGACCTGCACGAAAGGCGCAATGATCTCCCTACTGTCTCAACATTGGA
CTCGGTGAAATTATGGTACCAGTGAAAACGCTGGTTACCCGCATCAAGACGAAAAGACCCCGTGGAGCTTTACTATAACT
TCGTATTGAAAATTGGTTTAGCATGTGTAGGATAGGTGGGAGACTTTGAAGCTGGGACGCTAGTTCTAGTGGAGTCAACC
TTGAAATACCACCCTTGCTAAATTGATTTTCTAACCCGTTCCCCTTATCTGGGAAGGAGACAGTGCGTGGTGGGTAGTTT
GACTGGGGCGGTCGCCTCCTAAAGAGTAACGGAGGCGTTCAAAGCTACACTCAATATGGTCAGAAACCATATGCAGAGCA
CAAAGGTAAAAGTGTGGTTGACTGCAAGACTTACAAGTCGAGCAGGTGCGAAAGCAGGACTTAGTGATCCGGCGGTACAT
TGTGGAATGGCCGTCGCTCAACGGATAAAAGCTACCCCGGGGATAACAGGCTAATCTTCCCCAAGAGATCACATCGACGG
GAAGGTTTGGCACCTCGATGTCGGCTCATCGCATCCTGGAGCTGGAGTCGGTTCCAAGGGTTTGGCTGTTCGCCAATTAA
AGCGGTACGTGAGCTGGGTTCAGAACGTCGTGAGACAGTTCGGTCCCTATCTGATGTGGGCGTTGGAATATTGATGAGAG
CTGCTCTTAGTACGAGAGGACCGGAGTGGACGTACCGCTGGTGTTCCAGTTGTCTTGCCAAAGGCACAGCTGGGTAGCTA
AGTACGGAAAAGATAACCGCTGAAAGCATCTAAGCGGGAAGCTTCCTCAAAGATGAGTATTCCTTATGAAATTCCTTGTA
GACTACGAGGTTGATAGGTTGGAAGTGTAAGTGTAGTAATACATTCAGCTGACCAATACTAATATATTCAAAAATTTAAA
ATGTTAGTATTCTTAAGATATTTTAATACTAAATATTATTG
>GYJ|c2172_g1
GTGAAACACTGACTGGGAGGAACATTGAAAGTGAACCAGATGTGAGAGAAACTGTAGAGCGCCTACTTCGTTCAGTGAGC
ATTTCTTCAATGCCAGGGTTCGGACACCGATCATCTCTCGAAATCGAAGCATTGTTCACTGCCTTCCGAGATTCGTTCAG
GTATCCAATGCCTAAGGACGAAGGTCTTTGGAGTCTAGCTGGGAACGCGGATATCGAAGTGATCTCGCATCGAAACTATC
GGACATTCCAAAAGTTATGGACACGTTCACTCGCACCGGAGCAGTGGAAGAAGTTCTTGGTCTTGAATCGGACCACCAAG
AATTCAACTTTGGAGAACGTTTCTCGAAACCCTCGACTTTTCGGAAC
>GYJ|c15274_g1
CACGAGGAGCGCTGACCTTCATGGGCTTGGCGATTTTCTGTTTGGCTGCGGCTTTAGCAGGGGCCTTGGCGCTCTGAGCG
GGTTGCTTCTTAGTTGCCTGCTTCGCCTTCTTGGCCTCCTTGGCAGCCCGGATGGCCTGCTCTCGCTGCGCCTTACGCAC
TTCTGGCTTCTGGTTCCTCTTGGCCAGAATCTCAGCCAGTGAAGCGCCGGTGATGGCCCGCTGGAACTTGACCGCACGAC
GGCTGCGCTTCTTACTCACCTCTTCATGCTGGCCCTTCTTGTGCTTGCGGCGGTACAGGACGGTCCAGTTGATCTGTCTG
GGGTTCCTCTTGGACAGAAACGCTGACTCACACTTAGCATTCAGGAACTGGAAAACCTTTCCGTCGATCCTCGCGTAACG
CCGGCCGTGGCCGGGATAGATTTTATACCCGCTAAAACTGCACAGCTCGACCTTCATGGCGG
>GYJ|c29178_g1
ATTTTTAATAATTATATTTTTAAGGAGATTTCATGGCAAATATAAAATCCAAAATCAAAGCAATTGCTTCAAATGAAAAA
GCAAGAGTTAGAAATAATGCAATCAAGTCAAGAGTTAGAACAGCTATCAAAAAAGCAAAAGCGGCAGCAATGCACAATCA
AGATAATGTTGCTGCTTTAGTAGCAAAAGCACACAAAGAAATTAACAAAGCAGTTACAAAAGGTGTATTTCACAGAAACA
ATGCTGCTAGAAAAACTTCAAGACTTGATTTATTTGTTCAAAAACATCAATCATTAAATGCTTAAAAATATAATTAATAT
TTTAG
>GYJ|c18810_g1
GGTCGCCGCGCTCGCGGCTTCGGCTGTGCCTGGTGCCTGATGGTCGTACCTCTTGGCGCCTGCTGAGTCGGGCACCGGGA
TTCGGCCGGGTTCGGCTCGCTAGGTAGTCGTCATGCAACTCGCGAGACCGCCGCTTGAAGAGTTCTCCCATTCAAGCCAC
AAATGTGTCTTACCCTTTGGGTGGCTTGGAACGGACACTGGTG
>GYJ|c15012_g1
TGAAGATTGTGTTGATAATTATTGACCTGCATTACAGCTATGATAGTGTTCATTCCAATAAAAGTAAACTATCCAATTGC
TTTGAATAAGGAGTTTTGGATAAAAAGTCAAAGTACCCTCTTCATATTGGTAATATTATTCAAAGAGCTCATAATAGTAT
CCATTCTAATAAAATTAAACTATCCAAGTGCTTTGAATAAGGGATTTTGGATAAAAAATCAAATTTCCCTATTCATATTA
GTATGATTAGTCAAAGAGCTTCACATTCAAGTAGTTTCAATGAGGTATCAACCCCCAAGTGAAGAGAAACATAACACTAT
TTATTAATTCAAGATAAGCAACACTTCGAATAGGTGATCCATTCATTTTTAATTGGGGATCTTTGAGGGTGAGGAGAGGG
GTGAAGGCAGTGGGCTGGTGGTGGTATTGGGAGGCATGTTTGAGTAAGTACCAGTTGGCTGATTTGTAGTATTAGCATTA
GAGCCCATCAAGCCATCGATGCTACCTGTGAGGGGGGACTCCATTGTGCCATTGTGCCATTGGATCCAGTGGGAGGGGAA
ACAGTTTCTTCTCACTATCTCCCACGGTGGTATTCACACCCAGTACAAGGGCTGTTCCTTCTGGAGGGTAAGGAAACGTA
GCCAAGAGGGAAGTAGTAGCTGGCGGTGAAGCAGGAGTTGGGAGAGAGGTGCTATCCTGAGTGCCGGGAGAAATTTGGAG
TGTTCGATAAAATGGTAAGGGTGCTTGGGGCAAGAGAAAGGTGTCATTCGCAGGTGCAGGGAGTTGCTCTGAAGGAACAT
TCTTTTTTTCAGATGTGATTATGTTGTCTCCGGAAGGGATGTTTTTTTTGGATGAATGGACAGTGTTATTAGCATCATTC
AGAGCCCTGGAAAGCAGTAATGCTGGTGGACCAGTTGAGGTGGGGCTGGGGCTAGCCGGGATTGATTAGCCACTGGCAAT
TTGGTATCCTTGGAGAAGCGTATGTGCAAGATGATCAGTAGGGAGCCTCTGGGTTGTGCTCAGAATTTGTGCAGGGGTGG
TGTGGCATAGATCATTTCAAAAGATTGGCGATATGACTCAGGCCGTCCTTGCTTTTGTCTTCAATGAGGTAAACTGGCTC
GGCCAGCGGATATGGTAGTGACCACTTCAGATCACTGCTCAATTCAGTGTTAGGCCCCACACCTC
>GYJ|c13825_g1
TGTAGCATTCAATTGATCTTTTGCATTGCATAGTTTAGTAGTCACAACAAGTGGCAGATTGGCTTCTAAAACAGTCCCTT
CTCCACTGCCACGTCCTCCCAGAGGCTCTGGCAAAACCCATTGATTCTTAGAGTCCACGAATGTCACTCGCAATAGGACA
TCACCTTTGGTAGAGCTTCTCACAATAGAAAACGCAATTAAGAGTCACTTTCGTTCCAGTCTTGCCAGCAAAAGACAGTC
TCCCCATGCCCTTCAAGAGCTCCACAGTCACCAGTAATATGGTGAGTAGCACCAGTGTCTGCCAACGGAGGCTGTCATTC
AGGATGAGATGCATTGACAGATAGATTCATTCCCTCCACCTGTAGGTTTTCTGGCAAAGGAGCACTGTCATCGATCTCCA
CTATCCGCGCCCGCATGGGACAAGCACTGACAATAGGACGTCTTGGCGCAGGGGTAGGATTAGGCTGTGATTGTACCGGC
CGGGCATAAATGGTTGGTACAGATCCGCCAGCCGTGGTTGATTCTGGGGACATTGCAGTGCTTGATATTGTGAGGTGAAG
CCCATAGGAGTGATGATCGGGTAGTGCACCATGAAACCCAGCCCAAACTGTTGTATAGGGTGTGAGGGCCACATTGGTGG
CCTGTTTTGCAAAGTGGATCCTAAAGGGCAATTGGCTAGCAGGTGTTGATCCGACCTGCAGCGCCAACAGCGATGTTCCA
CTGACATTGCCATGATTTCCACCCTGGACGGAGTATTCACAGAATCGGCCACTCTGGTGTCCAGATCACCATCCATTTGT
CGGTTCAAGACTTGACAATCTTGAGGTTGAGACGGGCTTGTGAGGTTTGCACTTGCTGAGGATGAGTTCGCTAGAATTGA
GTGTGATCCAGTTGCCCGTGACAGCTGGTCTGAGTTGGCCAGGTGCCTCAAACAGATTTCCGTCACCCATCCAATTTCCA
ATGACGGAGGCACCCGCTGATCACAGTACATCTGGAGATCAAGTTTAGTCATGAACTTGGCCACCAAATCAGGCTTCGAG
GCCAGGCTGTTTTGCAGGATGAGTCCTAAGACGTCATCTTCATTCAGTCGGAGAAGTTGATCCTTGAAGTCAGCCACAAG
CAATTCCAGGCGGGAGAGGAGCGCCACTGTTGAGTCAAAGTGTGACACATCTAGGCCAATCAAGGCCTTCCAAGCCAACA
TCTGAGCCGTCTGGCTTATCACTGTGAATCATTCTTTGAGCCATGCAAAGGCTCGGGAAGTGGGTTTGAGGTCAGCCAGT
TGGACGCGCAAGGGGGAGGAATTTGAGTTCATCAAAATACTCCACCCTATGCGCTCTTGGGGCGATTTCAGGTTGACTTC
GGGTCATTGAAAGAAGAGTCAGTCGTTGCAAAACTCCTCGAGGAGAAATTGGACCTCCTGGTACCAGAGGCGGAAATTTG
AGCCAGTCACAGATAGCGACCATTCAGGCTTAATTCTTGATAAGGCTGCCATCGTCATTTGTGCTATCAAGTGCTTCTCT
TCCAGTGACTGATAAGCCGAGTCATGATGGTGTTGTGAGCAAGGTCCAGGATCAATGGGTGGAGGTCCCTCCATGGTGCC
CGCGTAACCATCATGGGGAGGTCAATCATGCGGAAAACTGCTCGTGCGGGTGTCGGGAGGTGAAGGCCTGGTGTACGTCA
AATGTGCAGGCAGGGCGGGGCCAGAGGTGGTCACTGGAGCCTTCATTGGAGTGCCTGGTGGGGCCAACTTCAGGTCTTGA
AGGATTGAGGTGAGAGTCGGGTGTGGGGTCTTGTCTTTGACATGCTGTCCCCGTTCTTTCCCTGACAAGGGCAATGACGA
AGACGGTTTAGACCTTGTGGATGGTGAAGGTGGACGTTCCTGGCCTGGCGTAGGTGACAACGGCTGAGGACAAGATTGGA
AGCCATACCGGTTGGCCATAAAAGGACAAAGCAGGG
>GYJ|c31813_g1
AAGGAGGGGGGCATGTTTTTGAGCTTAAAATAATCTTACAAATCCCCCCAAAAAAAGGTTCATCAACAGTAGTAAATCAC
CCAAGCAAAGCCAAAAAAAAGAACATATATACATACTTGTTGTATACAATTCACTGATTGTAATTGCCAAAACAAAAACA
AAAGATCAAAAATCACAAAAATCACAAAAATCATTCAACTTAAACAATTCTAAAAAAAAGAGTCATGATGTTGGTGTGTT
GTGATATGTGTA
>GYJ|c26068_g1
TGGTAGCAGCAGCGAGACGCGCCCATCGCTCGAGGTCAATTGTGAGATTTTCAGTCCCTGAGGCTGCCTCAAAATGCCGC
GCCAGTTCATATATATGGACCCAAGGCAGAAAACATTCCTCGAAGACAGGGTGATGTGGCAGGATGACTTTTTCTTCTCC
GGTCATGTTGAAATTAAAGTCCAATCTTGAGGCCAGAGGGAAGACTTGGCAATAAGTATTAAGTGCGCAATCCGGCTGAC
TTGATTCACCCTTTGTCAGAGTATGCGGTCACTCGTTGCGGGATTTTA
>GYJ|c22180_g1
AAAAAAATAAAATTAAATGATATCAGAGTGAATCAAGTCTAGTGTTGCCTTGAACCCTCAACCCAAATGGCTATAGTCAA
ATTCCAGGCCAATAGCCGAAAACTAGCACTTTGACATAAAAACTAGAGATAAACATTGAGTGAGAGACTGGGACTACCCA
AGTCCACATAGTTTCTCGAGGTGGAGGTTGGATACTTAAAGTAACTTTGCAGAGCTCTCAACTTAAAAAAACTTGGTTAC
ATGCCCTCTGCAAAAAAGGCCTGGAAAGCATGGTGTCACAGCTCCTGATAAATCAACAATGCCGCAAGCAAGGTGAGGAG
GTCCCGAGAGGATAGCATCAAAAGAAAACTTTGTCTGCCATGCTTATTTCACCCACTTGGGCTAAAAGCAACTCTTAGAC
CAGAGCAGATACTAGTAATGTCACTGCCATACAGATAGAATGCTTTAATGAGAGGTGGCAGGTTGTGTCTCAAGACGAGC
AGCACTTCAATTACCCTGACTTTATCACAATGAAACACAGATCTACATACTCAACACTTTCCTTGGTTGTCTCAGAGATT
TCTTAGCTCCTTTGTTTGCCTTGCAGTTGGGAGAACCAGCCAAAGCCTTAACTGGCTATTGATGTCCGAGACTAAATGAC
CAGATGTGTAGGGATTCGACCTTGATCACGATCGGCTCTCGAAATTTTTACTAGGCCACTTCGGATGACTAGAAACACAT
TTCGCGTGTCTCTAACATAGGCCCCTTGTAATCGTAAGCTGCTAAGCGTGATGGGAGCATCACCCCTCCTCCAAGTCTTT
GTTTGTGGTTGCCATCTTCACCAGGACTCTAAACATACACCGACAGAACTTTGATCGAAAGGAAGATTGACAGGCGGGTG
GGAAGAGTGGTTATTCGGACGACGTCTGGGTGTCTTTCTCTGCACGAGCCCTGCTGAGTAGCCCGAGACTGATGATCCCA
CTCTGGGAGACGGGCTCTTCTTGCTTCTGATTTTGGAGTTGACGAGCCTGTTTGGTGGCGAAGTGCTCCTGCAGGGCTTT
AGCTCGAGCGATCTCTTTCTTATGGCCGAGACACTCGTTGTAATCCTCTACTTGGGCTCGACAGTCTTCCGGAAAATCGG
CACCCGCGTAACATTTTTGGAACTCTTGCCAGAACTGAAAACATCGTGGCCGACGGCCGGTGTAAGAGAATCCCGATGCC
ATTGTCCGGAAGTGGCGAGGGTCGAAGGTCGAAGGTGGAAAGTCGGAAACAGAGGGATGACCAAATGCGCTTGAGAAGGA
CACGTGTCACGAACCCAGATAGTTTGTGATATCTA
>GYJ|c6246_g1
ATTTTAGCTTCATCTCCAACAGATGCTTCTGATTCTGCTCACTTAAGAAAGTTGCATTTTCCATCACCTTCATACATTTT
GACAACACTCTTACACTTTCAATCATTCTAGATGTTTTTGTTGATTTCAGGGCAGCATCCACAAAGTACTCTTCCAGAAA
CTCTTTTAAAAAAATGAAACAATTGACAGCAACATCAAAGCCGTGACGGATTTCGGAA
>GYJ|c25086_g1
GGGGGGGGGGGGGGGGGGTAAAGATTGTAGTGAAAGGTAAAAATTGGGAATCTTGTGATTATTGATATGGTTGTGTATTT
ATTGGTAATTATAATCATTATTATTAACTTATACAATGGTTTATATATTATTGGGTTTACATGGGTAATTTGTTTTTCTT
GAGATATTATTGTCCTGAAATAGATATGTGTGTGTCATTGAAATCTTT
>GYJ|c21222_g1
ACGCCCACCTCCACCACCAACAAAACAATCCTAACCCTCACCTGCAAGCACTACTAACAACAGCCTCTATGTAACTGTTC
TCTCTGCCCACACAAAACCCCAAACCAAACCAAGCCAAATCAAACCAAACCAAACCAATCTATGCACCAGAAACCAGCAC
GCTAAAAGGAGTGAGGGCAGCGCCCGCTCAAAAGCTCTGGGCCTTGTCTCTCTGCTCCGCCTCCGCACCTCCGGAGCCCA
GAGAAAGCTTCCGATTCACTCACTTCTGCTTCTTCTTCTTTATCTTCTTCTTCTTCTTCTTGTTGT
>GYJ|c17081_g1
AGAGCATGTAGGTGGAGCGTGAATATCAAAATTATATCTTTTGTCCAAAATGCGGCTCGATTCATCTTTTTATGGTTCGT
GGCAGAGGAGACCTGAGTCAAGTTTTTTGAAGTGCCACGCAATTGCTTGCTTCCTGCGATAGGAGTAGTATGGTATTCTC
CTATGGGCCTATGAGGACCGGTCCTGCCTCCACGTCGAGCTCTTCCACCTTTGTAACTGCCCGAGATCGTCCGTCCTCGT
CCGTCCAGCCGACTGAGGATTTTCAGTTTCATCGATTTGACATTTCTCGCCACTGACAG
>GYJ|c29467_g1
GGTCGTGCCGAAGACAGTGAAGAATTTCGTTGAGTTGGCACAGAGAGCTGAGGGAGAAGGATACGTTGGTAGCAAGTTCC
ACCGTGTCATCGAAAACTTCATGATTCAAGGTGGAGACTTCACACGTGGCGACGGAACCGGTGGACGATCGATCTACGGC
GAGCGCTTTGAAGATGAGAACTTCAAGCTTCAACACTACGGACCAGGATGGTTGTCAATGGCCAACGCTGGAGAAGATAC
CAATGGATCTCAATTTTTC
>GYJ|c993_g1
TCTGAAATCGACCAGGTCATCCGGCGCATGGAGGCCGAGGCTAATAGGTCGGCGGCAGGCACACCACCACCGACGTCGGG
AGGACCGGGGGGTCGCCATGGGAATGAGTACCGTGGGCACCACCATCCGACGATGCATTACTACCATCCATCGCTACCGA
GCCATCCGCATCATCGGATCCCACAGCAGCATCATCCGAGTGGGATGGGGGCTAGTAATCAGCAG
>GYJ|c25774_g1
GTCGCTCCACATGTTGGACGGAGAGAAGGAATCATTTCAGAAATAGTCGATGATTGATCAGCGATGGCGACTTCTAGTTG
TTTCTTTTCAATGTTTAATTCATCCAGATTGTTTTTGAGTGAATTGAATTGACCATTCATCGAATCATGTGACAAGTTGT
TCATCGATTTAATTAATGAATTGAAGTGATCTCCGAACTGTGTACCCGCACTGTCCACATCCTCGTTTTCCAA
>GYJ|c14414_g1
GGGACTAGATGGCTTCTTAACTGATCATTCTTCAGGGACTTGATGGCTTGACCACAGATAAGCCCATAAGGTTCCTTGAT
TTTTCTACTCTGCATTAGATCATTCCATCTTCTATCTCAATCCTTTTCATTATATCATAAAACATTCTATTAATGAAAAC
ACATTTTCAACACTTCAAGCCAAGAACAACAAAAACAACCAAAAAGTCTTTCTCATCCTTATAACCCAACTAAATATATA
ACCTGATCTTCACCAAAGATTCATCTGCTTCCACTTTTCTGATAAGAAGTAAAATGAAATCAATCACATCTTATTTGAAT
TCCCCTTTGTCCTCACCTCACCAGACCCTTTCCAAAAACAAACCAAAATATTTCTCAAGGTATTTGTTTAACAACTTCTC
CACCAGCTCCCAAGAACAAAATCTTCACACCATCATCTGTTGTAGTATCATAAACAATCCTAATCTCTTCACATACTGTT
CCAGAAGCCCAAATTGCTCTTCTTTCTTGTGGCTTTTGATCGTCAGGATTAGCATAAGTAACAAGATTCCCATCTCCGCC
CTGGAACACGCACTTAGTCTCGCACCCATTTTCTGCTCGAGAGCAAATCTGTTTGGGTAGCCCTCCCAAGAGGTCAGATG
CCCATACCACATTTCCATGTGGACGGTGAGGATGACTGCCATGATGGATCACCAAGTTACTAGTGTTTGGGTCAAGCATG
ATGAATGCAGGTCGGGTTGGACGGCGCGGGATCGGCGGCGGGCTGGCCAATTTGAGCGAGTGGCTGATTTGGTTGGCCAA
GCTTCCGATCCGTGGCGGGATGGGGGGCGGCTGGGATCGGTGGGGGGGAGGTGCAATGCAGATGAATTGGTTCGGCTGGC
GCATGGGCGTTTACATGTTCAGCGGTGTGATTCCCGACGAGCGGATGGCGGTTCGGCAGAGCTAGCAACATGACAGGCTT
ACCCCCAGCTCAAGACCGCCCTTTCTGAATACGTACTCGGATGCCCACAGGAGCGAGTTCCACTCACTCCAAAGGGCGAG
ATACGGTGAGTGATCCGCGACCGTCAGCGTTGCACGGCCAATAGGCACCTCGTCGTCCAGATACTCCACTGGGTCCCACA
ACACTCGTCCGGTGTTCAGCTCGCGGATTGTCAAGTGTCCATTTTCGTCCAGTCCCAGCCGAGCGCCCATGTTGGAGCCC
CGCGAGCCTGAGCTCCATAGCACGCTTGATGTTGAATTGCAAATCACCTGGAGCTCTCCCGAGGGATCCAAACACATCCG
AACTCGATCCAACACGATCGGGTGGTCGGTGCTAGAGAGCGCGAGTTGGCCGGCTTCGAAGGATAGTTTTCGCGATGAGC
GGTCCTCGATTCCTATCAACCAGCATGCACGTCCCCGGACAAACTCCGACTGGAGCTCGCAGTCCTCAACCTGACCTGGC
TGAGAATCATGGAGGAAGGCCATGGGTGGTGCGTTCAAGGGTCCGGGTATCGAAGACAGGTCGCCGGCAAAATGAGCACC
GGCTGCGAGCCGATTTCCTAGTACCTCAAACTCGCGACAGCCTGACATTCCAATTGCATATCCAAATCGACCAGGTCCGA
AAACGTTATCATGCACTTGTCCTCCTTTATTTTTCGAGCACCAACTTGGACACCAAGTTAACGGTCCGATTCCGATGCCT
AATTTGATATATGCTTCAGGAGTGGTTTGAATCAAGTTATTCAATACTCTTGTATTTGTATAATCACCCTCATAAGGCAT
GGAATCAACCATGTTAATGGCACCGAGGCAGTTTTGATTCTTGGCAATGATCGTATTTCCAGTGACAATAGTCCCAGGAG
CGCCAAACAAGACGATCGCGCCATCGGTCGCGTCGACAATTTCGTTTCCAGCAATCAACCCGTTTCGACAGGCGATGCTG
AGTCCATCGGCCCAGGGACCGTTGGGCGCGGGCAGCCCGGCAGGCCCGACTTTGTTTCCGATCACCCGTGCACCATCGCA
AGTCTCAATGACATGCAAACACGACCAGCCCCGGGGGTGGCGGATGATACAGTATTGCACGACCGGATCCTTTGCGCGAT
GGCCGCCACAGGCAATGATCGGGCCCCCGCCTTCGATCCAGCCCTTGTCAGGGCGCCTTCCATCAAATGTGAGGTGAGAA
ATCTTGACATGCTTGGTATTGTGAAACAATACCGCAGTGGCCTCGGTGTCGCCAACGGTATGAATCTGAGCATATAGGTC
CATGTCGGTAGGGTATCCTTCGGTGGCAAGTTCGGCATTGTTGACAGAGATGATGAGTTTGTCTTCAAATTCCCAGATCG
AAGTCTGAGCCAGAAGGACCACGGTGCCGTCACCGCCAGCCTCAAAAAGCGAGCTGAGGTAAGTGGCAGGGGCATTGGCA
AACTGTGGAGGAATGTCTTCTGGACGAAGTGGGCGCTTCAAGTGGGTGTTCATGGTCATGGCTTATGGTTACCTGATGGC
TGGTTGTGATGAGGCAGCTAGTGTTTGAAGCTGGGAAAACAGCTTCGAGCACGATGGACGAGTCAGTTTAAGACGGGTTT
GTAAAACTTTTATTCGGTCAAAGGAAATACGAAGACGTGAAGCCAAATCCGGAATAAAATCTATATTCTCTGCTGGAATA
ACATTGGCCAGTGAGCCAGTGTATTCCTGACGGAGAGAAGCCAGACTGAAAGCCTCACTCAAAGTCTGACTCAAAGCCTG
ACTGAAACTCAA
>GYJ|c20359_g1
AAGACGTCGAAACTCAGCATCAAAAGCTTCGGGGATGCTCCACTCGTCTTCAAAGGCCAAGAATCGAGGGGCTCAAAGCT
GAGCTTGCCATGGCTTGGGGTAAAAGTGAAACAGAATAACACAGCATGTCGAAGTCGCGCGAGAACAAACCTTGGTAGAG
GACATATGTCCCACGGGGGATTGTGGGCTAAAGAGGCCCCTACCACAGGACCGGTCCTCCTACCACCTTTGCTGTATTAT
TATAACCAGGATGCGCCCCAG
>GYJ|c5782_g1
GCGAGGTCACCCTGGTCGACCCGCAAGTGAAGGGGAGGGAGGCTACGGTGCTGGTTGGGCTAAGAGCTCGCTCAGGAAAC
CATTACACATGGTTCCAACAAGATCGGGTGGCTCCTTTGGCCACCAATGCAGATTTTGCAGGTTTTCATGGATTGGCATG
TAACATCGGGTGCCATCCGTGCCGAGCAGTTTTTGATTTTGCAAAACCGCAAGGTTTTT
>GYJ|c27019_g1
GGAGAAACAGAAAAGCAATTAGCCCGAGTGCCTCGCATTATTATCCGGTGAGTAACGCTAGCTCCAAATCACCATGAATT
CTAGCCTTGAGTTGAATCTCAATATCCAGGTTGAGTTCTAGTCGCAGTCTCAAAGTGTCGCTCTTGCCGCCGCTGTCACC
ACCACCTTGCTGGCCGAGAGCACCGCCGGCGACCGACCCGAGAGTGTTTGTGACACCGCCG
>GYJ|c31560_g1
ACTGGCTTTCATCGCTGTTCTCGTCGCAGGTGCGGTCTATGTTTTTATGACCCTTCGCAAAAATGGATTTTTCGTCACCG
TTGAGCCATCTGTCACCACTTCACCAAAAAATCTCGACAAACCGTTGACAGTCTACTACAAATATCATTTGGGACCATAT
CAAAATGTGATGAATGTGATCGGCGAGGCAAAACAACTGTTGGCATCCAG
>GYJ|c25718_g1
GAATTATAGCATTAACCTCCCGACGAATTCGAAGCTCGCATATTTAAACAAGTTAATAGGACAGGAAAGAAAAAGAAAAA
GAAGCTATGCGTCTAGGAAAAAAAAAAAGATAAAGATAAGAAACGAAATAAAACCCCTGTCCGGGCTCTCCTCATCATCC
CCTCCTCCTCCAGTCTTTATTCTGCACAACTTCCGTTTCAGCTTTCAATATCAACCATGATAGTTGCCATTTTCAACCCA
GC
>GYJ|c22360_g1
GGGCTGTTAAGGTGCATCTTTTTGACCTAACTGATTCAATGCACTGTTGCCTAACTGAGTTTCTTGTGGTGTGGAAACAT
GCACCAATATTTCATGAACTACACTTTCTTTGACCAATGAACTCTGGCTTGGTGATCTGGAACCTACATGCAGCTCAGCA
CACACCAGCCAGTAAGATATCAATGGAACAACGTATTAAGCTCTAGCGTTAAATAAACCTCTGTCAGCAGGCTACATGGT
TGGAGTGGTTTGTAGGGAGTTTCTCGTGTCCATGTACATATAAATACCAAATGGAAAATGTTATCAGGAAGACCTAATCG
AGCGCCGTATCACGCTAATGCATCTTGCACTGATTTTCTCCATTTACGTTGCAAATCAATACATTCTTTGAAAATTTCAT
ACTTGACTTTGAGGAGCTTCTTCTCTTTATCTGTCAAGTTCGGCCTCACAGTCGTGCCTGGTCTAGACATCTCAGCCATG
ATCTCCCATAATTTGTTTTTCATCTCGTGACTTCTCTTTACGGCAATCTCTTGGCTGTCGATCGTCTGGGATTGAGCTTC
CTGTGCAGATACGTAGGCAGCTTTCCCTAACATAGCCGAGCCTAAAACGACTGAGGCTGAGTGGGAGGCTGGCAATTGGA
TCGGGACATTACAAATATTCGCCAACAGGCTCATCAAGATATCATTCTTGACCAATCCACCAGACATGAAGATCGAAGTG
ATCTGATGTCCCTTGGCATTCATTTGGTCCATGATTTGTCGGGTCTGCAATGCGATAGCTTCGCAGGTAATTAGGTACCT
CAAGGCCAAATCCATCAACCCCTTGTCCAGCGAGATGCCTATCAACATCCCCTTCATCGCGTTGTCAGCCAAGGGCGACC
GGTTCCCATGCAAGTCGGGGTATAGATAATAGTCTTTGGTGAGATAAGTCAAAAATGGCGCATTTTCATCCTTTTGCGCT
TGCTTCAGAGTATCGTTGAGTAAGACAAAATGATTCACTCCTTTGAGCTTTGCCAGCTCTTTCAATTTGTTGACAGCTGG
ATGGGTATCGATGATGAAATCAAGCAGTTGGCCAGTTGAAGATTGTCCGCCCTCATTCATCCAGTAGCCGGGGAAGATGG
CATGCAGATAGGGACCCCATACGCCAGGCACAAACACCGGGTTGGGGCTCTGTACGATGTGACAAGTACTTGTGCCGGCA
ATGGCACAGAGACGGTGTTGGCTGGTCTTCAAGGTACTGTCCTTCTCGCCTTCCATCTTCGCGGCAACAGTCCCGAGCCA
GCCAGCATAGGCGTCGATTACACCTGAGCCAACTGGGGTGTTGGGCAATAAGCCAAGCTCAGTGGCTGCTTTCTCTGTCA
GTCCTGTCCCGACCGGTTGGCCAGCAGTCAAGATCAGTCCTGACTTTCCAGGTGAGCCGCCAACTTGCTTAAAGTCGGAT
TCAACGAATTCAGACAGGCCAATCTTTTGGAAGAATTCATCATTCCACCCTTTACTGCCTTTGACCTCTGGTGAAACGTA
AGAGCACTTGCAAGCCAATGAGCAGTTTGAGCGTGCGAGGTGACCGGTCGCCCTATAGGTCAAGAAGTCGGGCAGGTCGA
AGAACATTGATTGTTTGAAATACTTTTCGGGCATGTGTTTCTTCAGCCACAACACTTTCGGTATCTCCATTTCCAGACTC
ATAGTCCCTCCAACATACTGCAGCACCGGACTACCGGTCGAGTTGATCAGGTTGGCCTCCTCACGGGCCCGATGGTCTGC
CCAGAGGATGATGTTTCTCTTGGACTCCCCTGTGCCCCAAGCGTCTTGGGTGATCGACATTGGCTGGCCCTCGAAGGTGG
ACACAGCCAAGGAACATGTCGCATCAAAACCGATGCCCTTGACTTGACTCGGATCAACCTTGCTGTCTCTCAAGCAATCT
TTGCAAGCCTTGGCAATCGAGTCCCAAATTTCGGTGGTCGATTGTTCAAATATGTCATGGTTCTGGTCATCCCTGTAAGT
GGTCGTGGGATAACTGGACTCAGCTACGATTTCCCCATCACAAGACACCAAGGCCGCTCGAGCTGATCCGGTGCCAACAT
CGACTCCAATATAGTAATCGCTGCTTTTGCTGTTCTGTGCCATGTCAGTGTTGAGATCTGGTATTGGACAGGGTTGATGG
GTATGAAGTCGGTCTGAAGTGGTTTGAGGTGGAGAATGCAAGAAGCAGTTGACTGTTGTCCACAGGTCACACTCCTATCA
AGGAGCAGGGTCGGTCAAGAAAGCTAAAAAGACTCCTTCTTTTGAGATTTCGCCGGTTTCCGTCATCCGAGTCCAAAATA
CTCTTCGCCAAAAACCCAAAAACCAAAAGATCCCCCCCCCAAAAAAAAACCAAAT
>GYJ|c20323_g1
TTAGTGAGCGCTGGTCGAAGATTGCTGGCGGTTGAGAATTGCAACGTGAAATCGGGTTCGCCATCGTCGTGATCCGGTTC
CCAAAGATCCGAGGCAAGTCGAGCCGAACGGGATAGATTGGGGCGGAAGGAGGAGTATGCCGAAATTAAATTGGAAGGAT
TGATGAGAATGATGCCGAACCGAGTCAGGGGGGAAACAAGAACGTTGAGTGTTGATTGATACTTGACCAGCAGATCCAGC
TTTTCAAACAGACGGAATCAGAGCGGAAGAGAGAATAGTCAGACCAACAGAATGAGTGCGCCG
>GYJ|c534_g1
GAGGTTGACAGTTCAATCCTGTCCAGGGACGATATTTTTAAACTCCTCAGAATGCATCAAAACCCCCTGGTAACAACTCA
TTGCCTACTCAATTTTTTTTTGATTCGGAAGTTTTACAAATGTGCAAATGCGACCCAAAAGTGAGCATCAAAACAAGATG
CCTTTAAATCTGGCTGGAACGCTTGACAACCGCGGTCCTTCTTCGTGGAGCGAAGATGCTTTTCAATTCAATTGCAGCGC
AGGCTTTCATGCTCTTGAGCCGCTACTTGTGTACAACCTAGCAATGTAGTGCAGAAAGATGATCGGCCGAGCAAGTGAGC
GAGGTTGAAGGAAGGTTGCCTGCTAGCCAACGTGAGCCGACTGGCAGGGTGATCAACAAGAGCCAATCGTCTGTTTTACA
GATCCCAGAGACCGAATTCGGCGTATAGTCTACAATCAATTATTGGTACAGAGAAAGTTATCGCTAGTTTATGTTTGCGA
TCAGGAAGATCAGGCTGATCTGAAGTGCGGCCACGACGGCGGTGAGCATTAGCACAATGTCTCCGGGCGTCCGATATTCG
CGTCCCCAGATTTTGTCTTGCTCAGCACTTGTAGCGGGACTAGGCGACTGGGGGAAATGTTTGTCTGCAAAGTCGTGGTT
GAGCCGCCGACGGCGGACGCCTGAGATAAATAGGAGCGCGAGCGCCAGGCCGACGTAGGCCAGTCCGATCTTTGCAAAGT
CCCTGTGAAAGATTTTGAGGATCGCAAGCGCGTACACCGAGCAACTGAGCGCAGTGCGAGTGTAGGCTCCATCAAAGGTC
CGCTGCCTTGCACGCCACTCGGTGAGCTCGTCGATGTCGTCGACCCGCAAGTGACGGCCACGATGACCCCGATAAAGATG
AGTTGATTGAGACGCAGTCCGAGTGGGCCGGAGGATTGCCCTTGAGGCAAGCGGAACAGAAGACACATCGAGGCGATCGG
ATGCCTGGGTTGCACTTTCGATGGCCATCGGAAGCGCGCGGATTGGTGATGATAAGGAACAAGTCAAGTCGTGTGGCTTG
ATGGCAATAAGCACTGCGGGTAATATTTGCGCCACCGGGAGTTGGTGCGAGTGCGGAACAGTGGGAATTAAGAATGGCCA
GCCATTATGGCGGCTGCGAGTTGGCAACAAAGTCAACCAGTCCCCCGTACAGATCACCCGTTCACCCCGTTGCCAGTCAG
AACTCCATTTCATCTACCCTCAG
>GYJ|c7231_g1
CCCGCTGATTTCACTGCAAGCGCTAGCTTCTATCTTGGCTTTGCTATCCATTCGTTGTTCACATATCATCGCCGTTTTTA
GACCCTTGCAAGCAGCCTGGAATGCGTGGAAAGCTTCTGGCTCCGAATTGGACCCATGGCCACCTCAAACGGCCTCAAGC
GGCTTGGGCTCTCCTGAATCTGGCGACCGGTCGATCGCAGGCACGGCAGCTTTGGTCTTTCTGCTCGCAAAGTGAAAGCC
ATGACCGATGGGTGATGTACAGGACGCAAGTCTCACATCACCTCCGAACATACACGACCGGTTTGAGCCCGTCACCCTCA
TCACTCACTGCTTCAAACCTAACGATCCATGAATATCACCAGGTTTCCGATATCACCCTCCATGAGTTGACAGATGCGCT
CGAGAGACTGGTAGAATCTGATTCTCAGCAAGTCGCTGGTTGGGATGTTGATTATTCGAGCGGTGTATTGACTTTTTCAA
TGGGAGGTCAAGGAACATATGTCGTGAACAAGCAACCTCCAAACAAACAGATATGGCTATCCTCTCCATTTTCTGGGCCA
AAACGATTTGATTATGACACGAATTCGCAGTGCTGGTTCTATAGCAGAGATGGGACCCGGCTTAAAGAGCTTTTGTGCGC
TGAGATCGATAACATTTTGGGCAATGATTATTTCTCGAAGATGCTTTGTCCATCTTAGCGATTATTTGGTGCCAATTGCA
CACTATCGGTCCAAATGATAAAGTATGACTGACTCATCAAGAACCTTCGCCCCCATGAGTCGCGACTGGTGTGTCCTTGG
TGGAAAGCGAAATCTTTGAGATCATTGGCCGAAGAGCATTATTTTGGTAAGGTTGCAACGGGAAGCCACTTTAAGCTCAT
GATTTATCAGCGAGCGCCTATCCATTACCCATCTCGCAGATCAGCTAGTCATGTCTCTGTTTGGCCTAAGCTCAACTCAA
GGATTCTCACACCCTTAATAGATGGTATTAATCTTGAATTTCTCCAGCAATCAGAATACATCATCTGTCTTCATGTCTTC
ATTGATTCACCAACCCATCTGAAAGTACCAAAAACCCCTAACAAGGGTCATCACATGTCAATGGATATGTTGAATGTTGA
AATGATCTTTTTTTTGCAGCTCCATTGTGTCTCTAAGCACATGTGTGTTGATAGTTTATGATACCAAATCAAGTAACCTT
TCCATAAAACGGGGTCAGAATACAATTACAGCCTTGATGTTTTTGCTCCTCATGAGCTGAAGTGGCCAATTTGAGGACAT
GTTTTTTTTTCTTGGATAGGTTTAAA
>GYJ|c19504_g1
TTGAGATTGAGATTGAGATTGAAGTTGGTTAGGAGGAAGTTGTTGTTGCTGTTGCTGAGGAGGTTGTTGTTGAGAGGGAG
GGGGAGAGGGGTGAGGAGAATGGTTGTGGAGGTCGAGCTTGGCAGAGGGAATGTCCTTTTGGGGAGGACAGTTTTTGTCA
TTTGGAGCGCCATCCTTTTTGCGCTTGACGCCAAAAAGAGCCATCATCTGGATTGAGATGAAGATGAAGATGGAGATGGA
>GYJ|c5310_g1
AAAAGACTGAAACAGCGTCCTCATAATTAATAGTGTCGTAGTACGCAAGTTCAAAATCCAACAGGTGTGCTTGAAATAGA
AACTAAAACATTTCCAACATATAAGAGAGAGTCATGTTTCAAAACAAATGAAATTAAAACTTCGATTATAAGTGTAGGTT
TAAAATTTTAAATGATGCCAATTTTGTTTGCCACATCCAAGGCATCATAATCTGGTGTCAA
>GYJ|c21267_g1
GGCATCAGATGACAGCACTAGCAAAGGCAGGCTACCACGCCGTGGCCCCTGACATGAGGGGCTACGGAGACACCGACGTT
CCTCTCGGTTTCCACAATTACTCTCATTTGCGTCTTGTGGGTGACTTGATTGGCTTGCTCGATGCCCTTGGTCATGATAA
GGTTTTTGTGGTTGGCCATGATTGGGGCTCTGTTGTTGCTTCACACTTCTGCCTTTTTCGACCAGACAGAGTTATAGCAC
TTATAAATTTGAGTGTCCCATATCGACCAC
>GYJ|c10136_g1
GATTATCCGACGGAGTTGCAGTTCTTGAGTTCGCCTCGAAAAATTCTCTCGACCAACTGTGATCGATTTTTGAGTTGAGG
TCCTGAGATGGGCCTGGGGTTCTTAATGGCAACTTCTGCCGACTTTTCAGATGGATTCATCGTTTCGTTCTCCCTCAAGT
TGCAACTTTTTTTTCAATTTTTGAATGACTGTGCAATTCTTATGCGGCCCGATTCACGCTTAGCACTCACATCTCCTCTG
CTCACCTAGACATCTGAAGACCTACCGAAGTGT
>GYJ|c15846_g1
CTCCATACAAACTCATTCTCTCTTTATTTGGCATCTAATAGATATCTCGGTTTTGTTCAGCAGGATTTCACACAAACAAT
CATACAAACAAATGCTAAAACCATTTGACTGGACACTCCGCCCGTCCAAAACACAGAAAATACTATAGAACCGTAAATCA
ATCAATTAATTTATGATAAAACCAATAAATGAGTTTGATATTAACTAGAGTTTGCGTTCCACTGCCTGACTGGAGAAGAA
ACCAAGATCTCAAACTCCTGGAATGTTTAAACCGAGATGATCTTCTCAAGCACACGTTTGGTTGATCTTGGAGCAGTTCT
TCTGGCTTTATGAATGGAGATCAGGTCAGATCCTGCAGACGGCCGACAGGTGAAGTGGCAGAGCGTGGTGAAGTGGGCGG
AGTCAGTAGAGCAGGGGGCGGGGCTTGTTCACATGTTCATCTTCCTGAGGTATGTGGTCATGTCAAAGACGGGTGGATTG
ACTTTGCCTCCGTGAGCATCTTTTACACCTTTAGCAATGATTATCGCTTTGTGAGCTCTGCCGATGGTGAAGGAGAAGGG
GTCGGGCTCTTTCTCTGAGGTCTTCATCTTGATGTCCATGGTGTTCTGGCCGTCCACGTTCAGAGCGTCTCTCAGCACCG
TGCACTTCCTGCCGGCCAGAGTCACTCCATTGGCGAACAGAGTACTGCGGTCACTGGCGATGATAGCCTTGACCTCAGAC
GCCGAGACTTGGCTCAGCCAGCCGCCCGGTGCTGCCGCCCAAACGGACTCCTGACCCGGTGTGCATCCGAGGATGACCGC
ATCATCCACCCACTCGCTCTTGGTCAGGCTAGTGATGTAGCTGTCCCAGCTCATGACTGCTGCTTTAGATCTGAGTGCGT
CTCTGCTC
>GYJ|c18301_g1
AACAATGGCATTATAATTAAGGAAACAAATATTATATCTATCATAAATTATTGAGGTCTTGTATTTTGGCGCAAAGTTAC
ACCATGCAAGTACTTTGTGAACCCATGGAAGCTTAATTTCCCATCAGTGCTTCTGATCCAATCATGCAGAACTGAATGTG
CAGTTGACGCAAGGTTCATTTCCCGAGCTAATTCCTCAACCGTAAT
>GYJ|c18322_g1
GAAAATGACTGGATGAAAATCAAATTGATGATTAGTTTTCTCGAACCTCTCTACAAGGCAACTCTTGTTATGTGCTCAAC
TGAGTATCCAACCCTGAACTTGGCGCTTCTGATGTATATCTCGCTTATCAGCCATGTTGAAAGGGCCACCATGCAATACA
ATGCACATCAGCTGCAGGAACCTGCTGAACAAATGATTATCAAATTAAAAAAATACTTGGGCCTGAGTTTAGACAAACCA
GGCCCAGTATGTGCAGCTCTTTTGGAT
>GYJ|c13754_g1
GATTCATGCGCCCATCGACCTTCTTCCCCCCATTCGCTATTCCATATTGTCATTACCAAGACACCAATTACAGCGTCCCC
GGAGAGGTTACGGCCATGTCGATTGCTTTCGGAAAACTTGAAAGCCACCCTTCCTACCGATCGCTCAAGGATGCTTGTGA
CAAAGTTCCCTCCCAGGCTGCTGCCTTGCTGCACGCATTCTCGGACTTGACGGCTGCACAACAATGGGCAAACTTGCACG
TACAAGTTTATTCGCCAGCGGAGTCGACTTGTTCCCATTTTGTTATTCTCCGAGGCACCCCACCCTCCTCTACCCAGGAC
CCAAAGAAAAATGAGAGATTTGTGTATCCGATGTCGCTCCATCAGCCCACTAATTTCAAAATGTGAGCGTCCCGTTTATC
AGTTTATAATACCCAGCTTGTTTTTCCAGTCATCACATCAACTTTGAGCAACTGGCGCACCGAGGGCCTCACCTACCTCC
GAGAGAGATGACGAAAACTTGGCAATAAGCGCTGACGCACGCAAAACGATAGACTATCCCAAATCTTCAAATCTCTAGAT
TCCACAGAATCACCCCTAAAGGTCCTGTTAGCCATCGTATCCAGCGATTCATCTATTGTATACTACGAGCTGAGCGATGG
TATTGTTTCTCCAAAGGAAGTACCCGAGTGATATTGAAGCAAATAATCTCGTCTGTCGACTTGCAAGGGTTGACTCTCGA
TACCCCAGCCAGTGCTTTGACCTCGGTTTACTGGCCCGGCCAGCTGCTTTTGATCTGAGGTTTCCTCACCCAGCCCGCGG
TCACTGGCCTGAGAACTGCTTATGGTCATGGTTGACTCGTAGCAATGTTCTGTCAATCCGTTCTTGATCAAGAACCATTC
ATTAAGCATACCTGGAAAATTACAATTTAACATGGCTCATGCTAGGTCTTTTTCTTATTGTTGACCTCAATGCTATGAAA
TCGAACCCTATTTAAGATTCCAA
>GYJ|c24432_g1
GAGAAAGTGGTGGGAATCGACCTTGGGACCACGAATTCGGCAGTGGCGGCCATGGAAGGAGGGAAGCCTACGATTGTTAC
GAATGCGGAGGGACAGAGAACGACACCCTCTGTGGTTGCTTATACAAGAAACGGGGACAGGCTTGTTGGGCAGATTGCCA
AACGCCAAGCTGTTGTGAACCCAGAGAATACATTCTTTTCGGTAAAGAGATTTATTGGGCGGAAGATGAACGAGGTCGAC
GAAGAGTCGAAGCAGGTCTCTTATAGGGTTGTTCGTGATGAGAACGGG
>GYJ|c8847_g1
GTTCATGGCGAGGTTGCTTGCAAGCAATTCATCATAGTCGCATTGAAGCAAGATTGGAAAAAGATCCTTAAAGTGAAAGT
TTCGTCATATACCACAAACTATAGTCGCTTCATGACTCATGCCTGATATGCCAGAACAATTTCTTTTGAGAAATCGAAAA
ATCTCCAAGTCCACACTAGAGCCCCTTATTAATATTGAAGGCACTGTGGCGAAGGCGAGCTTGTGGGCCTCCTAGCGCTC
GTGAATTACCTTCTCACACGAGAGGTAGCCCTGAGATGTGTTTCGCTGAAAGGCTGTTAGGCCAGAGGTCGCCCAACTCC
TTTAAATTCAAGAGC
>GYJ|c14694_g1
AGGTTGGTCGGATGGAACTAGGAAATGTGTTTGGCTGCTGGGATGGCCATTCAGTTTGTCGATCTGAGCAAACATTATTA
CGCAGACGCCATTGCAGGTATGGAGGGCTACAGCCGTCCCATGTAGCCCGAGATTTCTACCGGCGCGTCCGAACCTCCGA
AACCGTCTTGAATTTAATCATCCGGTCCGTTTACATTACAAAAGACAAACTGCGGTCTAACTGCCTTCCCAAGAGTTGGA
GGAAAGACCACTACACCTTTCTCAAGCCAAATCTCAAATAGCACCACTACATCCCGCGCGACAGTCATGGTCTTTCTCAG
CTCAGCCAGGCTGGTGACCGGCAGAGCGTGTCGGATGGCCATGCATCACACGAGGAGCCCGCTCAGCTCAACCGCGCTCC
ATCTTTCCCCAACGTCCCCAGCCAGGCAGTCTGGTCGATCAATCACCCACCATACCAGTCGCCAATCCGACCTCGATCTC
CTTGCTAGCCCTTCCGGTCCCCCCTCCAGCCCTCCTGGATCCGGCGACGCTCTCCATGCCGTTGTCAGCACCTTCGACCT
CTTCTCGATCGGCATCGGGCCCTCCAGCTCACACACTGTCGGTCCGATGCGTGCAGCCAAGATTTTCGTCACCGATCTCC
AGAACGCAGGCGTACTCGGTCGCGTCCGGAGACTTAAGGTTGCCTTATATGGAAGTTTAGCAGCGACGGGCAAGGGGCAT
ATGTCACCAGAGGCGCTGATCGCGGGCTTTGAGGGCCACAGTTGCGAAACTGTCGAGACCGACTCGATCCCGGTCCGCTT
TGGTGATGTTTGTGCGCAAAAGGAGATCGTGCTGGGTGCGGCGCTGGGGGACGGGCCTGGGCAGCGGGTCGCGTTTGATA
TCGAGCGGGACATGGTGTGGCTGTGGGACCGGGTGTTGCCCCAGCACCCGAACGGGATGCTATTTTCTGTCTACGATGCT
GAAGGTGACTTGTTAGCTAGCAACACGTACTTCTCCATTGGCGGCGGCTTCGTCGTCAACGACCAGACCCGCTTCGCGGG
CGAGAACCTCTACTACAAGCAAATCAACAAGCAGCTCGCCGAGCCCATCCGGCTGGACCCGTTCCACAATCACTCTACCA
AGCCGTTGCTTGGCGCGCCAATTGATCAAGATCCTGTTGAAGCAGGGTTTCCCCAGAGCCCATCTGCCCGCCTCCCACCG
CTCCCATTTCATAGCGGCGATAGTCTTCTGGAACTCACTCGGAAGCATAACCTGACAATTGCTCAGATTGTGTTCAATAA
TGAACGGCAGTTTTTGAGCTCAGAAGAAATCCGTGAAAAAATTCATAAGATTTACCAGGTGATGGACGATTCGATCAAGC
AGGGCGTTTGTTCTGAAGAAGAAGTCTTACCCGGCGGGTTGCGCGTGAAGCGACGCGCACGGAACCTTTATCGCAGGCTT
CACCGGGGCTTCTTCCCGGCGGTCTCGGACATCTCCAGCTCACCCGCCGTGCCTCTGTCATTCACGCGCCCAAACACGCT
GCCACCTACTGACGTCCCTACAGTGTCGCTGCCACGCGACGCAAATGCGACGGTCGAGCACCGCGGCGCGTGTTCAGCCC
CACTCGTCATCCGCGGCCGCTTCGACCATGAGTTGCCCCCCGTGATGCCCCGTCGAACGAGCTTCCCTTCGATTGACTTC
CTCTCTTGCTATGCTATTGCCGTCAACGAAGTCAACGCTGCAGGCGGGAGAATCGTGACTGCTCCAACAAATGGTGCAGC
TGGCGTGATCCCATCGGTGTTGAAATACTTCCTCGAGTTTATTTCAGAGGATCCTGAGCGGGACACGATGACATTCTTAC
TGACGGCAGCAGCGATTGGGATGTTATATAAACGAGGGGCGACCATCAGTGCAGCTGAAGGAGGTTGCATGGCAGAAGTC
GGGGTGGCTTGTTCCATGGCTGCCGGTGCCTTTGCTGCTTGTATGGGAGGGAGTCCGGAAGTGATTGAAGCTGCTGCAGA
GATTGGAATCGAGCATTGCTTAGGCCTCACATGCGACCCAATTGATGGGCTAGTCCAAGTAAGCAGGCCCCATCTTCGCT
CCACCTCTGAGTATTGTTTGCTGCACTCAGGTCTACCCACCGAGCTCTGAACGACGCGTGCCGTGCAAATGGGGAGCGGG
GAATAGATTCCATGTATCGAAAGAAACGCACTCGGGGCAGTTAAGGCAGTGACGGCAGCCCAGCTGGCGCTTTCTGGGGA
CGGCGTGCATAGTGTTTCGTTGGACGAGGCTATCGCCGCTATGAGACAAACTGCTAAAGATATGTCAAGCAAGTATAAGG
AAACTAGTAGGGCTGGACTAGCCACTTCAGTGAAAGGAGCTAGGATTTCAGTCATGGTACCTGACTGCTGAATTAAAAAC
CAAAAATACCTGAGTAGAGTTGCATAGTTTTACACATGAGCTTACAGAAATGAATTGACCAATATACCATTTTGTGGTTG
ACAGTTGTATGTGGATATGTATACTTTTTTTTCAAGAGTATGAGAAAGAGATATGTTTTTTGAATCTTTGACATTATCCC
ATGTAAGAAGAAAATGGCCGCAGGTGA
>GYJ|c13632_g1
GGGCAAGTGAATAGTTCAAGTAGTTAACTTCCTTAGCCAGTATTTCTTAAATTTTTTTTACACCCTTTTTACATAAATAA
AGGTACTATAAAAACTTTACCAAACCTAAAATAATTTTACAGAGTTTATTATTCATGCCATTTGTGCAGCTAAACATTTG
TTGGGCCTTCCAATCAAGTTACAAGCCTCACACCCCCAACTCCACTCCACCCCACAAACACAAACATATATTTATGTTCA
TGTGTATAAATTATTATTACTCTTATGACCCTAATAATCACAATCACACACAGACCCTCTGTTCGAATTCTAGTGTTTTT
TGTCCCACCTCCCCTAATTTTGCTTTTGGGTATATATATGTGTGTGTATGTGTATGTATGTGATTGACTATTGATTAACC
AAGATAAATAAACCAAACAAAATAAAAAGACAACAAGAGATAGACAAAAAAGAATGAAATGAACACACAAATGACCAGCT
GATGTGATTTAGAAGAAACCAAGACATCCACACACACACACACACACTTTACTCCCTGCTTTCAACCCATAAACACATTA
ATTACTTTCAACTGCACTAACGCAGGGGGGCTCATAAGCTCAGAAAGACCACTAAGCCTTCTGAGCTCTTTCAAGTACCC
TGACCCGACTCCTCAGCTTTCCCGCCTCATCCTGCGCCTCTCGAACCTGTTCCAAAAACCTCTCCCTTTCTTTCCTTTCC
CTCATTTTCACCTCTTCCATTTCCGCTACCAAGTCCTCCACCTGTTCCCTTGCATCTTTTAGTTCCTGTCTCAACTCTGC
TGTCGTCGCTGTTGACGCCAGCGTTTTGGAATGTGTCTCCCGTAGTGAATCTAGCTCTGATTGGAGACTCTTGAGTTGCG
CTTGTAGTGTCGACGTTTGTGACTCACTGCGACGCGCTGTCATGTTCGCTTTCTCTTCACTCTCCATCAAATCATTGACT
TTTTCCAACATCGCAGCTGATTGAGTATCAGCATACTCTAGCCTTTCTTCCAACTCACGAACCTGCTGCTGATACGTTCT
AAGAGCCTCTTGTGATTCGGTCACAAGTTTCTGTGCCCGGAGTGCATTATTCTTATGTTGATCTTTCTCAGCCTCATATT
TCCCAAGTCTCTCTACCAACTTCTTGTCACTTTCAACAATGAGCTTGATTTTCTCTACAAACGTCTCGACCGAGTACTCA
TTGTGATTAGTCTCGTCCGCATGCGTCGGCGTTGCCGCACGTTTACCAAGCCCAAATAGGCCTCCGAGTCCGCCCAGCCC
GGCTGCCGCTTTGTGCGGCTGCTCGTATGCGCTCCGAAAGCTCGCTAGCTCGCTCTCTTGCCCCACCCCCGCACGCGCAT
CTAGGTTGCTAGGGAGCGTCTTGTAGAGCTCCCTGAGGACCTTGTCCGTCCCCATGTGCGCTTCCGCCTCCTCGAGCCGC
TTCTGAGCATCTGCCAGCTCCGCCTGGACCGCCTCCATCCGTCCGGTTTCCGCCACGCGCCCCTCCAGCTCACCCACTTG
CTGCTCCAGCTCCCCGATCCGCACCTCCAACCGCTCCCGCTCCTCGGCATGCACCCGCCGCGCCTCCTCCATCTCTGCCC
GCAGACCCTCAAGCTCGGCGACCAAACCAAGATGCTCCTTCACGCCCTCTACAAGCTCCTCGACAACAACCGCCCACCCC
GGACGCATCGCCGCCGGCCCCCCGAGTTTGCCAACAAGCTGGCCGAGACCGGACGCATCGCTCGATCCGAGCTCCGCCAG
CCGGCCAATGAGGTCGTCCCACTCACGGCTGTGTGCGTCCGCGCGCTCGGCTGACTGGCGCACTCCCTCCGCCGCATGCA
CCGCGGCCTCGGCACGAAGTTGCATCAGCTGCTCCTCGAGATCGATCTCGCGCGCCTGCGCTCGGGCACTGAGCTCCGCG
ACCTCGGCTCGTAAACGCGCAGCGTCGGCCTCTGCGGCCGCGCGCTGTGTCTCGAGCCGAGCTCCGGTCGCACTCAGCTC
CGCACGCACGCGCCCCGCCTCGCGCGCCCGGTCCTCGGCCTCGCGCGCGCGCGCGACAATGGTCTGCTGTTGGCCGGTCC
CGCTGGCGCGTTCGCGGGCGAGGTCCGCACGCAGCGCGTCTGCCTCGACGCGCCACTGCTCGCTGGCCTCGGCCTGCACG
CGGAGCTGGGCGAGTTCCTCCGACAAGGCGACGTTGCGCGCCTGCAGGGCATCTGTCTGGACACTACTAGCCTTTGAGCG
CGAGTGCTTGAGCGTGTCAAGCTCGAGCTCGAGCATACTGAGGTCCGAGGCCTGCTCGGCAATAGTGGCCTCCTTGGTAG
CGAGAAGGCTCTTGAGGCTCTTGAGCTCCTGTGAAATTGCATAGGATTGGCCCGTATCAATGAGGGAAGGGCGCGAGGGG
GTGCGAAGCTGCTGGTTGTTTGCAAACAAGTGTGGGCCATCGAACCGGTCAAAGGTGAGCGCGGTGGAGCGCGAGGAGCG
GTTCGTGGGCGCGGGGCTGGCCGAGCGAGGGCTGGGGACAGGGCAGCGGGACGAGTTGTCGAGAGGCGAGTTGGCGGGGG
CAGGGTGGATTTGGTGCTCGAGCTTCTTGAGTCCAAGCCCAAGGACGGCGGCGAGGTGCTGGAGGAGCCGGGTGCGGGAC
GAGTGGAGCTGGCCCTGGAGCGCGTCCTTTTCGGCGCGCAGCTTGTCGAGGGACGCGTCGGCGGAAAGTAGGGCCTGATC
GGGGGGGTCGTCTGAGGGATCGGGGGCTGTGGCGCGGATGATTGAAGTTGCTTCGCGGATCTTGAGTTCGAGAGAGATCT
TGGAGTTGAGCGAGTCTAGTTGGTGCTCGAGCTTAGCCAAGTGCTGACAGGGATCAAGATGAGCACCAAAGATGGGGAGC
AGGACGAATAAGGGGACTTCAAAGTTGTACCTTTTTGAGCCGCTCGACACGATCGTACGAGAGCATCTGAAACGAGCTAG
ACTCGACGAGGGCCTGGGTGCAGAGAAGCTTTGCCATCATGTCAAATTTGAGACCGGGGGAATGAGCGGAGGTAGTAGGG
GAGGAGTTTGAGATTGAGACGGGGTAGGTGGGAGTGGAATGAAAAGAAGGGGGGGCATGGTCAGGAGAATTAAGGATGAT
TGAGCGCTTTGAACGGATGAGGGAAAGCTGATCGAATTTTGAAGGGGAGACAGAGAAGGGGAGAGTGGAGGGGAGATGAT
GGTTGAACTGGTTGAGGAGATGGGCGGTGGAAGAAGAAGGCTGAAGAGAGGGGGAGGGGTCAAGTGGGAGGGGAGGAGTA
GGATTAGAAGAAGAAGGGTTGTTGAAGTTTTTGAGAGCACGAGAATGGAAGAGAGGAGTGGGAGGAGGAGGAGGAGTCAT
GAGAAAAGAAATCAGAGGGGAGAATGAGAAGTGGTTGGAGACGGTCAAGGAAGAAGGAAGAAGGGAGGAGGGCAATCGTC
AATCTGCGAATG
>GYJ|c9507_g1
GGTAAATCCATTTGGTTTGATAGGCCACCAATGTGGTATTCACCTAGGTATGCAGTCAGGACACCACCAGTTGTTGCTAG
CTCGGTTTTCAGTCAGTTAACCACCAATTGTTGCTAGCTGAAGCTGTAGAAAAATCATTAGCATACTAGTACTTTCTCAA
TACTAAGCTGTTACTTCAAAGTCAGTCAGCAGGGTTTGAGCTTCATTTCTTTGTCCCAAATGAAGTAGTATGCAAGAAAT
GATTGTCCATGGAATAGCTTTTTGTGTTGACTATGCATTGAATGGCGACCTGGTCCCAGTATATTAACCTGAGTTTGTCG
GCCACCCATATGACGGTGAGCAATGGATGGGTGCATTATCGATATGCAACCCTGGAGCTGCAGTATGACCATCATTTTGA
CTCGATTTGAGGGGCAATAAGCATACGGTGAAATACGTTTCTAGTTTATGTCTCACAGTGGTTTACCTCCCTGAGCCCGG
TCTGACACTCCGTTGTAGTAAGCCGCCAAGGACGTGCCAATCACCGTTTGAATTTGGTTTCTCATCAATGGGCTGAGTCG
GAATTGGTTGATATCCATTGGGCTGCCTAGGTATGAGCACTAAAGCAAATCTCGATCCTTTGTAAATCAGTGAACCCGAA
ACTGACGTTCATGAAAGCCACGAGGCTGGCTGCAACATAGAGAATCTTGACCCGTATGTTGACAGGACGTTGATTAATAT
TGGAGCTTGATGTCAAGACAAATTAATGTCAATCTATCCTCTACTTGATAAAGGGTGCTGAGCGACTTGGATGAGCATTG
GATAAGTGATGTTGTATGTCTTGATCGGTACCTGGTGGGTAATGTTGTAGATGTGGTCAAATCAGACCAGGTGGCCAGTC
ACCTATTCTGTATATTCCTTTCGGCCCTTTTGTTAAACTTCACCCATGTAGTTGATTGAACAAGGTGCGACAAAGCAAGA
TGATGCCTTACGGCCTTGAGGCTAGAAAATTCTGACGTTTGGTTTGTTGCTTCTTGGTCCCCACTGACTCGGCAAAATGG
ACGCATGACTGGTCGAACTATCATGTCCAACAGCAGACTGCCACTCAACCAGGGCGCGAGGAAAAAAACCCGGAATTTTC
GGCAATCACTGCTTGATTGAAACTTTGATGTGGCACAGGCATTAAATGAAGATCATTCCTTGCGGGGAATGCCATCCGAG
AGCATTTTAGCTGAACGTGTCGAGGCAAATACAGCAACTAGTCGAAAAAATTATCGACCCTGAACCCAAGTTGATAGCAA
TGTTTAGAAAAGACTTCGGGCTGAAGAAAAATTTACTGAGGCGAAAGAGTGTGAGGCATCCCAGTCCAGCCAGTGATAGA
ATAATTGGGATAGCAAGCAGTTGCTGGCTGATTGAGCCGTTTGAGACCGCAATGAACGGTTCTTTTGGGAACACAATGAC
CGGTTCGGACGGCTCTTTTGACCTGTTCCGTTGATTGAATCCGAGGAGCCTGAGCAGCGATCTTGAAGCATGATAAACCA
TTGATTGGACAGACAATATCAAAAGCACGCCACGGGCTTTGCTCCTCAGTCCCATGACCAAGGATGTGTGATTCACGAGA
GTTGAGGTGTCTTGAGAGAAACATAGTGGCCTGACAGCACTAGGGAGTAGTG
>GYJ|c22195_g1
GGAGACTATGGGAGGAGGAGGAGGAGGAGGAGGGGGAGGAGGAGGAGTAGTGGGACGGTGTTGCTGGGCGAGTTCGATGG
CCAGGGCTTGGTCCTTTTTCTGAGCGGCAAGAATGAGACAGTTGAGGATCTGACCAGCATGGTTACAGTCCCATATGAAG
ATGACGGGCGGGCCGACCCAGGTGAGGATGTCAGCGAGACTGATGGGAATGTACTGGGTGTAGAGCTTGTTGAAGACCCA
GATCTCGCCAGTTGGAGTTGGTTTTGGGACGCCATGGCCATTGTAGTAGACCAGACAGCGGTCTGATTGAGAGTACTTGC
GCAGGCCGACGAGGGTCTTTTTGAATTCCTCTGCATAGACGTCGGGGTAGGTCTTGAACTTGACGCGGGCATGGGTGGGA
GCGAGAGACTCAAACTGTTCCTTGAGCCGCTTTGCGATAGACTCGAGCACGGATTCTTTTGGAAGCAGTTGAGGATCGGT
CCAAGCCTCGAGTCTGGGTGCAGGGTCAGTCTTTACAATGTCTGGAGGATCGAAGCCGAGCCGGAGACAGAGAAAGAGGG
CCGCACAAACTGTTCTGTGTTTGAGTGGCTGGGACCAAAAAGGGATCTGAGTGAGGAGAGTGGGATTGATGTTTTTATAG
GGAGAATTATCCCAATAAGTAGCATGAGGGAGAGCGAGTGCGTTGAGATAATGGGGGAAGAGGGAAGGATTGTCGAAGCC
GTGCCTGAGGAGAGGCTGTTGGCGGGCATTTGCGAGTCTGATGAGTTGGAGGGGGATGGAAGGGGCGGAATGGACGAGAT
TGTCATCGAGGAAAGAGGGGGAGGAAAGGGAATCGAGGTCAGATTGGGAGTCGAGGTCCAAGTCTTCTTGGTCGTCCTTG
TCTGAGGGAAGAGAGGTAGAAGAGTTGAAGGGATAGTCGAAAAGGTTGAAGTTGTTGGAATGAGGATGAGTACCAGGGGG
CTGAGGGAGGAGGATATTTTGATCGAAATGGTTAGGGATGGGATGATGGGAAGAAGATTGCTTGAGAGAGGAAGAATGAT
TGAGGGTGTTGAGGAAGACCATGTTGAAGGGAATGAGAGGTAAAAGAAAGCGAGAAAGTGGAGGAAAGAA
>GYJ|c27399_g1
AGACCTTTATCTTTGTACTGTTCATATAATTTGCTCAACTCTGTGTAATTCGAATTGGTCAAGCCGCATTGTGATGCGAC
ATTTACAATCAGTAGGACCTTCCCCTTGTACATGCTAAGATCCACATCATTTCCTTTAACATCCTTGACGGTGAGCTCAT
GGACAGATTGGGGCTTCTGGGATTGGCTAGCCATTGTATGTTCCGATCTCAAACTACACAGCACAGGCCTTGTTGTTGAA
GAAGCGT
>GYJ|c31720_g1
AGCCAAAGAGTCTTCCCCTTCCATTACACTCAGAAAAATGGAACGATATAGGCCTCGATTATGGAAATGATCCACTAGCT
GAAGTAGATTGTATCCGCCAGAAATACCAAAGTAAGCTTTAATTTGAGAGGTGCTCCATGAAAGGTTTTCTCTTCCTATT
TTAGCTTCTTCTATTGCGTGATGAACCAATGCACAAGAAGAAATATGTGCACCCG
>GYJ|c5104_g1
GAAGCTTGTCGACATCACCAAGGACTTCGAGCTCGAGGAGACCGAGGATGAGAAGAAGGCCCGTGAGGCCGAGGAGAAGG
AGTATGAGAGCCTTGCCAAAGCCCTCAAGAACGTCCTTGGCGACAAGGTCGAGAAGGTCGTTGTTTCTCACAAGCTTATC
GGCTCTCCTTGCGCCATCCGTACCGGCCAATTTGGTTGGTCCGCTAACATGGAGCGTATCATGAAGGCTCAGGCTCTTCG
TGACACTTCCATGTCCTCGTACATGTCTTCCAAGAAGACCTTCGAGATCTCGCCCA
>GYJ|c26132_g1
AGCCGATCGAATCCTTCGTGCCGATGAACGGCTCGTCGAAGTTGCACTGCTGAGCACCTCCCGCTTGGAGCTTCTCGATC
TCTCTCGCACTAATCTCACTGCCCGCCAAATGCAGATTATGTTGAAACCATGCCAGAAGCTCAAATGCTTGTCAATTGAA
GGAAATCAATTGGATGACCACGTGGCAATATGCATTGCAGAGAATCGCG
>GYJ|c15276_g1
GCTTGATGTACACAATACATACAACATAAGAGAATTGTACTTTCAATTTATAGAGATTTCCCTGGTATGAAATGTCAAAT
TGATAATACCAAAAAAAAGCCAGAAACTCATCCTAGTTCCCTGAAGAGCCTTTGACTGACTTCTCTGGGAACTAGGTGAG
TGAGATGTTTAGCTTAGGGAGAGCCTTTGATTGACTTCTCTGGGAACTAGTTCTTTCAAAATAGAGTGTTCGGTTCCATG
AATGCTCTCCCATGTTCTAAGAATATGATCTGAATCACCCCCAACTCTTTCTGTCTGCTGTCTCATCTGGTCTCGAGTTT
TTCCTCAATTGTTCCATCAGGTTTCTGGTCTCCGGTTCAGTGAAGAGCTGCGGCTCTTTCACATCCCTGCTGCAGATACA
CATATATGCTCTGCCTGCTCGTACCACAGTACACCACCAATAAAATTGTGAGCAAGTTGCTTGTTACTTTCTAAATAAAA
GTCCCTGGTCTGATGTTATGAAGGACTTGAACATTTTTCTCATAACTTACTTACATAAAAGCTAGGTATTACTTGTGCGA
AATCTATATCTTTTTTTAGCACCCTACTTGCCAGAAATGTAATTTGGGCCAAAACGCTCTGAACAGCCTACAGAGAGATT
GGGTAGTTTTGCCCATGGTCGAAGACATATAAAACCTAATTTTCGGTTGTTGTTGTTTTTGGTAAGGGACCTTAAGGAGG
GCATGCCGCAGGCCTGTTAAACTGGCTTCAGACTATACATACAGCACAAATTGGTGTTTTCAATCGAGCATTGTCCTGCA
CCATCGCGTGCTTCAGCACAAAAAACCGCCACGAGAAACGTGTATCAACCTCAAGCCGTCAACGGACGTGACCTTGAGGG
CTCAAGTGCTTTGCCGAGTACTGGTTTCCCTCCCGAGCGCTTGTCGCGATGGACAGTGCATCAGTGGGACATTGATATGT
TTGTGCGGTCGCTATATTGCCGACTTGTTGAGTTACAGCGTTCTGCAGTCGTGAGTCTGGACCTCTCTAGACATCAGCCG
TGCTGGACTTTCAATAAACGAGCCCTTTATCTGGTAAGGAAGGACGAAGACATTCGCTTAGCATAGACCAAGCCGATCTC
AATAGCACCATGCCTGCTCCAATCTTGTGTAAGCCAGTCTCGGCATGAACGATTGGGGGAACCTCCCTCATCAACATCGT
TCTCGGGCCTACCTTCTCGCTGACCAGACTTTGAGCTCACCCTAGCTCACCCCTTTCTATGCAGATTAGGCCAGTGTCGG
CTTTGACTGTAATATGTAGTCTGATGTATACCATGAAATACGCACGAAAAGTTTTGAAAGCCAGTAGCCCAAATCCACTC
AAGTGTCAGAAAATCGTTCAGCTTTTGCACTTGTTGGTACCTACGTCACAAAAAACTATTGTTTGTGGATTTTTAACCTG
GGTGAGTTGCTATGAGCCCGCGGCATATGTAGAGGCAGTAAAAATCCTAGTAGAGGATGGCACGTAGGCATAGGGGGTGG
AGATGGATGTGTTGGCAGGCGCAAAGCTAGGGACATAAGACGCGAAAAAGCGGAAAAGAGAATGAGGTTGTAGCCAAGTT
AGAAAACTTAATAGCCTCCCTCACCATTACACCCGATCTTAATGGAGGGGTTCAACTACATCCAAGACAAAAAATGGGTT
GCTCAGCATCAAACTCTTATGTTCATGTCATTTGAAGTATTTTGAGAAAAACCAAATTCGAAGGATCTTTGTTTCCTTAT
ATAAACAAGGTGCATCCAGATAGATGTAGCTATTGAATGGATAATATTTTGAGGGCTCTAGCTTCGTGAGACCTTAGGCA
AAAGGAATCTCACCAACACAAATGAAATCAGTGATCAACTTCCCTGGGTATAAGTCATGCAACCATTTGTTTTCATAGCC
TGGGACCGGATAGTTGCATCATTCAAACATTCAAAAGACTCGATCCATGGTCAGATATCGTCGCATGGCACAAGAGCTTT
GGATTTAATTATCTAAAACCCTTGTCAGGTCAAGGGAAGATCAACATAGTAAGGCAATATGACTATAGTGTATATACAAG
CCATGTCTAGCCTTCTAACTCGCCTTCCTCCCCATCGCTTTTCTCTGCCAGCTTATCCTGTTTCGTTTGACCAGTTTTGG
GTCGCTTTGCTTCACGCTCCTTGATCGTTGGTTCGTCTTTGCTTCGAACTTCGGACCGATCTCGACTTCTTGCCCGTTTT
TCGGGCACATCATGCTCGTCCTTCGAAGCTTCGGGCCTATTGTCGCGTAGAGGACGTTCCTCATCTTCATGACGACCACC
GCGTCTTCCGCCGTCACGATCGTCATGTTCTCTGTCCCTCCGTGAGGAACGGTGATGCCGAGATCCATGTCGATCTGAGT
CATAATCTTTTCTGCGACGGTCCCGGTCATCCACTTGCCCGCGACTGCTCGGTCTGTCTCGCTCGTCTGCCCGATCGTTA
CCTCGGTCTCTGGCGTCTCGGCTTCTCAGTCGGTCACGGTCCTCTTTGCTTCGGTTTCGATCCCTGCTTCTAGGCCTGTC
ATGCCCGTTTAGCTTGTCTCGGCTAGTAACAACGGCGTTGTGGTCGTCATCTAGGTCATCTTCCCGTACCAGCTCATTAG
CTTCTATTTTTCGATTGAGGTCTCGGTCTTTATCTTTGTCATGGTCTCGTTCTTTCCCATGGGTACGTTCGCGGTCTCTG
TATCGATCATTGTCACGCTCGTCGCGGTGATCGCCACTGCCTCTGGGAGATGAATGCATATCTTCAACCCGATTGCTACG
AGGTGATTGATGTCGATGATGTTTGTCATCATCCAACAAATCTTTGCGTCTTCTCTTGCTCCCCGAGATCACGCTGTCGT
CATCATCAGAATGCTGCAACGGATTCTTCTTTTTTGATTCTGACCGAGAGGGCTCGTCTTCTTTCCGTCGACTTTTCCTG
TCTTCTAATACAGCCTTTTCTTTCAGACGTTCCATGTACCGCATGTAGGCTTCTTTTCGGCCTTCATCCTGACCCTCGAG
AAGTTTGAATTCTTGTAAATCAGAAAATCGATCAACAGCTTCTTCATAAGGGGTGTCGATCTTGATCGACGGTGATAGTT
TTTTGAGTGCATAACGCAGGTCTTCGATCTGATTGCGAAGACGCTTCTCAGCGCGGCGCTTCTCGTCTTTGGCGATCCGA
TAAGCACGATCATGGAGCGCGAGAAAAACTTGTTTCAACGCTGACTGGTCGAGCTTGTGAGGCGTCAAATCGGTCGGCAG
CCACGACGCGAATTCCTCAAACTCTGTTGTCTCCAAAACCGTCTGCCGACAGTCAGCCAAAAGGTCTTCAACAATCTTTT
GCCTCTCCTCGATCTCAACATTCAGATCGTCCACGATATCCCAAAAAAGATCCAACGGGGAACTCCCAGGTTGACCGAGC
ATGTTTTGATAACGCTCGTCGTCCTCAAGAAGTGGATAAATTTCTTTCCACATTGTCCCAGCTTGGATTTCACCTGCGAG
CTTAAGTTCATGTAAGAGCTGGATGTACGCAGCTCGAGTTTTGCGACAGGACCTGCGTTTTTCATCCTTTTGTTTGGCCT
TGAGCTCCGAGGCCTCTTTTTCTGCACGTTTGACTTCTTCTTCAAAAACGATCAAAATGTCAAGATCATCCATCCTACGA
AGATCTTCATCCTGCTGGAAATCTTCGCTTTGAAGGATGGCTTCTTGTGCTGTTCGCCATTGGATGGTTTCCAGTTCGCC
TGGCAGGTGCAATTTCTCTTCGTGAGCCCGGAGCAGAGCGGTCAATTTTTCCTGCTGCCGTCCTCGAAGCTGGTTGGCGA
GCATGGTGTCGCGTTGACGGAGTTCGGACAAGTAGTCTTCCCATAACACCTTTCGCTCTTCATCGTCCCGACACAACTTC
CACACATCTGGAGCTCGCTTCTCGATCTCACTCTTGAGTCGGTCCCACGTCCACCATAGCTTGGGTGGCGCTCCAGGAAG
CTTGGTTTCTGCTCCGTTCTCACCTACAATCGTCTTCTCATCTCCAAGGCTATCAAGACCGGCTTTCCAGCTGCCACGAA
CCCGGGCAATGTTTTTCTCGCGATTCTCTTTCTCACGCTTTCGTTCGTTATCGATAAACTTTTCCCAGGCCGCTTTCCTA
GCTGCCAAGGTATCAAGGGCCTTGTAAAGAGGTTCAGTGATGATATCGCGCATCGTCTGTTCCCACGTCCAAGTAGGATT
CACTCCTTTCAATCGGAGTAGACCGATAAATGCACGTTCGGCATCTTCAGGCGTCTTGAAGTCGGGCATCGGCACCGAAG
GCTGGACTGAAGCTGGGGCAGAATGTAGAATAGAAGTTACTGGTCGGGGTGGCAGGCTAGCCACTGGGGGACTATAGGCT
GCAGGAGCGCCGGGCGCCATTGTGGAAGCAGGCATTCCTGGTCTGGCGGGCGGAACCTGTGCCGGGAGCGGGTTAGTCTG
GGAAGCAGGAACAAATGTAGGATGCATGGGGGCGGGTGCCTGGTTAATCGGGTGTGGAGCTTGATTGGCCAAAGATGGTG
CTGGACCAGGAGCAGAAGAAAGCAGCGGAGCCGGAGCCGGCGCCGGGGCTGATGCAGCTGCCTTGTCGATAGCTTCGCGG
ACAGCATCAGGCAAGGTCCAGGTGGTCTCTTTGGTGACGGTGTGATGCCAGTATTTGCGGCCTTCGGCGGTCTGGTACTC
CTTCCATGGAGTCGATGCCAAAGCCCGTTCGGCAGGTGTCTTTAAGTCGTCGGGCCGCTCCCACGATGATGTAGCGGTTT
GTGAGTTGTACCAATACAGTCGACCGGTTGGAGACCTGTGTTCAGTCCATGCGGAGGCCATTTTAGATGGGCTGGTTGAG
GGCTGAATAGCTTCTGGAAAGCAGCTTGTTGCTGGAAGGAAGTAAGCCAGCAGGTTTCTGGTGGTTGAGCGCGGGGGAGA
CGCGGAGATCGGTGAGAAATTAGAACCGAGAAGTGGG
>GYJ|c20210_g1
GTTGAATAATTGGTTTGAATGATGTCAAAGTAGATTATATGAGATTGACTGGATACATATTCCAATGTTTCAAAAGTTAA
TGATTTTTTGGGTTTGTCAAAGTGTCTTGTACCGCAAGCTGCCATCAGTGAGACTTGAAATGTGATCTGAAGACCCTACC
AATGTATAGCCACACAAATCAGGTGAGTTTAGAGCTGTTGAAAATAGTATGTAAGGTTTGAGATAGGTTTTACAGCAATG
GATTGATGTAAAGGTGTCAAAAAGGTAGTAAAATGAGCTGAGG
>GYJ|c20072_g1
GCCACTTTAGCTTGAAGATCTGGGGTAAGGTGGTCTTCTAGAGTGATTACCACAGGATAATCAGATGCAGAAAAGGCATG
ATCCTTAATAGACTTCAAACATTTAATGAGTTCAACTGGAGTGGTCAGCGTCCTTCCATGAAGAACATTGACATTATCTT
TTGTGGAATTCGGCCAGATATCCAGTTCAATTACTCTAACACCTCTCTGCAATGCTTGTATGATTGGG
>GYJ|c15622_g1
CCCGAAGCTCCGAGTGTTGGGAGAAGAGCCCGGTGAACCTTTTCTACCTGATTTCATAATCTGTAGGTCTTGGACGAAAT
CGGGCTTCCCTTCTTCCCCAACGAGTTGATGCGGAACTCGGCCCGAGACCGGATCGAGACTGACAAAGACTTGAAATCGT
TTAGTCACTCCATACTCGGTACTAAACCCTCTAATTCGCTCTTTGTACTCGGGTCTTCTTTCCGAAACAACTCCCTCAGG
ACCGGTCCTACTCCCCCTGCCTCCTCTCACAACTGGCTAACACTCCTTGCCGGAAGATGTTTGTCTTGCGGTTTCATGAC
CAGAACCTGCGCTAGGACTTGCTGACTCGGGTGCAGGCGCATGAGTATCCCGGACCGTCGGATGACTTGTCGACGGGTGA
GATAGGCACTTTAGACACGCGTTTGTTCCTTCGTGTCCATCAGCTTTTTGGTGCCTAACTATCACACAATTGATGAGTTG
GTCACGAAAAGTCTCAACCCAAACAGTCATAAGATTCTCGTTCAACTCCTCATTGCATTTTGAAACAACATACGCCTAAG
CTGTGTGATAAGCTGGTACTTGCAGTCCCTCCGCTCGACGTGCACCTCATACATACTTCGAACCACTAGAAGCACATACG
AACTATCACCAAATGAAACGAGCTTCCTCCACGATGAAATGGCAACCCGTTTCCTTGGTGATCGTTTTTCTGATCGTTTC
AATCATGTCAACTTGCTCCGGCTCATTTCTCAAAAAGTGGCTTGCGCCGGAGGCTGAAATGCGATTGGGCTTCGGTGAAA
ACCTGCTTAAGAGTAAAAGGAACCTAAATCTAGTGCAGGCCAACTACGCCACAGATGGAAAAATTATTCTTACAAATGTC
AGGCTTGTCACAGGGAATTCGCATATCAGCGTTCGCATAGTGAATAAAACGAAAAACAACTCAAAGGACTTCACTTTGAA
GTATGCCGATCAGAACAAATTCGACATAAACCAACTCCAATGGGAAACCGGGGATCATCTCATTATTGAATACCATGGCA
GTTGTCAGCCCCCAAAAAAGGGTAGCTCCAGCTCATCAACCCTCTATGCAGACACTGACTGAGTGATTATTCAACGAGAC
TGGGATTGAATGAGACCAACTTCTCGTATCAGCTTTTCAACAACCAAGGTGCTCTCAGTCGAGAAATTCTTCCACAGTTC
TTCACTCTCTCTCTTTATACCTTTCTCAGTTGCTTTCATGTGTTTGAAAACAGAATTCAAGGTGCATTGTCAACAAAGAT
GAAAGATGAAAGAGGAGGAAAATTGATAGGGGTGTGATATTGAAAATTTCTTCCACTGCGATATTGCCCTGAGAGAGAGC
TTTGTCATGATTTTGGCCACGGCCCACAAAATTTTGTTAAAGCTTCTCTCACAAAGCTT
>GYJ|c4566_g1
CACACACACACACACACACACACTTAGACACACATATACCTAGAGACACACACACCACACAGACCACACCAACGACGCTA
ACAGCCAGGAAACACCGCCTCGAAATCTCCAAACCTCTTCAACCTGTACTCACACCCACTCAATTCACACCACTCCTCTA
ATGCCGCCCTCGCAAATACCACAAAGTCTGACATGCAGTCTGGATCAGACTTATCAATTGGCCAACAGAACCTCCAGGGC
TTATCAATCGATAGGAGCGAAGGACTGTGTGTCCGTCTGCGAACCCTCATTGCCTTGGTAAGACTGTTTAGTCGGTGCAG
AGTCGGATTCTTCACGCTTGCTGGCATGCTCGTAGATGAGGGAGAGAGGATTTGCTGAAAATGCATGTCTGCTTGGAGCC
ACGATGTCCGCGAGAACTCCTGGTTTGACAGGAGCTTCTTAAATCGCTGGAAGCCCTCTGCCTGAGCCTTGGCATCTGTT
GCATTGGCATACATCTGGAGCACCATTGGTCGCTCCGCCTCAACCAGTCTATCGAGCAGCAGGCTCTCGTACATCAAAAT
GAGTCCAAACGCAAGATTGATGCCCGACTTTCTCGCCATGAGCTTGGCAATCTGCAAAAAGCCCTGCATGCTCTCCCACT
GGCGACACTGCTCGGCCCGTCTGCCTGCACCACCGTTGGCAGCCCGGACAAGGTCCGAGCAGAGAAAGGCTTGAGTGAAG
AGCAAGAGAGCATCAACGCTCTCAATTGTCGCGAGCCCGCCGAGCCGGACGATCTCGTCCGTGCTGAGGGCCACGCCACC
ATCGGCGCGAGCCTCGCGGGCGAGGGCAATCTGGTGGTGCTGGCTGTCTGAGAGCCGCTTGAGCTCCTTGGCCCGCTGCT
CGTATTGGTACCGGACCCGGTCAATCTGCTCAAACAGATAGTTCTGTGGGCCCCAGCCACTCCAGTCGACTGAATCGACC
CGCTCCTTTCCTTTGCTGGCAGCCACGGCGTGCTCAGATATGGGCGGAGGCTCCTTGACGCGCTCGCGGCCACGCTCATG
CTCACGATCAAGCTCGCGGTCCGACTCGGGGCGCTTGTCAGGACCAGGCTTGTACTTTGTTGAGTTCGCTTTCGGGGGCG
GAGAGCTATAGGTGTCGGGCGAAGCTGAAGAAGAGGCAGCAGGTGGGGGAGGAGGGGGAGCAGGGGAGGGTTTCTTTAAG
ACTGGCTCGGGGCGAGAGGGTTTGGAGGGGCGGGATAGAGCAGACTCGTGGTCGCTGAGCGGGGGAGGGCTGGGAGGGAC
TTGAGGCCTTGAACGGTCATCTTGAGGCTCGAGGGAGGGGAGAGGGCCGTAGTGACGAATATAGTCGAGATTTGGAGTAG
TATCATCGCGGTCGGGATTGGGAGACCAAGGGGGAAGATTGTGTGGAAGGATAAAGTGCTTTCTGCCAGAAAACTTGCTG
AGGATTTTATAGGCATTTCGCTCGTGTTCGGGAGACAAGCGGCAAGGAAGTCTGATTGTCCTTGAGCGCCACTTGCCAGA
GGAATGAAGGTTAGATTTGAGGGGAGAGTGAAATTGAGAAGAGCGAGATTTCTTTCGGGAGAGAGAAGAGTCGAGACTGT
TGGATTGAGAGATTGTAGTGCTCGACATGGCTGGGCCGGGTTCGGTTGGGTTCGGTTGGGTTCGGTT
>GYJ|c27051_g1
GTGTTCTCAATACCTTTGTCCTGGGTCGGTTGCTCTTCTCTTCCCCTCGCCTTGCCTCATGAAGACACTCTTGATTATTC
TTGTCTACCCCCACTTTCTCTCTCTCTCTCACTCCTGACCAATTGATATCGATTCCTAACCAAACCGTTGCCTTTTTTGT
TTTTTTTGTTCTCTCTGTCTCGGGTTCTATCATAGCTCGTTGGCCTGCGTGAGTCAGC
>GYJ|c32576_g1
TGGAAAGGGTGGGGGAGAGAAGTAACAGAAACAAACATTTGAGTGGGAAATTTGATAATAATCATCAAAATGATAATCCA
AGAGGGGAAAACGAGAAATAAATCAACATAAATTATTACATCCTGAATGGGGGCTCTTATTCAGTCTTTCATGTAGTTGC
TACGCTTGAAGCCAGCGGCCGAGATGCCATCGTCACCGATGATCTTGCTCTGATGCTTCA
>GYJ|c13270_g1
TGGAATGGAAGCTTTACTTTCACATGACCATGAGCCAATGCAGCAGTAATGACATATCATACTCATAGTTTTTGTGAGAC
AATCAACTCGACCATTTTCCACTTAAGAGCTACGGATAGGGAACTTTAATGTATTTGCCATGTCAAATAGGCACATTATA
ATTTTTGCTTCAATCAAACAAATCTCTGGAAAAATATGGCTCTGCAATCAAATCTACATTTTCTACAAAGCTTGAAATTC
ATAGAAATCACTTCATCCGATTGATTATCAACGGTTCATGTTACAAAAAAAAGGGACAAAGGAAGAAAGCACAGGATATA
AAGGCCTCAGCAATTCCCAAGCAAGACAATTGATATGTGCTTCATGTCGGCGAGGATTCCAGCTTCAAGAGGCTCAACTT
GCAAAGGTAGATTCTGATTCTTCGCATCGGTGTTTCGAAAAGAGATGTCGAGCATGCAGGATTGAAGAGAGATGCTTGAC
ATCGGCGATTGGGCGGTAAGTGGCTAGGTTATTACTCGCGCCCAGTGAATTGAGCAAATTTCGTGCTTAGAGGCATGCAT
GACATAGTGTTACAAAGGCATGGATGTTGACTGTTTAGAGGTTAGTTCCGAGGATAAGGGCCTCTATCGTTTCTTTGATC
GCTTGTTTTGAGACTTGGCTTTAGATTTAGACTCTCGCTTGCGTTGTTTCTTTGCCCGGTCGATGGTTCGCGTCGCTTTG
CTTTCATATGGGATTTTGACAATCTTCTTTTTCGGTTTTTTGGTGTTCGGAGACGATGTTGTGCGTGAGCTAGAAATGCC
AGCGGATTTGGTTGAGGGATTCAAGTGAGTTGGGTGGAGTGTAGAGGTGGCCTGTCCGTCTGGGTCGAGAAGAACCGAGT
GGTCTATCTCCATTGGCTCGACTGTCACTGTTGTGTTTGTCTGTCCAAGTAACTTGTCCTCCGATTCTTCAACAAAGGTC
TCAGCCAGTGGGTTAACTAGCTTTTCTGTCTCGATTGAAGAGAACGCGTCGACTCCGTACCACTCAGCTTGCTCATCGAT
CGTCTCTTTAACTTTGGCTAACCGAGCGGCCTTCAACTGCCTTCGGAATTCTAGCTTCTCTTCTCGGGCCCTTTCGACTG
CACGTTCTTGGGCTGCCGCTTTGGCCGCTTTCTTTCGGGCCGAAAAACCTGTCAAATATTGATGTCTGGCTGATTCATCG
TAGACAGCAACCGGTAGTCGCGTGCCCGATTTCCCAGTAGGTTTTTTGGAAGGGGCGGCTTGCTTGCGGCCGCTTCGCAA
TGCAGATCGTTGCTTTGAATTGGTGTGTGGCATATTTCAGGGGTGCCAATCGGATAACGGTGTAGGCACAATTTCGACAG
GATTCGACTGATGGCGGGTCCAAAGCTCAATGGCGGTCAAGAGACAAGGGTCAGTGAATAGACCTAGAAGAACTAAAACA
GG
>GYJ|c6645_g1
GGGGGGGGGGCAGCTTCGAACGTTCATTATCGAACCGCTTGGTCGAGACTGCTTCATAGAACATGCTTCGACGCAATTTC
TGAATAATTTTCACTACATATGGCCATCGTTGGAGGAATAATTGGTTCATAAAACTTGGTTCTCGATGTAATTCCTGAAG
ACCTCCAACTGGGGCCTCCAGCCGTGTTTTTCTCATGTCAGGACTCTCAAACGTGCTTATGTTGATCGTATTCTCGACGT
CTGAGCTAGGCGCATGGCGGAGGAGACATCGCGGGGTGGTTTCATCGATGGAAAACTGATGCATGCATGCATAGATATCG
GTACCTCAGTAAAGGAACAGCGAGCCACAAGGACCGGTTGCACGGTAGTAAAAAGCGGTGCTGTGAGAGGACCTCCTGCT
GTGTTGCGCTTTAGCAGATTTGGCGACTCAACTCCACTTCTCGATGGCTAGAAAATGGACCTATCGGCTGTCTTCCACAT
CATGTTGCCCCCCATTCGCATCCAGATATTTCGCATGTCCAGATTGTTCCCTCTTTACACCTTCAATAGTCTCATCATAT
TGATCATACAGGGCTCCCCGGGATCGCTATCTCGGAAAATGTGGGTCAAATCCTGGGTGACAGCTTCAATTGTATGCTTG
CTAGCAACACACGCGGTAAATCAAGTGAACGCCCTAACATGTGAGGCATGCCAGTCAAAACTAGATCAAAGTCCGAAAAA
ATTACGCCTGTGCACCACTTCCGTCAATTGCATAGAGCATAACAGGTATCAATACCCATGTCCTAAGCCGAACTACTACC
GCGAATTCTCATGTCCAAATCCAGCCTGCTCGGCACCTCCCTTTACTTGGCCCATGAAATGCAAAAGTGATCACATAATG
CATCAACCCTGCAGGCGTCCCTGCCCCAAATCATCCAACAGTGGGTTTTATCAGAGATCTTAATATCACCTCTCCTCCTT
CTCCGGTATTTTTCCCAACCACGTCTCCAAGACAATGGAAAAGCCATCATCCTACAACGCTTCTCACAATGATCACCTGT
GCCATCCAACCAACCGCTTCGTCCCCTTCCCGGTCCTTCACTCGCACAAGTGATTCCAGCTCCAGACAACGAACAACAAT
ACCTATCGCTGCTTCTCATGTGGATTGCCTCATACGATTCGCCCTCTCTAGTGGACTTGTTCTGGAAAGCTACTACAACA
GGTCTCTAAGGAATCTGATAATCGCTCAGAAAACCATTTCTTGTGATCGATCTGTTCAATCCTCTATTACTTATAACTTA
GGTTTTCTTTTCAATTTCTTGTCTATATTCTTTTTTTGAATCATACTGTCAAATAACTTACCTAGTTTGCTTTCCTATAT
GCTTAAGAATCATGTTCGAGACTGTCCAGTTACTATATCTTTTGAAAATCTTCATATCAAAACTTTGAAAGTTTTCTTTT
TTCGCATTATCGATATGACATTCCACGCCTACCAGC
>GYJ|c4606_g1
AGAAAGAAAGATGGTAAAATATTATCTTCCAGAGATGAGAAAAGCACTATCTGTAATTCTGATTATAAATGTAGGGTTAA
TTGAATCCTCGTTTAAGGAAATCCCTGCACTGGTATCGTTTGGAGACTCGACTGTGGACGCGGGAAATAATAACGATCTT
TTCAGTTTGGCACGGAGCAATCATGTACCTTATGGAAGGGACTTTCCACAGAAGAAATTTACAGGCAGATTCTGCAATGG
TTTGCTCGTTACAGACTACCTCGCAGCATCAATGCTTGGCCAGATATCACCAACGTTGGGGTTCTTGAATCATGAGGCTC
GTGGAGAGAGGATTGTTACGGGCGTTACATTTGCTTCTTCTGCATCTGGGATCGACGATGACACTGGAAAAATCTTTAAC
GTTTTAAATTTAAG
>GYJ|c31466_g1
GGGGAATTAAGCCTCCTCTGGAAGTTTAAAAATCCAACAAATCTCTAAAATTCTCCAGCATAGATAATACTAGCAGACCT
TTTTTTCCCTTTGTGTAGGAAGAGTGAACCCAAGGAACCTTAGACATGCAACCACAACAGGGAGAGACTATTGGATATTT
TGTGTTTTAGATTATGATAAACAGTAATGAGTGGATGAGGTCAAGTAACGATGTGAGCAGTGGGGATGTGGATTCAACTC
CTCATGCCTTCCTACTTCCTCTCAAGCTCTCATCCTGTTTGACAATCATATCAAGACATAACCCTCTTACTGTGTAGTTT
TTCCAAAACGTTCAAGGAATGAAACCGAACTTGAAGAGCTTCAGAAGGAAATTCATTCATGAAAGTAAGAATACCAAATA
AGAATGAACCACAAAAAGAACCCAATCTTTTTCCTGTCTTTATCAATGACTGCTTTTGTTAAGTTATCATGATGCCTTGA
TGGAACACTCAGCCGACAGGAGCTAACTGTATATCTTCTAGACCATTTATTGTCTACCCAATGAACCAATCGTTACTTAA
TTCTATATAGACATATGTACAAGATAGCCCACTTCATCTTTGTCCAAGGTGGAGTCGCTGCCAGATATTTTGTCCAAGAG
ATACAGATTTTTGAAAGATGCTATCACTAATACTTACGAAGCTTCCCTGCGCTGACCATTGTTTTAGATGCAAAGCCCTC
GCTGGCCCGGTATTAAAAATGACCCATCCGAAATCAAAGTACCCGAAAAGATGAAGACCATTTAGGTAGTACTATTCGAG
GTATTTTTTTTTTCGATACCGTGCTACTTTTAAAATCGTCGGACCTCCTTCTTTTACATGAATGCAAATTCGGCCCTATT
GACTTGACAAAAATTTAATCCACGCCAAGTAACTCTTTGCTTAATTTCCACTTGTAAGTCTGTACCGTAGCTTCGTAAAC
AGATTTCATGTCTCATAACGGAGCTTGCATCCATGGAAAGGCCCACTGTGAGAGGAGCCAATGGCGCCGTATCAAATTAT
TACACCAGATAGCTATCAGTCTTTTCAGAAGAAAGCTGGTACGACCACTTTGACTTGGAACTTTGCTGAGTTTTGGATAG
TTCCCTCTTCCATTGCATTTTGGTTCGGGTAGCGTGGAGGTCAGAGAGGGTTAAAGTCCCCTCGACAGCAC
>GYJ|c9024_g1
ATTCCCATTCCCATTCCCATTCCCTTTCCGCTTCTCTTTCCGCTGCCACTACAGTCTACCACTTTATCACCTTTTACCAC
TTCTATCACTACCACTGCCCCACCACCATTTTACCTGTCTTTGCCCCTACTCCCTACTCCAGTCTCCGCCTGGATAGCCA
GTGATAGCCAGTCTTATTCCACTTCTCAACCCTTCCCAGCCATCTCACCAGTCCAGCCCAACCCAGTCCATCCCATCCCA
GCTCAGCCTCGACTATCCTCATTCCAGTAGCTCAATCTCTAATCCATCCCGACTCCTTTGTCATCCCTCAGACGCTAGAT
TCCAGACTCTAGTCTCTAGACTCGACCACGTCCCTCTATTTTCTTTCCCTTGTATCCCTTTCCTTCGTCTTGGATTTGTC
TGTATCTCTACCCACCTTCTTTGATCAAGTCCTCCTCTCAATTCCTTTCCCTTCATCCTAATCGTTGCAGATTCCCCTCT
CTCTCTCGCTCTCGCTCTTGTTTTACCTTTATTGCAATTATGCCTTCGTCTACCAACTCGCCTGTCCTATACCCCGCCAT
CGTCTGTCCCCTCCCTCGCCGCAGCCATTCGCATCCCTACCACCACTACCATCACCTCGCCCACCTCCACCACCATCACT
CCCATCACTCGTATTCCCATCCCAGAAACCGTCGCACGCCATCCATCTCGAGCTCTCCAACCACCCGTCACTCCACCGCT
ACCCCTCTCTCCCGCTCCCCCTCGCTAAGCAGCCATCCTATCGGGCTCCCTCCCACCTCCCCCCAGCCCTGTCCCGAAAA
GGCCTTATCCAAGCTTGCTCCCGAAGATGATGTCCTCTCCGAGTTCCTCTCTCTCTTCAGTCCCGCCTCACCTACCCTTG
TCGCCATTTCCCCTTCTGGCCACCCGATGCCCGACCACGTCGACGGGCCAAAGGTCTCTCCAAAGCCCCCCACTCGTCCC
GTTGGCCACCGCCCCCCGTCGTCGCAGGCCCGCGCCCGTCTCTGGCTCGGCGCGGCTAACGAGCAGACGGAACATGTCAG
CTGGATCGTCTCCTCACCCATCTCGCGCTGCCATAACCCGCTCCCGCGCCACGCCGAGCTCGACGCACTCGCTGCAAGGC
TTGCCGAGCCACTCCGGGGCCTTGCCCTCGACCATGCCCCCGATTCGCCCTCTGAAGCCCAGGTTTCGGTAAATCTAAGC
CCCCCCAAGCCCGCTGAATGCCAAGGTCTATCTGCGACCGTCGAGAAGGAGGCTGTCGTCCAGTGCGACAAGGCCCCGGT
GGTCGAGTGACGCTCGACCCAATATTCGCTTCCCTACTCGTCTATGAAGCTCACTTTTTTTACATGATGTGACATTGATG
CTTCTAAGGGCTATCTTTTTTTGAGTTATAAATAGGTTTAACTGCTTCTACGATTAATTCTATATACTCATCAAGTCTCT
CTGTTGACCATAAGATTTTTCACTATTTTTACTGACTACTACTATACTCTAGAGAGAAAAACCTGTTATTTTTAAAGGTT
TCTTGGTTATCATATCTCTTTCTCTCTCTGTTACTCTATCCGAATATATCATTCTTTGTTTATCCCTTTTTTTTATGTGT
GGGTGAATGTGTGGTGATTATAAGGAAGTGTGCTGAGTGGTGTGTATCCCACAGTGGTACTTTTGTTACTACTGGGGTGA
TTGATAATTGATATACTATATACTATGA
>GYJ|c14939_g1
AGCATAGCATAGCATAGCATAGCATATATCCAGTCCCATCTTGACTCCACTCAGGCTGACCCCCCGCCCCACACCCCTTT
TGGTTCTCTCATCCTTTCCACCATCAAGAAGAATCTGGCCCTGGCTCTTTCTCACTTGAGACTTGACCAAGCCCTTGCTC
GTCGTCTGGCCATTGTGCTTGCTCATCTGATCCATCCAAAGCTGCTTGCTTGCTGCCATCCAAACAGGCCATCACTTGCT
TGACTGAGCTTTCCAGACCAAGATAGCAAAGTTCGATCACCATCAACTCCATTTTATCCTAACACCACCTCCCAGCCAGC
CAAAACATCAACACACACCGTCATCTTCAACCAAACCATCCTCCAAAGCTGGATTCCTATCACTCTTCTCTCCCCGCCAA
TCCTGGCCAAAATCCTTCTCATTTACCAGCTTCTCATGCGTCCCCTGTGATCCCAAATGCTCTGACTCAGAACAACCAGC
CTCTTCGTCGTGCAATCTATCAAACCCATCGGGCAAAGTCAGCCAGTCTGGGCACCCTTCCCAACCTCTCCCCACCCTCG
CCTGGTGATCTTTCGCCGTCCTCATCTTCTGTCTCCTCGATCGACAACACCCCTCTCAGCCCTCCCCTTCGATTGCTCGC
CGTCGCCGATCTCAATCTCAACTCACCCGCCATTTCCAACCAAAGCTTCCCTCAACTCCAAGCACACATCGCCTCATCTC
TAAACAACAACAATCTCAACAACAACAATCCTACCACCACTATCACCAATAACAACCATAGTATACATACTTACCATACA
AACCATCATCATCATCCTTCCCTCTCCCGCTCTGCCCTTTCTCCATCCTCCTCCCTCTTGAGCTCTGGCTACGGCTTTGC
CGACTTTGCTGGTGCCCTCGGTACCCGGCCTGAGATCCGCAAAGTGAGTGATATGACCGTCATCTCCAACGATCAATCTC
AATCTTCCACCGATACTGTCACCCCCGATCAGCAAAACCAAGACCTCTGCCGATCAGATTCTCAGCAATCTCAAGATAAT
CTGCTCCTTCCTGAGGATGATGATAATCTAGACCTCAGTCACCACCAACAATCACTTCAACACCATTCCTCTGATACTCC
GCTGGACCGGACTGTTCCTTCTGTTTCCGATTTCCATTCAACTCCTTCGAGCTTGCCTCTCAATCCCAATCCCGACCCAC
AAAGCTCCATCATTCTTCCCGATCATGATCGGGCGCCAGCACCCTCGACAGTTGGCCAGGATCATTCAAACCATTTATTT
GCTTCCTCGGGCCTGATCACCCCTTCCACTTCCTCCTCCGGGCCTGCTTCTACCAATCTCTTGCCTCAGTCCAGCCAGTA
CCAATTATCAACTTCTCATTCAGAGCCTATCGGTCTCCATCACCATTCCTCTCCCCCTTATGCTCCCCTCTCGCTCCAGC
TTGCCGCCTCTCCTCCTCAATCTGGGCCCCAGTCTCATTCTTTACAGCCCTCGATTCATTCTCAGAGCTCCTCTAATGGA
CATCTCGACCCAGACCAGCCTTCTTCGTACCGCTCCGATTTTGCCTCTGTTTATAGCCGGGCTCCCTCGGCCTTGTCCTA
TGCCGGCCCTGGCTACCCTCATCCTCCGATCGGTGCTCACCACCGTCGCAGTCATAGCAAGCCCGACGGTCGGAGTAATG
CTTTTGCCACCCCGTTCATTGGCGCCACTGCTACCCATTGCGGATCCTCGCCTCATACAAACCCCCCCTCGTCCCCCTCG
GTCGGCACGTCCTCCTCCCCAAGCCTTTATCAGAGCCACCAGCAGCATACCAGTCCAGCTACACCGCAATCGTCCACCCG
CCATCGGCTCAGCTTTTCTTCCCAACCCGGCTGCGGATCCGAGTCCGTGCTGGTATCTGGGGGCAATCGCCACCGATCAT
CGTCAACTGCGACATGCCCGCGTCGACTTGCTTGCGATCCGAAGCACCGTTCGGCCCTGATTGTCGCCGGAGGAGCCGGT
CCAGGCGCGCCAAGCTTTGGCGTTGCGGCTGCCGCAATGGGCCTCATGAACCAGACCGCGTCCAGTAATGGTCCCCACAA
GACTTCGCAACCGAGCCACACGCTTGAAATGTTTCAGCGTGGCCATTCGAGGATGGATAGTGCAGGTAGTAGTAGTAGCA
ATAGTCACACTGGCCAGATGGGCTTCCTCGACCTGGGGCGTCCTATGGATCCTATGCACTCTCATCCACCACCGCCGCCA
TCGACTGGTGGATTTGCAGCTGGGGCCTCGTTTAGCTTTGGGAATACTAATAACAGCGGGAATAACAACTTGAAACGTGA
CATGTGTGGTGCCGGCAATGCTGGTGGAGTGGTCGGCGGCCCGATGATGGGCCCGGGAGGTGGTCCGATGGGCCTGATTC
CGGCCGGAATCAGACCGGAGTTGATCAACTTGAAGGATGGACCAGATGGGCCAAACGGAAAACCTGGCTACCCATACGTC
GTTCTCATTCGATATGCCATCCTTGGCAGTCCAAGAGGAAAGCTCACGTTGCAAGAGTTATATGAGACGATTATGGATCG
GTTTCCTTATTATCGTACGGCCGGGAAAGGGTGGATGAACTCGATCCGACATAATTTGAGCTTGAATCGGTGTTTTGTTA
AACAACCGAGACATATCTTAGACCCCGGTAAAGGTTCATATTGGACTGTTGATCTAGATGCTGAATTATCAACCTCGCGT
GCTCGAGATCGAAAACGAGCCAGTGGGGGGTCAAGATCAAGCATCGGGAGCATCAAGTCTTTGAAAACAAACCGACGAGA
CAGTCTGACAGGCGACCCCCGATCCCCGACACTTGATGAGCTGATTGGGTCGTCTCCCAACCGGATGCTATACATGTCAG
ATGATGATACTGATGATGTTCATGTCCAGCCGCAAGGCGGCTATGACCAAGATCCCCAGTCGCATCTTACAGAGGATGGC
GATGGGGATACGATGATGAAGACCGAAGAGGTGCCCTCGCAGGGTCTCATGGCACCTTCAACACCAATCAAGCCGCCCAA
GTCTACCCGGTCGAGCAACAAACGGGGCTCCAAAACCCCCAAGGTCAAACACCAAGGACTCAAAGTACAGATCACCGGTA
ACTCGGAGCTTACCGGCACTCAGGTGGCTGCCAATCCCAGTTCGCCGTCAACACCGGTTACTCCTCATCACTTGTATCAA
CAGACCGAGTCGTCATCTTCAGTGACAAATCTGCTCCAAAGTCCATTTCAGGGGGGATATGTATCAAGTCCGCCTGATAC
GATCGGCCGCACGATACCGAGGTCTGGATCGCCTTTGAGAGGTAGCGCACAGACGCGCTCGCCATTAGTATCGATCATTC
CATACTCTGCTGGCGCACGTTGTCCGACTACTGCAGCAACGACGAACACGTCAGGCGGCAGTCAGATTGACACCAGCTCT
TCGGCCGCCACTTCGCCCTACGCTCTCAGCGCTGGTCTTGGGGGAGCTTACCAAACCTCGTCTGCGGGACTGGTGAATCA
CTGCCGAGGCAGTGGAGGGCCAACGGCCCAGTTCTCGTATGGAAACCAACCGAGCTCTGCTTATCAGCCGGGCTTCAGTG
CGTTTGGACCGCCTGCGATGCACCATCATGGCTCGTCGGGAGGGATGGAAGAGCGTCAACCGGCTAGTGCAGGACCGTGG
CCCAGCTCGTTCCAGCAGTCGTCTTTCCATGGCACCCCGATGAGGGTCACGGGGCACCATCAACCGAGCCAGAGTCACAG
CGGAACTTACGGCTTCCAGGCCCACTCGACCATCGGCGGCGGCAGTGGGGGCTCGGAACCCGTCGGCTTTCCGATGTCGA
CTGGGTCTGGTCACGGCACAAATGGGGGAGGGGGGATGAGCCACGGGCAGCAGCCGCAGCAACCAGGTCATCGGTGGAGC
CCGAGACCGATGTCGGCTCAGTCGTGCACAAATCATCAGCACCAAATTGGAGGTGGACCGACGGTCAACACAGGAACGGC
AGGTTGTCGGACGCCAGCGTCAAACGAGTCCGATGGGTCGCGGCGCTCTAGTATCGGCGCAAGTGGCGGGGGTGGTGGAA
GTGGCGGTGCGACCGGCTTTGCAAGGTTCGATGGCTATGGACAACATCAACAGCAAGCAGGTGGTGGAAATTTACAACAA
CAATCGCAAATGTCTCATCCGTCTCAGTCTCAATCGCAACAAGCTCAGTCTCAACCTATGAATACTCACCAACAACAGTC
GTCTCAACAATAACAGGATTTTTGTTTGTGAAATTTTACTATAAGGTCTATCTTATTGATATATATCTTTATCACGGATT
GTTTTTGGATTTTATTGATGGCTGATGTGATTCATTCAGGAAGGAAAGTGTCTAAAGATGAGGGGGAAAATGAAAAGAAC
AATTTCCCATTTTTTGTAGAGTTGAATATATATACCTTGATATGATATATATGGTAAGGAAGGGGATGTGTTAAAATTTC
TTGTTTTTTTTGTATCTTATTTTTTGTGTTTTTACTCAAGTGTAAAGTGGAAGGAAGTAGGGGAGGATACAGATATGGTG
GATTGTTTGTGTGTGTGTGTGATGTGGTTTCTTGGATATGGATATGGATTGTTAAATGATTGTTGATGTTTGTGTGAAAA
TAAGTGTTGAAAGGGAGTTTTTATAAGAGGAATGATGAAAAGGAGGTGCAGGTATAAAAAGTTAGTTTATATATATACAT
ATATACCTTCTGTGAAGTGGTCAATATTGATATTTTTTTCTTGCATATAAAAATGAAGGAAGGACATGGATATATATATA
TATATATAT
>GYJ|c1525_g1
AAAATACTCTTACATAATTTAGTAAAACATGCAAAAAAAAATTGAATGTCCCTCCAATTCAAGGCTCTATACCTCCAAAG
AACTCTCAAAGAACAGCAATTTATACTTGTAAACAAGTTGTAGATTCGATGTTCATAGAAAAAATCACCCTAGAAATGCA
AGGATGTCCTGAAATTTTCCATCAAACCGGATGAAAAAATGTATTTACAAGAAATCTATTTGGTCGCCTGTGCAATTATA
TTGCTCAAAGAACTAGCCTGTTCTTTGGCGCTCTCCACCAAAGAATCCTGAGCAGCTATAACTCGTGCAATGGTCTTCTT
ACTTGGCTCTACAAGCTCTCCA
>GYJ|c79_g1
AAGGTTTATTGGCAAAAAAGGCGTACGAAACGCCATAATGAAGGCACCAAACGGTCCTTTTTACATCATAAAACAAGAAA
GAAACCGTGAAACAACCGTCAAGTTGAAAATTCTTCGATTGGGAACCCTAGTCGAAGCTGCAAACAATAAATAAATAAAT
TACAAAAGGGAAACAACGAGGGAGGGATTTGATAAAAATTCTCTATAATTATCCAATTACAATTCAGTCTTCTTCTTCTT
CTTTCCGTCGCGGCTGAAACCCTTGAGCCCATCAGTAGAGTGCTTTGAGATGAAGCTGACGAAATCCTTAACTTCGCGTC
CTCCATTGTATGGGATCGGGTTCGACTTAGCGTTCTTTGGAAGCCAGAAGAGAGTTGGGAATCCTCTAACTTCGAACATT
GGTGGAACATCATTGGCGGTGGCATCCATCTTAGCAATGATAACATCTTCCTTGTTGAGCTTCTCAGCAAGTTCCTCGTA
TTTTGGAGCCAATGATTTGCAATGTCCGCACCATGGAGCATAAAATTCAATGAGCACATCCTTATCAGCATCCATGATAA
GTTCCTTGAAGTTCTTTCCAACGGCAACCTTAACGTCTCCTTGTTCATCTGGGATTGGCTCAGACTTCATGTATGGTTCG
GCATTTCCGGCGAGAACTTCATCAACGAATTGCTGGAGATTGTCAACGCTGAATTCTTGGTCCATTGGATACTTTCCTTC
ATTAGTGAGAATGGCAACGATTGGCTTATCCGAGTCCTTGCGCTCTCCTAGTCCATTGGTTTCAATTTCAGAAGAGAATT
CTTCTTTGTTGGAAACGGCGAATTGAACTTTTCTCTTATAGTTTTGAGCAACTTTCAAGACACGGTTGCGCCAGTAGTTG
GATCCCTTAGGATCCTTGACGTAATCAACGTTGTAGTAAACAATGACGATTGGCTTTTGCTCGAATTGGAACAAGTTTCC
TTGAGTACGAATTCCGGCAAATCCAACAGTTTCATGGACCAAGAAGTTCTTAATCTTATCGGTGTCGTAGTTACCATCAT
ATTTGAACTCGTTAGTGTCAAACTTGTTATGGAGCTTTTTTGGAACGAAGACAACGACGTCATCAGAGTATCCAGCCTTC
TTGATGATGTCTTTGTTGGAAGTGTGAGCGAAGGAGAAACGATCACGTTCGGTATCAGCAACCTTGAGATAAGAATCCTT
AAGCTTGCTTTCGCTCTCGAAGAATCCGATGACAACATTTTCATCTCCACCAGTGAACTTCTCGAATTCGGCAACGGTCT
TAAGTTCCTTGGAAGAAGGTCCCGACTGTCCGCGCATGAACTTAACGATACCATCGGCATCACGTGGTCCATCGTAGTCT
TGGGCTGGAACTCCATTGCGGAAGATCTTAAGAGTTGGGAATCCCTTAACTCCGAATTTGTCACAAACAGTCTTCTCGGT
GGTACAATCGACCTTGACGAGAGCGACTGGTGGATCGTTAGATGCGAGTTTTGGGGCAGCTCTCTCATACTCTGGGGCAA
TTTTCTTGCAGTGTCCGCACCAGGGAGCGTAGAACTTGACAAGAGCAATGTCGTGGGTTTGGATGAGATCATCGAAGTTT
CCGTCGGTATACTCGAGAACGGCTCCTCCAGCACTGGCGAACGCCAGGAAGGAGGCGACCAAAGCTGCCTGGACCCAAA
>GYJ|c27745_g1
GTCTATCCTCGCTCCTGTGGATGAAGATGAGGAACGCGTGTGGGACGGTGACTTAGATGGTTCCGGGGGGGCGTCCCCAG
GCGAGCGGGCGGAATCTCTGCAGGCAGAATCACTGTACTCGGCGGCTATGACGCAGCGGGTGGGGTCGCCTGAAGAGGTG
GGCTTGCTCGAGGAGGCGGGCTTGGCTGGGATCGACGCCGAAATCCTATCGACAGATGCGCTTTCAGACGCCGTGCGGCG
GAAAATCGCGGACACAGAGCGGCGTGCGCCCCAACTCATGGACAGTCCGCGAAATCTATTTGGCCGGAAACGCAAGCGCA
GCCAGCGCAAGGCGGCGGGTCTGAG
>GYJ|c2339_g2
GTACTGCTGGCCAGACTGACTAACTATGCACTTTCCATTATCCCCGGTACAGTTGAGCTTACAGTTGTTCACTTCGACAT
AATCAAAGTTGAACTGAACAGTCGATCGTGGTCCCGAGTAGTAATAAACATCAACTTGTTGGAAACCGGAGAACGTGTAG
TTTGATACTGTTCCATTAATAGTTACACTTTCCTGCGTTCTTGTTTCCACTAATTTCACGAAAGCATCATTTCCAGTGAA
TGAAGCACTTATAGTAATATTAACGTTATTAGTGCTCGTATAGGCTTTCACGCTGACAACACATTGAGCAGCATTCTGAG
TTGACGGCTGAGGATGTGTCTG
>GYJ|c11879_g1
GACAAAGCGATCTTAGAAGCAGCGAACGTAAAGAAAAGAAAGCGAGGAGAGGAAAGGTGAGAGAAGAGAGAAGACAATGG
CGGACGGACTTGTGGTGGCTTGCCACTCCGTAGACACATGGCGCTCCAAGCTGCAGGAGGCCAAGACCAGCGGCAAGCTC
GTGGTGGTTGATTTCACTGCAACTTGGTGTGGTCCCTGTCGGATTATTAGTCCAGTCTTTGTTGAACTATCGAAAAAATA
CCCAAATGTTCTGTTCTTGAAGGTTGATGTTGACGAGCTGCAGGATGTGACTGCAGAGTGGGAAGTGCAGGCAATGCCGA
CTTTCATCTTCATTAAAGACGGAAAGGCAATCGACAAGATAGTTGGTGCTAAGAAAGACGAGCTTGAAAGGAAAGTGGTA
GCACTTTCTCAAGCATAGGCCTTGGCCCAAATTATAAATAGTTATGTTAATATTAACAAAACTATATTAATTTTAGTAGT
TCTGTTAATAATTTTACTTCCTACCGATAGGAAACTTTTGCTGTAATGGCATGCTACCTTGAAAACTTGTGTTATCGTTA
GTTGCTTGCTGCAATGTCGTGGGACCTTGAAAACATATTCTGATATATGTATTTGGAATGTTAATGTGAAACATAATTTA
CTGTTGTTAATTATGTAGGTGTTTTAAGCCTTTCTTTGTCTGTATGGTGTTTATGAAACTATTATGATGGGAATTTGAGT
AGTGTACCA
>GYJ|c1328_g1
GTGAATGGAGAATGGGAATTTGCTTATTATTGGTTTGTGCGCAGGATTTGGTTTGTGAGCTCTCTCTGGCTCTTGTTACT
GTTGGAGTATATCATGATACTTATACATTGTTTTATGTGATGATCATCACTCTTCTCCAAACATAGCCAAGGAAGATAGG
TATGTTTGACTCTGATATCCTTTTCTTGACAATTTCTTTTCCCACCCACCAGAATGACTACCACCACCAACCCAACCCAA
ACCAAGCTACCAAGAGTGGCTAATTTTCTATTTACTAAAAAGCACTGGCACTGTGTATCAAGTGACAAACAGGTCAAACA
TAGAGCAAGCAACGAAAAGGAAACACCAATTTGCTGTTTGTGTATCGAGTCGAGACTTCTAGTGATGATCGAGTGTTTGT
TGTTGTTGTTGGGACTGTCGGAGAGCGGCTCTGATCTGTTGTGCGTCCTGGAGCTTTGCTAGTTCTTGACGTTTTTGCGA
CAGCAATTCACGTTGGCGAATCTTGAGGCCGTAAAAGTAGTATCCTAATGATCCGAAGAAGGACATTGAGAGAGCATGGC
CCCAAGGATTGGAGAAGAGCGGACGACGGATGAGGCCAAGTTGATAGAACCTGATCCCGAGCCCGACGGTGGCCCAGGTG
AGTGTGTACGAAACGATGGCCATCTCTCGAGTCAGTGTCGTCGGTCGTTGGAGGTGTGACGGTGTGTGATGGATGTGGGT
TGAAGTGGTGCTTTGGTTTGAGGGTGCTGTTTGGTGGTAGGTGGTGTGATGGGTTGGAGTGGAGTGGATTTGTTT
>GYJ|c13327_g1
ACTGCAAAAGTCATTGCTGAAAAACTAGCAAAAGCTGAAGCTTCAGCTAATCGGAAGGGCAACCAGTCTAACCCAAACCG
GGCTCAGAACGGTTGTCATACTTCTCATACCGGTGATCTAAATCGGACAGGAGAACTAAAAAGTGCAGTGAAAAGGAAAA
TGAGCGTCTCTGGGCCCTCGCCCACGGCTGCATCAACGGTGACGACGGTCACATTGGCAAAGCCCACAGAAGACCTGGCA
AACGCTTCATCGTTGGGCAAGGCAAACGCTGCCGGGGGTGGATGTGTGAACGCAGACGATGAGCGTTCATCCATGTCCGG
CTGGGGCGCAGAAGAGCTGGATAAGTTGGTGGCAGCAAGCGAGACGTCGGGTAGTGTAAATGAAGACATGGACCCCGTCC
GGGACGCGGTCTCAAGCAAGTGTCCCACCGCTGGCGAGGATCCTGTGGATGCTGCGCACACATCCGAGCCTCGGTCGGAC
CCTGCTGCTGCTGCTGATGCCCCAGGTGAGAGACGCACGGTGGTGTGTCGGTGGTGGAAGATGGGCCGGTGTAAGAAGGG
CGACAGCTGCCGATTTGCCCACCCTCCGAAAGATCCTTCAGCTGAAAAGACTAAAAAATCAGTTAAACCGCCCAAGAAGT
CGACCACAATCCCCGCAGACTTTGCTCGCCCAGGCCTGCTATCTAAATTGATTGAGAAAGACGTGGAGCAGGAAGTCTCA
GACCTGCTCGCCGTATCGAAGTTTCTGGTCCAGAATGGCTTTCTCGACGATGTTGAGCACCAAATTGGAGATGCTGAGGA
GCACGAGCGGAGGGTTGTCGAGGTGGAAGAGGAGAAACAGGGTGGAAGTAGTGATGGGCTGGACAAGGATGACAGGGACG
TGGCGATGCAGCCTCAAAGTGAAATCGTGTGGTCAAGCTTGGGTATTGAAGCAAAAGCTATGGACTTGGGAGTTTGTGGT
CCACCCCATCCGATCGGTGCTGATGGTGGGGCTGAAAACCTCACCAACACCAGACTTGGTGATTATTCCCAACACACTGC
CGTGGCTCCCGAGCTTTCAGCTGATGTAGACCCAATGGCCCAAGATCACTCTCCATGCGTCGGAATTGCTGGCGAGACTG
AAAATATGGTCCGATTGGTATCCCACAATCAAGTTCTACGCAGTGAGGTCTCAGCTGACCTCCTAAATGTTGTTGGGCCG
GTACCCCAACACCAATCTCAAGACATCGGGGTTGTTAGCGCGCTGGAAAATGTGGCGTAATTGGCGCTTCGCAAGCAATC
ACAGCGAAGCGACCGGCCAACTGACCCTGCAGCTAAGATCAATCTTGACAGGCCGGGCCAATAAATGAGCCTGACAAGGC
GATGTGAAGGGCACTACGATATCAACTTCATCACATTAGGGTAGATGGGTGGCTGAGGGACTTATTCAATTGAATGATTC
ATATCTAGAGTCAGTCTTTTTCATGGTGGGCAAATCTGAGGGGCTTGTCATTTTTTGTTGTTTTATACATTTCCTTTCAA
AACATCGCAAAAGCTTCAGTCATCCCCCTTAATGAACAAAGTGATCAGATTGCAAGCCTCAAACTAAAAAAGTGCCCATG
ATGTCAACAGGCAATTCAAATAAGCAGCGTCGTTTTGATGACTGATGAATTATCGATCAATGGCTGCCATGACCTGCTCA
ATTGTTGGATAACTATCGACAGTTCCTTTGCTTTCGACACACAATCGAGCAGCTTGTCCGGCGACCCCAGTGGCTCGCTT
AAGGCTTTCAAGGGACATGGGTTCACCAGTCAAATCATGTTGCATTAGTTGAGCAACCAAGAAACCCGTAAAACAGTCTC
CTGCACCGGTAGTATCGACAACCGGCCTGGTGCCTGGTTTGGGAGGTGAGTGGAAGAGTTGCCAAGTCAGGGAATCTGAG
GCCTCTCGAAAGCCGATGATAGAGCCCTGAGCTCCGAGAGTGACGACAAGAGCCAGATTGGCACAGGAGTACCGGATCAA
GTCTTCGACGAGGGCCCAATGGGTGCTGAAAGAAGACGTTAGTTCCGAAAGGAATTGAGCCTCCCGCGGGCTACCCCTGC
GCGAAAGACGGTCTTTGAGGATCTTGGCCTCCTCTTCGTTGAGGACAAGCCAGTCGACAGTGCCCCAGTCGATGGTCTTC
TCCACTTCCGCTGCACTTGGGAGCGGGGAGGGATTGAAGACAGTGCAGATACTGAGCTTGTGGGCTGCGACTAGCGTTGC
GCATGTCTCGACGAGCGGGATCTCATTTTGGAGGAGCACATGGCTGTACCTGTCTTGGTCGAGCGCTAAGGCCGGCCAGA
CGTCAGGCGGGGCATGGTTGGCCCCAGGGACGAGGACGATCGCGTTCTCGCCGGATTCGCCGTCGACCTGGATCATCGCT
CGGCCAGTCGGCAACGTTTTGCAGGCCTGGAGGCTGTCTGCGTTCACTCCGTAAGAGGCCAAGGAACGCGCCAGCCGATC
AGCATCCGCTGAGCCAGCGAGGCCTGAGAAGGCCACCGCTTGGTCGGCTCTAGCGATCGCGACGGCTCCATTGGCACCCT
TACCACCTATTCTTTGCTGGTAATCATCGCTCGAAATCGTCTCGCCTGGTCGAACGATGGGCTTTTTTATCAGGTCTACT
TATTAGTTGAATTTACATGGCACATTCCCATAATTTCTTTTTCGAAAAAGGTGAAAATATTGTCATGTACTGCTTGGTGT
TTTTTTTTGTTTTACTTGAGTGGGGTTCCATCTAGATTGATGCTACCTCTAATAAAACATCCTTTCTTTTTGGTAACCAT
CGAATTGAACGCTTTGTGGTTTTCAACAGTACCAAAGGTTTTTTTTTTTAGTTTTTTCTTTTTTTTGATTCAAGTAAGAT
TTTAAATCGCAAGGTGAGGTATCATGAGCTCGTGATACGTGGGCGTAAGAATGTGAGGAATTGGATGGAGAGGCTGTTTG
AGGTGATGGTGAGGTGCAACGGAAAGAAGGAACGACCCGGAAGAGAATGGTCAGAGTGAAAATGATTTGCAGTCTGGATG
TCGCGGAATGTGTGGGATAAGCATGTATGTATGTTCAGGTATGTTATAAGACAACACACAAAGGAATGTAGTGCTCGACA
CCAAGCCTCGACTGTAGGTTGGCTGGTCCGAACCCAGCCTGAG
>GYJ|c32759_g1
GAGGAAGAACGTTTTGGGAGCTGCTTTGCCCGGTTTGTTGGTCAAGAAGTTGGGATTGGAGACTTTGGTTAAGAGGGTCC
CAGAAGGTTATTTGAAAGCTATCTTTGGAAGTTACTTGGCCAGTCGATTCGTTTACCGATGTGGACCAAGTGCTAGCCCG
TTGGCTTTCTATAGCTTTATGACTACTTTGACCAAGAATATCCACGAGAATGGAAGCGGTGCTATTGCCAACGGGGTTTA
AACGGCCATACAGACGCGCAACTATCATGCATAGAAAAAGATGGCTGAGATGAATAAAAAATGGGAATAGAGAAAAAATA
AAAAGCAATTTTCAATTATGGGAAATTCAATGGGGTTTGTTCTGGATTGTGGATTTTTTGTATCGGTTTGGTTTTTGTTA
TATTTCACTTCTGAGGAGTTATAGTTGTATGCTCTTGATAGATTCCTGTTAGTTAATGCTGTGGTTCTTCTTGTTCCTGT
TCTATGGGGAGTTTATTTTCATACGAAAAGCTTCAGAGGCTTTCGAAAAGTCGGGGGTTTTATGAAATGGAAAATTATTC
CCTGATCATTCACTATCAGTATCACCATTTATCTTTATCGTGGAGAGTAGATTTGTGAA
>GYJ|c15885_g1
ATGACGATGATGACGATGATGATGATGCTGCTGACAATACCACGATACACGAATTTGAGTTTGGATTCGATGACCTTGAC
CTCTTGTCCTGCCACCCAAGCAATTCGATGCTTAGCATTCGATTTGGGGATTCCAGTCACTCGCATTCGAGACACATCGA
TGACGCTTCAGCTCAAAATGATGATGACAAGGCCCATTCTTCGCCCCCTAAAAGTGCAGGGTCCGAAGGGGCGGACAAGT
CCCGCTTGAAAAGAACGCTTTTTATGCCCTTCATCTAGTAATCTCTTTTGATCTAAATGTCTCTCTGACTGATGTTGCAT
GCTGGGTTCAGAGATGGAGTTTGTTGACAGTGTCTTGATTGTGAATGTATAAGTCGGAGATGATTCATAAAAAGCTTCGG
GTTTGTTGTTCCATCAGGCCATAGATCAAGGTATAGAGAGTGAACGAGAGGTCTGGAAGATTTCGCGACAGATCCTATCT
GCCATGGTGTACTTTACAGCGTTAAATGTCATTCATCGTGATTTGAAGCCCAGCAATATCTTCTTAGACGCTAAAGGGGA
TGTCCGGATAGGAGACTTTGGTATTTCACTCTCCACAATGTTTCAGCGGTATTATAATTCATTCAGATATCAATCCCAGG
CCTAGCCGTAAATCAAATTGCAATGGAAGTGGAAGGCCCATCAAAATTAGTCCCAACCTCCTCCGAACTCACCACGGGCG
TCGGGACAGCTCATTACATAGCGCCCGAAACTGAAAACAATGATGGTCGGCAGAACAGAGTCAAATATCTGGAAAAAATT
GATGTGTACAGCTTCGGAATCGTGCTATTCGAAATGCTTCACCGAATGGAGACCGCTCATGAGCGCATGCAGACCATCAA
AGATTTAAGGAGCGCGGAAATAAAATTCCCATCCAACTGGAACGATGAGCCCAATGGTACGAAGACTAGGATTATAAAAT
GGTGTCTCAATCACACAGCAGAGCTAAGGCCATCACCGACGGAATTGCTAAAAAGCCATCTATTTCCTCCTCCACCTGAA
GATGAAAATATCGAGGAAATCACTCGCCTGATCTCGCACCCCGACCACGCAATGTTCCGACCATATCTAGCATCATTATT
TGATCAACCATTGCCAGACCGCCTTCGACGCGATTTCACATATGATTTCCATACGGCTGATACTTCCCAAAGGATCTTGG
ATAACCCGTACCGGACACTGATTTGTGATCATCTGACTCAAAAGTTCCGCCAGCGTGGTGCTGTCAACGTCGAAAGTCCT
GTCTTGCTACCCTACACAGACATTGATCACCCCTTTCCGGTAAAGCTTTTAGACTCCGAAGGAACAGTTGTCACATTGCA
TTTCGATGTTACTATACCTTTTGCTAGGACTGTCGCACGGGACGAATCTCTTATCAGACTGAAACGGTTTACCTTCGCAC
CCATTTACCGACAAAACCCTGCTGGTGGGCAGCCGGTTACCATTCCGGTTGCCAGCTATGATATCGTCTCACCCATTCGC
ACCCTGGCCGCTGAGTCAGAAGTGATTCAACTGGCAGGTAAGCTCTAATTTGCTTCATGATTTGCGGCCTACGACAGCCC
AGCAATGCAAGGAAATTGGTGACCAAGCACCATGAAGCCTGCTCTAAATCGAGATTGACTTCAGATCGGTACTCAATGGA
TGCAACCTATCAGACGACATACTACATTCGCTCCCTTTAGGAACCACATTCGAGCACATTCTGAGCCACAACAAATTATG
GGATGCAATTTTCTTCGATTTGCCTAATCACCATCGCGATCTCTTGCAAAAGATGTTGGAAAAATATAATTCCGGCTCCC
CAGGCTGGTCCGAGTTGTCAAAAGAATTATTAGAAAAAAGCAGAATTTCGAGACCGACTTTGGAATCCATCAGGAAAACA
TTTGATATTCGCGGTGATATTGACCTTGTTTCTGCACATCTTCTAAGTTCCAACATATCTTTGCATCACAAAAGTATAAT
ACAAGAAGCACTTGAAGATCTGGAACAAGTAATCAGATCAGCAAAGTCGATCGGTATACAAGGAAGCATCGTCATCTGGC
CAATGCTAGTTCCTCAACACCGAGATGATTCAAATGGTGTATTTTTCAATACTTATGATGCTCGCAAAAGGAGAGTTCTA
GCAGCTGGTGGCAGGTTCGATGGCTTGGTTCAGAAATTGACCATCCCAGGAGCTGGACATCAAATCAGGAGTCATCTGGT
CAGCGTCAGTTTGCATATCTCTCGACTCAGTCTTACCGTGGCACGACATGCGCAAATCTCAATAACTCAGTCGTGGAGAC
CTCGACGGTGCGATGTATATGTGATGTCTTTTACACCTCATTTACTGAAAGAAAGGCTGGAAGTAATTAGAGAGTTGTGG
AACAGCGGAATCAGTGCAGATCTGATGTATGATGGTGAAGGTCACCAGTTATTTCCAGAAGAAATACTTCAATCTTGTCG
CAAAGAAGGGATAATCTTTGCAGTTATTGTCAAAGCCCCGAATCCGCACAAGGATCAAATCGTGAAGGTCAAGAGCCTAG
CTCAAAGAACCGAATATGAAGTTTCCTTGCGTGAACTTGCTGTGTGGCTAGAAGATGCTTTACAGGAATACGAACGGGCT
GAACCAGGCACTATCAATTTCAACAGCCACCAACCAAAGCACAATCCAAAGGGGAAAGCAAATGCTCCCAATCAGCTCTC
CCTGGCTGAGCCTTCGTCAGTAAGCCGTGATTACGTTATCATTTTACCGGATGATGCATCCCGTAAAATGAAGCACAAGA
GCAGATTGGCAGTATATGATAAAGCTTTGGAAGCGATAAGCGAAAACATGAAAATTTTAGCCGACGCACCAATTTTCGTT
TTCGACCTGGAAGATCCACCATTTAACAAGCTTTTCCAAGAACTTACATGGATCGATTCCGCAGAAGTTTATCGAAAACA
GATCGCAGACCTTGTCCCAACTTCTAGGAAAACCTATGTGTGGGAAATTCGTGATATAATTTTGAGCCATAAGCGTCAAT
CTCCAAGGCCGATATGGATCTATAACTTGAGAACAAATCACTGCTGGCTCTTGACCATTCCACAGGCTTGATGTTCTTTG
CTTGCTCCCCTATCCATAATGCACACTTGGGGAATCTTAATGGGCAGCTTACCAAATCTTGAACTCCCTTTGTTGCTCTA
TTATACCATTTTGTTTGTCATGGACTGGTTAAATACATAGTGTGTCGTTGGCAGAACAATGCACAAATATCTTATGTGAT
TAAGGGATGTCGCAGAAGCGTGACAAAAGAATTGAATGGGTTTGAACTGTATGCTTTGTAATCCAGCTGCACACCATACA
AACTCACCCATGTGGTGTAAAACTAACCCACTGGCTTGAGGTTCTTTGCAAGCTCCTCACATCATATCACAACCTTGGGA
AAGCTTAACTGGACTCTGTCCAAATGCTAAACCCCCTTTGTCACTCTATTATACCATTTTGCTTGTAATGCACTGGTTAA
GTACCTAG
>GYJ|c8311_g1
CCACTTCTGGTTCTCGTCCGTGATGGCTATGTACCCCCACCCCCATATTCCGCCCATGGCGTTGAACTTCCAAACGTCCC
AAACATTCTGATTCGCTCTAACTCGCTCTCGATTACCCAGTCCTCGAGTCGCCGATGGCCGGCCAAGGGGTCAAGCATTG
CCAAAGACCTTAAGGCCAGTGGCAAACTCCCATTGCACCCTGTGTTAACTTGACCTCCCCCTTGTTTTTGTTTTGTCCCA
GACTTAATGGCGCGCGAGGCCTAATCCTCAAGGCCATAGCTGTTTCTGCGGCCAAAAAGGGTACTCTCAGCTTGGGGACC
CTGCCAGGCAGTATTGATGTATTTCTGTGTGGCGCGTAAGGGGTATTGAAAATTCCAAAACTTCCTTCCTCCTCATCCTA
GCCGAGACCTCGTCCTCGAGGCCTGCCCAGCTTGTATGAATTCTGAAAACCATTCAAGGCTCACGCCGACAACTGTCATG
GCGAAGAAAGTGAGTGTACGAGCAAGCCTCCCATTCGGAACCAGTTCGGCCGCGTGAGTGGAAGACCTGCTCAAAGAAAT
TCAACGAGGCTGGGTTCTCGATTATACATCGCCAGGATACATATGTATTTCGCCTCAAAGTGGCACGTGCATAGGAGATG
TCCACCACCAAGCGCCACCCGTTGCGAATTCGGGACTGCATAGCTCGGCGCGTCGGGCTGTACTCGCGGTCATAGTGGGG
CGTTACTCGAAGCACTTTAGCCACGCCCCGCTCGTTGCCCTCACACCGAGGGCGTACACCCTTTCCGTCATCGTCTGTCG
GGACTGTCCACCTGCTCTTCGAATCGCTGAAAGCTGACAAAATGTTGATAAAGATGGCATGGTCTAGTGTCCAGACGAGA
ACCTCACACGCAATCGCTCTACTTCATTGCTTCTGGTTATAAGCAGACTCAATATTATCCTTGTGCAGTTTACCACCACC
TGTAGGATTCCAACTTGCTCAAAATGCCCAGCTTCGCCATAGCTCTCGTCGCACTCTCGCTCTTTCTGGCCACAGTTATC
TCTGAAGACAAAACGCCCGTCAAAACCTCCGCACCGTTCAAGCAGTCCTGCACCTCATTTTTCTTGCCGATTGCCGACGA
CGAAATCACGGCCGAGTTGAAGACCGACCAGTTTCCAGGACCTTTCTCTTTTTGCGGCAGTGCTAAGGACTCGAATTCTA
CGGTTTATTGCAAGCTAGACGGCTGTGCAGGGGGCCCTGCTGGCACTAGTTGTAAGAATATTACAAGCGCTCCGGAAGAT
CAAGTCATCAAAACAAGCGGTCCCGCAAGCGATCAACAATGTACACTCGGCTACTTAATCAGCCCGGCATACAAAGACCC
CCGTAATCCTAACAAAGTCATCCCTGCTGTATCTATGTGCCTGAACGGTACTGGAGACTCCACTTCATGTGATGCTATTG
ACACTTTAAGCCCGAAAGCCACTCCGATCGTCTGTAAAGAATGCCTCCCACTTCCTGATCTAAAGCAATCGGACAGTGAC
AAGTCACCTCCAGAAACAGGCAAGACCCAACCTCCCACTACTTCGACCGCCCAACCTTCCACCACTTCACCCAAACCTAA
GTCACAAAACACAACTCCCATTGGAGGCGGTCCTTAATTCAAGGGGCCGTGCCTCTTCCTTGGTCTCTTGCCTCTTCACC
AAGTGCCTTCCCCGTTTTTCAATCATGTTTCCCAAATGGGGATGTCACATCTTTGTCCTTCTGAGAATCTTCGCTGTCTC
CCTCCGCATTTGCGCTTTTCTCTGGGCACGCCCCCTATCTTGTTCAGTTCCTACCCTTGATGAATCAGATATTCAAACCC
TTTCTCCATGTGGCCATGTCCTCTGCATTTGTTCCTTTCCTTGCAAGTAATTGTTCATTGTGGTCTGGCACGAAGCCTCA
CTCATCATTCATGACAATTCCATTTGTCTCTCCCACCTGTCAACATTCTTTCTGTAGCCGAGGTTTGAGGATTGCGCTGG
GAATGGTCCAAACTGACGCTGAAGTGATCCAGATGGCAGTTTTCTTCTGTAGACTGTACAATATCATTGTTTTCCGCCAA
CTCTTTGTGAATTTACCCAATCACTGCAACATGAGCTG
>GYJ|c18375_g1
AAACAAATCAGGCCAAGTTGAACCGTTTGTAGAAAGTTTACCGGCATATCCAGATAATGTCAGAGTGGATGATGATGGCA
CATTTTGGATTGGACTCCTGGGGACAACAACCGAGGATGAAGATCCCATACCGAAATATCTGAAATTGAGACCACCTTTG
AATAGGAATTTGGGTGTCATAAATCCCCATCGACTGAAGATAAGACCTATTGTTGGACCAGCAGGT
>GYJ|c28957_g1
GATAAGATAAGATAAGATAAGATCAGATAAGATAAGATCTTATAAGATAAGAACCTTGCTGTAATGTGTGTATAAAGAAG
GATAGGTAAGATGTGATACACCTATTGGAGATAATATGAGTATAAGAAAAAGAGTGTATGCGTAATAAGATAGGATAATA
AATAATATATTATTATAGGTAAGTTTCCCCACCTGGGGAACCACAGTAATATAGATAAAAAAAAATGGGGATAAAAAAAG
GGAGGAAGAGCGAATATGATGAAATGGTAAACATACGGTTCTTAGGAAGCCGTGCCTATAAAGGTTTGTGAGTTCAAGTC
TCACTATTCGTAATAGCACGTATGAGGTAATTTTGTAAAGTTGAAGTGTTTTTTTAAGATCGATCGCTTCTAACTTTCAT
TTCACGTCCAAGTATTAACACTAGTGAAAAAACAACCCAGCAACATGTAGGGTAGAGGCAGAGGTAGAGGTTTTGTGTAT
AGGATGATGACGAGAGATAATATATTATAATGTTAATGCTGATGCTAATGCTAATGCTAACGCTAAAACAGG
>GYJ|c11230_g1
TTCCAGTTCCAAATGCGCTGACGTCATAGCTGAAGTCGTTTCAGTGCGGGGCCTAGCTGGGTCAATCTCCACCAATCAGG
GCGCTCCCATTGGAAATTTTGTACCCTGGCCAGGGACACTCCAGGTATAAAAATACTTCTCGAATGTTTCGTTTGGTTCA
GTTCTCCCTGAATAGCTTTGGCCAATTCCGTTTTCAACACCCAACAAGAGCTCCTTATCACTTGCTTCCATTTAGCTTTC
AAGCGCTCACTCATCCCCGCCTCCAATCGCCTAAACACCTAGCCCGGCCATCTTTGTTTACCACTTCCCGTTTCAACACA
GTTATGCGTCTTGAGGCTGGCAAAAAGTCCGATTGGAAGGATGGCTTGATGAAAGAGATCGCAGTGAATGCGCAGGACGA
CAAGTCCCCAAAGGTGCTGGTCTCCCAGGTGCAGGGAAAGCTCTATGCCACGTCGGCAAAATGCACCCACTACGGTGCAC
CGCTCGTGAAAGGCGTCCTAACCTCAGACGGCTGTGTCAGCTGTCCCTGGCACGGTGCCAAATTCTCGGTCTGTAAGGAC
GGCGACATTGAGGACGCGCCCGGTCTCAACGCGCTCCAAGCCTTTCCAGTCATTGTCGATGGCGAGACGGTCTTTGTCGA
GATTGACACGGAACTCGTCAAGGCAACTGAGTTCGGCCGGCTGCCTCAAAAGTGCAAGTCACGCAGTCAGAAGACCGATG
CAGGAGTGGTGGTGATCGGAGGTGGGGCGGGTGGGCAGCATTTCGTGGAGGAGATCAGACAGCTCAAGTTTGACGGCAAG
GTGACCTTAATCAGTCAAGAGCCATACCTGCCTATCGATCGCACAAAACTATCAAAAGCCTTGATCACCGATCCCAAAAA
AATTGCCCTTCGTGATGAGACTTTTTACAAAGACTTGGAGATTGAGATCAAGATTGACACGATGGTGGAGAAGATTGATT
TTGAGCAGCAGTCAGTGAGCTTGTCCGACGGCACGAGTGTGCCGTACGCGAAGCTGGTCGTTGCTACCGGTGCCTCGGCA
CGGACCCTGCCCCTGGACGGGTCGAAGCTCAAGGGCATCAGCACCTTGCGCTCAATTTCCGATACCCAGGCAATCGACGC
CTTTCTGGTCGGTGACAAGCGCACCATCGCGCTCATTGGTTCGAGCTTCATCTGTATGGAGCTTGCGATCTTTGCTGCTA
AAAAGGAGAATGTCACAGTGCATGTGATCGGGATGGACAAGGCTCCACTTGAGAAGATTTTGGGTGAAGAAATCGGCGAT
GGGCTGAGGAAATTCCATGAAAAAAACGGAGTTAAGTTCCATATGGAAGCCGGCATCGAGAAGTTTCTTCCCTCCGATTC
CGACTCATCGCATGTCGGTGGGGTTGCACTCAAGGGGGGAGAAGTGATTAAGTGTGACGGAGTGGTGCTTGGAGTAGGTG
CAAAGCCGAATACAGATCTGCTCAGCGCAGCTGGGCTCCCGCTTGAAAAAGACGGAAGTGTGGTGGTTGACGAGTACCTT
CGGGTTAAAGATAGCAAAGCGAAGAAGCTGGTCTATGCGATCGGCGACATTGCTAAATTTCCTGACCTGTTGACGGATGG
CGAGCTAACAAGAATTGAGCATTGGAACGTCGCAGGCAACCACGCGAGGACGGCAGCAAAGAATATTGTCCAGGAGCAAA
AGGCAGGAGCGCTCGTCGCGTTCACCAAGCCTGCGATTTTTTGGTCAGCCCAAGGACAGCAACTACGATACGTTGGCACG
GGCAAGGCTTCCCAGTGGAAGGATGTGTTTGTTGATGGCAGTGCAGCAGACATGAAGTTTGTGGCGTACTATTACAAGGA
TGAAGAGGTGGTGGCGGTAGCGACGATGCAGAGGGACCCTGTGATGGTTCAGGCAGCTGAACTGTTCAGTCAGAAAAAGT
TTCCGTCTGTATCAGAGGTCCGAAAAGGGATAAACTTGTTGACGGTGAAATTGTAGATTGCATTGTAATAACCATTTTGG
AGAAGAATGAAAAAATGACATCAATAAAATGTTTATAACTATGCTAACACTGTAAGAAGCTGAATGAATATATGAGCCTT
CCTGTATATCAATATCTCTGCCCTCTCCCAAATGCATTATGATAAATAGCATGATATCAAATGTCAACTGAATGTATCGT
TTTTTTCACCAAAAGTGTGGTTCATTGAAGAATTGTCATTCAAGGGTTGATCTCCTTTGACAGACAGAATGTCTTTTTTA
ACTGGAATGAAATGGTGACTTTGGTTGTTTTGAGTATGTTTGTACCCACATGTGTTGAAGCAGTGTAAGTGTGCATCTGT
ATCTCAAATTAGCAAGTAGACAAAATGGGTAAAGAG
>GYJ|c17627_g1
TGTGCCCAAAATGCCAGAAAGATACAATTTGCCATGCATGGAGCATATAAAGAAATAGTCAAAATAGCAAAGCGGCAGCA
AATCCAACTTTGCTGACAACATCTGCCCTATCTCTTTGTGTTCCTCTAGAGCATGAAGCCAAACTGCCTACCAATAGTAA
TGCAATTGCTTCAAGGGGTTCTCAATATCAGCAATTGCCCTTCAATAATTTAAAAAAG
>GYJ|c24210_g1
ACGTTGCTTTCTTGTATGATATACCCGCGTGACTTGATATTCACGACTCTTTTTGTTACTCTGCTTGTTTTGGTAATGGA
TGATACCACCTCGCCTATTGGCGCATGAGTATATGGTTTCCAAAAGGTTTGGATGGAACTAAGTTCGCTCGTAATGTGGA
GGATTGGGCGCGGAGCGAATAAAAAAGCAATAGCGTACGAATGG
>GYJ|c3668_g1
GAAAATGTGCGGGGAATGCCCCGGGGCGCACCCTGGCTGGCATCGACTGGAGCTCTCTCTCAGCCTTTCTCCGTTATCTC
TTTCGCTTCCTTCAGCTGCACTTCATGGCCGACCATCACCGAGTCAAGCCTCCAAAGACACCGTCAGTCTCGACGATTAT
TTCCCGTCCCCGCGTTCACTTCGCCCGTGTTTTGATCCGGGCCTGTGTGTTTGGTTAGCCTCAAGCGCGTTTCCCGTAAT
TCGCTTCGTTCCCACCTGCTTTCGGCTTCCCATCCTGGCCCAGAGCACAGCCATCGTCCCGGCCCGTCCTCAGACCAGCC
CGCAGGTATCGCCGCCCAGCCCACCGTCCACCTCGCCCATCTCGAGCCGTTGTTCGCTGACTTGGCAGATGCGGTGACCG
ACTTACATGTAAATCTCTCCAACCTCGACCTGGTCTGTCAGGACCTCGACGGGTTCAACCAGTCTTTTGGGTCCTTCGTC
TACGGGCTTCGTATGAACGCCTACACGACCGACTTTGAACAGGCCCCTAAGCTGGCCTCCTTCCAGGACGCTGCCGCCCA
GAAGGAGGAAGACCGGCGTCGGGCACAGGCCGAGGCTGAGGCGAGGCGGGAGGAAAAGGAGGAACAGATGCGCAAAGCCG
AGTCTCGGGACCTGTCCTCAGAGGAGTCGTTTTTGACTACTGATCGCTCCACGGCCGTCAACTCGGGCTCCGGCAAGTCT
ACCGCTGGCCCCAGCCATCGATCGGGAGCTTCATCGTCCACTCGGCGTCCAACGCATCAACCAGCGGCCTCGACGTCCGC
CAACCCGAGTGGGCCGAAACCGAAGAGCTACACCCAAGCGCCCAAGCCACAGCAACGCCAGCTGCTCAAGTTTGCTGAGC
AGGTGCTCACCCACCTGCCGCTCAAATTTCGAGAGCAGCAGCCGCATCGCCAGGAGATGGAGCTGGTAGTATCGGTGCTG
AAGCTGCACCCGAACGGGCTTTATGTGAAGGATATCGTCAAACTCGAACCCACGGTGCCAATGCATCGGGCTAGAGAATG
TTGCATTGCGCTCGTCGCTGCGAAGCAAGCCGTCAAGCTGAACAAGGATGGCTTATTATACAAACTTTTATTAACCAACT
AGATTGCCTTTAATCTCACAATCCCTTTGAAACAAGGACTGTGGGCTCTGTGGTAAATCAATGTACATCAAATGAAGTGA
>GYJ|c9582_g1
TTCAAGTTCAAATTGCCAATAATATTTTCAAAATAAATAAATAAATCATTCAAAATCTACACCCAAATCCTTTCTAATCC
CCCCCCTATCTTTCTATATATATATATAAATATCAATTTCTCTCTTCTGTCTACACAAACTTCATTTTTTTAATCTACCA
ATTAATTCTACACTAAACTACACTATCATTTACATTAATTTCAATGCTCTTGCTTTTTTTCTATAAATATAAAAAAAGGA
ATTTCAATCAGACTAATAAGTTCTACCTACCACCATATCAACCTATAACAAAAGCGAGACCAAAAAAAAAGTAAGATAAA
ATACAAAAAAATAATAATATACAGACTTCTAGGAAATACAAATGATCTTATGCATATATATCTATATAATTTGACTCAGA
TTTTTTTAGAAAAGAGTATCTGATAATGCTAAAAACATATGTTGCCAATTTCTGATGCTGAGAACAAAACAAACAAAATC
TCAGATATTGAAACACAGTTTCATGTCAACTTCAAATGATTCTTTACACTAGTGTAACCCCTAGAGGACCACACAGGAAA
CCGGGGAAGATGACCAAATCCCACTACTTGTTAAACAGACATACCCAGGAACCTTATCCAGCTCTTCACCTCGCCTATTC
ATTTGAATCTCAAGAAAACATCTTTTGGACTTAGTATTCAAATCAGGTGACATCAATTGAAGGGCCAAGATTTTTTGAGT
CAAATTTGCTTGTTTTTGCTTGAATTGATTGGATAATCTCATGTGTCGCCATTTACTAGTCTAGCCCACTCAATAATGAG
TCTAAACAAGTACACCTCCATATCCTCTTGCCTCAAATGTCTCAGCTTCCAGTCCCTCCCCGCCTCGCCAATCTTCCTCA
ACTCCTCATCTCCATCAAACCCTTCTAACCCAGGACTACCACTACTCGAACTCGCTCCTCCTCCCGCTAGGGGGTCATCT
GGGTTTACAAGCCTGACTGCTCCTCGGGTAAAGTGCTCACCTCGTCGTTTGATCATTCGAGCTTTGTCTTTCAGCACTTC
TGGGATCCCAGTGAAAAATGTGATGAGGTTGTGGAGCTCTGAGTAAGACGACGAGAGTGGTATGAAGTGATACCAAGGCT
GAACCCAATCCCTCCAAAACTCCTGATGCACACTCATCTTTACCACTGCACTCCTGCTCTCCATCAGCGCCCCAAACCTC
GGGCTGAATCCGGCGTCATCAAGATCAAGGACAAATTTTGCTTTCCAACAGTCGCTCAGGGCTGCCGGTGGCTGAGTGTG
GTAGCCCTGCTTGTTGAGCTCCTGGCACTCGCCCGCATGTGGGTCGCATGCAATTGCAATGTCGAGCAACAGAGGGTCGA
CAACTGTCGCTGGTGCGGCCACCGACAGGACACTGCCTGAGCTTGCATTGAATGCGACTAGGACCCGTTCTGTCTCCGCG
CGCCACGAAGGGTCAGTCTCGCCCTGGCGGTGGGCCTGGGAGGCCAAGAGGGCATTGGCCTCAGAGTCGTTTGAGACGAG
CTTGACGAGTCGCTGCTTTTGGAAGCTGCTCATGTGTCCTGGTGGTGTGTCTGCTCCGCGGGTGATCTTCCCACGCCAGT
ACATTTTTCCTGCCTTGTCAGCCCATCCGATGTCGGCTGATGTCTTTGTCCGACCAAGCTTGAGCTCTGAATCATAGAGG
AACTCAGCCCGGGGTGAGTAGTGGTAGTGGGATGGGATGAGGATGTCTGCAAAGCCATCGGGTTTGGAAGGCGAAAAGAG
TGGATAGAGATGCTCAATCGAGCGCTGGTCCGCAAAAAAGGCCGAGTGGAGATGGTGTGTTGAGGGCCGGTCGCAAAACG
AACCGACAGACTCGAGGCCATCAAGAAATGTCATCTCGCGTGGGGCGGGAACAACGCCCCCTCCGGGGCCAGGCGGACGA
CGGCGACTGGAATGCCGCATGGAAAGCATTTGTTGAGATCCCCGAAGTGAAGCGAGTCCACCTCCGGCAGCGATTGCGCC
AGTCTGAGCCTCAGCTGAGCGGATGGTCTCGACTAGCCTACGGGCGGCTGAGTCGGCGGGACAGGCCCGGCGATAAGCGT
CCCACACGCTACCATCTTGGCCCCAGTCGGCCTTGAATCCGTCGAGGGAGGGGAGCCTGGCAGGGTCCAAAGATTCATAG
AGAGCACGGAGGGAATCCGAGAGAAAGTTGAACTCTGGGCCGGAGAGAGGTCTGGAATGACGAGGGAGGACTCTGGCCTC
GGAATGTTCATTGAGTGCGAGCTCGAGGGGAGGGATGGCATTGGGATTTTCATCAAGAATGTGTTGAAGCATCTGCTTGA
GGGCGTTGCCGGTGGCGAGTCTTCCGCTAGGGGCAGAGAGATGGACGGTAGCATTTTGAGAGATGCGGAGAAGGGTGATA
CCATGGATTGTGGCGAGTTGCTGAGTGCGTCTTTGAAGTTCGTTGGGGGAGAGAGCTCTGTAGGGGATGAGGTCAGCCAT
GAGGCCATCGAAGCGATCGATGAGGGTGAAGTTTCTGCGGCGAGCAAAGTGGAACCAGGCGTCGAAACCGGGAGGAGGTT
GGAGAGGGTGATAGCGAGATTGGTAGGCACGACGGGCGTCATCTAGGGAGATTGGCTGATTGTGTAGGATGGAGAACCAA
TTTTTTCTTGCAGCGAGGAGGAGGGGGAGGATGGGGTGAGGATGGAAGAAGGAAGAGTCGAGGGAGATATTTTGAGAGAG
AGGATAGTTGAGCTGGTTTGCGATCTGAGCAGAGAGGTGAAGGAAAGAGTTTGGGAGATTTGAGGGAAGAGAGGATAGCC
AATGGTTGAAGTTGTTTGAGAGACTTTGAGCGGAGATTGATAAGTTTTTTGAGAGAGAGTAAGAGTTGAGGTTGGCAAAG
TACTTTGGGTGAAGTAAGTTTCGATGGTAGACGAGGAGGAAGAGAGAGGAGAGAGAGAGGAAGATGGGGATGAGGGCGAG
AAAGAAAAGCCTGGGATGAAGTCTTGAAGGGAAAAAGGGAGATTTGAGGGAAGAAAGAGGAAAGGGGAGGGGATGAGAAG
AAGGTGGAGGAATGGGAATGGGATTATCGGGGGGTAGGAGTGGATGAAGTTCGGGGAGAGAGATTTGATTTTGAGGTAGT
AGAAG
>GYJ|c10971_g1
CGGGGTAGTTCCACGGGTTTTACTCGGTTTGGCCAATTCGGGGCGAAACTGTCCCCGAAGGCATTTCCTCATAGACCGGG
TGGGGCGGGCCGGTCACCCCGATGACGCTAGGATCGTGTCTTCCGCCGCCAAGCTTTGCCTGGGACATTAACGAGACGGA
AGAAAACGCCAAGTCGCACGCGGTACACAGAATAATGTTTGATATTTTCCATGGACTAGCCTGGCTCGACCGCTCAACCT
CGACTGTGATATTAGTGTGTTCTGCGATCACTATCGCGATGCTACAGTTCCGAAAGAACAAATTCGATCCCAAAGGCAAG
CACTGTTACATTGGCGGTGGCTCGCAAGGTCTTGGACTCGCGTTGGCATCATTGCTGGCGAGCAAGGGAGCCCACGTCAC
CATTGTCTCTCGGAGCCAGAAGAAATTGGACGAAGCCTTGCAAACGATCGAGTCCTGCCGGCGATCATCTTCTCAAAAAT
TCGCGAGTTTGGCATATGACCTTTCGCAAGCCGAGAGTGCTGAGGCGGCCATCGATATGGCTGCTGAGCCATTCGAGGGA
AAGGTGCCAGATTACGTGTTTAGTTGCACGGGCGGAGCAGCAGGGATACTCGGCTTCTTTGTCGAGCTAACTCCTGAGCA
ACACAAGCAGAGTGTTGATGTGAATTATTGGACTGCGTTATGGACGGCCCGAGCAGCTGCGCAGCGGATGGCAAAGCAGG
GCGTACATGGATCCATCATACTGGTCTCATCCGTACTCGGCTTCTTCTCTATACCTGGGACGTCGGCATACACGCCCATC
AAGCATGCTATCAGGGGACTGGCCGAAACATTAAAAATCGAACTGCTGCTATATAACATCAAGGTTCATTGTTACTTTCC
AGCAACAATCTATAGCCCTGGATTTGAAGAGGAGCAAAAGTCTAAGCCAGAACTTACAAAGATCATTGAAGGACCTGATG
AGGGACTTACGCCGGACGTCTGCGCACAGCGATTGGTCAGGGGTCTCGAGAAAGGTCATATGATGATTACATCTGATCCA
ATCGGCCATCTCTTCCGAAATAGCATGCGCGGAATGTCGCCCGTGTCGAATTACATTCTCGACCCGGTCTGGGCAGCCGT
GGCCACCGTTGCGATACCGGTTTGGAGAAAAATCACTGAGCGTCAAATCAAATCACATATACCTCAACATCAAAAAGAAG
TCGTCGAAAAGCTCACGATCTGATTTGTCTGCCTTTGTTTGTGAGTAAATTGTTGTCTGTGATTATGATACATACTCAGC
AATCATGTTTGCAGTTGGCAATCCAAGGTCACAAATGTTTTTGATGACACAAATTGCTAGCATGAACTTGGTGGAATCTG
AGCTCAAATAATTCCATTGAGTTTCAGCCATACCAGTTTGTGAACCTTGTAATTATTGTCTAAGCATTCTGGTTTTGAAC
CCGAATACAATTAGGGACAATGCATCAGTCAAGCAATTTCTTGGGAAATCCATCTGACCAAGAAATGATTATCTACAATC
CTCTGTTGGAACCCTGTTAGCACACCATTTAAAAATAAGTGGAGCACATGGGGGCAGCTCTGGAAAAGTGGATGATGATT
GGGTAATAGCAAACTCTCAAAATAAAGAAG
>GYJ|c25853_g1
GAGGACGGGTAAGAGTAAGGGTTACGGCTTTCTGACCTTCAGGCACCTTGATGGCGCCCTCAATGCCCTCAAGGAGCCTA
GTAAGGTCATCGATGGCCGCATGACCATCACGCGCTTGGCCTCATCTCAACCGGGCTCCATCGATGTTTCGGACCGCAAA
ATCTTTGTTGGGAACGTCCCCACCGACATGCCCTCTGAGCGGC
>GYJ|c16013_g1
GGCCAGTTGGATCAGTTTCCTCTATTCTCCTCGTCGAGTTTGGGATTCTAGCGCCGCTGACTGGTCCCACTCTTCGTTTC
GTGGTTCTGGGGGTGCGGGCGAGGATTGACATGCTTAGCAGTACCCGCAGGTGACAAAACGAATCGAATTTAAACTCAAA
GTTCGACCTGACCAGTGAACTCAGTAGAGTTTCCATCCTTGATTTGAAGCCCATACGTTGTGACTCCAGAGTCTCCAGTC
AACTGAAAAATCAAAGCACATCCTCTACTTTGATCTTGCCTCTAGCCTCTACTCCATTCTCATCTCAAAGGCGACCTTAG
TCATTTATATTCCAGTGCATTAATTGACACGTCGACTGAGGTCTGAAAAAAAAATTATTCAAACCAGAATCCGGTATACC
ATCCGTTTTGATTGCTTACCTCTCTAGCTCTCATCAAAGGACTGCATCCAAATGCGATTGCTAGGGAAATTATTCATCAT
ATTTGGATCAATCGCCCTCATCGCAAGCGTCCTGGTGGACGACCTGGAAAACTCAACAGTGGCTTTGTGCAGGAATGCGA
AGTCTTTCACAAGCAAAAAAGAAATCACACAAAGCAATCAAAGGTTGGGAAATAAAGCGTCACGAAAATGCAGAAAAAAA
TCAATCACTCATGCCGTCCAGAGTGCGCAGGATGGTAGGATGGACCAAGAATCACAAGGCGGAAACACTGCCTCTATAAC
GAAATGTGGGGGAAGCTTTACTATCATCTAAATTATTACTTTTTTATGCTCTGTAACTGGAAAAGTTTTGAGGAGCGTCC
AATGCCTTTTAACAGTGCAAGGGCATACCGCTGGGAGTCATGATCGCAAGAGAAAACACGAGAAACTGTACCCGAAAAAC
TATCTTATCACCCAATTTTCACGTAACACAAAGCCGAGTAAGTTATTGATATGTTCTTCATCTTGGAGATCATGCTTTGA
GCTTCGGAAACTGCATATTGGCGAACCTATCGGTATACCGGGTACTGACTATGGATTTGCTCACGGGCAATGTATACCTC
TTAAATACTATCGAAAATCTGAAATGACTTGGTTGTATTGAAACTGTTCTGATGCAGATGAGAAAGATAGTCCAGAGAAA
TCAAATGTAGTAGGCAGTCTTCCAGAAAAAGCCACGGGGAAACAGCCAACGCTGTTAAAATCCAGATGGGCCGAGACAAA
AACGGATTTGGAAAGTGAATTTGATTCTCTAATCAGAAAACTTAAGCGATTCGAGCATGGTAAATCAATTGCATTGGGTG
AAAATTTTGAAAACACTACCTTAAACGAAGAATTAAGCAAAAGCATCGAAACAGTCAAAGTATTGATCAAAAGAAAGTGT
ATTCTCGGAAAATATGGACAATTTGGTTGTCATATACCTGGACTAAGAAGTTTTGATAATAACTTGACACAAATAGTCTG
GGAAATTTTGGAAAAAAGAACTGCTAAATATTTGATTGAACTTCTGATTGGCCTCAATAAGAAGGAAGAGAGGGGTAAGT
TTTATTGGGAAACTGTAATTTTAAGTATAATCAACTTCTTGGCAAAAAACAATCTTGTTAGTTCATCAATAGTAAATGAC
TTGGTACACAAATTTGGGCTGAC
>GYJ|c27630_g1
GTCCGCCGCCAAGGAGTTGAACCAACCTATGCCGAAGCTCATAAGAGACCAAATGAAGCACTTCTCTGCTTCGCAACACC
ATCCGATCTTAAAAGATGCATTGAGAAATGCGATGGAATGGATTTGAATGGAAGAAAGATCAAGATGATCGACGACTCGC
AAGCTGGACGCTCACGTTCTCGATCCAACAGTCGCTCTCGCAGCCGTTCTCGCAGTCGTGATCGTCGCCGCTCCCGCTCT
CGCAGCTCGAGTCGCTCAAAGAGCCGTAGCCGTTCCCCACCAAAACGCTCTCGACGCGAATCGAAGTCCAAGTCTCGCAG
CAGAAGCCGTTCTCGCAGCGCTGACAACAGAAAGTCTCGTTCGCCATCAAGATCTCCAAAGAAGGTCGATCGCTCTCCAT
CTCCACCACGCGGATCGCGTTCGCCTTCGGAAAAGGGATCCCCGAGACGTTCGAGAAGCGCATCTCCAATGGATAATGGA
GACGGTGACAACTAAACTCGCTTCGGTTCCAAAACAAATGTTCCGTTATTTAATTAATCACTAAATTCA
>GYJ|c10230_g1
ATTTAGTGTAGTCACTCAGTAACAAAGGCCTCAGAAACAAAGTTGTATCACAAAATGGGGCTTGAGGGAATCCAAGTGTC
AATTTATTTTTGAATTACCACACAAGGGCTATAAGTCCAATCGGACCAAACCCACAGCAACCATGGGGCCTTGGATGCTC
ATCTTGCATCCAAAGCTCAATATTCTACAGCTGAATCAGTTCACACCAACTCTTACAAGGGAAATAAACCTACTGTACCG
GATGCGCCCG
>GYJ|c26234_g1
GAGAGGGAATTCATGTTTTACAGGAACCCGAGCGCCGATATGTTATTGAAGGAATCGGAGCTGAATGTGGGTTTGATCAA
GCAAGCGAAGATTTTCCATTATGGGTCTATAAGCTTGATCTCGGAGCCTTGCAGGTCTGCACATATGGCGGCCATGAAAG
CCGCGAAGGAAGCAGGGGTGTTGCTTTCCTACGACCCGAATGTGCGATTGCCGCTCTGGCCGTCGCCCGAGGCCGCGCGC
GAAGGGATCAAGAGCATCTGGAACGAAGCCGACTTTATCAAGGTTAGCGACGACGAGGTGGCCTTCTTAACGCAAGGAGA
CCCAGATAACGAGGACGTGGTTCTATCTCTGTGGTACGAAGGACTGAAGCTGCTTGTTGTCACTGACGGGGA
>GYJ|c13857_g1
TTAAAAGCTATCACTGTTTATTGCAGGTTAGCTATTAAGCAGATTGAATTCAAGAACAAGTAGTCATGGTATCAAAAAAA
AAAAAAAAGAATGCAAACGCTACAGCAGTCGCACAGAAATTGGAGTGATATTCTGGACAAGGAATCAATGTGGACGGGTA
GATTTGATAGTCTATTACAATCGTCCAATGGGTTATGATTGGGTCACCTCATGACACGAGCTTGGTGACGGCGACATCGA
CAACAGGAGCATGGAAAAGCATTCAGGTTTGAAGATGATCAGCCAATTCTGCCATAGCGGTGCTTGACATATTTGTCCAG
GTCTTCTTTTGTCACGATAGCAAGTACAAAACGACGCTCGACGTCGGTGATAATGGCGAATGGCTGGTCGGTAAAGAATC
GAGTGAGATCCTCCAACGGCGTTCCGGGCGTGATGACTTGGTAAGCTTTCCGTCGCTGGAACTTGGCCATTAGATTTTGA
GCTGGGGCCAGGAGATCTGTAGATTGATTAAGTTGGCGGGTGTCGAGGTAGCCGAGTGGTCTGCGCGTTGTTTCATCGAT
GACGGGCAGGATGTCGAATTCTCGCATGGTAGCGAGCTCTAATGCCTTTGAGACTGGAGTGTTGGAGGTGATAGTGACTG
CAGGTGGCAGCTGGAGATCTTCGACGGTATCACCCCTAAAGGTGACCAAGCCCTGCCCGCACTCGGTCTTGGTCTTGGTC
TTGGTCTTTGTCTTGAGCTTTGTCTTGAGCTTGAACAATTAGTTGACCAGCTCTCTACTCCACTCTGACTCTTGCACTCA
TTCGTGTACGACTTGGACCGGTTAAACAAACAAGACCGGATAATCTCTGGCTCTGGTCCCACTCTTTCCACTCTTGTCTC
TACTGATGATGATCCTGGTCCAGGGCCAGCTGCAGGTGGATGGGGATGGGGATGGGGATTGGAATAGGGATGTGGATTGG
GATGGAGATGTGTGGTTGTGTGAATGTGTGGTTGTATGGTTGTATGGTTGTCTGGTTGTGATCACACAAGCACACACACA
CACAAA
>GYJ|c2758_g1
GCCATACACATGTTTGCAAGCATGACCTGTGAGCTGATGTGGACAGGTATAAGTTTTCTCAAATTGTGATGCATTAAAGT
GAAAGTTCCCAAAGTCACTAGATTAGGCTAAAATAAAGTTCAGCGATTGGCTGAAGAAAACATCTAGTTATTTAAAGACT
CCAATTTCTTCATATACTTACAACAGACAAAACTTTAAAAAACTTTTTCAGGACCCAACCTCAAGTTTTCTTCCTACAAT
ATGCAAATTTATCACGACCATGAACGATGTAAATTTACAACAGTCCCTCGACTTATTGAGACCGAAAAAATGATGTGAAG
ATAAATGCCCTTTCCAAACATGTTCTCATAAAGTTTGTTTTGATTGATGGTTATTGATAATTCTGCTTCATAGATTCAAT
CCATCTAGAATACATCAACTCTGAGATAGCGCTCCTGTTAGGTTTTCCGATGTCTTCACCATCCGAGTCTCTACTGCTGC
TGTAGCTGCTGCCCCTACTGCTAACCTCATTGTCGACCGACGATTGCGAGAGCTGTCGTTTTTGGCTGTCAAGTTTCCGT
CGAGCCGTTCGTTCGGCTGCAGGGTCCTTGGCACTCGAACGGGACGCGTTGCGGGCCCGATGCGAGCCCTCGGTTTCGTC
GTCACCCCCGTCAGTGTCATCGCGACTGGCTTGCATGGGTGATGAGAGTGCCCGCGACCGCATCTCGTGGTGGTCGATGA
TTGAGCGCAGAGAGCCGCTGGTTGAGATGCTGACCTGGCGCTCCTTCGAGCTCTCCTTCGATTCCGGAGCCTCTCGCGAG
AGGCCAGTCCGACATGTCCCACTGCTAGATTCCGAACTCTCTAGCTGCCGAACCAAGTTGGCGATCAGCTGTCCACTCAG
CTTCACATTAGCTGTCGTCAAATTCAGAATGCCATTCCTGATCATTCGCAGCGCATCGGTTTCATCCGTCAATGTCTGTA
TTTGGCACTCTTTCATCGTCTGGTCAAGAGCTGGTAGAAAGATCTCATCAAGCATCCTCTTCCCCACTAAGCTCTTGCCG
TTCAGCGTGGCGACGCTAAATGGATCAGTTGAGCCATGTTGAACTAGCTTGGGTTGAGAGACTGTTCTGCTAGCCGTATC
GTTATGACCTTTCGCATCAATTGACATTTGCGCCAATTGTTCATTCAAATTGCTTTTGTTCAGCACTCTGGATGGCCGCA
GTGTGTGCAAACCTTCTGTCAAGTCCAGTTGGGGTGGACGCGATTGCCGAGAGAGCTGAGTGCAGTTGATCCTCGGTGAC
ACTCGGTGAGATCGGGGGTGGTGTTGAATTTCAAGTGTCGGTGACGAGGGTACGGATTGAATTGGAATCATGAGATGCGT
CTTGTCCGTCCCGAACCGGGCCGAAGGCGACGCAGATGCACTTCTTGCAAAGCTCAGTTCGGAATCCAATAACTCATTTT
CATCATATCCCGCAGGCACTCCAATCGTCATTCGAAGAGGTGAGGCAGCCATTGCTTGCTGGGCTGCTTCCAATTCCTCT
TCTTCGTCGTCAGATCCATCTTCCACCTTTTCCCTCATTTCCGCCTCCGTTTCTTCTAGTTGCTTGATTTGGTGTTCCAC
TAATTCTGTGTCGGCGTTGTTGATGATGTTCTCAAGCACCTCTTCTGGTCTCAGGGTGCATTGGTAGTCCCATGAAGACG
CAACAGTATCATTCGGGTTGCTCGTTTTCACGGTCTTGTAGTCGCCTGTGCCGCTGGTGTTGTGCGAAGATGGTTTTTTT
TTAACCGTGGCTGTTTGTTCAGAAGAATGGTGGGTTTTCTGAGAGTTTTTTTTTGACTTCCAATCACTGTAGCGTTCAAT
GAGTTCAACCAGACTTGCCGATGCTTTGCTCACTCCGCCGCTTGAGTCCAGAGAGGAGGCATGGCTGAGTAACCTGTGGC
CATTGGCGAACAAACCAGTAAAACTTTTCTTCAAGGGGTGGGGCGCACTACCCTTCCGAATGAACGGATGGGTCAACAGT
TGAGCAGCTGTTGGGCGCGCTTGAATATCCTTCAATAAACAACAATCGATGAAGTCCTTAAAATCCTGAGAGAAAAGTAA
GACTCTCTCTGGATCCAGGCTCTCCTGGAGCGTCGGAGATTTTGCCTTCGGAATCAAGAAGAGCACTCTCATGGGATGGT
GTTCCGAAAGTGGAGGTTGTCCCTTGGCCAATTCAATCGCCGTGATGCCTAAGCTCCAAATATCGGCCTTCTCATCATAA
CTGGACTGCTGAATAACTTCAGGTGCCATCCAGAATGGTGTACCAACAAAGGTATGGCGCTTAGACCTGTTGTTACTAAG
CTGAGTAGCTACTCCGAAGTCGGCCAACTTAACTTTGCCTTTGGACGACACTAATATGTTGGCTGACTTGATGTCCCGAT
GAATTTTCTTCTGCAAGTGTAAATAATTTAGCCCAAGCAACAACTCGTGTAAGACAGTTTGAATAGCGGTTTCGGGAAAT
GGGCCAGGTTTTAGTAGATCGAGGCAAGAACCACCAGATAGATACTCCATAACTATCCATAACTTGTAGCCTCTCACAAA
ACTACCATAGTACTTGACAATATATTCTGAGTCACAATCTGCTAAATGACTTATTTCTTTTTGAATCTCAGATATGTCTT
CATCACTATTCTCCAAATCAATTTGCTTGACGGCCACAATTTCACCCGTCACTTGATCCAGAGCTTTGAACACGACCCCA
AAGTTACCGTGCCCTAGTTTTTCCAGTAACTTGTACCTCCTCGCAAGATCGTCAAGGGATTGAAAAGATTGAGGACCATG
AGTGTTATCATGATGAACTCGACTGAGGGGGGATTTGATAATAGCGACTCTGTGAGAGTCGCTAGCGTGGCTGGGCAATT
GGTTCGGCATTGTCACTGGGAGGAATTGTTCAGGATAGAGCTGGAATTCGCCGGGCGGGGGCGACGATGGAGGTGTTTGA
GATGTCGGACGTGTGTTCGAGTATGGCCTTCTGTAGTCGCTTGATGCTTCGAGGAACTGACGGTCGGACGACGGAGAATA
CAACGCAAAGGGCGTGAAAGGTGCTGCGACGAGTGGTTGTGAGTAGATATCGGCGCTGAAGATTGCGGTAGTCGAGCTTG
GAACCCAAGACGTGAGCGAAGGTCGCCGAGGCGCAAAGATCGATTGGGCCGTGTGAGTAGGATTTCGAGTGTTTCTAATG
AGCAGAGACTCGTCAGCCGCAAGCTCGGCCTCAATTGGCGGCTGGACTGCTGCTCTCAACGAGTTGTCCACCTCAGAGGG
TCGGCGCGAACGGGCCTTCTGTTGGGATGGAGATACAGGATCGATCAGTCAGCTTGGGGATGACGGAGCGCGAGTAGTAA
CGCATAAGGGCAAAATAGATAATCAAGCCCTGAATGGACGGCAAGGATGGACGATGCAAGAAAGGTGGCTAGTAAGACCC
AAAGAGGGAAGCATCGAGCTTATTATTCAGGACGGTCATCGACCTCGAGTGGAGAATCGAGAGCCAAGGGAATGTTGAAT
TTAGTGCGCGGTGGTGACCAGCGGGCTTGCCGGCTGCACTTGGGCACCGCTGAGATGGTTCGATGGCGGTCATGGCTGAG
CGGAGTGTTCAACTGACATGCATCCAATCACACAACTACCGCCATGTCAGAAGTATCGCTCAACAGCACCCAAGCCTCAG
CCAGTCGGAACCCCAGCACCATCCCATTTTTCATCGCAAACACCATCCATCGCACGAGATGGGCAAGTGTCGACACTCGC
AGCTCAAAAGGAACAGCGGCTGAAGCGAGGCCAGTGTGCAGCCAGGTCAGCTGTTGAGATGCCCCGGCCACCGGTCTTTG
CTGGTCGGTCATTTGAGAAAATGCAATCATCGCCAGAGGACTGGTTAGCACGAGACTATCATTTGGGAGTTCAAACGTTC
TTACTCAAGGGCTCGCTACTGGGAGGTAATTGCGTGTTGGCAAAAAGGAAGTACTAGGCTTGAGGAGGCCATTGAGGAGG
TGATCGGGACATCCCCTTCACCAGCGCAGCGCAGAAAAACCTTGCCGTCTGGCCGCTCATGCTGCTACTTGGCTATGGCC
TCCCGATTCCAATCCAGCGGGATTACGACAACCCCACTGGAAAAGTTGGAGGTCATGGGCACAGAAACTGTCTGAGCACC
CATCCAGAAGTGCAGTGTGTTGGTGCAGGAGATCAATCGCGCGGACAAAAGCTGGAATGTAAATGGA
>GYJ|c12390_g1
CTTGCATATATAAACCTTTTAAAGAGGCCAACAGTGGTCGGGTCGCGTTGTTTCGTTGTTCAGTTTCCAGAGCTCGCCGT
CCACAGACCTGATCGGCATCGGTATCGGCATTGGTATCGGCATCGGCACCGTACGCTTAGCACGGCTTCGGTCACTGACA
ACGGCACGCTTCTTGTCACCTCTAGGCTCTCGCCACTTCATCGTGAGGTCTGGCTTCCAAGTTCTGTTCTACCTTCCCCA
GTGATTAGTCTCCCAGTCGCCCTTACCGTAGCTGCTTATTACCCTAAGCTTGCTGCCTCGAATAAAATAGAATAGAATAA
CATTGCATTACATCATATCGTTTCAAAGAATTTGCACGCTTCCAACATTCGAGAACGTGTTTTCGCGTTTAACCACCCCA
CCGGCGGGTGCTAGTTGCACACATAATTCCACGCCCATTACAGTCTGACAGCCTCTCCATCCCGGCAGCTGCCATCCACG
TCCTGGACCAGCCCTGATATGGCCCACAACCGTCTCCCGTCAGAAGACACTTCCGCCGCTGGCAGTTCAGCTGCACCGAC
ACCCACCCCATCCTCGGTTCCTTACAAAAGACTCCCCGGAACCGCGGGTGGTGGGTCCAGTGGCGGCATGTGGACGCCTG
GAGCTAGCTCGTCTTCCTGTGGTGTCACCGGAAGCATGAGCGGTGGGGCGGCTCACATGGATCTGGAAGCTGTGGCCGCG
AAACTGCTTGATCCTAATGGTGAAATCAAGATGAAAATCCATCTTACCACCGAACTTCGAGAAACTATCGATCTCTTCCA
AAGAGATATGGAATTCACCAAGCATCTTGATGTCATCATATCTGCCGCAATCGAAATCCTTTCCAAAACGCGACCCGCCT
TCATCACGACCGCTTGGGATTATAAATTTCGACATCTGATGCTTGATATATTATCCCGGATTCCCATGCACGAGATCATG
CGGCCACACGCTTTGGATTTGATGAACTTATTGATTGAACTCATTCGAAATGACAATGAAGAATCAGTAATCATCTGCTT
CAAACTTGGCGTGGATCTCTATCGGTCCTTCAAACCAATGTTGGAGTCTACGGTCATGCCATTTTTCAATACCATCATCG
AGATGTACGACCTTGTGCCCAAAACGACCGAAGAGATCTTTGGTGACATAAAGATCGACCGAACACAGCCAGATGGAGTT
CCCGGGACGCCCGAAAGTTCAACTAGTGTCATAGGAGAAGCTAACCCCCCAAAGACTCCCGGAGAAAGTAGCAAGGCAAC
TTTGATGCGCAGGACTGCCAGTGGTGCCTCGAGTGTAACCGGGCCCACTGGCCTCGCTGGCGGAGATTCTAACTCCACTG
AAGTAACACGGGGCATGCAATCGTTCAAGGCGCTTCAAGAGTGTCCGGTAGCGGTTGTATTTTTATTACAAACTTACAGG
CCCACTGTTCAAGCAAGTTTGCCGGCGTTTCTACCCATAATTTTTAAATTTCTGAATACTACACCTATGCCACAAGCCGT
TTGGCATGAGGTAGTTGCTGAGCGTGGCCAAGGTTCGTTTGTAGGCGTAGCCCCGGTGATCATCAAAGTTGGGAAGCGAA
ACCAATACACAGATCTTGTAGTCGCCCAGGTGAAGATTATGTCTTTCGTAGCTTATGTGTTAAGGGTCCCAACTCCCATA
GTTCAAGCATTTACTTCCGATGTCCCGTTGATAGTGATTCGGATGCTCAAAGACATTCCGCCTGAGTCGTCGCTGTCGCG
GCGGGAGCTGATCATTGCTGCCCGCCACATCCTCGGCACCGACTATCGCTCGCTATTTTTGCCGTATCTGAACGATCTCC
TGGACATTCGGATCTGGGTGGGCAATGGGGTTACTTCCTTTGAAAGTTTGCGCCAACTGGTCTATAGCAGTATCGCCGAT
CTCGTCCAACAGATGAAATCGGAACTGCAGGCCGGCCAAATCAAAGCAGTTTTGATGAACTTCATGACCGTCCTCAACGA
CCCGACTTCTTCCACCGTGACCCAAGCCATGGCGGGAAAAGTCATTTTCAGTTTAGTGGAGTATATTGGCCCCCATCGCT
TTGAATCTCAAGAAGCCATTAGGATTTGCAGGTGGTTGATTGAAAACTGCGTGAGAAAGCTCGAGGCGCTGGGCCAAAGT
CGTGTCCGCTATGTCAACTACCTGGCGGGATGTAAAGAAAAAATGCTGAATAGTTCGGTCAACAATGACATGGCAAAGAA
AGACAAGGGGAAAGAGAAGGAGGTTGAAAACCAACGTGCTCATCAAACCCTAGAAGAACCCGAAGATGTGCTGATTGAAC
GCGGCAAGATTCTTGGTGGCATGACATCGATCCTTGAACCACCTCCTGACCAGTCTAAAGAGGTTTCCCTGGGTCGCCGC
GTGGTCATACGATCCTGCATCACCAGCTTTCAGATTGCGTTTGGAAACTTGAAGAAGCTAGATGCTCCGTTGCCGGACGC
TAAGCTATTGGGAAGATTGCTGACCGCGGGCGTGCGCTGTTTTGGGTTTTATGATTATCGTCGCGAGTTGAGGGAGGTCA
AAGAAATAATTGATAGTTTCATTTATATCCTCACACAAATTGACTTGGTTTTATTTACTGAGACTATCGAGCCCAACATG
CCACTCATAGTTCAAGAGCTACGGTCAAACGGCGATCTTCTTGCGTTTCCGCAATATCTATTGGCCAATCAGGCTCTGTC
CAAAACTTTCATTGGTATCACCCTGCGCTACCTAATGAAGCATCTCAAAGAACTTGGCAAAGACAAACAATCCGGCGTCA
TGGTTCGGCTCTTCAAAATGTGTTTTATGGCCGTAACTCTCTTCCAAGACAACGACGTAATCTTACAACCTCATCTCAGC
GACCTGATCATGGAATCTTTGCGATGCGCTTCGTTTTCAAACGAGCCTGGGCAATACTACTCAGTTCTGCGAGCCCTCTT
CAGGTCGATCGGCGGCGGTCGATTCGAGATTTTGTACAAAGAAGTTTTACCGCTGTTACAAGTGCTATTAGAAGAATTGA
ATATACTTTTGAACTCCGCAACTGATCCTAAAGAACGTGACTTGTTTGCCGAGCTGTGCTTAACTATCCCGGTCCGGTTG
AGTGTGCTTTTGCCATATCTGAGCTATCTGATGCGACCCTTAGTGATTGCGTTACAAGCGGTCCCAGACCTAGTGTCTCA
AGGTTTACGAACACTTGAGCTTTGTGTCGACAATTTGACTCCAGAGTTTCTCACTCCGTTAATGGCGCCGGTAATCCAGG
AAGTCTTGGCTTCGTTATGGAAGCTTTTGAAACCTCTGCCCTACAACAGTCAACATGCACCCACAACATTGCGCATCCTT
GGCAAACTTGGCGGTAGAAACAGAAAGGTCCTGGGGCCCATGCGAATTGATTGGAAACCTGCAGATGGTCAAAGTTGCTA
TCTGCCAATCAAGTTGGATGGCCAACAGCAAAGCCTCACACTCCCGCCCTTGGTTGAGCTTGCGGCTCGGATGATGCGAC
GAGGAGACACCCATTATCGAAAAAACGGATTCGCTTTCCTAAAGAATATCACACCCGTCTTCCTATCGATGGGATACGGG
CATGGAGAACGTGAAGAAGCCTTTGCGGTTTTGCTCAAAGGACTTTGTGATGCTACACGGGTAGCGGATTTCACAACTGA
CGCCCAAACCCACCTCTCATCACTTTTCGAGCATATTTTCATCACTGAAATCTGGCAAGATCCTACCTCACACGTTGATC
GAGCACGCGCCTCGCTCACCCTTACCAGCGCCGTCTTCGATGCTCTGATCGACAATCTTACTATTGCCACCGATCAACAA
AGTTTCAAGGCCGCTTCTCAATTTACTCTCGAAACGTTGAGAAATCTCTTCGAGCGCGCCAAGACTCCACCACTCCCGAG
GGATGAAGTTTTGGCATATGCTAAACGGACCCTATGTTCGAAAGCCTGTTCATCCTGCTACGATAATTCATGGCCTAGGA
AATGTGCTGGTCATGAGATTCTGGCTTTGTTGGTGAACGATTTAGACATGGGGGCTACTTGGATCGCTAATTATGAACTC
GAAATCGTGAGGGCGCTACTATTCCTTCACAAAGATGCGCCATCAGCATCCACCAAACTCCTTGAAGGTCCCAGCGCTAC
TTTCCTGAAACTGCTCACGAGCTGTCATACGCCATCTGAGGTACCCGATCCTCCAGAAATAACGATTAAGCTCAACTACC
TCGTTGGTCTTCTCATTATCGAGCTTTGTAGTCAAACTAGTGGAGTACGGCGGGTAGCTCAGTTGGCATTGCAGCTGATC
AGCGAACGAAAAGGAAGGCCGCTGCACGAGCTTTTGATGCCGGTAAGGGAACGCTTGTCGCCCATTTTTGGCAAGCCTCT
CAGAGCACTCGCCTTTCCTATGCAAATCGGCCACCTTGATGCGCTCACCTTTTGCGTACGCCTCGACCCTCCCCTGTTTG
ACTGCAGCGATCAACTGATGCGAATCCTGCAAGAAGCCCTCGGGATTGCCGACGCCGATGATGTGGCTCTGATTGGAAGA
ACCAATCAGGCTAAAACTGCTCAAGCTCTGATCGAGTTACGAGTAGTGTGCTTACAATTCCTGGCAGCGACTTTGAAGTT
ACCCGAAATGAGAACCCAAACGGTTACGAAAGCAAAGATCTTGTCTGTTTACTTTCAATCGCTGTATGCCAGAAACCTGG
AGGTCGTTAATGCGGCGCATGCAAGCCTCAAAGAATTACTTGCTCATGGTGGGAGTCGTCTGCCCAAGGACCTATTGCAA
AACGGGCTAAGGCCAGTCCTGAACAATCTTTCCGACCACAAGAAGCTGACCCTACCCAGTCTTCAAGGCTTAGCAAGATT
GGTAGAGCTCCTCACGAGCTACTTTAAAGTTGAGATCGGCTCGAAGCTTTTGGATCACTTCAGGCAACTATCCGAACCTC
AAACACTCGCTGCTGCGGCATTGTCATCTTCTCAGGGAAATGGGGTCTTAGGCATCATGGCTGGCGTGGTTAACATCTTC
CACCTTTTGGCTTGCCCGGCCGCTGGTGTTTATCTACGGGACCTAATACCCTATGTAGTGCACGTCGAGACAATCTTGAA
AAAGGTCACCGAAAGCCCATTTACAAAGCCCCTTGCTTTGTATATCAACCTTTACCCCGAAGCGGCAGCCAGTTACTTTT
TCCAGCGACTCGAAGATGAGCGGCACATTAACACGCTCAAATGGGTCCTGTTGAGCGAACATGCCGACAACTTAAGATTG
CACTTGCGCAACACGGCTGTAGAGTGGCTGCAACACAGCTTTGCCGCTGATGTGGTTTGGGGTTTACACGGGATGATAAT
TTTGCAGCAACTGACTATCAAAGACCCCGAATACATCGCCAATTCGATGGAAATAGTCCATTTGATCAGTCAACGCTGGG
CCTTTGGAGATCGCAAGAGCCGTTTGGCTCTCGGTATTGCCGACGACCACTTGGCTCAAATCAAAGAAGACGCGATTACT
TTGGAGATAATGATGACTTGCGTAAAACTTAATCCGTTGGGAAATGTTGATTTGTTGTTCCACATGGCCGACGTCCTAGG
CGGAGAAAGAATGATCGAGTACAGCCACATCACCCGATTTTACTACGAACAAGTTTTAACCAGTACAGATCTGTCTTACA
AGTCGACCATCCTATTGCGTTTCTTGGACATCATCAACAACGCAGATGTAACGCCCGCTCAGAAGACTGCGATCCTGCGA
CACTTGATCAATCCTCTCCTTCTGGTTGCATTCGAGAGAGGCGAGAAAGAGAGTGCAATAGTTGATGCTGACTACATCAA
CAAAGTCTATCTGGTCATTTGGAGCGCATTTATACCCAACACGAACGTGAAGACATTTTTGTCCGACGACAAACTGAACA
TTGAACTGCTCCACATGACCAGTCTGATATTAGAGTATCGACACCATCTGGTGGCCGACCAGAGAAAAGAGATCATCAAG
TTTGGATGGTGGTTCTTGAGCTTAAAGGACGATCAAACGGTCAAGAATGCCGCCTACATACTAATAGCCCGATTCATCGA
TGCTTATGAGTCTCCCACCAAGATCGTTAGTCAGATATTGCTTGCCCTCCTCAAATTGCACACTGGCGAAGCCAAACACC
TCGCCCAGAAAGCATTAGACATCCTACTTCCAGCTTTGCCGAAGCGCTACAAAGACAATCCCACTGAATGGGTCCGATTG
ACCAGACGGACTTTGATTGAGGAAGGGCAAAACTTACCGTTTTTGTTTAGCGTTTACTCGGCAGTGGTCCGAAAACCAGA
GCCTTTCTTTGCTCATCGAGAGATGATCATTCCGCAGTTTGCAGCAGCAATGCCGAGATTGGCAGTCAGTGGGAGTGCAA
ACGGGGAGACACGTGTGTTGGTCGTAGATCTGATTGAAGTGATCGTTCGATGGGAGCAGCAACGGATCGAGATGGCCAAT
AAAGACGAAGGCAATCAAAGTCCTCAGCTCTCTGTATCTGCAAAAGCTTTAGAGCCGGATCGCGATCGTCTGTCGATAGC
AAAGCGGATCAAGGTTGATCGGTCGGGCTCAGCCGCCCCGTCTGTCGCAGGCTCAGAAAAGGCGCCCGCAACATACGTCG
TACCATATGCCGTACGAGATGCGGCAGTCAGCGTGTTAATAAGAATCATAGCCGCCACCAATGAGCCTGCCGCGAGAAGC
CCCTTGGTTTCGAAGGCCCTGTCGCTCATGAAACTGATCTTGACAGAGGTATGGCAAGAGGTCGAAGTGAAGCTTGACTT
TTTCCAACACGCCTTGACCTGCGACATTACCGATGGAAATATCGGTATTGTTTGCAATACAGCCGAAGTGCTGAACATCG
TGCTGGGAAACAAACCTGATGAATGGCTTTTGAATAATTTAGCTTTGGTTCAAAGTTTTGTTGAAAAAGGGATGGTTGCG
AAGCAGGATGATATCTTGAAGATTCAGCGCTCGCTTTTGAATCGTCTGTTTCGTGTTCTGCCGGTGAAGGATAGTGGGCC
GGAGGAGACGAAGGGAAAGGAGAGACGAGATAAACAGGAGATGAACGAAAAGACGGAAAATGGAGTGGCTGCATTTGAAC
AGTGGGTGAACCGTATGATCAAAGAAGGATTCAAAGAGTCCCGTAACCACGAGGCTTTTCGCTCATCCTTAGCATTGATG
CAAGCCTGGGATCAAGCTCAACCCTCGAAGATTGATATTTTCATCCCAGATGTTGTCAAAGTATTTCAACGTACACAGCG
CGAGCATATATCAATCGCGCAGACCGAACCTATTCACCCAGCCGTTGAACTAACCAGGCTTTTGCTTCAGAGCTTGTGCG
ATCTGATGAAAACTCGTGTCGGTAGTATGGGTGAGAATCGTCTATATCTTTTAAGTGGACTTGTGCATCTCGTTCAAAAG
TCGCCCAGTATCGAGCTTTGTCGATATATACTAGGCGTTCTGCGGAAGTGGATTGAGGATAAAGGTCCCTTGCCAACCCT
GAGGGAGAAGGCCACGATGTTGGTGAACATGATGAGCTACGAGCTCAAGGGCGCTGATGATCTGTTGAACGAATATCTCC
AACTTGTTTTGGATATATATGTTTCTTGCAGCTTTTCTCGATCCGAGTTCACTGTGAAGTTGGAGCCTGCTTTTCTCTTG
GGCTGCCGTAGCCGTGATGCGGAGATAAGGACCAAATTCATGGCGGTATTCGATGAAAGCCTTCGAAGAGAACCGTTTGC
ACGTTTACAGTACTTGTTCGATGTACAGCAGTGGGAACCGCTGGCGGATATCAACTGGATTCATCATGCGCTAGATTTGT
TTCTTGGCTCTATCGAAACCAGCACTCCGATCTTACTCGATGGAAGACTTCCCTATCCCCTCCAGACGCCCTCGCCATTT
CTGGTATGGGCCGAAACTGTCAACATCGGTCATATCATTACTGCTGCAAGGCAGCTACTGTATGCTGACCCTGCGGAAAC
TGAAAAGATCTGGGTTTCCTTGTTTCAAGCAGCTTGGTGTACCTTCACCAAACGCGAACAAGCAGATTTAACTCGATTTA
TGATCAATCTATTCTCCAAGGAATATCTAATGAAAGCTATCGACAGACGTCCAAATGTGGTGCAGATACTTTTGGCCGGT
GTACGAGCATGTAGCCCACCGCTTGTACTACCGCCTCACTTGGTCAGGTACCTTGGGAAAACGTATGCAGCTTGGCACAT
TGCTATCGAGCATCTTCAAGAAATTTGCGACGAAGTTGCTGATGACGAAGGCAACCGAGAAACAGCTGGAGAGGCTCTGG
CGCAACTGTACGGAGAGCTTGGCGAAACAGATATCTTTTATGGTCAATGGAGGAGAAAGACTTTATGTGTCGAAACCAAT
GCTGCAATGTCGTATGAACAAATTGGAGAATGGGCAGCCGCCGAACAAGCATATGAAGTGGCCCAGGAGAAGGCGCGCGC
GAATTTGCTTCCATTCGGGCAAGGTGAATATAACTTGTGGGAGGATCATTGGATCTTGTGTGCTCAAAAAATGCAACAAT
GGGACTTTTTGAGTGACCTGGCCAGGGCTGAACACAATAGCGAGCTCCTACTTGAATGTCAATGGCGACAAGCTGACTGG
ACAACAGAATACGGAAACATCGAGCTCGCTGTCGATAATCTTCCAGACCAAAGCATCCGAAAGATCACTTACCAGGCTTA
TCTTGCTTTACTAAAGCATCATCTAGGCGTGATTACAGATGAACATCGAGTAGAATTCACCCGGCTATGTGATGAGGGTA
TTCAGTTGTCTCTTCATCAATGGTTCCAATTACCCGACATCGTGACGGAGGCTCATATCCCATTGATGCAAGCGTTTCAG
CAATTTGTTGAACTTCAAGAAGCCGCACAAATTTTTACCAGCTTGCAAACTACAACGGCGCAAAATCTGGATGCTAGGTC
AGCTGACCTGAAGCATGTTTTGCAAACTTGGCGAGAACGTCTACCGAACCAATGGGATGATATCAACATCTGGAGCGATC
TGGTGGCCTGGCGGCAACAGATCTTTACCGCAATCAATAGAGTCTATCTGCCTCTCATCGAATCAACCAACCAAGGTCCA
GGCGCCAATGCAGCTTCTTTTGCCTATCGAGGGCATCACGAAACAGCTTGGATAGTCAATCGGTTTGCTCACACCGCGCG
CAAGCATAATTTGTATAACGTTTGTATTGAAGCATTGACCAAGATCTACACACTGCCCAATATCGAAATCTCGGAGGCAT
TCCTGAAACTGCGCGAACAAGCCAAGTGCTACTATCACATGCCCTCCGAGTTAGGCCAAGGCATGGACGTCCTCGGCAAC
ACTAATTTAATGTATTTTGGCAGTGTTCAAAAGTCGGAATTTTACACGACCAAGGCAATGTATTTGGCGAGGCTGGGCCT
TCACGATGAAGCCTCTCAAGTTTTCAATCAAGCGATTACTACTGACTTCCAGTATCCGAAAGCTTGGGATGAATGGGGTG
CATATCAAGACCGGCTTTTTTCTAGCCAGCCACAAAACATTCAGCTTGCTGCTGGAGCGGTCAATTGCTATCTCCAGGCC
TCCAGTCTTTATAAGAATGGGAAAGTACGGAGGTTATTGGTGCGGATCTTATGGCTTCTGGGGTTGGATGATGCCAGCGG
CACTATTGGGCGAGTGTTTGATGCGTATAAGGGAGATATTCCTACTTGGAATTGGGTATACTTTATTCCACAGTTGTTGA
CATGCCTTTCAGCCCCTCGTGAAGCACGTGTTGGCAAGGCTTTGTTGGTACGAATTGCCAAACTGTTTCCCCAGTCGTTG
TTCTTTTATATCAGAACTACAAATGATGAGTTAATGCCGATGAGACAAAGGGCACTACATGCTGGTCATAGAAGTACTAT
GATGACAAGCAATTCGGCGTCTCATGAATCAAATGCTTCGCAAGCCCAATCGACCGACGGACGACCGCAACAGCCCGGTG
CTAGCTCAAATCCTAGTGCTCAGAGTGGCTTGCCTGCTGGGCCCTCGACAGTCATGCCAACAATCCCAATGGCTTTCGAA
CACGTCGACGAAATCATTGGGACTCTGAAAACTCAATTTCCGCTTTTGGCACTGTCGATGGAGATGCTGGTCGATCAACT
TTACCAGCGATTCAAGGCACCGCCTGAAGAGGATGTTCATCGACTAATTAGTGCTTTACTGCAGGACGCTTTGGCGTCAT
ATATTCAAAGAGCAGCCGATCCGAATGACGATTTACGTTTGTCTGACGCTACTAAAACCAACTTACTACGCTTCTCAGAA
AATTTGGCCAAGATGCCAATGCAGCCCCATTTCCATCGTGAATTTGTTGAAAGTCCAATGGCCTTGCCATTATACATAAA
CAAATTACAAGAATGGCGCAACAAATATGAGAAGAACATCGAAAAAAAGGTGCGAAAATCGAACCTGGAAAATGCTAGCC
ATTGGATGGTTGAATTTCAATATCAAAAGTTCGACGACATTGAGGTGCCGGGACAATATCTCAAACGTTACAATGAAGAC
AACAACGCCCACTTTGTGAGGATCTTGCGGTTTGCGGCGACGTACGGCTATCATAAGCAAAAGGACCATTGGTATCGCCG
AGTAACTATGATTGGGCATGACGCTAGCCAACATTCGTTTGTGATTCAAATGCCAGTCCCAAGGTCAAACCGACGAGAAG
AAAGGCTCATGCAATTTTTCCGCATGTTGAATTGCACTTTAGCGCGCAAAAAATCGAGTCGAGCTCGAGCTGCATCATTC
ACTGTCCCTGCGGTGATCCCATTCGCTACTAATATCAGGATCATGGAAAGTGATTCCTCGTATTGTACTTTGCAAGAAGT
TTTTGAGTCGTATTGCAATGAAGCTGGGTTCTCAAGGGATGATCCTCTGGTTGCCTATGCTGAGCGCCTGAGGGCGTTTG
CATTTGAGGGCGTAGAGGATGTTCAAGCCATTACTACCAAACTAGAAATTGCAGACGAAATCACGGCAAAGATGATCCCG
GATTGCATTTTGAAAAATTACTTTTTACGCACAATGAAGACTGCAGGTGATCTTTGGTATTTCCGAAAGCGGATGACCAT
TCAATATGCTGGCGTCATCTTCATGACTTACATTTTCAGTATCGGCCAGCGAACTCCACAGAAGATAACATTTGATAGAT
CCAATGGGAATGTTCATACCACGGACATGTTTCCCAGCGTGTCGGCAACTCGCCCTGAGTTTGGACATTCAGAAGCTGTA
CCATTCCGCTTTACGCCCAACATCCAGCAGTTTATGACACGACAAAACATTGAAGGACTCTTGACAGCTTCAATCATGGC
GATAGCTCAAGCTTTGACAGAGCACGAAAACGATTTGGAATATCGCTTATCGATCTTCGTGCGCGATGAGGTGATGACCT
GGAGTATGGGCTCTCAGGCAAGACTACCGGCGGATGATACAAGAATGAGGGAGCTCGTGCTTCAGAATGTAGACATTGTT
GTCAAGCGAGCTCGCTTATTAGCCTGTGAGATGGAAAGAAAGACGATCGATCCTTCCAATCCGCAGCCTGTGTGTCAAGC
GATCATTGAACTCATCAACCAAGCGAGCAGTCTTCCAAAGCTGTATGCTATGGAGCCAACCTGGATGCCATGGCTTTAAA
GCGATGAAAAAGATAGGTTCCCTCAAGGACCATGGTTCTATGAGCCAAACAACCCCTATGTGCTTGATTTCATGCCCATA
ATGACTTGTGACCGCTTCATAAGAACTCATCCATCTTAGATATTCCTGTGTAGTCTGTTTATAGAAATCTTTTAACATGT
ATGTTGATTCTGTACTGTATAGTGTGTTTTTGTCAATCTAGGAATAATTTTACTTTTGATTTTTTTGATGAATTGTTTGA
GGAGAGTAG
>GYJ|c29455_g1
AAAAAAAAAAAAAAAAAAGAGAGAGAGAGAAAAAAGCAACAAAATACTCGAAAAAACCACCCTTCTCATTGTACATAATT
GAAGACCCAAATAAGCGATCGATATTCCAGAACGGAGAAGACGGATACGTAGCAAGAAAATACAAATGAATGACTGTAAA
TAAAATGTATTCTTAACAGTGTTTCCTGACAAAAATAAATTCGAAGATTGTTTTTTAGCAACCACCATATCCGTAACCCC
ATCCTCCAGTCTGAGGAGGCTGTGAAGTT
>GYJ|c13940_g2
GATTAAAGGTACATATTGTTAGATTGAATTGCATCAAGAAATGGGAGCTTGCAGTGATTTTGCCCGGGTTTTGGGGAGCC
AGACTGTATACTGTTCTCTTTACCTTTTAGATGTAGACTCTGTTCTCATCGCCGACTTTTCTGCTTGTCAATTTTTCCGC
AGAAAAGTTGGTGAGTAATTTTTCCATTAAATTCATCAATTAGTATATTACTAAGTAATGGTTATGCAACATTTCTTTAT
TCTCTTCAATCTTTTATTTCAGTCCACACTCGCTTTCCGCTCCTGTGCTCATCCTAGCTCACAACTGTTCATTGTTTGAA
CAGGTAATGTTTCTTCCCAATCTCTAAACATTCCCCTTATCCTGTATATGTTACGCTTATATCTAGCCTATCTGTGTTGC
AGGTTCGCTTATTGTTTCCTAGCTTTATAAGTTCTGACATAGAGTCTAACTTGGCTCCGACTTTACTCAGTTCTTTCATA
AATCTTGGCAACAGGCTGAATTCTACAAATCTGACAAATGAGTTCATCTAATAAGGTGAAAGATCTGTCCCGGCGGCTGG
TTCCTCAGCCGAAGCGTCCTTCCTAGGGCATTGGTAATGAGAGATGTGTTCAGAGTCTAAGAACTCCTTCTGAAGGGCGT
CAAAAAGT
>GYJ|c5477_g1
GTTGACTTGAGAGTGTGAATTGAATATCGAAGTTAACTCCCCAAAAAATTCATTCGCACGCAGTGGAGCAGGAATTAATA
TGGGTGTCAGATCTAGAAAAAATCGAATTCGCCGTGGTGGCAATAAGGCGGTGTAAGTTGAAGCCTTAATCGACAATCTT
CCAAGTAATGTCGATAACGCCTTCAGCAGGTTGGCCGAGCGCGTCGAAAGCGGCGACAGATAAGTCTAAACTGGCCGCAG
TAGAACACCCTGGGCACTCGTCGGCAGCAATACAGTAAATTGTTCGGCCGGTCGAATGGCGCGTTACCGCAATTTTCTTC
CCGCAGAGCTCCCCGTGCTTGTACATCTTATTCTGGATTGCCACTATAAAGTCGTGGTCCGAATGCCTGACACCACAAGC
TCCAGGATTGTTATCTTGCGTATAGAAGGTGGCTTTCCCCGCAAAGGTCGTGCCGCCCAAAGTGCCGCCGCCGCCGCTGC
TGATGGTGCTGCTGCTAGTGCTGCTGCTGAAAGTCTCGGAAGACCACGAAAATCTGGCAGGGCCTCCGTGGTTTGTCTTG
GCAGTAGAGCTACGAGTAGCACCAGGCAATTGACCAGTGCTACCGAGTTTGGCTAAGGGCGAAGTGCCGGTGGGAGTGTC
AAGTCTTAAGGGAAGAGCCGCGGGCTTTGGAGGAGTTGGCTGGCGCTGCTTCTTCTCTGCACGCTCCTGTGGAACCGCAG
ATTTCGGAAGAGCAACCGACCGTTTCTTGTCACCAAGATCTTGTGGAACCTCAGGCGTCGGCTTAGCCGTTTCCGACTGT
ATCTTGTATCCAGGCAGTGGAACTGACGCAGCCTCAGAATCAAGTTTTCCCGGACTGGAGTCGGTGCTATGGTTCTTATG
CTCTTTGGAAAATGGAAATTCGACGCCAGGAAGCACTTCAGGATGCTTCAAATTTTCTATTGGTGAGTTTATGGTTGGGT
CATGAGAGTGATTGCCTTGATGATCAGACATCTCTTCTTCCGGTTCCTCCAAGCAGCCTTCGTCTTCTTGCTTTGAGGGC
AGGTGTTTATGGTTTTGCTTTGGAGTATCTCGTTTGGAAAGATCTGGATAAGCCTGAAACTCCGCGACGTCATCATCTA
>GYJ|c20625_g1
CACCATCGTAACTGTATACGCAACTTTGGGAGAAGACGCAATTGCTCATGCCATCGGAGAGACTGAAGCTACAATTCTTG
TCACTTCTTCGGAACTTCTTCCAAAGATTGTAACGCTTGGAAAGAAATGTCCAACTCTGAAGACCCTGATTTATTTCGCT
CCTGTGGACCAGAAAGCACCAGCACCAGAGCTTGCACCGTTCCGTGATCAGTTCAAACATGTTCTATCACTGAGCGGACT
TCTTACTCGCAATCAGGAACAAGTTAAAG
>GYJ|c11216_g1
ACACACACACTCTCTCTCTCTCTTTCTAATGTCCACCCCAATAACCCAATCAAAAAACCGCACAAAAAAAATCTCTAACC
AAATAATTTCTTCTCTTCTATCTCTCTCTCTCTCTCATATACATAGATACATGCATACAAAGATGCCTAGATACATACAC
ATAAAAAACTGACAATTGTTTTTTTTTCTTTTGGCTTCTACACTAACGATAACAATGATAAATCAAAACCGTAGCTAAAC
AAGTTAATCCAGTGAAAATAAAAAACACATTTCCATCACCATCTCCATCTGGTGAAGCCATAGAATTTCTGAGTGGTAAG
AATACCAATCCGACGATAAAGTTGGAGGCCCAGTTGACGGCCAGTCCGAGTGATCCCGCAGCACTGACCGCATGTAAGGG
AACCACTTCGCTCAGTATGACAAATGGGACGGGACCCAATCCAACGCTAAAGCTAGCAACAAAGAGTACAATAGCCAAGC
TCGATAGCTGAGCGATACCGATATTGATCGAAGTTCCGAGTATCACCGATGTGATCGCCATCGCACCGGCAGAGATCAAC
AGTAGAGACTTGCGACCGAGCTTGTCGACCAGTAAAAGTGGAGCAAAGGTCATCATCAGGTTGATCGCACTGATAAATAG
CGATATGTAGATCGCTTGGGTCGGTAGCACCGATTTCATAATCGAGGTCGAGTAGTAGAGCACCGCATTGATTCCCGACA
GCTGCTGGGCAACCTGTGTGATTAAAACCAGCCTGAGGCCGCTTGCGAGCGCCCGGTCTGTCTTCCATTCGCGCAGGAGC
TGGACCATTGAGATGTGGTCCCTAGTTGGCGAGTTTTGTGCCCGAGTCGCATTGGCATTCGCCTCGTCGCATTCGTCGTC
GTTGAGCAGCGTCTGGCGCTCTGGGTCCGAGCCGGGAGCCGAGTCGAGCTGAGAGACAGACTGGGTCGCGCGCTCATCGT
TGTCGTCGTCCAGGGCCGTCTTGGCCGACCTCCTGGCCTCCTGCTCCATGGCCCACTTTGGACTCTCGACCATGAATGGG
GCACAGAGCAGCTGGAGGGCGACGAGGGCGGCGCTGAGGCCAAAGATCCAACGCCAGACTAAGGACTGGGCAAATGGCAG
ACTGACGAGCTGAGAAACAAAGATGCCCGAGACAATCGCCAGTTGGTTCATCACCCCGACCGCACCCCTGATCGAGACGG
GAGAGATTTCACTGAGGTAGATTGGAACGAGGACGGTGTTGATACCGCAGCCGAGACCGACAATGGTCCGGCCCAGGAGG
ATGACGAGAAAGAGGTTCGCGAGCGCCATGATGGCTGAGCCGATGCCGATTAGCACTGAGCCAACGAGGAGAGCCTTGCG
TCGACCATGCTGGTCGGCGAGACGCGAGGCGTAGAGGGAGCCAAGGAAGCCACCAATCGTGTATGAGGAAGTCAGAAGCC
CAAACATGTTGTCCGACATGGCGATACAGGGTCTCAAGAGCGTGCTATCGGCCAGCGCAGTCCCAGGGCGAGATCTGCAC
GAAATGGCATCCTGTGCACTGTTGAGAGCAGAGATGTGGTAGCCATACGAAAAAGCGCTAGTGATGATCCAGGAGACGGC
AAAGACAAAATAAGCATTGGAGTCCATAGTAGCCGGGAATGAGAGTGGAGAGTTGGACCTTGTCGAGGAGGGCGAGTGGT
AAACTGGGACCCGGACCGCCAGCTTGAAGCCCGAGCGCCACATCTCAGACTCAGACTCAAGCTCAGATTCTAAATCAGAG
CTTGAGATAATTCTCAGAGAGACTGATTGGTAAGACTCCGACCGACTATGGAGTACTACCTGATTTTCGTCGAGGCTCGA
GTATGGAGTTTGGTTGCGAGTTGGTAGACAATCTCAAGCGTAAACTAATCTTTCGGTTTATCGTTCGTCGGATCGTTGGT
AAGGAGGCTGGGGAGGTGGAGATGGTGTTCCTAGGAAAATCGCAATCGGACAAGGAGGCACTGGCAGAGCTTGTTTTGTT
GAGAGAATCAATGAGGATGGTCGTGCTAGAATATTGTAGATTCGCTTGGAGATGTTAGGACGAGAATTGGGAATAATAAT
CTCTGAAAAAAAAAAAATCTAGAGAGGCTAGAGTGTTGAGCTGGATTGATTTTATGTATATAGATTTGTTGAATTTTGAG
TCAAAGTAAATATAACAGGTATGAAAGCATGTTATTATGTATGGATGTATGTATGTATATGTGCAGGAAGTAGGGGGAGA
GTTAGTATGAATGAGAAAAATGAAAGTTTCTTTAGGGAGAACAAAAGAAAGAAAAGAGGAAAAGGACGAGAAAGGGAAAG
GAGAGAGATCTAGTCTAGTGTACAAAGTAAGTGTGATAAAATTATAGACCAAGCAAGAGATTCACAACACAATCAGACTC
GACTGGGACTGAAAACTGAGAACGGAGAACTGAGAACTGAGACTGAGACTGAGAACTGAGACTGAGAACG
>GYJ|c33482_g1
AGAGGGTGTTACAATTGACGCCTTTGACTATAAATATCAAAGTGCTTGACTGATAACAATTCAAACTCACCCACTCCATC
TAAGTCCATAGAAGGGAGCTATAAGCTCATAAGCTTTCACTCTTCGTCAACTGGGTCTCAACAGTTTAACTTACTTGAAT
CTATCTCCATTCAGCCATTGATCATTGTGTAAACAAACTCAAATCCTCAGCTTTTGCAACTCTAGAG
>GYJ|c22694_g1
GTGAAAACTGAAGGAGATCTTCGAACTTATATACAATCACGAGTTCACTCCTCGACTCGTTTTTGTGAACGATTGGTCCG
GGTTCCAACTAGTTGATAACACATTTGCCCGTGCAGTGTGGGCTTGTTGTTGAACTTGAGAGTTTTTGGCTGTAGTATTA
TATAAGACATACATTCGAACCAAGCATTCATCATTGAGATTGCTCTTTTTCTCCTGCTTCCTCGCGCGTTTTCCGTGTTC
ACTTCCTCATTGAAAATTGAGAATGCGTGTCACCCATCTACAGACCTCTTTTTTCTGGCTGCTTTGCACGTTCATAGTGA
AAACAACGGCTACTATTCTGGTCAATCCATCTGAGTTATACCTTTGTCCAAGCTTTAACATAACCTCTGTCCCGCGAACC
AGAAACTATGATTGGACAGTGAGTAATCAAACTGCAGCTCCGGATGGCTATAGCAGGAATGTCTTGGTTATCAATTCCCA
GTTACCAGGCCCCTTGATTGAAGTTAACGAAGGTGATACCTTGAACATTAAGGTGACCAATATGTTATCGAAGCCCCTAA
CAATTCATTGGCACGGAATATCTCAAAATGGAAGTGCTTGGATGGATGGCGTGACTGGTGTTACTCAATGCCCCATTCCG
GTCGGGAAGAGCTTTGTTTATACCTTTACTATCCAGAACCAATACGGAACATTTTGGTATCATGCACACACTCAAAATTT
CAATGCGGACGGTATTAGTGGTCCTTTGATTGTTCACAGCGTAAAGGACCCTTTAAAAAGAGGAGTGGACTTTGACCAAG
ACGTCATCCTTTTTATAACCGACTGGTATCACAATGTCAGTCAAACAATCGTGGGAGGCTTGCTATCCCCAACAGGGTAT
AACAACACCTATGCTGCGCCATCGCCGAACTCTGCACTCATTAACGGTATCGGTTACTTCAATTGCTCCTTTGCTGAGCC
AAATGCGAAGTGTACAACTCCGACAACCAGCTTGTCCATTGATCTTCCTACCAAGAAAAAGACTCGATTCAGGTTGATTG
GGGCGGGCGCACACGCATTGTTTCGCTTTTCTGTTGACAACCATACATTGAATGTTACAGAGGCAGATGCCACCGGGGTT
TCTGGGCCACCGGCGGTTCATAGAATACCTTTTCATAACGGTGAGAGATACAGCGTTATTATCGATACATCGGCTGACCA
GGTCGGAAGCACGTTCTATCTGAGGGCTGCCATGGATCTTGATTGCTTCGCCTGGGTTGCACCAGGACTCGTGGGACAGG
CCAGAACTGCTCTTGGTGTCATCCGTATTGTTGATTCCAGTAACCATACATCAATCAATACAACTTCGGTGGTTCCTACA
ACAAAAGACTGGTTGGACACCCTTGGCGGAGCCTGTGTTGATCTGGACGTATCGACTATTTCTCCATTAGTTCGCAGAGA
TGCGTGCACAAATGTCTTGGGTAGAGCCTACTACTCGTCAAGTTTTGGAACAGTCACGACGACAGCCAATAACGTGACTT
CCGTTACGGGTAGATTTTTCGTGAATGGTACCACCTGGCTGACACACCCTTATCGTCCCTTGCTGAGCCAGCTGCTCTCG
GGTGGGCAAGGGAGCTTCAATTCATCAGAGGTGGCCGCTTTCACCTTGGAGACTTCGGGTTGCTATGACATTGTTATCAA
TAATTTGGACGCTGCAATTGATCATTCTTATCACCTTCATGGCGTTGATGGTTGGATTGTTGCTACAGGCTCCGGGCAGT
TGAACACATCCACAGTTGGAGGGCTGAGATATAACACGACCAATCCGCTTCGGAGAGATACTCAGGTGGTTCCAGGTGGT
AGCTACCATGTGGTTCGTGTTCTCGCAAACAATCCGGGTGTCTGGATCTTACATTGCCACCTCGGATGGCACCTGGCGGG
TGGTTTTGCGGGTATGATAGTCATGCAGCCATCTGTTCTGAGGCAGCAAAAGTGGCCTGCTGCAAATCAAGCTCTCTGCG
ATGGCGTTTCCCCAGCCGATCTTAACTCAATTGACCCGGGAAGAATGAGACGATCAGTTGATCAGTACTATAGTGATCTT
TCCTCTTAAACATTTCAAGCTGAATTTATTCTCACAGGGATCATTCACATGGGAAGACTTGGACAAAGTGTTTTTCTGTT
TTGATAAAAAAGATTTTCATATCATTCACACCAATATCGTCTTTTATGGAGTTCTGTACCGATGTATACTTTCGTAAGAA
TATTGTAGATTGTTCATCGAAACTGTTCTCAGTTAGAACTGTCTGTACGAGACTCAGCCTGCAAGCAAGTAAAGTGGGCA
CCAGAGGAAGAATTCATCTATTGCTAAGTCCAAAATGCATCCTTTTTTTAAAAAACAATATAAAGCTGTGCCAAGAATTG
TTGTGGTTTAAAAGATCAACAGATGCTGGTGGCTTGAATGGATGAAAAAAAAATCTGCTTTTTTCCACGTTTTTGATATC
AAAATTTATCATAGTTTTTTTTTCAAATGAGTATGGAGTTCATGGTATATACACTGCGGATGTGGCTCCAAGTTCTTCAT
ATGAAATCATTATTGGATTTTTTTAGCTTGAAAAATTTTGTGGTTGAATTGTGGAACCTCATCCAATCACAGTTTGAGTC
AGGGAAAAAACACTTTGAATAGTGTTGTACCCT
>GYJ|c13580_g1
GTCATATTTATCAATCATGAGTTTGATTTCTTTTTATTTTTCGTGGGTGAGTAATATGAGTTCCAATAAAATCCAATCTT
TATTCTCCATTATCCCATACTTCTAAGCTGTGGTTTATATATCTCAAATAAGGTTACATAGCAGTCTGTGTATAATCATG
GATTGTGGGTTTTCCCCCATGACACATGTTTTGCCATTTTTTTATTGTTACTGTTTTTGATCAGAACATAAAAACAACAG
AGCTTCTTTGCATTACCCTAAGAAAGGTTTGATATAACTTATTTTTCTCTTGTACATTCATTATCTTCAGTATGTGATAC
AGCCGAAAATCTGTAGCTTACCCCTATATTTTCTTTAATGTGGAACAAAACAATCCAAAATGTGATACTTGAGTGAGCAA
AAATCCAAACATCGAGATGGTACCGAATGAAACTACAGAACTTGAATAGTTTGAAATAGCAATAGTACTTTTTTTTTTCT
GACTGCTGATAGCAAACGATTGGAATGTAGGTACAGGTTTCTAGCCAACGGAAGTGGACGATGAGACGAGGCAAGGGAGA
GCCTGACGAGGTGACATGCACTGATAAGCGGTCTGAAGGAGTCAAATCACGGGACGAGATCAGCCGGCTTGCTGCTCGAC
ACCAGGGCTAGGCGAGCGATGTTTGACGACGGCAGCGTATCCTGTCTGTGAGGGTGAGTTGAGGTAATGGCCCGCTGGAC
TGACGGGCGTCCGGTAGGTCGAGTGCGACTGGGGGGAGTCGCGAGGCGAGTCGAGGTCTCTGCTCGGGGGAGAAGGGGGG
CCGAATGGGAGGCTCAAGACGGAGCCGTTCAGCTCTGGGTTCATCTCGAACGCATCCTGCCCGTAAATTCGATGCTCGTC
TTCCTCGTTCTCATCCTCGCTCATTTCCCGCCACCCCTTATTGCGCGACTTGAATGAGAAAAACGAACTCGGCTCCACGG
ATCCCCCAGGCCGTCTTAACTTCCTACCCGTGTTGCCTCTCTGACGCCATTTGATGAGAAACCATGCCAGGAGAAGAACG
AGACAGAGGCCGAAAAAGGAGCCCAAAATGGTGAGAATGAAGCCTTCCTTGGTACCACCGACTTTTGGACCGGTGTAGGT
AGACTGGGGTGGAAATGGATTATATGTAGCTGTTGGATCTGAGCCGGCGGCAAGCGCGGGATGATTCGGATCTCCGGCCC
CGACTCCTCCCCGTCGGTAGATTACAGCGCTCGCCATTTCCTTCCGGTCACCGACCCTTATGAGATCCTCTGTGTACAAG
ATTCGGGGGCGAAAGTCGAGCGTACGAGAAAACGGTAAATAGAGTGTCTCCGATGAGCGTGCAGAAAGAAGCAAATGAGC
TGGAAGGGAAAGCGACTGGTGGTCAAGTTGTTAATCGGATGACTTGAGGGTGTTCTCTGGCCGCTTGGAGTGGTCACCAA
AGTGCCAGAGAGCTTCAAGGAGGCTTCTTTTGTTGGTGGATTCGGAAAAGTTTGTGCTAGCGGTAGCGCAGGTGGCAAAA
GGGTCTTTGAAGTTG
>GYJ|c25412_g1
TAGACTCATCAGATCTCTGATTTTCTTGACACCCCTCTGTTTTTGGAGTTTGTGTTCACAATGGTGTCCATATAAATGAA
CAAATAAAGCTGGGGCTCAAAACCAAGGTCTAAAAAGGAAAAACACATGCAAATGCAAATATGGACGATCAAAATCTGAT
GCCGGTAGGGTGCCGCAAGTTTTCCAAGGTATGTAAATGAAACATTCAAGGTAGATAGGCAGTAGCGTGGACTCCTCCAT
GAATAAGAACATAACACTGGTAAGTGCTATCATGGCATGACATATATACGAGACCCGAGACAAATCTTTTAGTTTATCTC
CCAATTGGGAAGGGTAATATGTACAAGTATCTGAGTCCTAACGAGGAGGGAGGAAGGGAAGTCATCCGCTTATTTTCATG
TCACCGACTCCGACGCCCAGTCCGTTCAGCTTGGCTATTCTTTCCTCCTCTAATCGCATACGCTGGGCTTCAGTCTCTTG
CCTATATTTGGCGAGATCCCAGTCATCATCATCTTCGCCCGGCTCATTTTCGCCGTCTGAATATGCGTCATCGCCATATA
CGCCAGTTGTGTCAAACGTGAAGAGATCCCTTCCACTCATTCCATTCATCCGTCCTGCCGCAGCCTGTTGTTCTTTCAGC
TTCCGTTTGCCTTCTTCTTCGACTTGCTTCTTCGATAATCGCTCAGCCTTCCACTTTGCAAAAGTCTCTTTGGTCACAGG
CGTAAGCTCCTTGCCTAACATATGACGCTCCCGTTCCAGGAAATCCTCCATACTGAGCTCGTTCTTCTTGGCATCCTCTT
GATCCTTCTTTCGTTGAGCTTTGAGCACGAATCCGGGCGGCAAGGCATGCCTGTATTTGCAATTCACTCCACCTGATGGG
CATTCCCAAAACCAACCATATTTGCCAGCTTCGATAGCCTCGATGAAATTTTTGCATACAATGTCGGTTGTTGTTTTGGG
GTTGCCTTGCTTTGACAAAACAACACTTTGCAGCTTAGCATCATCCCACGTGTCCATTGTATCAGTCTCTTTAGTCGTAT
CTCGGCCATCGGTGTACAAATCTTTCTTCGTCGTTTTACGGTCCACGTTAAGATCGTGGCTAAATTTGCACTTTGACCCT
TTTTCGCAGGTGCCGGCTTTGAAGTATTGGCACAAAACGGTTTTGGGATCGGTACCAAAGGGGACTTTTTGGGCGATCTG
GGCTGGCTTAAATAAATCATTGAGCTCATCTTTCCGCTTCCGTTCCTGCTCCTTCTCCTTCTCCTTCTCCATCCTTGCTT
TTTCCTTGGCCATCACCTCCTTGTTTTTCCCTATCTGTGAGGCCTGTTGTTTGGCTAATGCAATCGCCGCTTGACCTTTC
CCACCTTTCTTGTTCTTCATCCCGAACGTCTTATCGACAGCCACCTTGGATGAAGAGCCTCCGCCTTTGTCGGTTTTTTT
AGGTGGCATTTTGAATGTGGTGTTTGTCGACCAACTGTTTGTGGATAAAGATCCTCGTCGGCTTCAGGCTAGAGTGATAC
GGGCTCCTTTTCTCTTAGGACAATGGACGAAGGGGAACTTTTTGAAATATTAGCGGCGATTCAGATGATGTTGAGTCCCG
GTGTGTTGTTGGATATATGCACTTCAAAACTTGATGACCGCTTGCAGGCAAAGACAGCGACAGTTCCATTGAACTCCGGC
CCGTTACCCGATTGGACTGACCGGGGGGGTCGGGGGAGACGCCAAAAATTGTGACTAATGAAGGTATGGAAGGTGAAAGT
ATTCACATTGAGAAGTGTACAAGCCACTTGCCCACAGATTGGTGGAAACCAGGCTTTTTATAATTGAATAAAA
>GYJ|c8282_g1
CTCCAGGAGTTTGCCTGGTATCATATAGTTCTTATTACTTTTGCAATTCATTTTTTCGATTCATACCATGTAGTTATTCA
AAACTTATACAACCCAATACAGAAAATGGACAAAGAGACTCTGTTTTCATTATTCAAGAAGAAAAAACTTAAAGCATTTT
TGGTGTGGTTTCATGAGTAGTACCACCAAAAAAAATAAGCAATTCTCACATCTTGCAACTATAAATTTCAACTCCTCCCT
TATCTTCTCTTTTCTCTCCTACCCTGATCTCCCGCAAAAAAAATATTCCAAGAAACTTGCTCTAATACCTCTAAAAATGT
TATACACACCCTTTTTTGATTCTTTTCTTCTGTCGATTCACGGTTTGGTGTTTTTTTGTCCGTCTTCACCTTATTTTTTG
ACTCCTGATTTCTTCATTAATCCTTTTTTCTTAGCTTCCAATTTATTTCTCTCTTCGGCTCTCATTTGTTTAGAATAATT
CATTTTCTTATACAACTTTCTCTGTTTACCAGTCAACATCATTTCCGCCATGGCCGCATTTCCATCTTCCTCCCCTCCGG
CATCCTTGACACCACTGCCAGTTTTACCTGGCTTAAGCTTCTCAGTCTTTTTCTTATGGTTTTTGATTTCGAGTTTAAGT
TCCTGTTCGAATTGGCCGTGCGAGAGCCCGCGTTCTTCGGCTTCGATCTCAGCCGCATGAACCAGGTCAGCGTTGTCTGG
GTCTGAGGCTGCGGCCAGGAGGGCGGGTCGGGCGGCGGAGTCCGTTGGGTCGGCGGCGTGAGTGAGTGATGCTTCCGGTG
CGACGGCCTCGCCCTCCTCTTCGTCCACGTCTGAGCCCGCTTCTTGCATCTGCTCTGGCAGAGAGGCCTGTGGGAGGTAT
CCGCCTTGACGTTTGACCTCCTCCTCGTCGACAAACGGCGACAGATGGGGCGGAAGGATCTTCCCAGGCCCATACTCTTC
CGTCGGGAGGAGCTTGCCCTGGTTGACACAGTCGACCACCCACTGGGGCTGCACAAACGCCCGCTGGGGCAGGCTGGTTG
CGGAGAGCGGTAAGGCGGGCCGGTCAATGAGATGGTGAGTGATCCGGGCGTCCGCCTCGCCGAACGGCGAACCTGCTCCG
AGCGTCGCGTCCCAGCCGACCTCACCACCAGTGGCGCTGATTACAAACTCGAGCATCGGCCGCGTGACCTCTCGCGAGAG
GAAGAACACGTATGGCTTGAACAGCCCACCGTCATCGCCGTCGCTCGGCATCGCCTGCTCGGGGGCAGCGTCCAGCTCCA
TTGGCTCATCGACAGGTCCAGGCTCACCAGCGTGGGAGGAGATAATCGATTTGATCTGGCTCCGAACACTCTTCGCCGTC
CGACGTCCGCCTTGTTCCTCTGCCCCGACCTGGTCCGCAACCAGGCTCGGCGCCGTGTTCTCGAGCACGAGCGCACCCAG
CCCAGCGCCGGCTTCGTCTTTCAACGTATCGAGCTTGGGGGGGTAAATCAGGTTGATCGTCTGGAATAGCCGGTAAAACA
CAAAGCCGAGGAGTGTTTGATAGAGCTCGAGGAAGGTGAGCATGATCCGGAAGTCGACATCAGGAGGCACGTTTTGTGTG
AATGGATAAGGCACCAGCCAAGTGACCTTTTGGCCCTCGACTTCAGCCTGATAGTAAATCCCTTTGATGCTCAAGAACAC
CTTCTTCAACGATTTAGACTTCATCACATAAATTTGCCACTCGGCTGCCAGTCGGGCACAGTTCGAAACCACTTTGGGCG
ACACGTGGGAAGTCGCGGGCAGGTTGGAAAAGAGGATAATCAGGGAGAGGGCGTCGTCAAGGTCGCGGATCGCTTCTGCA
AAGACCGGGTATCGCTCTTTGATAATGTGGTCGATCCGGTAGTTTTCGTGCGCCGCATCCAGGTTCTTCGCCAGGCCATC
CTCCCGACGCCCTAGTGCTCTCGAGAGCTTCTTTGCAAACGCCTTGTGTTCTCGCAGTTTGTGTAAGACGGGCTCGTGTA
GCAGGTAGGCAATATCCTTGGCGTAGTAAAAAGAGGCCGGCGCGGTCGAGCCTTTGTTGGCTTTCTTTCGACTCCGGGGC
TCTCTGGGATAGATTCCTTTCAGGATGCAAAGCCTTCTAAAATCCGACAGCGTACACTGGAGCTTCTTCAAGGCTTGATT
TCGAGTGACATAGTTCCGCGCTGCTCCAGATGTTCCTTTCTTTTTCTTGAGTCCGGATTTTGCTTTTTTGATGCGAACAG
GAACCGTTGGTGCCATGGCTGCTGAGGGTTTCTAAGACGAGGTTGATGAGCGGATGGTGTGTTGGCTGTTGACCAGCTTC
TGAAGGAGTTGTCTTGTTGACCACTTTGACTGAG
>GYJ|c23809_g1
GAACCACTCGCAGGGCTTTGATCCAGGGACTCGTGAATAGTGCTCCTTATTTATGTTGTACTTTCTCTTGCTGGCTGACC
GAACCATTGAATCGATGGGTCGGCCGGCGGGGGGTTATCTTCCTTTGTTGTGCAATTACTGCGCTTGCATCAGTCTGGGA
AGCCTTCACTTATTCGTGGCCTCAGTTATTTATTTCGCGATTAGTGTTGGGACTTGGTATCGGGCCAAT
>GYJ|c13378_g1
ATTAGTACGCGCTGTGGCGGATTGGGCAGCGACTGAGAGAGAGGCAGCGACAAAAGATTGCGAGAGCTTCATATTCAAAA
CTTGATGTCCACGGAGGGGAGTGGCGTTTGGGTAAGGGGTATGAATTAAACAAGGTGGACTTCAGAGCGAACACTTAGGT
GTTAAGAGAGCACTGCTCTGCTATTCTCGGCTGGGTAGGATGCGGGAGAGCGTCTTTCGCTAAATATTCAAGATGAGGGT
TTCAAGTCGAGATTAGGC
>GYJ|c15269_g1
AGAAAAAGCGCACGCACACAAAGAAAGGCATATAATAGTAGGCTTCATGCAGAACAGGAACAACAATCGCCGCATCATCG
GCATGCTCCTCGATTCATCTTTCATTAAGAAATATGAAGCCACAGACTCCCCATATAATTTTAGGCTGCCACCCCATATA
ATTTTTGCCCTACTATTCTCTAGGCCCCTAAAATTATATGGGTGGGCGCCATGGTGCATCTGCAGAATTATTTTAGGGGG
CAGATGTCAATGCCATGGTGGGATTTATGCTATGGAGCGGGGACCCACTTGAAACTTCGAGAGAGATATGCTGGAGGGTG
CGAAATTAATAGGTGCTGGAGCAGCTACAATTGCTTTAGCGGGAGCTGCTGTCGGTATTGGAAACGTTTTTAGTTCCTTG
ATTCATTCCGTTGCGCGGAATCCATCATTGGCTAAACAATTATTTGGTTACGCCATTTTGGGGTTTGCTCTAACCGAAGC
TATTGCATTGTTCGCGTTGATGATGGCCTTTCTGATCCTATTCGTTTTCTGAAATCAATTCTTATCCGATGTCAGTAGGG
GGTTAGTCTAATCGAGGCAGGCCATCAAAAAAAAATAAAAAGTTATTGATCTGCAGTGTGCATGCAGTCTGCAGGCCCCC
CTTCACCTGTTCCCTACTATTCTAA
>GYJ|c13208_g1
GGGCTCATAACCTGTGACATTGCGCTTTGTTGTATCAGATTTATAGACGAAGATGATTTATTGCTTGTTGTTATATACAA
GATGGAAGCTCCTTGCTATTTATATCTATAAGTACAAGTGTGTTACGAGCTGCTTCCTTCCGTACCCAACCTGGTTGGTT
TACGTTTGCCGTGCCAGCCAACCCTGGTTGGTCTGACCCTAGTAATGAACTCGCCACTCCAGCCAACCCTAGTTAGTCTG
ATCTGGATTCTTGGCTCGCCACACCAGCCAACCCTAGTTGGTCTGGTTTGGAGCCTTGTTACAGCTAAATCCGACAGGGG
CTTGTATGATAGTGTGATGTATATCCAGGTCTTTCAGGTGTTTGTTGAACGGACAAGCGCGCAAGCGATGAGCGTGTGCT
GCGGTCAGAGCACTCTACCCCGGACGGTGTATCGTGGCAGAGGTAGGTCTCTCGGCAGCCGGGGGGCGAGCAATCACTTC
AGTGGGAAGTGACTCAACGGGAGCCATGGGCTTGCTGAATTCATCAAATAGCGACAGAATTTGATTGGCCAGCAGTGTGT
CGTCTTGGGCTTTGTTAGAGTCCTCAATGTAGTGATTGGCGGCCTGAGTCGCGGCAGCGTTGGGATGAATTTGGACAACA
GGCATGCGGTTTTCCATGGCGTTCAGTTTGTCAGAGAAAGGGGTCATCTTGTTGAAGATGAGGTCGTTGGATATTTTCTG
GGAAGATGGCGGCTTTGATGGTGTGAGTGGACAGAGGATGCGACCGACATCAGGATCGCGATCTGTCATTTCCATCTGGT
CGGCCCATGGTGAGCCTCTGCCAGGCGGGCGTTTGGACGGGCTCAGATCGTGATAGAGTGAGGAATGGTCATGAACTGAC
CTCTGCGAAACGAGGCCTTGGTAGCAACCGGAGCGGGACGTAAAGCAAGTCTTCGGCGTCGTCATACAAACCTCGGGTGC
TCCCCATTTGCATGAAGGGGCATTTTGAGGTCTTAAGAGGATCGAGCATGCTTTCACGGTCCCGGTCCTCAAG
>GYJ|c25931_g1
CTACACAAGTATCTGAATTACAAGCGGACTTCAGGCCTCGCCCCAACCCATTCCCATTCCCAGCCATTTCCATCTGTCAG
CTCTGTTTAGGAACAGGCTACCAATGACCTCCGGGTTGATCTGTCCTTCATTGCCTCAACCTGGTCCTGGCCTGTCCAGG
TGAGGATGATTTCAAGATTTTGGAGAAGAATTAACAAGTCTAAGAAGCCCAACAGAATACTCGGAGCGTGAATACAAAGT
AAAACTTGTCTAATAGCATAAATTTGGTGGGCACCAAAAAGATGTGTGTTACTGAAAAAGCATCCTTG
>GYJ|c20731_g1
GAGAGAATGGCAAGGATGAAAGAAACACCTGGGCTTCAAATTCTCTCGGTGTTATTCACCTTGATGGCAATGACGGTGTT
TTCAGACCCAGATCCTTTACAGGATTTCTGTGTAGCTGATTTGGCCACAGGCACAGCGAAGGTGAATGGATTCATATGCA
AAGAATCCAGCAAAGTAAATGCCTCAGATTTTAAATTCTCAGGGCTGGCCATGAA
>GYJ|c5592_g1
GGTATATCTTGTCCTTGCTGATATTGTCAATTGTCCTATGTTTGTTCCATCCCCAAACCAAATATCTCTCATTTTCCTCT
TCCATCAATACATCACTTGTCCAAGCCTTGATATGTCTCGTTTTGACAGAAGATTTACATATATGCTAGATAACAACTTG
AGCTCGCATGATGTCTTGAGAGTTTCATTAATCTATTGGGTGATGATATCCGAATCACCATGATCTAAACGGGACAGAAC
CCATTGAGCTCTGATAGGTAGCTGTTGCGAGGGTTTGTATTCATTCAAACCTTTGCGCGAGGGATGGCAGGAAGGAGTCC
GCTGTTGAATTTTACTCTGCCGGATATGCCTAGCTGCATCTACATTGAAGCCCACGACTCGGATGGAAAGTACTGACAGT
CTGAGCTCCAAAGTATCAAGCTGCTATATGATAACGGTTAGAACAGGCTCAATCTCGTTGTGAGGAGATGAGTCTTTACG
AGGAAGGGTTGCGGGTTCCGGAACACTTGTTGGATTAGTTGTTGGCGGATTTCTCGACGCTCGTAGGGATGATGGCCTTC
AACCTCAAGGAGATGGAAAGAGCTTCTCGCTCTTTTCTGGCAGTATCTCCAGCGCTGTCGATGCGAGACGGGCGTTCCAT
ATCGTTCTCGGACGAGCTGCCGCGGGAGTATTTGGTAGGGGTGGAGGTATGCTGGGGACTCCTTGCCCCTGCTTGATCGG
GTTAGAGAGAGTCTCAAGGAAAAGGAAAACTGTACGACTCGAGTTGTGCTAGGCCTCTGTCAGCAGTCAGGTTATTCGAA
AGAACGGTGACGGTGCCGGTCGGCGATTTGAAATTTTCTGAATTCACTGAAAATGATCTAAACCAGATCACAGTCACGAC
TCACAATCAGATGGTTTCTCAGTCTCGCTTTCTCTCCCACTTTGTACTTTCACCACCATTCACCAGACCAGGGCTCCTGA
CCAGTCCTAGTCCCAGCCTTAGAGTCAGATTCAAAGCAGGCAGACTGAGACCAAGTATAAATTTGGCCCATCGGCGGCTG
GCCTTGCATTTGCTAGAGCTATCATCGATCAGATTAATCAGTAGTACCACCACATCCACTCATCCATTCACACCTCATCT
CCCAAACACTTGTCCTGCCTCACCAGTCCAGCCGTTTGCCAGTTACGAGGCAACTTACCAGTTGATCACTCCCCAAATTC
ATTTCACCTCTTCTCGAACATTCATGTCTCCATCGTCCCACTCGGGTTCAGCCAATCAGCCTACTCCTCCTCAGCCTGCC
CCAGTCTGGGACCATTCCCCAGACCAGCTTCGCCAGCTAACCAACCAAGCCATTCAGGATTCCAAAGCAATCCTCGATCG
CATCGCCAATCTCCCACCAAAGGATTGCTCCTTCGAATCTGTCCTGCTCCCCCTGGCCGAGAATGACAACATAATCTCGC
TCGCTGAAGTATTGAGTTTTTACCAATACGTATCTCCTGACCAAGACCTCAGAAATGCCGCTGTTGAGTCCGACAAGCTC
ATCCAGCAGTACGAACTCGAGAGTTGCTCTCGCTTGGACATCTACAATGCCCTCCTCACCACACAGAAAAATTTGGATCT
AACTAGCCTTGATCCCGAGTCCAGTCGGCTGCTGGACAAACTACTCACTAACCGTAAAAGGAATGGTCTCCATTTACCTG
AAAATGACCGCTCAAAATTCAATGAGCTTAAAGCCGAGATTAACAATCTCGTGATTGATTTCCAAAAACATCTCAACGAA
GAAACTGGAAAGATTTGGTTCACTGTCAAAGAATTGGATGGCGTGCCCGAAGATGTGCTCTCGGGATTCGAAAAGGATAC
AGATGGAAAACTTGCCATGAGCTTCAAAACTCCAGATTACATCCCCGTTATCCAGTATGCGACTAATCCTGAGACTCGCA
AACGGGCTTCGCTTGGCTACGATTCCAAAGCTGCAGCCAACGTGCCCATCCTCGAGCGCATCCTCAGCCTTCGTCGCGAG
GCAGCCAAAGCACTTGGCAAGGAAACTTGGGCTGAATACGCTCTTGAGATTAAAATGGCCAAAAATACAAAAACAGTCAT
GGATTTTCTCAATGATCTCAGGCAAAAAATTACTCCCATTGCCCAGAAAGAGCGCGAGAAGCTTTTGAAGCTCAAGAAGC
AGGAAGTTGCAGACTTGAACTTAGCCACAGACCCTGACAAGCTCTATGTATGGGATCATCGCTATTACGACCGACTGTAC
ACCGAGCGTACCCTAGACTTGAAAGCCGAACTCGTGAAAGAGTATTTTCCAGCCTCGGTGGTAGTAAACACCATACTTGA
CATCTACCAATCCCTTCTCTCGGTAAAGTTCTTTCAAGTCCAGGATGCCAAGATGTGGCACCCAAATGCGTCTCAGTGGG
CTGTTTGGGATTCTGAAGCGATCGCTGATGGAAGTGCAAACGAAGGAAAAGGGTTCTTGGGATATTTGCATTTGGACCTC
GAACCCAGACCGAACAAATACGGACACGCTGCTGTGTGGGGCTTGATACCCGGCTTTGAGAAAAAAGATGGCTCTCGCAA
CTATCCAGTAGCTGCTATGGTTGCCAATCTCGCTAAAGGGACCGCCAACAAACCTGCCCTTTTGACACACGATAGTGTCG
TTACTTTCTTTCATGAAATGGGACACGCATTCCATCAATTGTGCAGCAAGACTCGATATTCCCGATTCCACGGGACAAAT
GTTGCAGGAGACTTTGTCGAAGCTCCGTCCCAGATGCTCGAGAACTGGTGCTGGACAGAATCTCAGTTAGAAAGGATGTC
TCAGCATTACGAACGCAAGGAAGAAAGGCTTCCTAAAGAGTTGATCGACAAGATCCTAGCTAGCCGAGATGTGAATTCTG
GGCTGGCAAATTTGAGGCAGATCTTTTTTGGAATGTATGACATGTTTGTTCACACTTCATCAAGGAAGGATATCGACTTG
ACAAATGAATGGTGCAAGATGAGAGACGAGATCTGTTTGATGGATCCCGACAATGAGCGAGCACCTGGGCAGAGCAGCTT
TGGACATATCGTTGGGGGATACGATGCTGGTTACTATGGCTACCTCTACTCGCAAGTTTTCTCAGCAGATATGTATGCGA
GCGTGTTTGAAAAAGACCCAATGTCGAGCGAGAGTGGGGCACGGTACCGATGCGAGATCCTCAAGCCAGGTGGGTCGCGT
GAGGAAATGGAGAGCTTGATCAAGTTTTTGGGCAGAGAACCAAATAATGAGGCATTCATGAAACGAATCCTTGGCGACTC
GAAGAACAAGACTGGCTGAAAGGACAAACAGTTGATTTTGATTGGGTCCCAAGGTTTGAATGGAATAATTGGCTTCCAAA
AAGTTTTCTGAGTATTTTTTCAGATTTGGTGATGAGTGTGTGATTGCAAAGATGGTTTTGGTGTAAATGTTGCCTGTGGA
AGCCTCATGTCAAAAAAGCCTCCTGTTCAAAGATTGTTCACTAGCCATACTACCCAACTGCTTCCAAACTCATATTACTA
GCAGTTCCACTTTTTCGCTGAAACTTGCTCAAACCTCTAAAATTTGCCTGCCAACTTCCTACATTTTCTAATCAGGTGAG
CCATAGACTGTACAAAAGCCCAAGATGGTTGATGA
>GYJ|c1940_g1
GGTTAGTTTACATAAATATATACAGATAAATATCTCACATGAAGATAGAATCATTTAAATGAATATCTATAAAATGAATT
CTTTCACTAGATTCAAATCATTCCACCACCCCAAAAGAATCATTAACTAATTATTTCTTTGTTGTTGTTGTTCTAGAAGA
TGCTGAAAAGGGTCTAACAGTTGAAAGATCGTGGTTGTGCTGGTGAAATCACCGGTTCATTATGATTATGATTATTATTA
CTTTACAAGAGCCTGAAGAGTGATTAATATTCTAGCAGGAGAAAATTTTCTCTCAGAGAGTAACTACATCTTCCAGGACG
CGCCAAGGCCATTTTCAAGCGTACGTGGTTTTCTTTTTTCAGCAAGAAAATGGTCTCAAGATGAACAATATGTTTTTCAA
GTGCCTCTCCCTACCGGGGCTCATAGACTAAAAAAACGGTAAACTGATAGGCCAATCTTGTGAGCTGGTATAATATCACA
ATTTTCATTTCTTTTTAGATTCTTTTCTCTTGATCGTTTCTCCATTTAGGTAGATTCCTTTTCCATTATATGGCTCGGGT
GGTCTCCATTTGCGAATTCCAGCAGCCAAGAGACCGAGTTCTTGTTTATCGATTCCTTTGAGCAGTATTCGATTTGGCAT
CGGTACCTCGCAGGACAGGAACGTCTGAGTGTCTGGGACGTCGATCAGAACTGGGTGGGAGTAGCCGATACGGAGGTTGA
GGCGCTGGCGCTTGGGCTGGGCATCGGCCGGGGAGCCCGGCTGGGGCGGAGCGTCTTCGAGTGAGGCCCGGTAGCCGACG
CCGACGAGCTCGAGAGTGGATGTGAAGCCCTCGGTGACGCCCGTGACGGCGTTGGCGACGAGCGCGCGCATGAGTCCCCA
TCCGCCCCGCTGGCGCTTTGCCTTTTCGTCATCGACAATCACCTTGAGCACCCCAGCGCCAGAGACAGAGTCCGAGGGGA
TTTCTTGAGCATCTGCCGTCCCGATCAGAGCAGGCGAGACGAGCGGCGTCGGGGGGAGATCGGCACCGAGGACCCGGTTT
GTCTGGGGGCCCTCGAACGTCAGGCGCACGTATGGCAAGAGATCAATCTCGAGCTTGCCAAGCTTTCCTGTCACCGTCAC
CTGGGGTTCGCCAAAGGGTGAGCTACTGCGATGAGTGCGTGGTCGAATCGGATTGGAGACGGCGACGAAGACATCAGGGG
GGATGGTGATTGGTTTTGATCCAATGTGGGAAAGACACTTGGCAGACAGGCTGAGCTTGCGATGGGGGGATGAAGTGGGG
CGAGGGAGAGATGGCTTGACGGAAGAGAGAGAGAGGGAGACTCGAGAGGAGAAGATGCCAAGGAAGCTAGAGGCCATTGT
GAGATGGAAGGACAGCTTGGAGGAAAGGAAGAAGAAGAGAATTTAATTCGAAGACGGAAATTTATTCACAAAAATAAAAC
TCGTCAAAAATCTGACTTGGAAATCGATTTGAACACGATCAGACAGATTATTTTAAATGATCTGGTCTATCTTACTCAAT
CTGAAACCAGCCTCAACAATCACTTCATAGCTTTTAGATCTCTCATCTTTCTTTCAAACACACATTCTTTACCTTGTCAA
GAAAGTCAGTCAGTAAAAC
>GYJ|c8320_g1
CAGCAGGAGGTACCATTCCTTCTAAAAAAACAAAAAAATCACAACTTTGATCTTATAAATTCATTTATTTTTTTACGCTT
TTCATTTTCATCGTCTCATCATTATCATCACCACCACCATTGTAATAAGAACCAGAAAATTCAATAAGATAAAGTGAACC
TTTTTTGTTATCAGAACAACACATTCAATCAATCACAGAAATAAGCTCCTCTGTCAACCCTTGCCTATCGCTTGATTATC
TCTCACTTATGCCCTGTAAAAAGGAAAAAGATAAAAACCCTTTCTTTCGAAATTAAGGGAAAAACTAAACCTAGATTCTC
TACAACAATCTACCTCCCAAAAATCATCTTGTAGATCTACTTAATATAAACCGCCTTCTCCAACCCAGCTGTCTTTCGAG
ACCGATCTAAATGATCAATCCCCAACAAGTCCCCCTTCATCCACTTGTGATCAAATATCACATCCGTCTCCAAGATGTAA
GACGGCTTCGTGTACGTGTTAAACTGCGCAATTGAAAACTTCATCTTGCTAATCTCCTTCTCTGAAACCCCTAACCGAAT
CCGAAGCCGTTCCTTCGTATCCGTAAACACTTCACCAGCCTTGATCAAAAACTTAAACGGGATCCCATGGTGCCTTGTTT
GCTCCTTCTGGAAGTGATACACATCAATGATCTTGCCTTCCTTCTCATCATAATGCGTCAGCTCATCCTGCTGGATTTCT
TCTGCATAGATATCCTCTACATCCCCCACGTCTCTCAAAATCTCCCCACCCGCAAATGGCTTCTGAATCCGTCCATCGTG
GATTGTGAAGAGCTTGATCTTATGCGATGAGTCGTCTGAAAACTTGACTAATGTCGACAACTTGTCCGCCACATCGTGCA
TTGAAGAAGTCTTTGGCATCAAGAACGAGTGCTGGCCCTCGTCTCGATTGTGCGCACCAGTCCAAGTCACCTTGACATTC
CGTTTGGTCTCAATCTCAATGATGCTCATATCCAACAGCTCATAAAACAATACGTTGCTCGGCGCATTATTGTACGACGA
CTGGATCATATCCGCCACATTGCCTTGAGCGGCTGCCCGTCGAATCACATTCTTCGGGTTGCCCTGATGGCTATTCGTGA
ACCGGAGCTTCATCGGATCATGCTGCAATTTCTCCCCTACCCGACTTGCCATCTGATCATACGTAAACTTCTTGCTCAGT
AGCAAGTCAAACTCCGCCGTCGTCGCCATGTCGTCGTAGCGTGGCTTGAACTGAACCAACACCCGGTTTGTAAAAAAGTC
GTAAAATGCCACCGGGTCTAGATACAGGCGTTGCTTTTCAAGATCCATAAGTTCTTTCTCTGAAAGTTCAATTTGGAAAC
ATATGATGTCTCCGTCTTGAATCTCACTCTGCAGGAATGTTGCCTTGGGCTTCATTGGATCGATCATCCCCGGTTTGATT
TCCTCAAACAGCTTCAACGGTGTGTTTTCAGGAAAGTTCATCCGTGCATTGATCACTGGGATCACATCCCCCACTTTCTG
GTCTCTGTACACATAGAAGCGTCCCACTCCCGCCAATGTTTGTCCAGACACATCAAAATACTTGACAAAAATCATCAACG
GCCCCTCTTTTGGATCTGCTGGCGGTGGTTCTTGTGCTGGATCGAGGACTTCTAGATACAGCTTCAGATCCTGTGCTTTT
GATGCCATCTTATCACGAACCACCTCCATTGTCAATGTTGGGTCGTGCTCAGGTACCACGGTGTCCGGACGAACGGTCTT
ATTCTGCCGGTTGACCAAAACCCATAGACGAATCTGATTGGGCTGATAGCCCAGATCTTGAGCAAGCCTGGATTTGAAAT
CGAGGAATGGCTGTTGCTTGGGAACTCTAAATGTCGGAAGATCTGAAGGCGGCATCGTCCGATCATCAAACAGTGCCAAA
TCAAATCCCTGATGGGCTCGGAAAGTTTCATCCGTGATAATTTTAGTGGTAAGATAGAGGTGCATCTCTTCCTTTTCCCT
TTTTTTCTTGTCCTGCTCCCGCTGTTCCTTTTCCAACCGGGATTTGAGATGTGTAGGCGTATCAGCCTGCGTAATGGGAG
CCAGGATTTCGGCTGCGGCCGATTCTCTTACATAGACCAACATGTAAGCGTTCGTGAAGCGTTTCATGCCGCCTTTCCCT
CCCAATCCCTTGCCCCCTCCATTAACAACTGCACCATTGATCAACATCTCGCCCCCAAAGTTGTCTTCCAACACCTCCCT
ATCTGTTACTGGAGTAACTCGATCATCATCAAACTTGTACCACTTCGACTCCGGATGAGGCTTGATCAGCACAAAGTAAT
GTCCGCCGTGGACATCCCCTGAATGCACTAGCACGCCATGCAAACGGTACCGCCAGTTGGATGTCTTATCGGCAGATTCA
TCCAAGTAGGGTGCAAGGTCGAGATCAAATGGGAATTCGTGTCGATCGTTGATCTTGACCTGCATGTCGCGCTGAAAGTC
ATATTCGAAGCGCTTCAGGTGCAAGTGTAAGACTGGAGGAAACTCCATGAAAATCGTGCCTTTCTTAGCATCCTGTAGCC
CATAATCATCTCCTGCATGGTACTTGTTATCGCCATCCATCGTCTCTGGGGTGACGTAGGCTTCAAAGGATTCTTGCAGG
TTTTTGAACGGTCGTCCCTGAAGATCTTTGATGTCAAGTTGTACGTCCAAAAAAGTTTCCTCTCGACTGCTTTCGTAATC
GACATTGATACACTTCAGGTATGTTTTGTATTTACCCGCAAACAGGTACTGGATCGCACCATCTGCTGGCGTTCCCTTCA
TCTTGCTCTCCAACTTATCTTGAAGCACGCGTGAAAATTCTTGGACATCGTGTTGCAAAAACGCATCCAGCGATTTCCAT
CCAAACGATTTCGTCAATTCTGTTGTCCCAACTGATTGATCGGAGGTCTGCAACTGATAGAATACGCGCTGAAGAGCGAG
[truncated: 24,827,821 more chars]
