# Supplementary material for: Comparative transcriptomics of Gymnosporangium spp. teliospores reveals a conserved genetic program at this specific stage of the rust fungal life cycle
Source: BMC Genomics. 2019 Oct 9;20:723. doi: 10.1186/s12864-019-6099-x (PMC6785864; doi:10.1186/s12864-019-6099-x)
Supplement: Supplementary file 4 — Additional file 4: Table S1. FPKM values and annotation results for each assembled G. japonicum unigene. (XLSX 7706 kb) [file 12864_2019_6099_MOESM4_ESM.xlsx]

## Sheet: Table S1
gene_id	FPKM (average)	FPKM(library_1)	FPKM(library_2)	FPKM(library_3)	Gene Length	Secretion prediction	NR GI	NR ID	NR Score	NR Evalue	Nr_Similarity	NR Description	NT GI	NT ID	NT Score	NT Evalue	NT Description	KO ID	KO Name	KO Description	Http Link	Swissprot ID	Swissprot Score	Swissprot Evalue	Swissprot Description	PFAM ID	PFAM description	Gene Ontology Biological Pathway	BP Description	Gene Ontology Molecular Function	MF Description	Gene Ontology Cellular Component	CC Description	KOG ID	KOG Description
GYJ|c0_g1	5.72667	3.44	7.48	6.26	288		--	--	--	--	--	--	--	--	--	--	--	--	--	--	--	--	--	--	--	--	--	--	--	--	--	--	--	--	--
GYJ|c10000_g1	0.803333	0.35	1.02	1.04	1192	yes	599356112	XP_007404174.1	461	2.08651e-49	0.52	hypothetical protein MELLADRAFT_41383 [Melampsora larici-populina 98AG31]>gi|328864137|gb|EGG13236.1| hypothetical protein MELLADRAFT_41383, partial [Melampsora larici-populina 98AG31]	--	--	--	--	--	--	--	--	--	B5BP49	227	6.61843e-19	Uncharacterized transporter C460.05 OS=Schizosaccharomyces pombe (strain 972 / ATCC 24843) GN=SPBC460.05 PE=3 SV=1	PF07690	Major Facilitator Superfamily	GO:0055085	transmembrane transport	--	--	GO:0016021	integral component of membrane	--	--
GYJ|c10001_g1	0.806667	0	1.14	1.28	488	yes	576993860	EUC66526.1	260	6.76026e-26	0.66	translationally-controlled tumor-like protein [Rhizoctonia solani AG-3 Rhs1AP]	645233136	XM_008224976.1	281	1.29555e-143	PREDICTED: Prunus mume translationally-controlled tumor protein homolog (LOC103323018), mRNA	--	--	--	--	Q9ZSW9	595	4.13724e-77	Translationally-controlled tumor protein homolog OS=Hevea brasiliensis GN=TCTP PE=2 SV=1	--	--	--	--	--	--	--	--	KOG1727	Microtubule-binding protein (translationally controlled tumor protein)
GYJ|c10002_g1	0.463333	1.39	0	0	703	yes	759229303	KIW06280.1	679	4.09935e-86	0.92	40S ribosomal protein S12 [Verruconis gallopava]	627824207	XM_007686477.1	306	2.41163e-157	Bipolaris oryzae ATCC 44560 hypothetical protein partial mRNA	K02951	RP-S12e, RPS12	small subunit ribosomal protein S12e	http://www.genome.jp/dbget-bin/www_bget?ko:K02951	O59936	586	5.23559e-75	40S ribosomal protein S12 OS=Blumeria graminis f. sp. hordei GN=RPS12 PE=3 SV=1	--	--	--	--	--	--	--	--	KOG3406	40S ribosomal protein S12
GYJ|c10004_g1	0	0	0	0	211		--	--	--	--	--	--	--	--	--	--	--	--	--	--	--	--	--	--	--	--	--	--	--	--	--	--	--	--	--
GYJ|c10004_g2	0.826667	0	1.53	0.95	466		--	--	--	--	--	--	--	--	--	--	--	--	--	--	--	--	--	--	--	--	--	--	--	--	--	--	--	--	--
GYJ|c10004_g3	0.3	0	0.43	0.47	370		--	--	--	--	--	--	--	--	--	--	--	--	--	--	--	--	--	--	--	--	--	--	--	--	--	--	--	--	--
GYJ|c10005_g1	0.446667	0	0.54	0.8	1013	yes	761331048	KIX92748.1	354	1.38389e-35	0.49	hypothetical protein Z520_11600 [Fonsecaea multimorphosa CBS 102226]	--	--	--	--	--	--	--	--	--	Q9STX2	811	8.73286e-104	3-oxo-Delta(4,5)-steroid 5-beta-reductase OS=Arabidopsis thaliana GN=VEP1 PE=1 SV=1	--	--	--	--	--	--	--	--	--	--
GYJ|c10006_g1	0.413333	0	1.24	0	297		--	--	--	--	--	--	--	--	--	--	--	--	--	--	--	--	--	--	--	--	--	--	--	--	--	--	--	--	--
GYJ|c10008_g1	0.6	0	0.72	1.08	2033		599376142	XP_007407895.1	1380	4.21541e-180	0.64	hypothetical protein MELLADRAFT_47650 [Melampsora larici-populina 98AG31]>gi|328859813|gb|EGG08921.1| hypothetical protein MELLADRAFT_47650 [Melampsora larici-populina 98AG31]	--	--	--	--	--	--	--	--	--	Q8TG07	694	2.85062e-79	Lysophospholipase 1 OS=Candida glabrata (strain ATCC 2001 / CBS 138 / JCM 3761 / NBRC 0622 / NRRL Y-65) GN=PLB1 PE=3 SV=2	PF03857//PF01735	Colicin immunity protein//Lysophospholipase catalytic domain	GO:0009395//GO:0006955//GO:0030153	phospholipid catabolic process//immune response//bacteriocin immunity	GO:0015643//GO:0004620	toxic substance binding//phospholipase activity	GO:0019814	immunoglobulin complex	KOG1325	Lysophospholipase
GYJ|c10009_g1	4.01667	1.23	5.26	5.56	1262	yes	403162776	XP_003322944.2	498	2.22458e-57	0.59	hypothetical protein PGTG_04481 [Puccinia graminis f. sp. tritici CRL 75-36-700-3]>gi|375173075|gb|EFP78525.2| hypothetical protein PGTG_04481 [Puccinia graminis f. sp. tritici CRL 75-36-700-3]	--	--	--	--	--	--	--	--	--	--	--	--	--	--	--	--	--	--	--	--	--	--	--
GYJ|c1000_g1	0.26	0	0	0.78	391		--	--	--	--	--	--	--	--	--	--	--	--	--	--	--	--	--	--	--	--	--	--	--	--	--	--	--	--	--
GYJ|c10010_g1	15.35	26.45	7.58	12.02	468		403160138	XP_003890572.1	174	1.20583e-13	0.62	hypothetical protein PGTG_20859 [Puccinia graminis f. sp. tritici CRL 75-36-700-3]>gi|375169427|gb|EHS63877.1| hypothetical protein PGTG_20859 [Puccinia graminis f. sp. tritici CRL 75-36-700-3]	--	--	--	--	--	--	--	--	--	--	--	--	--	--	--	--	--	--	--	--	--	--	--
GYJ|c10011_g1	33.9833	40.78	30.73	30.44	993		403167750	XP_003327511.2	544	2.37684e-65	0.68	hypothetical protein PGTG_09045 [Puccinia graminis f. sp. tritici CRL 75-36-700-3]>gi|375167184|gb|EFP83092.2| hypothetical protein PGTG_09045 [Puccinia graminis f. sp. tritici CRL 75-36-700-3]	--	--	--	--	--	--	--	--	--	Q28IG8	279	2.55739e-28	Trafficking protein particle complex subunit 2 OS=Xenopus tropicalis GN=trappc2 PE=2 SV=1	PF04099//PF04628	Sybindin-like family//Sedlin, N-terminal conserved region	GO:0006888	ER to Golgi vesicle-mediated transport	--	--	GO:0005801//GO:0005622	cis-Golgi network//intracellular	KOG3487	TRAPP 20 K subunit
GYJ|c10013_g1	1.48667	0	3.3	1.16	303		403159420	XP_003320033.2	138	2.64966e-08	0.6	hypothetical protein PGTG_00945 [Puccinia graminis f. sp. tritici CRL 75-36-700-3]>gi|375168088|gb|EFP75614.2| hypothetical protein PGTG_00945 [Puccinia graminis f. sp. tritici CRL 75-36-700-3]	--	--	--	--	--	--	--	--	--	--	--	--	--	PF05460	Origin recognition complex subunit 6 (ORC6)	GO:0006260	DNA replication	GO:0003677	DNA binding	GO:0005664	nuclear origin of replication recognition complex	--	--
GYJ|c10014_g1	26.6067	16.29	26.55	36.98	2723		403158208	XP_003890821.1	1980	0	0.85	serine palmitoyltransferase [Puccinia graminis f. sp. tritici CRL 75-36-700-3]>gi|375163723|gb|EHS62504.1| serine palmitoyltransferase [Puccinia graminis f. sp. tritici CRL 75-36-700-3]	--	--	--	--	--	K00654	SPT	serine palmitoyltransferase	http://www.genome.jp/dbget-bin/www_bget?ko:K00654	Q09925	1251	5.57757e-159	Serine palmitoyltransferase 2 OS=Schizosaccharomyces pombe (strain 972 / ATCC 24843) GN=lcb2 PE=3 SV=1	PF00155//PF01212//PF01053	Aminotransferase class I and II//Beta-eliminating lyase//Cys/Met metabolism PLP-dependent enzyme	GO:0006520//GO:0009058	cellular amino acid metabolic process//biosynthetic process	GO:0016829//GO:0030170//GO:0016740	lyase activity//pyridoxal phosphate binding//transferase activity	--	--	KOG1357	Serine palmitoyltransferase
GYJ|c10015_g1	60.6833	70.45	52.29	59.31	1720	yes	599361069	XP_007405092.1	569	9.10717e-64	0.67	hypothetical protein MELLADRAFT_102433 [Melampsora larici-populina 98AG31]>gi|328862356|gb|EGG11457.1| hypothetical protein MELLADRAFT_102433 [Melampsora larici-populina 98AG31]	--	--	--	--	--	--	--	--	--	A7YVD7	164	6.34844e-11	NADH dehydrogenase (ubiquinone) complex I, assembly factor 6 OS=Bos taurus GN=NDUFAF6 PE=2 SV=1	PF00494	Squalene/phytoene synthase	GO:0009058	biosynthetic process	GO:0016740	transferase activity	--	--	KOG4411	Phytoene/squalene synthetase
GYJ|c10016_g1	1.13667	3.41	0	0	464	yes	--	--	--	--	--	--	727454529	XM_010510834.1	464	0	PREDICTED: Camelina sativa non-specific lipid-transfer protein 1-like (LOC104785590), transcript variant X1, mRNA	--	--	--	--	Q42589	530	4.44714e-68	Non-specific lipid-transfer protein 1 OS=Arabidopsis thaliana GN=LTP1 PE=2 SV=1	--	--	--	--	--	--	--	--	--	--
GYJ|c10018_g1	0.69	0.05	0.72	1.3	1218	yes	599413221	XP_007414437.1	360	1.91848e-35	0.48	hypothetical protein MELLADRAFT_110271 [Melampsora larici-populina 98AG31]>gi|328853039|gb|EGG02180.1| hypothetical protein MELLADRAFT_110271 [Melampsora larici-populina 98AG31]	--	--	--	--	--	--	--	--	--	--	--	--	--	--	--	--	--	--	--	--	--	--	--
GYJ|c10019_g1	0.416667	0	0.8	0.45	774	yes	576982082	EUC54825.1	318	8.32936e-32	0.53	2OG-Fe(II) oxygenase family oxidoreductase, putative [Rhizoctonia solani AG-3 Rhs1AP]	--	--	--	--	--	--	--	--	--	Q06942	443	1.96723e-50	Naringenin,2-oxoglutarate 3-dioxygenase OS=Malus domestica PE=2 SV=1	PF03171	2OG-Fe(II) oxygenase superfamily	GO:0055114	oxidation-reduction process	GO:0016491	oxidoreductase activity	--	--	KOG0143	Iron/ascorbate family oxidoreductases
GYJ|c10020_g1	1.83333	5.5	0	0	285		--	--	--	--	--	--	687866035	LK927889.1	285	4.28802e-146	Caenorhabditis elegans genome assembly C_elegans_Bristol_N2_v1_5_4 ,scaffold CELN2_scaffold0000309	--	--	--	--	--	--	--	--	--	--	--	--	--	--	--	--	--	--
GYJ|c10021_g1	17.8767	0	53.63	0	204		--	--	--	--	--	--	--	--	--	--	--	--	--	--	--	--	--	--	--	--	--	--	--	--	--	--	--	--	--
GYJ|c10022_g1	2.22667	0	6.68	0	257		--	--	--	--	--	--	--	--	--	--	--	--	--	--	--	--	--	--	--	--	--	--	--	--	--	--	--	--	--
GYJ|c10023_g1	27.6067	18.64	33.49	30.69	716		472588599	EMS26071.1	171	8.17041e-13	0.55	DUF202 domain protein [Rhodosporidium toruloides NP11]>gi|647396388|emb|CDR38530.1| RHTO0S03e10528g1_1 [Rhodosporidium toruloides]	--	--	--	--	--	--	--	--	--	--	--	--	--	PF10890//PF02207	Protein of unknown function (DUF2741)//Putative zinc finger in N-recognin (UBR box)	GO:0022900	electron transport chain	GO:0008270	zinc ion binding	GO:0005743//GO:0070469	mitochondrial inner membrane//respiratory chain	--	--
GYJ|c10024_g1	1.15333	1.32	0.73	1.41	499		--	--	--	--	--	--	--	--	--	--	--	--	--	--	--	--	--	--	--	--	--	--	--	--	--	--	--	--	--
GYJ|c10025_g1	13.6733	21.13	19.89	0	210		403167877	XP_003327612.2	132	2.70494e-08	0.75	hypothetical protein PGTG_09146 [Puccinia graminis f. sp. tritici CRL 75-36-700-3]>gi|375167237|gb|EFP83193.2| hypothetical protein PGTG_09146 [Puccinia graminis f. sp. tritici CRL 75-36-700-3]	--	--	--	--	--	--	--	--	--	--	--	--	--	--	--	--	--	GO:0043169	cation binding	--	--	--	--
GYJ|c10028_g1	0.916667	0	1.14	1.61	940		403172253	XP_003331405.2	288	2.03464e-26	0.85	hypothetical protein PGTG_12727 [Puccinia graminis f. sp. tritici CRL 75-36-700-3]>gi|375169772|gb|EFP86986.2| hypothetical protein PGTG_12727 [Puccinia graminis f. sp. tritici CRL 75-36-700-3]	--	--	--	--	--	--	--	--	--	--	--	--	--	--	--	--	--	--	--	--	--	--	--
GYJ|c10028_g2	0.293333	0	0.88	0	414		--	--	--	--	--	--	--	--	--	--	--	--	--	--	--	--	--	--	--	--	--	--	--	--	--	--	--	--	--
GYJ|c10030_g1	0	0	0	0	212		--	--	--	--	--	--	--	--	--	--	--	--	--	--	--	--	--	--	--	--	--	--	--	--	--	--	--	--	--
GYJ|c10031_g1	8.48	6.66	9.58	9.2	346		--	--	--	--	--	--	--	--	--	--	--	--	--	--	--	--	--	--	--	--	--	--	--	--	--	--	--	--	--
GYJ|c10033_g1	5.05333	0.87	7.27	7.02	1469		403177637	XP_003336106.2	1050	1.98511e-136	0.78	hypothetical protein PGTG_17543 [Puccinia graminis f. sp. tritici CRL 75-36-700-3]>gi|375172953|gb|EFP91687.2| hypothetical protein PGTG_17543 [Puccinia graminis f. sp. tritici CRL 75-36-700-3]	--	--	--	--	--	K00020	E1.1.1.31, mmsB	3-hydroxyisobutyrate dehydrogenase	http://www.genome.jp/dbget-bin/www_bget?ko:K00020	P31937	528	1.64139e-60	3-hydroxyisobutyrate dehydrogenase, mitochondrial OS=Homo sapiens GN=HIBADH PE=1 SV=2	PF03446//PF14833	NAD binding domain of 6-phosphogluconate dehydrogenase//NAD-binding of NADP-dependent 3-hydroxyisobutyrate dehydrogenase	GO:0019521//GO:0044237//GO:0044281//GO:1901564//GO:0044238//GO:0006098//GO:0055114	D-gluconate metabolic process//cellular metabolic process//small molecule metabolic process//organonitrogen compound metabolic process//primary metabolic process//pentose-phosphate shunt//oxidation-reduction process	GO:0004616//GO:0051287//GO:0016616//GO:0005488	phosphogluconate dehydrogenase (decarboxylating) activity//NAD binding//oxidoreductase activity, acting on the CH-OH group of donors, NAD or NADP as acceptor//binding	--	--	KOG0409	Predicted dehydrogenase
GYJ|c10034_g1	0.65	0.86	0.38	0.71	910		--	--	--	--	--	--	--	--	--	--	--	--	--	--	--	--	--	--	--	PF02905	Epstein Barr virus nuclear antigen-1, DNA-binding domain	GO:0006275//GO:0006260//GO:0045893	regulation of DNA replication//DNA replication//positive regulation of transcription, DNA-templated	GO:0003688//GO:0003677	DNA replication origin binding//DNA binding	GO:0046809//GO:0042025	replication compartment//host cell nucleus	--	--
GYJ|c10036_g1	1.07667	0	1.42	1.81	726		--	--	--	--	--	--	719968114	XM_010265503.1	246	5.63387e-124	PREDICTED: Nelumbo nucifera ribulose bisphosphate carboxylase small chain, chloroplastic-like (LOC104601977), mRNA	--	--	--	--	Q40250	755	7.59869e-100	Ribulose bisphosphate carboxylase small chain, chloroplastic OS=Lactuca sativa GN=RBCS PE=2 SV=1	--	--	--	--	--	--	--	--	--	--
GYJ|c10037_g1	4.09667	6.63	4.05	1.61	560		--	--	--	--	--	--	--	--	--	--	--	--	--	--	--	--	--	--	--	--	--	--	--	--	--	--	--	--	--
GYJ|c10038_g1	11.7933	3.51	16.89	14.98	646		403167609	XP_003327387.2	177	5.20777e-24	0.63	hypothetical protein PGTG_09936 [Puccinia graminis f. sp. tritici CRL 75-36-700-3]>gi|375167107|gb|EFP82968.2| hypothetical protein PGTG_09936 [Puccinia graminis f. sp. tritici CRL 75-36-700-3]	--	--	--	--	--	--	--	--	--	--	--	--	--	--	--	--	--	--	--	--	--	--	--
GYJ|c1003_g1	0.446667	1.34	0	0	571		--	--	--	--	--	--	687865749	LK927776.1	571	0	Caenorhabditis elegans genome assembly C_elegans_Bristol_N2_v1_5_4 ,scaffold CELN2_scaffold0000217	--	--	--	--	--	--	--	--	PF00330	Aconitase family (aconitate hydratase)	GO:0008152	metabolic process	--	--	--	--	KOG3544	Collagens (type IV and type XIII), and related proteins
GYJ|c1003_g2	0.753333	2.26	0	0	406		--	--	--	--	--	--	687865566	LK927541.1	406	0	Caenorhabditis elegans genome assembly C_elegans_Bristol_N2_v1_5_4 ,scaffold CELN2_scaffold0000011	--	--	--	--	P12114	355	9.36475e-40	Cuticle collagen sqt-1 OS=Caenorhabditis elegans GN=sqt-1 PE=3 SV=2	--	--	--	--	--	--	--	--	KOG3544	Collagens (type IV and type XIII), and related proteins
GYJ|c10040_g1	1.43667	0	2.84	1.47	461		--	--	--	--	--	--	--	--	--	--	--	--	--	--	--	A3A9H6	401	3.96215e-47	Probable ascorbate-specific transmembrane electron transporter 1 OS=Oryza sativa subsp. japonica GN=Os02g0642300 PE=3 SV=1	PF00892//PF03188//PF00335	EamA-like transporter family//Eukaryotic cytochrome b561//Tetraspanin family	--	--	--	--	GO:0016021//GO:0016020	integral component of membrane//membrane	--	--
GYJ|c10041_g1	2.19667	6.59	0	0	897		598002971	XP_007335071.1	210	3.91275e-18	0.59	hypothetical protein AGABI1DRAFT_48263 [Agaricus bisporus var. burnettii JB137-S8]>gi|409073800|gb|EKM74287.1| hypothetical protein AGABI1DRAFT_48263 [Agaricus bisporus var. burnettii JB137-S8]	--	--	--	--	--	--	--	--	--	P04146	174	1.424e-12	Copia protein OS=Drosophila melanogaster GN=GIP PE=1 SV=3	PF00665	Integrase core domain	GO:0015074	DNA integration	--	--	--	--	--	--
GYJ|c10042_g1	0.83	0.55	0.7	1.24	1535		--	--	--	--	--	--	--	--	--	--	--	--	--	--	--	--	--	--	--	PF08119	Scorpion acidic alpha-KTx toxin family	GO:0009405//GO:0006810	pathogenesis//transport	GO:0019870	potassium channel inhibitor activity	GO:0005576	extracellular region	--	--
GYJ|c10043_g1	6.23	4.06	7	7.63	2579		403171237	XP_003330463.2	1296	1.86314e-164	0.66	hypothetical protein PGTG_12000 [Puccinia graminis f. sp. tritici CRL 75-36-700-3]>gi|375169090|gb|EFP86044.2| hypothetical protein PGTG_12000 [Puccinia graminis f. sp. tritici CRL 75-36-700-3]	--	--	--	--	--	--	--	--	--	Q20035	348	1.06133e-32	Uncharacterized membrane protein F35D11.3 OS=Caenorhabditis elegans GN=F35D11.3 PE=3 SV=2	PF06463	Molybdenum Cofactor Synthesis C	GO:0006777	Mo-molybdopterin cofactor biosynthetic process	GO:0051539	4 iron, 4 sulfur cluster binding	GO:0019008	molybdopterin synthase complex	KOG2385	Uncharacterized conserved protein
GYJ|c10044_g1	0.946667	0	2.84	0	405		--	--	--	--	--	--	--	--	--	--	--	--	--	--	--	--	--	--	--	--	--	--	--	--	--	--	--	--	--
GYJ|c10045_g1	0.1	0	0	0.3	425		--	--	--	--	--	--	--	--	--	--	--	--	--	--	--	--	--	--	--	--	--	--	--	--	--	--	--	--	--
GYJ|c10047_g1	0	0	0	0	203		--	--	--	--	--	--	--	--	--	--	--	--	--	--	--	--	--	--	--	--	--	--	--	--	--	--	--	--	--
GYJ|c10048_g1	0.87	0.79	1.28	0.54	527		--	--	--	--	--	--	--	--	--	--	--	--	--	--	--	--	--	--	--	--	--	--	--	--	--	--	--	--	--
GYJ|c10049_g1	0.473333	1.42	0	0	658		--	--	--	--	--	--	--	--	--	--	--	--	--	--	--	--	--	--	--	--	--	--	--	--	--	--	--	--	--
GYJ|c10050_g1	0.706667	2.12	0	0	978		727150045	CEG67980.1	835	1.55633e-109	0.92	Putative ADP-ribosylation factor 1 [Rhizopus microsporus]>gi|729712415|emb|CEI91274.1| Putative ADP-ribosylation factor 1 [Rhizopus microsporus]>gi|729717760|emb|CEI86050.1| Putative ADP-ribosylation factor 1 [Rhizopus microsporus]	40763999	AY519855.1	978	0	Caenorhabditis elegans essential ADP-ribosylation factor related, (20.5 kD) (arf-3) complete mRNA	K07937	ARF1	ADP-ribosylation factor 1	http://www.genome.jp/dbget-bin/www_bget?ko:K07937	Q3SZF2	846	2.8436e-112	ADP-ribosylation factor 4 OS=Bos taurus GN=ARF4 PE=2 SV=3	PF08477//PF01591//PF04670//PF00071//PF00025//PF00503//PF01926	Ras of Complex, Roc, domain of DAPkinase//6-phosphofructo-2-kinase//Gtr1/RagA G protein conserved region//Ras family//ADP-ribosylation factor family//G-protein alpha subunit//50S ribosome-binding GTPase	GO:0007165//GO:0007186//GO:0006000//GO:0007264//GO:0006013	signal transduction//G-protein coupled receptor signaling pathway//fructose metabolic process//small GTPase mediated signal transduction//mannose metabolic process	GO:0005525//GO:0003924//GO:0004871//GO:0019001//GO:0031683//GO:0003873//GO:0005524	GTP binding//GTPase activity//signal transducer activity//guanyl nucleotide binding//G-protein beta/gamma-subunit complex binding//6-phosphofructo-2-kinase activity//ATP binding	--	--	KOG0070	GTP-binding ADP-ribosylation factor Arf1
GYJ|c10050_g2	0.43	1.29	0	0	890		296420495	XP_002839805.1	853	9.63335e-113	0.95	hypothetical protein [Tuber melanosporum Mel28]>gi|295636010|emb|CAZ83996.1| unnamed protein product [Tuber melanosporum]	392895080	NM_065834.3	537	0	Caenorhabditis elegans ARF-1.2 (arf-1.2), partial mRNA	K07937	ARF1	ADP-ribosylation factor 1	http://www.genome.jp/dbget-bin/www_bget?ko:K07937	Q10943	942	2.67118e-127	ADP-ribosylation factor 1-like 2 OS=Caenorhabditis elegans GN=arf-1.2 PE=2 SV=2	PF00503//PF00025//PF00071//PF01591//PF04670//PF08477//PF01926	G-protein alpha subunit//ADP-ribosylation factor family//Ras family//6-phosphofructo-2-kinase//Gtr1/RagA G protein conserved region//Ras of Complex, Roc, domain of DAPkinase//50S ribosome-binding GTPase	GO:0006013//GO:0007264//GO:0006000//GO:0016236//GO:0006888//GO:0007186//GO:0006893//GO:0007165	mannose metabolic process//small GTPase mediated signal transduction//fructose metabolic process//macroautophagy//ER to Golgi vesicle-mediated transport//G-protein coupled receptor signaling pathway//Golgi to plasma membrane transport//signal transduction	GO:0003873//GO:0031683//GO:0019001//GO:0005524//GO:0004871//GO:0003924//GO:0005525	6-phosphofructo-2-kinase activity//G-protein beta/gamma-subunit complex binding//guanyl nucleotide binding//ATP binding//signal transducer activity//GTPase activity//GTP binding	GO:0005622	intracellular	KOG0070	GTP-binding ADP-ribosylation factor Arf1
GYJ|c10052_g1	0.37	0	1.11	0	459		--	--	--	--	--	--	270149445	BT116331.1	219	3.54376e-109	Picea glauca clone GQ03716_J07 mRNA sequence	--	--	--	--	P00787	226	3.37013e-21	Cathepsin B OS=Rattus norvegicus GN=Ctsb PE=1 SV=2	PF00112	Papain family cysteine protease	GO:0006508	proteolysis	GO:0008234	cysteine-type peptidase activity	--	--	KOG1543	Cysteine proteinase Cathepsin L
GYJ|c10053_g1	5.44667	0.27	7.43	8.64	3051		331213259	XP_003319311.1	2361	0	0.8	hypothetical protein PGTG_01485 [Puccinia graminis f. sp. tritici CRL 75-36-700-3]>gi|309298301|gb|EFP74892.1| hypothetical protein PGTG_01485 [Puccinia graminis f. sp. tritici CRL 75-36-700-3]	--	--	--	--	--	--	--	--	--	P78621	770	3.99779e-83	Cytokinesis protein sepA OS=Emericella nidulans (strain FGSC A4 / ATCC 38163 / CBS 112.46 / NRRL 194 / M139) GN=sepA PE=3 SV=2	PF05887//PF06105//PF06371//PF06367//PF10473	Procyclic acidic repetitive protein (PARP)//Aph-1 protein//Diaphanous GTPase-binding Domain//Diaphanous FH3 Domain//Leucine-rich repeats of kinetochore protein Cenp-F/LEK1	GO:0043085//GO:0016043//GO:0016485//GO:0030036	positive regulation of catalytic activity//cellular component organization//protein processing//actin cytoskeleton organization	GO:0045502//GO:0003779//GO:0042803//GO:0017048//GO:0008134	dynein binding//actin binding//protein homodimerization activity//Rho GTPase binding//transcription factor binding	GO:0005667//GO:0030286//GO:0016021//GO:0016020	transcription factor complex//dynein complex//integral component of membrane//membrane	KOG1922	Rho GTPase effector BNI1 and related formins
GYJ|c10054_g1	1.82	4.49	0.97	0	310		--	--	--	--	--	--	--	--	--	--	--	--	--	--	--	--	--	--	--	--	--	--	--	--	--	--	--	--	--
GYJ|c10055_g1	0.736667	0	0	2.21	273		391867289	EIT76535.1	159	3.38299e-12	0.56	cysteine synthase [Aspergillus oryzae 3.042]>gi|635508300|gb|KDE80284.1| hypothetical protein AO1008_06786 [Aspergillus oryzae 100-8]	769826245	XM_011623684.1	141	4.57327e-66	PREDICTED: Amborella trichopoda cysteine synthase (LOC18421423), transcript variant X2, mRNA	--	--	--	--	P38076	353	4.34174e-40	Cysteine synthase OS=Triticum aestivum GN=CYS1 PE=2 SV=1	PF00382	Transcription factor TFIIB repeat	--	--	GO:0017025	TBP-class protein binding	--	--	KOG1252	Cystathionine beta-synthase and related enzymes
GYJ|c10057_g1	0	0	0	0	237		403166750	XP_003326611.2	411	3.17313e-46	0.98	G2/mitotic-specific cyclin 1/2 [Puccinia graminis f. sp. tritici CRL 75-36-700-3]>gi|375166700|gb|EFP82192.2| G2/mitotic-specific cyclin 1/2 [Puccinia graminis f. sp. tritici CRL 75-36-700-3]	--	--	--	--	--	K02220	CLB1_2	G2/mitotic-specific cyclin 1/2	http://www.genome.jp/dbget-bin/www_bget?ko:K02220	P10815	313	4.91023e-34	G2/mitotic-specific cyclin cdc13 OS=Schizosaccharomyces pombe (strain 972 / ATCC 24843) GN=cdc13 PE=1 SV=1	--	--	--	--	--	--	GO:0005634	nucleus	KOG0653	Cyclin B and related kinase-activating proteins
GYJ|c1005_g1	0	0	0	0	318		599357455	XP_007404403.1	186	1.42108e-14	0.58	hypothetical protein MELLADRAFT_89223 [Melampsora larici-populina 98AG31]>gi|328862928|gb|EGG12028.1| hypothetical protein MELLADRAFT_89223 [Melampsora larici-populina 98AG31]	--	--	--	--	--	--	--	--	--	--	--	--	--	--	--	--	--	--	--	--	--	--	--
GYJ|c10060_g1	1.35333	0	1.97	2.09	309		--	--	--	--	--	--	--	--	--	--	--	--	--	--	--	--	--	--	--	--	--	--	--	--	--	--	--	--	--
GYJ|c10061_g1	0.846667	0	0.69	1.85	1110	yes	--	--	--	--	--	--	--	--	--	--	--	--	--	--	--	--	--	--	--	--	--	--	--	--	--	--	--	--	--
GYJ|c10061_g2	2.37	0.56	1.89	4.66	361		--	--	--	--	--	--	--	--	--	--	--	--	--	--	--	--	--	--	--	PF00782	Dual specificity phosphatase, catalytic domain	GO:0006470	protein dephosphorylation	GO:0008138	protein tyrosine/serine/threonine phosphatase activity	--	--	--	--
GYJ|c10062_g1	0	0	0	0	248		--	--	--	--	--	--	--	--	--	--	--	--	--	--	--	--	--	--	--	--	--	--	--	--	--	--	--	--	--
GYJ|c10063_g1	0.343333	1.03	0	0	564		--	--	--	--	--	--	392887895	NM_061199.4	561	0	Caenorhabditis elegans FRM-1, isoform a (frm-1), partial mRNA	--	--	--	--	--	--	--	--	--	--	--	--	--	--	--	--	--	--
GYJ|c10064_g1	9.39333	28.18	0	0	223		--	--	--	--	--	--	--	--	--	--	--	--	--	--	--	--	--	--	--	--	--	--	--	--	--	--	--	--	--
GYJ|c10066_g1	0.3	0	0.9	0	314		--	--	--	--	--	--	--	--	--	--	--	--	--	--	--	--	--	--	--	--	--	--	--	--	--	--	--	--	--
GYJ|c10068_g1	9.41667	0	28.25	0	203		--	--	--	--	--	--	--	--	--	--	--	--	--	--	--	--	--	--	--	--	--	--	--	--	--	--	--	--	--
GYJ|c10069_g1	0.506667	1.52	0	0	863		--	--	--	--	--	--	56555563	AY779288.1	243	3.14012e-122	Arthopyrenia salicis large subunit ribosomal RNA gene, partial sequence; mitochondrial	--	--	--	--	--	--	--	--	--	--	--	--	--	--	--	--	--	--
GYJ|c10069_g2	5.41333	0	16.24	0	242		--	--	--	--	--	--	827522871	KR349346.1	169	1.08405e-81	Colletotrichum acutatum strain KC05 mitochondrion, complete genome	--	--	--	--	--	--	--	--	--	--	--	--	--	--	--	--	--	--
GYJ|c10070_g1	0	0	0	0	207		--	--	--	--	--	--	--	--	--	--	--	--	--	--	--	--	--	--	--	--	--	--	--	--	--	--	--	--	--
GYJ|c10072_g1	0.156667	0	0	0.47	371		--	--	--	--	--	--	--	--	--	--	--	--	--	--	--	--	--	--	--	--	--	--	--	--	--	--	--	--	--
GYJ|c10073_g1	37.08	30.42	45.42	35.4	1072		331238687	XP_003331998.1	418	1.45976e-63	0.82	RalA-binding protein 1 [Puccinia graminis f. sp. tritici CRL 75-36-700-3]>gi|309310988|gb|EFP87579.1| RalA-binding protein 1 [Puccinia graminis f. sp. tritici CRL 75-36-700-3]	--	--	--	--	--	--	--	--	--	O14155	258	5.65108e-30	UPF0047 protein C4A8.02c OS=Schizosaccharomyces pombe (strain 972 / ATCC 24843) GN=SPAC4A8.02c PE=3 SV=1	--	--	--	--	--	--	--	--	KOG3267	Uncharacterized conserved protein
GYJ|c10075_g1	0.47	0	0.35	1.06	616	yes	--	--	--	--	--	--	--	--	--	--	--	--	--	--	--	--	--	--	--	--	--	--	--	--	--	--	--	--	--
GYJ|c10076_g1	1.56333	0	1.49	3.2	401		--	--	--	--	--	--	114841165	NG_001019.5	35	5.90118e-07	Homo sapiens immunoglobulin heavy locus (IGH) on chromosome 14	--	--	--	--	--	--	--	--	--	--	--	--	--	--	--	--	--	--
GYJ|c10076_g2	2.34333	0.99	2.75	3.29	827		--	--	--	--	--	--	--	--	--	--	--	--	--	--	--	--	--	--	--	--	--	--	--	--	--	--	--	--	--
GYJ|c10077_g1	0.59	0	1.57	0.2	507		--	--	--	--	--	--	573951126	XM_006657787.1	71	7.38889e-27	PREDICTED: Oryza brachyantha NAC transcription factor ONAC010-like (LOC102705734), mRNA	--	--	--	--	A0SPJ4	350	6.96426e-38	NAC transcription factor NAM-B1 OS=Triticum dicoccoides GN=NAM-B1 PE=3 SV=1	PF02365	No apical meristem (NAM) protein	GO:0006355	regulation of transcription, DNA-templated	GO:0003677	DNA binding	--	--	--	--
GYJ|c10077_g2	1.11333	0	0.79	2.55	322		--	--	--	--	--	--	115472836	NM_001066552.1	80	4.47328e-32	Oryza sativa Japonica Group Os07g0566500 (Os07g0566500) mRNA, complete cds	--	--	--	--	Q8H4S4	387	5.05451e-44	NAC transcription factor ONAC010 OS=Oryza sativa subsp. japonica GN=ONAC010 PE=2 SV=1	PF02365	No apical meristem (NAM) protein	GO:0006355	regulation of transcription, DNA-templated	GO:0003677	DNA binding	--	--	--	--
GYJ|c10078_g1	48.71	57.93	41.13	47.07	1417		599354273	XP_007403843.1	227	5.98342e-18	0.54	hypothetical protein MELLADRAFT_70570 [Melampsora larici-populina 98AG31]>gi|328863806|gb|EGG12905.1| hypothetical protein MELLADRAFT_70570 [Melampsora larici-populina 98AG31]	--	--	--	--	--	--	--	--	--	--	--	--	--	--	--	--	--	--	--	--	--	--	--
GYJ|c10080_g1	0.306667	0	0	0.92	424		403177993	XP_003336427.2	138	3.58066e-08	0.82	hypothetical protein PGTG_17839 [Puccinia graminis f. sp. tritici CRL 75-36-700-3]>gi|375173292|gb|EFP92008.2| hypothetical protein PGTG_17839 [Puccinia graminis f. sp. tritici CRL 75-36-700-3]	--	--	--	--	--	--	--	--	--	C5JGE5	132	1.65993e-08	High osmolarity signaling protein SHO1 OS=Ajellomyces dermatitidis (strain SLH14081) GN=SHO1 PE=3 SV=1	PF00018	SH3 domain	--	--	GO:0005515	protein binding	--	--	--	--
GYJ|c10082_g1	2.29667	0	6.89	0	256		--	--	--	--	--	--	--	--	--	--	--	--	--	--	--	--	--	--	--	--	--	--	--	--	--	--	--	--	--
GYJ|c10084_g1	0.47	0	0	1.41	293		--	--	--	--	--	--	--	--	--	--	--	--	--	--	--	--	--	--	--	--	--	--	--	--	--	--	--	--	--
GYJ|c10085_g1	1.73667	0.21	2.32	2.68	826		--	--	--	--	--	--	--	--	--	--	--	--	--	--	--	--	--	--	--	--	--	--	--	--	--	--	--	--	--
GYJ|c10087_g1	18.1967	12.86	20.42	21.31	1293		--	--	--	--	--	--	--	--	--	--	--	--	--	--	--	--	--	--	--	--	--	--	--	--	--	--	--	--	--
GYJ|c10090_g1	0.393333	1.18	0	0	569		695579305	XP_009553028.1	206	5.15691e-17	0.51	glycoside hydrolase family 28 protein, partial [Heterobasidion irregulare TC 32-1]>gi|575059193|gb|ETW74816.1| glycoside hydrolase family 28 protein, partial [Heterobasidion irregulare TC 32-1]	49523393	AJ586898.1	563	0	Platanus acerifolia partial mRNA for polygalacturonase (plaa2 gene)	--	--	--	--	Q6H9K0	739	1.7962e-95	Exopolygalacturonase (Fragment) OS=Platanus acerifolia GN=plaa2 PE=1 SV=1	PF00295	Glycosyl hydrolases family 28	GO:0005982//GO:0005985//GO:0005975	starch metabolic process//sucrose metabolic process//carbohydrate metabolic process	GO:0004650	polygalacturonase activity	--	--	--	--
GYJ|c10091_g1	0.69	0	1.05	1.02	543		681095803	CDP25932.1	591	2.6097e-75	0.85	Putative nucleoside diphosphate kinase [Podospora anserina S mat+]	597737169	XM_007230764.1	281	1.44886e-143	PREDICTED: Astyanax mexicanus nucleoside diphosphate kinase A2-like (LOC103034272), transcript variant X2, mRNA	K00940	ndk, NME	nucleoside-diphosphate kinase	http://www.genome.jp/dbget-bin/www_bget?ko:K00940	O57535	751	1.13142e-100	Nucleoside diphosphate kinase OS=Gallus gallus PE=2 SV=1	PF00334//PF01701	Nucleoside diphosphate kinase//Photosystem I reaction centre subunit IX / PsaJ	GO:0006183//GO:0006206//GO:0006241//GO:0015979//GO:0006144//GO:0006228//GO:0006165	GTP biosynthetic process//pyrimidine nucleobase metabolic process//CTP biosynthetic process//photosynthesis//purine nucleobase metabolic process//UTP biosynthetic process//nucleoside diphosphate phosphorylation	GO:0004550	nucleoside diphosphate kinase activity	GO:0009522	photosystem I	KOG0888	Nucleoside diphosphate kinase
GYJ|c10092_g1	0.733333	0	2.2	0	303		--	--	--	--	--	--	--	--	--	--	--	--	--	--	--	--	--	--	--	--	--	--	--	--	--	--	--	--	--
GYJ|c10093_g1	1.8	5.4	0	0	269		--	--	--	--	--	--	822882484	LN849857.1	269	3.14861e-137	Pseudomonas gingeri partial 16S rRNA gene, strain ICMP 8872	--	--	--	--	--	--	--	--	--	--	--	--	--	--	--	--	--	--
GYJ|c10094_g1	0	0	0	0	215		--	--	--	--	--	--	--	--	--	--	--	--	--	--	--	--	--	--	--	--	--	--	--	--	--	--	--	--	--
GYJ|c10096_g1	7.79667	2.05	7.6	13.74	593	yes	--	--	--	--	--	--	--	--	--	--	--	--	--	--	--	--	--	--	--	--	--	--	--	--	--	--	--	--	--
GYJ|c10097_g1	0	0	0	0	235		403169821	XP_003889585.1	403	4.22691e-44	0.98	RAN protein kinase [Puccinia graminis f. sp. tritici CRL 75-36-700-3]>gi|375168435|gb|EHS63649.1| RAN protein kinase [Puccinia graminis f. sp. tritici CRL 75-36-700-3]	599415566	XM_007414952.1	89	3.12096e-37	Melampsora larici-populina 98AG31 hypothetical protein (MELLADRAFT_50013), partial mRNA	--	--	--	--	P08092	224	1.53764e-21	Negative regulator of sexual conjugation and meiosis OS=Schizosaccharomyces pombe (strain 972 / ATCC 24843) GN=ran1 PE=1 SV=2	PF07714//PF00069	Protein tyrosine kinase//Protein kinase domain	GO:0009069//GO:0016310//GO:0006468	serine family amino acid metabolic process//phosphorylation//protein phosphorylation	GO:0005524//GO:0004674//GO:0004672	ATP binding//protein serine/threonine kinase activity//protein kinase activity	--	--	KOG0583	Serine/threonine protein kinase
GYJ|c10098_g1	2.51333	4.91	2.07	0.56	353		--	--	--	--	--	--	--	--	--	--	--	--	--	--	--	--	--	--	--	--	--	--	--	--	--	--	--	--	--
GYJ|c10099_g1	5.53333	0.11	9.38	7.11	728		--	--	--	--	--	--	--	--	--	--	--	--	--	--	--	Q8H0X6	335	4.31329e-36	Cysteine proteinase inhibitor 6 OS=Arabidopsis thaliana GN=CYS6 PE=1 SV=2	PF00031//PF00028	Cystatin domain//Cadherin domain	GO:0007156	homophilic cell adhesion via plasma membrane adhesion molecules	GO:0005509//GO:0004869	calcium ion binding//cysteine-type endopeptidase inhibitor activity	GO:0016020	membrane	--	--
GYJ|c1009_g1	3.88667	11.66	0	0	496		396473719	XP_003839401.1	296	2.83612e-31	0.74	similar to ubiquitin / ribosomal protein S27a [Leptosphaeria maculans JN3]>gi|312215970|emb|CBX95922.1| similar to ubiquitin / ribosomal protein S27a [Leptosphaeria maculans JN3]	289727	L16530.1	496	0	Caenorhabditis elegans ubiquitin-like:ribosomal protein fusion protein mRNA, complete cds	K02977	RP-S27Ae, RPS27A	small subunit ribosomal protein S27Ae	http://www.genome.jp/dbget-bin/www_bget?ko:K02977	P37165	601	4.99085e-78	Ubiquitin-like protein 1-40S ribosomal protein S27a OS=Caenorhabditis elegans GN=ubl-1 PE=1 SV=2	PF00240//PF14560//PF01599	Ubiquitin family//Ubiquitin-like domain//Ribosomal protein S27a	GO:0006412//GO:0042254	translation//ribosome biogenesis	GO:0003735//GO:0005515	structural constituent of ribosome//protein binding	GO:0005622//GO:0005840	intracellular//ribosome	KOG0004	Ubiquitin/40S ribosomal protein S27a fusion
GYJ|c10102_g1	0	0	0	0	250		--	--	--	--	--	--	--	--	--	--	--	--	--	--	--	--	--	--	--	--	--	--	--	--	--	--	--	--	--
GYJ|c10103_g1	0.396667	0	1.19	0	412		--	--	--	--	--	--	--	--	--	--	--	--	--	--	--	--	--	--	--	PF00661	Viral matrix protein	GO:0019068	virion assembly	GO:0005198	structural molecule activity	--	--	--	--
GYJ|c10104_g1	6.64667	0	0	19.94	225		--	--	--	--	--	--	--	--	--	--	--	--	--	--	--	--	--	--	--	--	--	--	--	--	--	--	--	--	--
GYJ|c10104_g2	0.21	0	0.63	0	337		--	--	--	--	--	--	--	--	--	--	--	--	--	--	--	--	--	--	--	--	--	--	--	--	--	--	--	--	--
GYJ|c10105_g1	0	0	0	0	255		--	--	--	--	--	--	--	--	--	--	--	--	--	--	--	--	--	--	--	--	--	--	--	--	--	--	--	--	--
GYJ|c10106_g1	0.356667	0	0.46	0.61	793		215448667	EEB88778.1	236	2.55041e-21	0.8	hypothetical protein MPER_13207 [Moniliophthora perniciosa FA553]	--	--	--	--	--	--	--	--	--	Q9SZ69	276	5.02296e-28	Zinc finger A20 and AN1 domain-containing stress-associated protein 7 OS=Arabidopsis thaliana GN=SAP7 PE=1 SV=1	PF01428	AN1-like Zinc finger	--	--	GO:0008270	zinc ion binding	--	--	KOG3173	Predicted Zn-finger protein
GYJ|c10107_g1	0.466667	0	1.09	0.31	716		661178238	CDH58873.1	366	6.20105e-40	0.66	vesicle-associated membrane protein 714 [Lichtheimia corymbifera JMRC:FSU:9682]>gi|671684327|emb|CDS13350.1| Putative Vesicle-associated membrane protein 7 [Absidia idahoensis var. thermophila]	658309360	NM_001294025.1	237	5.59188e-119	Malus domestica putative vesicle-associated membrane protein 726 (VAMP), mRNA >gnl|BL_ORD_ID|14331261 Malus x domestica cultivar Red Fuji vesicle-associated membrance protein (VAMP) mRNA, complete cds	K08515	VAMP7	vesicle-associated membrane protein 7	http://www.genome.jp/dbget-bin/www_bget?ko:K08515	P47192	740	4.73647e-97	Vesicle-associated membrane protein 722 OS=Arabidopsis thaliana GN=VAMP722 PE=2 SV=2	PF00957	Synaptobrevin	GO:0016192	vesicle-mediated transport	--	--	GO:0016021	integral component of membrane	KOG0859	Synaptobrevin/VAMP-like protein
GYJ|c10108_g1	7.51	0	7.83	14.7	286		--	--	--	--	--	--	--	--	--	--	--	--	--	--	--	--	--	--	--	--	--	--	--	--	--	--	--	--	--
GYJ|c10110_g1	0.843333	0	1.1	1.43	497		--	--	--	--	--	--	--	--	--	--	--	--	--	--	--	--	--	--	--	PF06112	Gammaherpesvirus capsid protein	--	--	--	--	GO:0019028	viral capsid	--	--
GYJ|c10112_g1	0	0	0	0	207		--	--	--	--	--	--	--	--	--	--	--	--	--	--	--	--	--	--	--	PF08783	DWNN domain	--	--	GO:0008270	zinc ion binding	GO:0005634	nucleus	--	--
GYJ|c10113_g1	0.923333	0.21	1.22	1.34	885		--	--	--	--	--	--	--	--	--	--	--	--	--	--	--	--	--	--	--	--	--	--	--	--	--	--	--	--	--
GYJ|c10114_g1	1.08	1.1	0.3	1.84	546		--	--	--	--	--	--	--	--	--	--	--	--	--	--	--	--	--	--	--	--	--	--	--	--	--	--	--	--	--
GYJ|c10115_g1	5.38333	8.26	3.77	4.12	1362		331216199	XP_003320779.1	198	2.99029e-15	0.5	hypothetical protein PGTG_02801 [Puccinia graminis f. sp. tritici CRL 75-36-700-3]>gi|309299769|gb|EFP76360.1| hypothetical protein PGTG_02801 [Puccinia graminis f. sp. tritici CRL 75-36-700-3]	--	--	--	--	--	--	--	--	--	Q9USH2	129	1.71265e-07	UPF0651 protein P31B10.02, mitochondrial OS=Schizosaccharomyces pombe (strain 972 / ATCC 24843) GN=SPCP31B10.02 PE=3 SV=1	PF05362	Lon protease (S16) C-terminal proteolytic domain	GO:0006508//GO:0006510	proteolysis//obsolete ATP-dependent proteolysis	GO:0004252//GO:0004176	serine-type endopeptidase activity//ATP-dependent peptidase activity	--	--	KOG4690	Uncharacterized conserved protein
GYJ|c10116_g1	151.89	219.34	124.9	111.43	1250	yes	599385308	XP_007409475.1	613	3.74903e-75	0.99	hypothetical protein MELLADRAFT_106021 [Melampsora larici-populina 98AG31]>gi|328857919|gb|EGG07033.1| hypothetical protein MELLADRAFT_106021 [Melampsora larici-populina 98AG31]	--	--	--	--	--	K02155	ATPeV0C, ATP6L	V-type H+-transporting ATPase 16kDa proteolipid subunit	http://www.genome.jp/dbget-bin/www_bget?ko:K02155	Q9Y874	387	8.20414e-43	V-type proton ATPase 16 kDa proteolipid subunit 2 OS=Neurospora crassa (strain ATCC 24698 / 74-OR23-1A / CBS 708.71 / DSM 1257 / FGSC 987) GN=vma-11 PE=2 SV=2	PF12822//PF00137	Protein of unknown function (DUF3816)//ATP synthase subunit C	GO:0015991//GO:0015992//GO:0006810	ATP hydrolysis coupled proton transport//proton transport//transport	GO:0015078//GO:0005215	hydrogen ion transmembrane transporter activity//transporter activity	GO:0033177//GO:0016021//GO:0033179	proton-transporting two-sector ATPase complex, proton-transporting domain//integral component of membrane//proton-transporting V-type ATPase, V0 domain	KOG0232	Vacuolar H+-ATPase V0 sector, subunits c/c'
GYJ|c10117_g1	0.413333	0.15	0.38	0.71	637		--	--	--	--	--	--	--	--	--	--	--	--	--	--	--	--	--	--	--	--	--	--	--	--	--	--	--	--	--
GYJ|c10118_g1	0.813333	0	1.83	0.61	459		--	--	--	--	--	--	--	--	--	--	--	--	--	--	--	--	--	--	--	--	--	--	--	--	--	--	--	--	--
GYJ|c10119_g1	0.53	0.15	0.48	0.96	607		--	--	--	--	--	--	--	--	--	--	--	--	--	--	--	--	--	--	--	--	--	--	--	--	--	--	--	--	--
GYJ|c10120_g1	3.15	0	9.45	0	278		--	--	--	--	--	--	148908032	EF677302.1	56	8.32571e-19	Picea sitchensis clone WS02765_B02 unknown mRNA	--	--	--	--	--	--	--	--	--	--	--	--	--	--	--	--	--	--
GYJ|c10121_g1	30.17	19.48	41.54	29.49	695		403158440	XP_003307739.2	449	1.65915e-53	0.84	hypothetical protein PGTG_00689 [Puccinia graminis f. sp. tritici CRL 75-36-700-3]>gi|375163817|gb|EFP74733.2| hypothetical protein PGTG_00689 [Puccinia graminis f. sp. tritici CRL 75-36-700-3]	--	--	--	--	--	--	--	--	--	--	--	--	--	PF11365//PF04871//PF01920//PF09177//PF05008	Protein of unknown function (DUF3166)//Uso1 / p115 like vesicle tethering protein, C terminal region//Prefoldin subunit//Syntaxin 6, N-terminal//Vesicle transport v-SNARE protein N-terminus	GO:0015031//GO:0006886//GO:0010506//GO:0048193//GO:0006457	protein transport//intracellular protein transport//regulation of autophagy//Golgi vesicle transport//protein folding	GO:0051082//GO:0008565	unfolded protein binding//protein transporter activity	GO:0005615//GO:0016020//GO:0005737//GO:0016272	extracellular space//membrane//cytoplasm//prefoldin complex	--	--
GYJ|c10122_g1	14.4167	14.2	14.52	14.53	1409		403167329	XP_003889870.1	364	7.17568e-37	0.56	hypothetical protein PGTG_21513 [Puccinia graminis f. sp. tritici CRL 75-36-700-3]>gi|375166965|gb|EHS63297.1| hypothetical protein PGTG_21513 [Puccinia graminis f. sp. tritici CRL 75-36-700-3]	--	--	--	--	--	--	--	--	--	--	--	--	--	PF04977//PF13741	Septum formation initiator//Mitochondrial ribosomal protein S25	GO:0042254//GO:0007049	ribosome biogenesis//cell cycle	GO:0003735	structural constituent of ribosome	GO:0005763//GO:0005840	mitochondrial small ribosomal subunit//ribosome	--	--
GYJ|c10123_g1	0.713333	0	2.14	0	273		599391828	XP_007410691.1	264	4.60329e-27	0.68	secreted protein [Melampsora larici-populina 98AG31]>gi|328856921|gb|EGG06040.1| secreted protein [Melampsora larici-populina 98AG31]	--	--	--	--	--	--	--	--	--	--	--	--	--	--	--	--	--	--	--	--	--	--	--
GYJ|c10124_g1	0.666667	0	2	0	458		--	--	--	--	--	--	--	--	--	--	--	--	--	--	--	--	--	--	--	--	--	--	--	--	--	--	--	--	--
GYJ|c10125_g1	0.44	0	0.89	0.43	1216	yes	156039363	XP_001586789.1	637	8.77515e-76	0.65	hypothetical protein SS1G_11818 [Sclerotinia sclerotiorum 1980]>gi|154697555|gb|EDN97293.1| hypothetical protein SS1G_11818 [Sclerotinia sclerotiorum 1980 UF-70]	--	--	--	--	--	K01381	E3.4.23.25	saccharopepsin	http://www.genome.jp/dbget-bin/www_bget?ko:K01381	O65390	1304	1.95017e-175	Aspartic proteinase A1 OS=Arabidopsis thaliana GN=APA1 PE=1 SV=1	PF05184//PF00026	Saposin-like type B, region 1//Eukaryotic aspartyl protease	GO:0006508//GO:0006629	proteolysis//lipid metabolic process	GO:0016787//GO:0004190	hydrolase activity//aspartic-type endopeptidase activity	--	--	KOG1339	Aspartyl protease
GYJ|c10126_g1	9.59667	6.1	16.94	5.75	688		--	--	--	--	--	--	--	--	--	--	--	--	--	--	--	--	--	--	--	--	--	--	--	--	--	--	--	--	--
GYJ|c10127_g1	3.34	3.16	6.86	0	292		--	--	--	--	--	--	702472028	XM_010032686.1	54	1.13854e-17	PREDICTED: Eucalyptus grandis dolichyl-diphosphooligosaccharide--protein glycosyltransferase subunit 4A (LOC104420909), mRNA	--	--	--	--	Q9LHK3	166	4.02625e-15	Dolichyl-diphosphooligosaccharide--protein glycosyltransferase subunit 4A OS=Arabidopsis thaliana GN=OST4A PE=3 SV=1	--	--	--	--	--	--	--	--	--	--
GYJ|c10128_g1	0	0	0	0	260		--	--	--	--	--	--	--	--	--	--	--	--	--	--	--	--	--	--	--	--	--	--	--	--	--	--	--	--	--
GYJ|c10129_g1	103.877	134.72	88.45	88.46	4012		403169237	XP_003328719.2	1291	1.94023e-163	0.89	glycerophosphoryl diester phosphodiesterase [Puccinia graminis f. sp. tritici CRL 75-36-700-3]>gi|375167861|gb|EFP84300.2| glycerophosphoryl diester phosphodiesterase [Puccinia graminis f. sp. tritici CRL 75-36-700-3]	--	--	--	--	--	--	--	--	--	O14169	258	3.24133e-22	Phosphatidylglycerol phospholipase C OS=Schizosaccharomyces pombe (strain 972 / ATCC 24843) GN=SPAC4D7.02c PE=3 SV=2	PF00728//PF15734//PF03009	Glycosyl hydrolase family 20, catalytic domain//Migration and invasion-inhibitory//Glycerophosphoryl diester phosphodiesterase family	GO:0006629//GO:0005975//GO:0010972//GO:0009395//GO:0006071//GO:0046486//GO:0030336	lipid metabolic process//carbohydrate metabolic process//negative regulation of G2/M transition of mitotic cell cycle//phospholipid catabolic process//glycerol metabolic process//glycerolipid metabolic process//negative regulation of cell migration	GO:0004553//GO:0008081//GO:0008889	hydrolase activity, hydrolyzing O-glycosyl compounds//phosphoric diester hydrolase activity//glycerophosphodiester phosphodiesterase activity	--	--	KOG2258	Glycerophosphoryl diester phosphodiesterase
GYJ|c10130_g1	0.516667	0	1.21	0.34	410		751830061	CEL60459.1	170	7.18294e-14	0.58	Retrovirus-related Pol polyprotein from transposon TNT 1-94 OS=Nicotiana tabacum PE=2 SV=1 [Rhizoctonia solani AG-1 IB]	--	--	--	--	--	--	--	--	--	P10978	147	5.00795e-10	Retrovirus-related Pol polyprotein from transposon TNT 1-94 OS=Nicotiana tabacum PE=2 SV=1	--	--	--	--	--	--	--	--	--	--
GYJ|c10131_g1	0	0	0	0	202		--	--	--	--	--	--	--	--	--	--	--	--	--	--	--	--	--	--	--	--	--	--	--	--	--	--	--	--	--
GYJ|c10132_g1	18.6033	0.77	29.7	25.34	1633	yes	403159055	XP_003890752.1	966	2.15156e-122	0.81	hypothetical protein, variant [Puccinia graminis f. sp. tritici CRL 75-36-700-3]>gi|403159057|ref|XP_003319715.2| hypothetical protein PGTG_01889 [Puccinia graminis f. sp. tritici CRL 75-36-700-3]>gi|375166570|gb|EHS63197.1| hypothetical protein, variant [Puccinia graminis f. sp. tritici CRL 75-36-700-3]>gi|375166571|gb|EFP75296.2| hypothetical protein PGTG_01889 [Puccinia graminis f. sp. tritici…	--	--	--	--	--	--	--	--	--	--	--	--	--	PF00931//PF01764	NB-ARC domain//Lipase (class 3)	GO:0016042//GO:0006629//GO:0046486	lipid catabolic process//lipid metabolic process//glycerolipid metabolic process	GO:0004806//GO:0043531	triglyceride lipase activity//ADP binding	--	--	--	--
GYJ|c10133_g1	6.64	19.92	0	0	504		628228068	XP_007715965.1	143	7.95732e-09	0.57	hypothetical protein COCCADRAFT_39940 [Bipolaris zeicola 26-R-13]>gi|576915423|gb|EUC29723.1| hypothetical protein COCCADRAFT_39940 [Bipolaris zeicola 26-R-13]	--	--	--	--	--	--	--	--	--	--	--	--	--	PF01442	Apolipoprotein A1/A4/E domain	GO:0006869//GO:0042157	lipid transport//lipoprotein metabolic process	GO:0008289	lipid binding	GO:0005576	extracellular region	--	--
GYJ|c10134_g1	18.4867	16.99	20.72	17.75	1854		403178591	XP_003337020.2	1309	4.10704e-173	0.78	hypothetical protein PGTG_18600 [Puccinia graminis f. sp. tritici CRL 75-36-700-3]>gi|375164226|gb|EFP92601.2| hypothetical protein PGTG_18600 [Puccinia graminis f. sp. tritici CRL 75-36-700-3]	--	--	--	--	--	K03754	EIF2B2	translation initiation factor eIF-2B subunit beta	http://www.genome.jp/dbget-bin/www_bget?ko:K03754	Q54EY2	509	3.37103e-56	Translation initiation factor eIF-2B subunit beta OS=Dictyostelium discoideum GN=eif2b2 PE=3 SV=1	PF01008	Initiation factor 2 subunit family	GO:0044237	cellular metabolic process	--	--	--	--	KOG1465	Translation initiation factor 2B, beta subunit (eIF-2Bbeta/GCD7)
GYJ|c10135_g1	254.713	135.26	321.79	307.09	1687		403176056	XP_003888924.1	1237	4.66796e-165	0.91	hypothetical protein, variant [Puccinia graminis f. sp. tritici CRL 75-36-700-3]>gi|403176058|ref|XP_003334772.2| hypothetical protein PGTG_16113 [Puccinia graminis f. sp. tritici CRL 75-36-700-3]>gi|375172084|gb|EHS64547.1| hypothetical protein, variant [Puccinia graminis f. sp. tritici CRL 75-36-700-3]>gi|375172085|gb|EFP90353.2| hypothetical protein PGTG_16113 [Puccinia graminis f. sp. tritici…	--	--	--	--	--	--	--	--	--	Q8NK50	467	5.70106e-52	NADP-dependent mannitol dehydrogenase OS=Hypocrea jecorina GN=lxr1 PE=1 SV=1	PF01073//PF00899//PF01370//PF00106	3-beta hydroxysteroid dehydrogenase/isomerase family//ThiF family//NAD dependent epimerase/dehydratase family//short chain dehydrogenase	GO:0008209//GO:0008152//GO:0006694//GO:0008210//GO:0008207//GO:0055114	androgen metabolic process//metabolic process//steroid biosynthetic process//estrogen metabolic process//C21-steroid hormone metabolic process//oxidation-reduction process	GO:0003854//GO:0000166//GO:0008641//GO:0003824//GO:0016616//GO:0050662//GO:0016491	3-beta-hydroxy-delta5-steroid dehydrogenase activity//nucleotide binding//small protein activating enzyme activity//catalytic activity//oxidoreductase activity, acting on the CH-OH group of donors, NAD or NADP as acceptor//coenzyme binding//oxidoreductase activity	--	--	KOG0725	Reductases with broad range of substrate specificities
GYJ|c10136_g1	0.813333	2.44	0	0	273		--	--	--	--	--	--	--	--	--	--	--	--	--	--	--	--	--	--	--	--	--	--	--	--	--	--	--	--	--
GYJ|c10137_g1	15.4933	6.12	16.86	23.5	4812		403163100	XP_003323228.2	2166	0	0.6	hypothetical protein PGTG_04765 [Puccinia graminis f. sp. tritici CRL 75-36-700-3]>gi|375163912|gb|EFP78809.2| hypothetical protein PGTG_04765 [Puccinia graminis f. sp. tritici CRL 75-36-700-3]	--	--	--	--	--	K13339	PEX6, PXAAA1	peroxin-6	http://www.genome.jp/dbget-bin/www_bget?ko:K13339	P36966	1126	4.01423e-130	Peroxisomal biogenesis factor 6 OS=Yarrowia lipolytica (strain CLIB 122 / E 150) GN=PEX6 PE=3 SV=2	PF02224//PF01695//PF05496//PF01637//PF07724//PF07728//PF00158//PF00064//PF15185//PF00910//PF02367//PF07726//PF01057//PF02562//PF00004//PF06068	Cytidylate kinase//IstB-like ATP binding protein//Holliday junction DNA helicase ruvB N-terminus//Archaeal ATPase//AAA domain (Cdc48 subfamily)//AAA domain (dynein-related subfamily)//Sigma-54 interaction domain//Neuraminidase//Bcl-2-modifying factor, apoptosis//RNA helicase//Threonylcarbamoyl adenosine biosynthesis protein TsaE//ATPase family associated with various cellular activities (AAA)//Pa…	GO:0006310//GO:0002949//GO:0006206//GO:0006281//GO:0006139//GO:0006355//GO:0019079//GO:0006915//GO:0006687//GO:0005975	DNA recombination//tRNA threonylcarbamoyladenosine modification//pyrimidine nucleobase metabolic process//DNA repair//nucleobase-containing compound metabolic process//regulation of transcription, DNA-templated//viral genome replication//apoptotic process//glycosphingolipid metabolic process//carbohydrate metabolic process	GO:0003724//GO:0009378//GO:0003678//GO:0004308//GO:0004127//GO:0016887//GO:0003723//GO:0005524//GO:0008134	RNA helicase activity//four-way junction helicase activity//DNA helicase activity//exo-alpha-sialidase activity//cytidylate kinase activity//ATPase activity//RNA binding//ATP binding//transcription factor binding	GO:0005657//GO:0016020//GO:0055036//GO:0005667//GO:0033644//GO:0009379	replication fork//membrane//virion membrane//transcription factor complex//host cell membrane//Holliday junction helicase complex	KOG0736	Peroxisome assembly factor 2 containing the AAA+-type ATPase domain
GYJ|c10138_g1	22.8333	25.24	19.97	23.29	2760	yes	331251185	XP_003338193.1	1349	5.127e-174	0.75	hypothetical protein PGTG_19801 [Puccinia graminis f. sp. tritici CRL 75-36-700-3]>gi|309317183|gb|EFP93774.1| hypothetical protein PGTG_19801 [Puccinia graminis f. sp. tritici CRL 75-36-700-3]	--	--	--	--	--	--	--	--	--	--	--	--	--	PF02163	Peptidase family M50	GO:0006508	proteolysis	GO:0004222	metalloendopeptidase activity	--	--	--	--
GYJ|c10139_g1	2.91667	1.78	3.64	3.33	901		--	--	--	--	--	--	--	--	--	--	--	--	--	--	--	--	--	--	--	--	--	--	--	--	--	--	--	--	--
GYJ|c1013_g1	0	0	0	0	204		--	--	--	--	--	--	--	--	--	--	--	--	--	--	--	--	--	--	--	--	--	--	--	--	--	--	--	--	--
GYJ|c10140_g1	2.27667	0	3.87	2.96	536		--	--	--	--	--	--	--	--	--	--	--	--	--	--	--	--	--	--	--	--	--	--	--	--	--	--	--	--	--
GYJ|c10140_g2	1.50667	0	1.91	2.61	360		--	--	--	--	--	--	--	--	--	--	--	--	--	--	--	--	--	--	--	--	--	--	--	--	--	--	--	--	--
GYJ|c10141_g1	1.51667	0.17	2.24	2.14	847		--	--	--	--	--	--	--	--	--	--	--	--	--	--	--	--	--	--	--	PF15234//PF04610	Linker for activation of T-cells//TrbL/VirB6 plasmid conjugal transfer protein	GO:0030255//GO:0007165	protein secretion by the type IV secretion system//signal transduction	--	--	GO:0016020	membrane	--	--
GYJ|c10142_g1	0.666667	0	0.63	1.37	337		--	--	--	--	--	--	--	--	--	--	--	--	--	--	--	--	--	--	--	--	--	--	--	--	--	--	--	--	--
GYJ|c10142_g2	4.90333	0	0	14.71	233		--	--	--	--	--	--	--	--	--	--	--	--	--	--	--	--	--	--	--	--	--	--	--	--	--	--	--	--	--
GYJ|c10143_g1	22.91	27.67	21.5	19.56	1347	yes	331230463	XP_003327896.1	714	4.78793e-88	0.75	hypothetical protein PGTG_08663 [Puccinia graminis f. sp. tritici CRL 75-36-700-3]>gi|309306886|gb|EFP83477.1| hypothetical protein PGTG_08663 [Puccinia graminis f. sp. tritici CRL 75-36-700-3]	--	--	--	--	--	K12849	PRPF38A	pre-mRNA-splicing factor 38A	http://www.genome.jp/dbget-bin/www_bget?ko:K12849	Q4FZQ6	430	5.41893e-47	Pre-mRNA-splicing factor 38A OS=Xenopus laevis GN=prpf38a PE=2 SV=1	--	--	--	--	--	--	--	--	KOG2889	Predicted PRP38-like splicing factor
GYJ|c10144_g1	0	0	0	0	331		--	--	--	--	--	--	--	--	--	--	--	--	--	--	--	--	--	--	--	PF07839	Plant calmodulin-binding domain	--	--	GO:0005516	calmodulin binding	--	--	--	--
GYJ|c10145_g1	0	0	0	0	234		--	--	--	--	--	--	215480498	AY268950.2	169	1.04807e-81	Callitropsis nootkatensis ABI3-interacting protein 1 (AIP1) mRNA, complete cds	--	--	--	--	Q93YR3	259	1.18837e-26	FAM10 family protein At4g22670 OS=Arabidopsis thaliana GN=At4g22670 PE=1 SV=1	PF09392	Type III secretion needle MxiH, YscF, SsaG, EprI, PscF, EscF	GO:0015031//GO:0009405	protein transport//pathogenesis	--	--	--	--	KOG1308	Hsp70-interacting protein Hip/Transient component of progesterone receptor complexes and an Hsp70-binding protein
GYJ|c10147_g1	0.736667	0.44	0.64	1.13	652		--	--	--	--	--	--	--	--	--	--	--	--	--	--	--	--	--	--	--	PF00432	Prenyltransferase and squalene oxidase repeat	--	--	GO:0003824	catalytic activity	--	--	--	--
GYJ|c10148_g1	0.79	0.4	0.89	1.08	821		--	--	--	--	--	--	--	--	--	--	--	--	--	--	--	--	--	--	--	--	--	--	--	--	--	--	--	--	--
GYJ|c10149_g1	3.82667	0.86	5.28	5.34	505		331235367	XP_003330344.1	176	4.68882e-14	0.68	hypothetical protein PGTG_11681 [Puccinia graminis f. sp. tritici CRL 75-36-700-3]>gi|309309334|gb|EFP85925.1| hypothetical protein PGTG_11681 [Puccinia graminis f. sp. tritici CRL 75-36-700-3]	--	--	--	--	--	--	--	--	--	--	--	--	--	--	--	--	--	--	--	--	--	--	--
GYJ|c10149_g2	2.69667	1.3	5.6	1.19	302		--	--	--	--	--	--	--	--	--	--	--	--	--	--	--	--	--	--	--	PF09771	Transmembrane protein 188	GO:0035307	positive regulation of protein dephosphorylation	--	--	GO:0071595	Nem1-Spo7 phosphatase complex	--	--
GYJ|c10151_g1	0.586667	1.76	0	0	585		403162660	XP_003322840.2	689	9.00515e-86	0.8	hypothetical protein PGTG_04377 [Puccinia graminis f. sp. tritici CRL 75-36-700-3]>gi|375173028|gb|EFP78421.2| hypothetical protein PGTG_04377 [Puccinia graminis f. sp. tritici CRL 75-36-700-3]	--	--	--	--	--	K01210	E3.2.1.58	glucan 1,3-beta-glucosidase	http://www.genome.jp/dbget-bin/www_bget?ko:K01210	Q9URU6	438	2.84902e-50	Glucan 1,3-beta-glucosidase 1 OS=Schizosaccharomyces pombe (strain 972 / ATCC 24843) GN=exg1 PE=2 SV=1	PF00150	Cellulase (glycosyl hydrolase family 5)	GO:0005975	carbohydrate metabolic process	GO:0043169//GO:0004553	cation binding//hydrolase activity, hydrolyzing O-glycosyl compounds	--	--	--	--
GYJ|c10152_g1	1.49667	0.57	1.96	1.96	1500		331219216	XP_003322285.1	371	1.47119e-36	0.5	hypothetical protein PGTG_03822 [Puccinia graminis f. sp. tritici CRL 75-36-700-3]>gi|309301275|gb|EFP77866.1| hypothetical protein PGTG_03822 [Puccinia graminis f. sp. tritici CRL 75-36-700-3]	--	--	--	--	--	--	--	--	--	--	--	--	--	--	--	--	--	--	--	--	--	--	--
GYJ|c10154_g1	2.36667	1.8	1.63	3.67	523		--	--	--	--	--	--	--	--	--	--	--	--	--	--	--	--	--	--	--	--	--	--	--	--	--	--	--	--	--
GYJ|c10156_g1	0.366667	0.41	0.69	0	394		--	--	--	--	--	--	--	--	--	--	--	--	--	--	--	--	--	--	--	PF14525	AraC-binding-like domain	GO:0006355	regulation of transcription, DNA-templated	--	--	--	--	--	--
GYJ|c10156_g2	0	0	0	0	220		--	--	--	--	--	--	--	--	--	--	--	--	--	--	--	--	--	--	--	--	--	--	--	--	--	--	--	--	--
GYJ|c10157_g1	2.91667	0	1.4	7.35	291		--	--	--	--	--	--	--	--	--	--	--	--	--	--	--	--	--	--	--	--	--	--	--	--	--	--	--	--	--
GYJ|c10158_g1	0.28	0	0.31	0.53	534		752366622	KIO24450.1	250	3.41844e-22	0.55	hypothetical protein M407DRAFT_26155 [Tulasnella calospora MUT 4182]	719988185	XM_010253950.1	194	3.28331e-95	PREDICTED: Nelumbo nucifera probable leucine-rich repeat receptor-like protein kinase At5g49770 (LOC104593886), mRNA	--	--	--	--	Q9LT96	721	8.38437e-88	Probable leucine-rich repeat receptor-like protein kinase At5g49770 OS=Arabidopsis thaliana GN=At5g49770 PE=2 SV=1	PF00069//PF07714	Protein kinase domain//Protein tyrosine kinase	GO:0006468	protein phosphorylation	GO:0005524//GO:0004672	ATP binding//protein kinase activity	--	--	--	--
GYJ|c10159_g1	3.91	5.68	2.76	3.29	2203		403162283	XP_003322524.2	1071	1.28321e-133	0.64	hypothetical protein PGTG_04061 [Puccinia graminis f. sp. tritici CRL 75-36-700-3]>gi|375172540|gb|EFP78105.2| hypothetical protein PGTG_04061 [Puccinia graminis f. sp. tritici CRL 75-36-700-3]	--	--	--	--	--	--	--	--	--	Q00858	154	2.39292e-09	Cutinase gene palindrome-binding protein OS=Fusarium solani subsp. pisi PE=2 SV=1	PF00227//PF00320	Proteasome subunit//GATA zinc finger	GO:0006355//GO:0051603	regulation of transcription, DNA-templated//proteolysis involved in cellular protein catabolic process	GO:0008270//GO:0003700//GO:0004298//GO:0043565	zinc ion binding//transcription factor activity, sequence-specific DNA binding//threonine-type endopeptidase activity//sequence-specific DNA binding	GO:0005667//GO:0005839	transcription factor complex//proteasome core complex	KOG1601	GATA-4/5/6 transcription factors
GYJ|c1015_g1	0.366667	1.1	0	0	311		299153	AAB26285.1	246	8.36617e-25	0.76	heat stress protein 80-1, partial [Neurospora crassa]	687865355	LK927767.1	311	1.66564e-160	Caenorhabditis elegans genome assembly C_elegans_Bristol_N2_v1_5_4 ,scaffold CELN2_scaffold0000209	K04079	htpG, HSP90A	molecular chaperone HtpG	http://www.genome.jp/dbget-bin/www_bget?ko:K04079	Q22235	451	5.06941e-52	Endoplasmin homolog OS=Caenorhabditis elegans GN=enpl-1 PE=3 SV=1	PF02947//PF00183//PF14372	flt3 ligand//Hsp90 protein//Domain of unknown function (DUF4413)	GO:0006457//GO:0006950//GO:0007165	protein folding//response to stress//signal transduction	GO:0003677//GO:0005524//GO:0005125//GO:0051082	DNA binding//ATP binding//cytokine activity//unfolded protein binding	GO:0016020	membrane	KOG0020	Endoplasmic reticulum glucose-regulated protein (GRP94/endoplasmin), HSP90 family
GYJ|c10161_g1	0.483333	0	0.39	1.06	1122		749869555	KIJ39724.1	189	4.86983e-13	0.45	hypothetical protein M422DRAFT_174834, partial [Sphaerobolus stellatus SS14]	--	--	--	--	--	--	--	--	--	--	--	--	--	PF00075	RNase H	GO:0051252	regulation of RNA metabolic process	GO:0003676//GO:0004523	nucleic acid binding//RNA-DNA hybrid ribonuclease activity	--	--	--	--
GYJ|c10161_g2	0	0	0	0	314		--	--	--	--	--	--	--	--	--	--	--	--	--	--	--	--	--	--	--	--	--	--	--	--	--	--	--	--	--
GYJ|c10162_g1	20.3367	16.47	22.47	22.07	233		--	--	--	--	--	--	--	--	--	--	--	--	--	--	--	--	--	--	--	--	--	--	--	--	--	--	--	--	--
GYJ|c10163_g1	1.01333	0	1.16	1.88	344		--	--	--	--	--	--	--	--	--	--	--	--	--	--	--	--	--	--	--	--	--	--	--	--	--	--	--	--	--
GYJ|c10164_g1	1.38333	0	4.15	0	250		331240856	XP_003333078.1	236	1.4227e-22	0.71	hypothetical protein PGTG_14864 [Puccinia graminis f. sp. tritici CRL 75-36-700-3]>gi|309312068|gb|EFP88659.1| hypothetical protein PGTG_14864 [Puccinia graminis f. sp. tritici CRL 75-36-700-3]	--	--	--	--	--	--	--	--	--	--	--	--	--	--	--	--	--	--	--	--	--	--	--
GYJ|c10166_g1	0.583333	0	0.81	0.94	478		528293255	CCU81465.1	122	1.94857e-06	0.76	hypothetical protein BGHDH14_bgh02528 [Blumeria graminis f. sp. hordei DH14]	--	--	--	--	--	--	--	--	--	P08283	241	2.32365e-23	Histone H1 OS=Pisum sativum PE=2 SV=1	PF00538	linker histone H1 and H5 family	GO:0006334	nucleosome assembly	GO:0003677	DNA binding	GO:0000786//GO:0005634	nucleosome//nucleus	--	--
GYJ|c10168_g1	1.98667	1.24	1.15	3.57	555		403174018	XP_003333041.2	420	1.61816e-44	0.8	hypothetical protein PGTG_14827 [Puccinia graminis f. sp. tritici CRL 75-36-700-3]>gi|375170794|gb|EFP88622.2| hypothetical protein PGTG_14827 [Puccinia graminis f. sp. tritici CRL 75-36-700-3]	--	--	--	--	--	K08712	ABCG2.SNQ2	ATP-binding cassette, subfamily G (WHITE), member 2, SNQ2	http://www.genome.jp/dbget-bin/www_bget?ko:K08712	P32568	239	2.03771e-21	Protein SNQ2 OS=Saccharomyces cerevisiae (strain ATCC 204508 / S288c) GN=SNQ2 PE=1 SV=2	PF06422	CDR ABC transporter	GO:0006810//GO:0006200	transport//obsolete ATP catabolic process	GO:0042626//GO:0005524	ATPase activity, coupled to transmembrane movement of substances//ATP binding	GO:0016021	integral component of membrane	--	--
GYJ|c10168_g2	0.876667	0.55	0.88	1.2	728		403174018	XP_003333041.2	956	8.4625e-117	0.84	hypothetical protein PGTG_14827 [Puccinia graminis f. sp. tritici CRL 75-36-700-3]>gi|375170794|gb|EFP88622.2| hypothetical protein PGTG_14827 [Puccinia graminis f. sp. tritici CRL 75-36-700-3]	--	--	--	--	--	--	--	--	--	Q8T673	347	6.37693e-35	ABC transporter G family member 21 OS=Dictyostelium discoideum GN=abcG21 PE=3 SV=1	PF01061	ABC-2 type transporter	GO:0006200//GO:0006810	obsolete ATP catabolic process//transport	GO:0042626//GO:0005524	ATPase activity, coupled to transmembrane movement of substances//ATP binding	GO:0016021//GO:0016020	integral component of membrane//membrane	KOG0065	Pleiotropic drug resistance proteins (PDR1-15), ABC superfamily
GYJ|c10169_g1	0	0	0	0	223		--	--	--	--	--	--	--	--	--	--	--	--	--	--	--	--	--	--	--	--	--	--	--	--	--	--	--	--	--
GYJ|c10170_g1	0	0	0	0	239		--	--	--	--	--	--	--	--	--	--	--	--	--	--	--	--	--	--	--	--	--	--	--	--	--	--	--	--	--
GYJ|c10171_g1	3.34	0	10.02	0	257		--	--	--	--	--	--	--	--	--	--	--	--	--	--	--	--	--	--	--	--	--	--	--	--	--	--	--	--	--
GYJ|c10171_g2	0	0	0	0	201		--	--	--	--	--	--	--	--	--	--	--	--	--	--	--	--	--	--	--	--	--	--	--	--	--	--	--	--	--
GYJ|c10172_g1	1.4	1.27	1.38	1.55	509		--	--	--	--	--	--	--	--	--	--	--	--	--	--	--	--	--	--	--	--	--	--	--	--	--	--	--	--	--
GYJ|c10173_g1	49.1867	42.62	56.96	47.98	1860		403174321	XP_003333307.2	1515	0	0.89	hypothetical protein PGTG_14227 [Puccinia graminis f. sp. tritici CRL 75-36-700-3]>gi|375170923|gb|EFP88888.2| hypothetical protein PGTG_14227 [Puccinia graminis f. sp. tritici CRL 75-36-700-3]	--	--	--	--	--	K14457	MOGAT2, MGAT2	2-acylglycerol O-acyltransferase 2	http://www.genome.jp/dbget-bin/www_bget?ko:K14457	Q96UY1	928	5.08431e-118	Diacylglycerol O-acyltransferase 2B OS=Umbelopsis ramanniana GN=DGAT2B PE=1 SV=1	PF03982	Diacylglycerol acyltransferase	--	--	GO:0016747	transferase activity, transferring acyl groups other than amino-acyl groups	--	--	KOG0831	Acyl-CoA:diacylglycerol acyltransferase (DGAT)
GYJ|c10174_g1	0.61	0.72	0.53	0.58	989		--	--	--	--	--	--	--	--	--	--	--	--	--	--	--	--	--	--	--	--	--	--	--	--	--	--	--	--	--
GYJ|c10175_g1	4.16667	0	6.79	5.71	324		511004901	EPB86257.1	221	6.80142e-22	0.9	40S ribosomal protein S28 [Mucor circinelloides f. circinelloides 1006PhL]>gi|758353337|dbj|GAN04558.1| 40S ribosomal protein S28 [Mucor ambiguus]	700274098	NM_213034.3	229	6.6831e-115	Danio rerio ribosomal protein S28 (rps28), mRNA	K02979	RP-S28e, RPS28	small subunit ribosomal protein S28e	http://www.genome.jp/dbget-bin/www_bget?ko:K02979	Q90YP3	281	7.40862e-32	40S ribosomal protein S28 OS=Ictalurus punctatus GN=rps28 PE=3 SV=1	PF01200	Ribosomal protein S28e	GO:0042254//GO:0006412	ribosome biogenesis//translation	GO:0003735	structural constituent of ribosome	GO:0005840//GO:0005622	ribosome//intracellular	KOG3502	40S ribosomal protein S28
GYJ|c10176_g1	2.01	0	0	6.03	261		--	--	--	--	--	--	--	--	--	--	--	--	--	--	--	--	--	--	--	--	--	--	--	--	--	--	--	--	--
GYJ|c10176_g2	1.05	0	3.15	0	259		--	--	--	--	--	--	--	--	--	--	--	--	--	--	--	--	--	--	--	--	--	--	--	--	--	--	--	--	--
GYJ|c10177_g1	0.776667	0	0	2.33	303		--	--	--	--	--	--	--	--	--	--	--	--	--	--	--	--	--	--	--	--	--	--	--	--	--	--	--	--	--
GYJ|c10178_g1	3.12	0	2.58	6.78	358		--	--	--	--	--	--	--	--	--	--	--	--	--	--	--	--	--	--	--	--	--	--	--	--	--	--	--	--	--
GYJ|c10179_g1	6.50333	0	18.52	0.99	959		575480728	XP_006679658.1	136	8.34871e-07	0.43	hypothetical protein BATDEDRAFT_89124 [Batrachochytrium dendrobatidis JAM81]>gi|328769687|gb|EGF79730.1| hypothetical protein BATDEDRAFT_89124 [Batrachochytrium dendrobatidis JAM81]	61967943	AY956395.1	61	5.22127e-21	Pisum sativum amino acid transporter (AAP1) mRNA, complete cds	--	--	--	--	Q38967	848	3.13768e-108	Amino acid permease 2 OS=Arabidopsis thaliana GN=AAP2 PE=1 SV=1	--	--	--	--	--	--	--	--	--	--
GYJ|c1017_g1	0.93	2.26	0.31	0.22	890		--	--	--	--	--	--	--	--	--	--	--	--	--	--	--	--	--	--	--	--	--	--	--	--	--	--	--	--	--
GYJ|c10180_g1	0.49	0	0.89	0.58	902		--	--	--	--	--	--	--	--	--	--	--	--	--	--	--	--	--	--	--	--	--	--	--	--	--	--	--	--	--
GYJ|c10181_g1	29.75	27.17	32.03	30.05	2033		403166130	XP_003889984.1	1054	2.24738e-134	0.78	hypothetical protein PGTG_21394 [Puccinia graminis f. sp. tritici CRL 75-36-700-3]>gi|375166083|gb|EHS63054.1| hypothetical protein PGTG_21394 [Puccinia graminis f. sp. tritici CRL 75-36-700-3]	--	--	--	--	--	--	--	--	--	P38254	304	2.72372e-27	Probable tubulin--tyrosine ligase PBY1 OS=Saccharomyces cerevisiae (strain ATCC 204508 / S288c) GN=PBY1 PE=1 SV=2	PF01975	Survival protein SurE	--	--	GO:0016787	hydrolase activity	--	--	--	--
GYJ|c10182_g1	2.53333	7.6	0	0	312	yes	--	--	--	--	--	--	392925163	NM_001038488.3	312	4.64776e-161	Caenorhabditis elegans COL-19 (col-19), partial mRNA	--	--	--	--	P18835	431	9.22875e-52	Cuticle collagen 19 OS=Caenorhabditis elegans GN=col-19 PE=3 SV=2	PF01484	Nematode cuticle collagen N-terminal domain	--	--	GO:0042302	structural constituent of cuticle	--	--	--	--
GYJ|c10182_g2	2.8	8.4	0	0	298		--	--	--	--	--	--	687865775	LK927851.1	298	2.67573e-153	Caenorhabditis elegans genome assembly C_elegans_Bristol_N2_v1_5_4 ,scaffold CELN2_scaffold0000279	--	--	--	--	P18835	163	2.13012e-13	Cuticle collagen 19 OS=Caenorhabditis elegans GN=col-19 PE=3 SV=2	--	--	--	--	--	--	--	--	KOG3544	Collagens (type IV and type XIII), and related proteins
GYJ|c10182_g3	1.11667	3.35	0	0	261		--	--	--	--	--	--	687865775	LK927851.1	260	3.06348e-132	Caenorhabditis elegans genome assembly C_elegans_Bristol_N2_v1_5_4 ,scaffold CELN2_scaffold0000279	--	--	--	--	--	--	--	--	--	--	--	--	--	--	--	--	KOG3544	Collagens (type IV and type XIII), and related proteins
GYJ|c10183_g1	0	0	0	0	245		--	--	--	--	--	--	--	--	--	--	--	--	--	--	--	--	--	--	--	--	--	--	--	--	--	--	--	--	--
GYJ|c10185_g1	0.983333	0	0.92	2.03	363		--	--	--	--	--	--	--	--	--	--	--	--	--	--	--	Q9FIA1	119	7.36212e-07	GDSL esterase/lipase At5g55050 OS=Arabidopsis thaliana GN=At5g55050 PE=2 SV=1	PF00657	GDSL-like Lipase/Acylhydrolase	--	--	GO:0016788	hydrolase activity, acting on ester bonds	--	--	--	--
GYJ|c10187_g1	51.9267	56.01	56.79	42.98	1033		331220972	XP_003323161.1	650	4.99751e-82	0.97	NADH dehydrogenase (ubiquinone) 1 alpha subcomplex 6 [Puccinia graminis f. sp. tritici CRL 75-36-700-3]>gi|309302151|gb|EFP78742.1| NADH dehydrogenase (ubiquinone) 1 alpha subcomplex 6 [Puccinia graminis f. sp. tritici CRL 75-36-700-3]	--	--	--	--	--	K03950	NDUFA6	NADH dehydrogenase (ubiquinone) 1 alpha subcomplex subunit 6	http://www.genome.jp/dbget-bin/www_bget?ko:K03950	Q02366	231	8.55173e-22	NADH dehydrogenase [ubiquinone] 1 alpha subcomplex subunit 6 OS=Bos taurus GN=NDUFA6 PE=1 SV=2	--	--	--	--	--	--	--	--	KOG3426	NADH:ubiquinone oxidoreductase, NDUFA6/B14 subunit
GYJ|c10188_g1	1.09333	3.28	0	0	562		--	--	--	--	--	--	392926749	NM_001029533.4	362	0	Caenorhabditis elegans TNT-2, isoform b (tnt-2), partial mRNA	--	--	--	--	Q27371	372	9.2181e-41	Troponin T OS=Caenorhabditis elegans GN=mup-2 PE=2 SV=1	--	--	--	--	--	--	--	--	--	--
GYJ|c10188_g2	0.5	1.5	0	0	1002		--	--	--	--	--	--	1174190	U44759.1	999	0	Caenorhabditis elegans troponin T mRNA, complete cds	--	--	--	--	Q27371	1363	0	Troponin T OS=Caenorhabditis elegans GN=mup-2 PE=2 SV=1	PF00992//PF04977	Troponin//Septum formation initiator	GO:0007049	cell cycle	--	--	GO:0005861	troponin complex	--	--
GYJ|c10188_g3	0.653333	1.96	0	0	959		--	--	--	--	--	--	392926748	NM_001029532.2	950	0	Caenorhabditis elegans TNT-2, isoform a (tnt-2), partial mRNA	--	--	--	--	Q27371	603	7.68157e-73	Troponin T OS=Caenorhabditis elegans GN=mup-2 PE=2 SV=1	PF05818//PF00992	Enterobacterial TraT complement resistance protein//Troponin	GO:0046999	regulation of conjugation	--	--	GO:0005861//GO:0019867	troponin complex//outer membrane	--	--
GYJ|c10190_g1	0	0	0	0	202		--	--	--	--	--	--	--	--	--	--	--	--	--	--	--	--	--	--	--	--	--	--	--	--	--	--	--	--	--
GYJ|c10191_g1	1.67667	0	0	5.03	244		331247508	XP_003336382.1	239	5.80392e-22	0.7	hypothetical protein PGTG_18414 [Puccinia graminis f. sp. tritici CRL 75-36-700-3]>gi|309315372|gb|EFP91963.1| hypothetical protein PGTG_18414 [Puccinia graminis f. sp. tritici CRL 75-36-700-3]	--	--	--	--	--	--	--	--	--	--	--	--	--	--	--	--	--	--	--	--	--	--	--
GYJ|c10192_g1	0.426667	0.34	0.46	0.48	715		--	--	--	--	--	--	--	--	--	--	--	--	--	--	--	--	--	--	--	PF16752//PF09177//PF03920//PF01025//PF04513//PF04108	Tubulin-specific chaperone C N-terminal domain//Syntaxin 6, N-terminal//Groucho/TLE N-terminal Q-rich domain//GrpE//Baculovirus polyhedron envelope protein, PEP, C terminus//Autophagy protein Apg17	GO:0006457//GO:0048193//GO:0006914	protein folding//Golgi vesicle transport//autophagy	GO:0051087//GO:0015631//GO:0000774//GO:0005515//GO:0042803//GO:0005198	chaperone binding//tubulin binding//adenyl-nucleotide exchange factor activity//protein binding//protein homodimerization activity//structural molecule activity	GO:0019028//GO:0016020//GO:0019031//GO:0045298	viral capsid//membrane//viral envelope//tubulin complex	--	--
GYJ|c10193_g1	0	0	0	0	208		--	--	--	--	--	--	--	--	--	--	--	--	--	--	--	--	--	--	--	--	--	--	--	--	--	--	--	--	--
GYJ|c10194_g1	0.806667	0	2.42	0	298		--	--	--	--	--	--	--	--	--	--	--	--	--	--	--	--	--	--	--	--	--	--	--	--	--	--	--	--	--
GYJ|c10195_g1	2.35	2.73	3.38	0.94	420		--	--	--	--	--	--	--	--	--	--	--	--	--	--	--	--	--	--	--	--	--	--	--	--	--	--	--	--	--
GYJ|c10196_g1	1.97	0	1.02	4.89	670		--	--	--	--	--	--	731367151	XM_010697150.1	123	1.2288e-55	PREDICTED: Beta vulgaris subsp. vulgaris beta-amylase 3, chloroplastic (LOC104908081), mRNA	--	--	--	--	O23553	957	1.66506e-125	Beta-amylase 3, chloroplastic OS=Arabidopsis thaliana GN=BAM3 PE=1 SV=3	PF01373	Glycosyl hydrolase family 14	GO:0000272//GO:0005982//GO:0005985	polysaccharide catabolic process//starch metabolic process//sucrose metabolic process	GO:0016161	beta-amylase activity	--	--	--	--
GYJ|c10197_g1	0.4	0	0.56	0.64	915		528890805	EPZ31343.1	550	1.55353e-63	0.65	DUF1900 domain-containing protein [Rozella allomycis CSF55]	213627463	BC171389.1	548	0	Danio rerio coronin, actin binding protein, 1A, mRNA (cDNA clone MGC:198116 IMAGE:9039105), complete cds >gnl|BL_ORD_ID|6136903 Danio rerio coronin, actin binding protein, 1A, mRNA (cDNA clone MGC:198120 IMAGE:9039109), complete cds	K13886	CORO1B_1C_6	coronin-1B/1C/6	http://www.genome.jp/dbget-bin/www_bget?ko:K13886	P31146	921	7.97943e-120	Coronin-1A OS=Homo sapiens GN=CORO1A PE=1 SV=4	PF16326//PF04977//PF16331//PF17082//PF01544	ABC transporter C-terminal domain//Septum formation initiator//TolA binding protein trimerisation//Spindle Pole Component 29//CorA-like Mg2+ transporter protein	GO:0030474//GO:0055085//GO:0007049//GO:0030001//GO:0070206	spindle pole body duplication//transmembrane transport//cell cycle//metal ion transport//protein trimerization	GO:0003677//GO:0005200//GO:0046873	DNA binding//structural constituent of cytoskeleton//metal ion transmembrane transporter activity	GO:0005823//GO:0005856//GO:0016020	central plaque of spindle pole body//cytoskeleton//membrane	KOG0303	Actin-binding protein Coronin, contains WD40 repeats
GYJ|c10199_g1	48.2567	54.75	47.86	42.16	2117		403174185	XP_003333181.2	1452	0	0.79	hypothetical protein PGTG_14728 [Puccinia graminis f. sp. tritici CRL 75-36-700-3]>gi|375170865|gb|EFP88762.2| hypothetical protein PGTG_14728 [Puccinia graminis f. sp. tritici CRL 75-36-700-3]	--	--	--	--	--	K03849	ALG8	alpha-1,3-glucosyltransferase	http://www.genome.jp/dbget-bin/www_bget?ko:K03849	Q4IJT0	905	2.00729e-111	Dolichyl pyrophosphate Glc1Man9GlcNAc2 alpha-1,3-glucosyltransferase OS=Gibberella zeae (strain PH-1 / ATCC MYA-4620 / FGSC 9075 / NRRL 31084) GN=ALG8 PE=3 SV=1	PF03155	ALG6, ALG8 glycosyltransferase family	--	--	GO:0016758	transferase activity, transferring hexosyl groups	GO:0005789	endoplasmic reticulum membrane	KOG2576	Glucosyltransferase - Alg8p
GYJ|c1019_g1	0.466667	0	0.56	0.84	492		--	--	--	--	--	--	731399513	XM_010655341.1	198	1.80178e-97	PREDICTED: Vitis vinifera R3H domain-containing protein 2 (LOC100251643), transcript variant X2, mRNA	--	--	--	--	--	--	--	--	--	--	--	--	--	--	--	--	--	--
GYJ|c10200_g1	7.55	1.86	10.26	10.53	1500		331215243	XP_003320302.1	235	2.98072e-18	0.52	hypothetical protein PGTG_01214 [Puccinia graminis f. sp. tritici CRL 75-36-700-3]>gi|309299292|gb|EFP75883.1| hypothetical protein PGTG_01214 [Puccinia graminis f. sp. tritici CRL 75-36-700-3]	--	--	--	--	--	--	--	--	--	--	--	--	--	--	--	--	--	--	--	--	--	--	--
GYJ|c10201_g1	0	0	0	0	266		--	--	--	--	--	--	--	--	--	--	--	--	--	--	--	--	--	--	--	--	--	--	--	--	--	--	--	--	--
GYJ|c10201_g2	2.42	2.39	2.26	2.61	494		--	--	--	--	--	--	--	--	--	--	--	--	--	--	--	--	--	--	--	--	--	--	--	--	--	--	--	--	--
GYJ|c10202_g1	0.69	0.51	0.66	0.9	478		--	--	--	--	--	--	--	--	--	--	--	--	--	--	--	--	--	--	--	--	--	--	--	--	--	--	--	--	--
GYJ|c10203_g1	1.4	3.03	0.74	0.43	822		--	--	--	--	--	--	--	--	--	--	--	--	--	--	--	--	--	--	--	--	--	--	--	--	--	--	--	--	--
GYJ|c10204_g1	1.75667	0.55	3.53	1.19	846		--	--	--	--	--	--	--	--	--	--	--	--	--	--	--	--	--	--	--	PF02005//PF02747	N2,N2-dimethylguanosine tRNA methyltransferase//Proliferating cell nuclear antigen, C-terminal domain	GO:0006275//GO:0009451//GO:0008033	regulation of DNA replication//RNA modification//tRNA processing	GO:0004809//GO:0003677//GO:0003723	tRNA (guanine-N2-)-methyltransferase activity//DNA binding//RNA binding	--	--	--	--
GYJ|c10205_g1	1.23667	0	3.71	0	297		--	--	--	--	--	--	--	--	--	--	--	--	--	--	--	--	--	--	--	--	--	--	--	--	--	--	--	--	--
GYJ|c10206_g1	0.546667	0	0.83	0.81	945		--	--	--	--	--	--	--	--	--	--	--	--	--	--	--	--	--	--	--	--	--	--	--	--	--	--	--	--	--
GYJ|c10208_g1	1.11333	0	3.34	0	257		661183477	CDH54115.1	194	5.29333e-16	0.68	transketolase [Lichtheimia corymbifera JMRC:FSU:9682]	469474162	KC357593.1	257	1.40029e-130	Camellia sinensis transketolase mRNA, complete cds	K00615	E2.2.1.1, tktA, tktB	transketolase	http://www.genome.jp/dbget-bin/www_bget?ko:K00615	Q7SIC9	377	2.79164e-42	Transketolase, chloroplastic OS=Zea mays PE=1 SV=1	PF02780	Transketolase, C-terminal domain	GO:0008152	metabolic process	GO:0003824	catalytic activity	--	--	KOG0523	Transketolase
GYJ|c10209_g1	54.8	51.06	57.07	56.27	1307	yes	658167736	KEI42445.1	437	1.51408e-46	0.7	hypothetical protein L969DRAFT_152013 [Mixia osmundae IAM 14324]	--	--	--	--	--	--	--	--	--	Q08954	240	1.39555e-21	Smr domain-containing protein YPL199C OS=Saccharomyces cerevisiae (strain ATCC 204508 / S288c) GN=YPL199C PE=1 SV=1	--	--	--	--	--	--	--	--	KOG2401	Predicted MutS-related protein involved in mismatch repair
GYJ|c10210_g1	2.68	0	8.04	0	256		--	--	--	--	--	--	--	--	--	--	--	--	--	--	--	--	--	--	--	--	--	--	--	--	--	--	--	--	--
GYJ|c10211_g1	0.603333	0.1	0.99	0.72	790		--	--	--	--	--	--	--	--	--	--	--	--	--	--	--	--	--	--	--	--	--	--	--	--	--	--	--	--	--
GYJ|c10212_g1	0.553333	0	0.59	1.07	615		--	--	--	--	--	--	--	--	--	--	--	--	--	--	--	Q9LMR5	125	4.13474e-07	F-box/kelch-repeat protein At1g15670 OS=Arabidopsis thaliana GN=At1g15670 PE=2 SV=1	PF01344//PF07646	Kelch motif//Kelch motif	--	--	GO:0005515	protein binding	--	--	--	--
GYJ|c10213_g1	0.876667	1.04	1	0.59	1140		--	--	--	--	--	--	--	--	--	--	--	--	--	--	--	--	--	--	--	--	--	--	--	--	--	--	--	--	--
GYJ|c10215_g1	0.736667	0.47	1.13	0.61	1320	yes	--	--	--	--	--	--	--	--	--	--	--	--	--	--	--	--	--	--	--	PF02843//PF01501//PF09520	Phosphoribosylglycinamide synthetase, C domain//Glycosyl transferase family 8//Type II restriction endonuclease, TdeIII	GO:0009113//GO:0006144//GO:0009307//GO:0006308	purine nucleobase biosynthetic process//purine nucleobase metabolic process//DNA restriction-modification system//DNA catabolic process	GO:0003677//GO:0009036//GO:0004637//GO:0016757	DNA binding//Type II site-specific deoxyribonuclease activity//phosphoribosylamine-glycine ligase activity//transferase activity, transferring glycosyl groups	GO:0009359	Type II site-specific deoxyribonuclease complex	--	--
GYJ|c10216_g1	0	0	0	0	239		--	--	--	--	--	--	--	--	--	--	--	--	--	--	--	--	--	--	--	--	--	--	--	--	--	--	--	--	--
GYJ|c10217_g1	0.406667	0	0.45	0.77	806		599360106	XP_007404921.1	138	1.96296e-08	0.8	hypothetical protein MELLADRAFT_90743 [Melampsora larici-populina 98AG31]>gi|328862185|gb|EGG11286.1| hypothetical protein MELLADRAFT_90743 [Melampsora larici-populina 98AG31]	--	--	--	--	--	--	--	--	--	--	--	--	--	--	--	--	--	--	--	--	--	--	--
GYJ|c10217_g2	0.443333	0	0	1.33	296		--	--	--	--	--	--	--	--	--	--	--	--	--	--	--	--	--	--	--	--	--	--	--	--	--	--	--	--	--
GYJ|c10218_g1	9.34	6.41	10.91	10.7	463		599353866	XP_007403777.1	270	1.07962e-25	0.52	hypothetical protein MELLADRAFT_58735 [Melampsora larici-populina 98AG31]>gi|328863740|gb|EGG12839.1| hypothetical protein MELLADRAFT_58735 [Melampsora larici-populina 98AG31]	--	--	--	--	--	--	--	--	--	--	--	--	--	--	--	--	--	--	--	--	--	--	--
GYJ|c10219_g1	1.63333	1.42	1.53	1.95	487		--	--	--	--	--	--	--	--	--	--	--	--	--	--	--	--	--	--	--	--	--	--	--	--	--	--	--	--	--
GYJ|c1021_g1	2.75333	8.26	0	0	485		--	--	--	--	--	--	392889865	NM_062478.6	480	0	Caenorhabditis elegans COL-20 (col-20), partial mRNA	--	--	--	--	P34804	223	8.78022e-21	Cuticle collagen 40 OS=Caenorhabditis elegans GN=col-40 PE=3 SV=3	PF01484	Nematode cuticle collagen N-terminal domain	--	--	GO:0042302	structural constituent of cuticle	--	--	--	--
GYJ|c10220_g1	0.676667	1.97	0	0.06	1030		599406506	XP_007413357.1	178	4.75638e-12	0.46	hypothetical protein MELLADRAFT_109342 [Melampsora larici-populina 98AG31]>gi|328854088|gb|EGG03222.1| hypothetical protein MELLADRAFT_109342 [Melampsora larici-populina 98AG31]	--	--	--	--	--	--	--	--	--	--	--	--	--	--	--	--	--	--	--	--	--	--	--
GYJ|c10221_g1	4.25667	2.78	5.81	4.18	471		--	--	--	--	--	--	--	--	--	--	--	--	--	--	--	--	--	--	--	--	--	--	--	--	--	--	--	--	--
GYJ|c10222_g1	0	0	0	0	218		599415567	XP_007415014.1	360	5.23152e-39	0.95	hypothetical protein MELLADRAFT_50013 [Melampsora larici-populina 98AG31]>gi|328852524|gb|EGG01669.1| hypothetical protein MELLADRAFT_50013 [Melampsora larici-populina 98AG31]	--	--	--	--	--	--	--	--	--	P08092	140	4.14036e-10	Negative regulator of sexual conjugation and meiosis OS=Schizosaccharomyces pombe (strain 972 / ATCC 24843) GN=ran1 PE=1 SV=2	PF07714//PF00069	Protein tyrosine kinase//Protein kinase domain	GO:0006468//GO:0009069//GO:0016310	protein phosphorylation//serine family amino acid metabolic process//phosphorylation	GO:0005524//GO:0004674//GO:0004672	ATP binding//protein serine/threonine kinase activity//protein kinase activity	--	--	KOG0603	Ribosomal protein S6 kinase
GYJ|c10225_g1	0.143333	0	0.43	0	370		--	--	--	--	--	--	823230348	XM_012592447.1	66	3.16166e-24	PREDICTED: Gossypium raimondii cysteine proteinase 15A-like (LOC105771046), mRNA	--	--	--	--	P05993	248	1.86342e-26	Cysteine proteinase (Fragment) OS=Carica papaya PE=2 SV=1	PF00112//PF03051	Papain family cysteine protease//Peptidase C1-like family	GO:0006508	proteolysis	GO:0004197//GO:0008234	cysteine-type endopeptidase activity//cysteine-type peptidase activity	--	--	KOG1543	Cysteine proteinase Cathepsin L
GYJ|c10226_g1	1.09333	0.84	1.2	1.24	1697		331213401	XP_003319382.1	912	1.65238e-112	0.64	hypothetical protein PGTG_01556 [Puccinia graminis f. sp. tritici CRL 75-36-700-3]>gi|309298372|gb|EFP74963.1| hypothetical protein PGTG_01556 [Puccinia graminis f. sp. tritici CRL 75-36-700-3]	--	--	--	--	--	--	--	--	--	O74738	236	2.17897e-19	Ribosomal lysine N-methyltransferase set10 OS=Schizosaccharomyces pombe (strain 972 / ATCC 24843) GN=set10 PE=3 SV=1	PF00856//PF06558	SET domain//Secretion monitor precursor protein (SecM)	--	--	GO:0045182//GO:0005515	translation regulator activity//protein binding	--	--	KOG1337	N-methyltransferase
GYJ|c10227_g1	3.46	4.01	4	2.37	448		--	--	--	--	--	--	--	--	--	--	--	--	--	--	--	--	--	--	--	--	--	--	--	--	--	--	--	--	--
GYJ|c10227_g2	10.0933	3.37	13.53	13.38	310		--	--	--	--	--	--	--	--	--	--	--	--	--	--	--	--	--	--	--	--	--	--	--	--	--	--	--	--	--
GYJ|c10228_g1	1.62333	0.84	1.96	2.07	866		691787613	CDO75950.1	246	6.68041e-21	0.48	hypothetical protein BN946_scf184810.g4 [Trametes cinnabarina]	--	--	--	--	--	--	--	--	--	--	--	--	--	PF00075	RNase H	GO:0051252	regulation of RNA metabolic process	GO:0003676//GO:0004523	nucleic acid binding//RNA-DNA hybrid ribonuclease activity	--	--	--	--
GYJ|c10229_g1	2.37667	0	1.37	5.76	292		589111701	XP_006967873.1	218	3.5946e-21	0.83	60s ribosomal protein rla2, P2 [Trichoderma reesei QM6a]>gi|340515971|gb|EGR46222.1| 60s ribosomal protein rla2, P2 [Trichoderma reesei QM6a]>gi|572275860|gb|ETR99228.1| ribosomal protein 60S [Trichoderma reesei RUT C-30]	590587108	XM_007015822.1	106	1.41159e-46	Theobroma cacao 60S acidic ribosomal protein P2B, putative (TCM_041471) mRNA, complete cds	K02943	RP-LP2, RPLP2	large subunit ribosomal protein LP2	http://www.genome.jp/dbget-bin/www_bget?ko:K02943	O24415	274	1.70005e-30	60S acidic ribosomal protein P2B OS=Zea mays GN=RPP2B PE=1 SV=1	PF03874//PF05923	RNA polymerase Rpb4//APC cysteine-rich region	GO:0006414//GO:0006351//GO:0016055//GO:0006206//GO:0006144//GO:0042254	translational elongation//transcription, DNA-templated//Wnt signaling pathway//pyrimidine nucleobase metabolic process//purine nucleobase metabolic process//ribosome biogenesis	GO:0003735//GO:0003899	structural constituent of ribosome//DNA-directed RNA polymerase activity	GO:0005840//GO:0005730	ribosome//nucleolus	KOG3449	60S acidic ribosomal protein P2
GYJ|c10230_g1	0	0	0	0	250		--	--	--	--	--	--	--	--	--	--	--	--	--	--	--	--	--	--	--	--	--	--	--	--	--	--	--	--	--
GYJ|c10231_g1	0.653333	0	1.26	0.7	405		403160014	XP_003890556.1	439	2.29364e-53	0.8	hypothetical protein PGTG_20843 [Puccinia graminis f. sp. tritici CRL 75-36-700-3]>gi|375169374|gb|EHS63861.1| hypothetical protein PGTG_20843 [Puccinia graminis f. sp. tritici CRL 75-36-700-3]	--	--	--	--	--	--	--	--	--	--	--	--	--	--	--	--	--	--	--	--	--	--	--
GYJ|c10232_g1	0.386667	0	0.18	0.98	923		598071491	XP_007376574.1	966	2.2562e-127	0.84	glyceraldehyde-3-phosphate dehydrogenase [Spathaspora passalidarum NRRL Y-27907]>gi|344301484|gb|EGW31796.1| glyceraldehyde-3-phosphate dehydrogenase [Spathaspora passalidarum NRRL Y-27907]	731424817	XM_002263109.3	510	0	PREDICTED: Vitis vinifera glyceraldehyde-3-phosphate dehydrogenase, cytosolic (LOC100233024), mRNA	K00134	GAPDH, gapA	glyceraldehyde 3-phosphate dehydrogenase	http://www.genome.jp/dbget-bin/www_bget?ko:K00134	P26518	1226	9.67789e-168	Glyceraldehyde-3-phosphate dehydrogenase, cytosolic OS=Magnolia liliiflora GN=GAPC PE=2 SV=1	PF01113//PF00044//PF02800//PF02826	Dihydrodipicolinate reductase, N-terminus//Glyceraldehyde 3-phosphate dehydrogenase, NAD binding domain//Glyceraldehyde 3-phosphate dehydrogenase, C-terminal domain//D-isomer specific 2-hydroxyacid dehydrogenase, NAD binding domain	GO:0055114//GO:0009085//GO:0006094//GO:0009089//GO:0006096//GO:0006006	oxidation-reduction process//lysine biosynthetic process//gluconeogenesis//lysine biosynthetic process via diaminopimelate//glycolytic process//glucose metabolic process	GO:0050661//GO:0004365//GO:0016620//GO:0051287//GO:0008839	NADP binding//glyceraldehyde-3-phosphate dehydrogenase (NAD+) (phosphorylating) activity//oxidoreductase activity, acting on the aldehyde or oxo group of donors, NAD or NADP as acceptor//NAD binding//4-hydroxy-tetrahydrodipicolinate reductase	--	--	KOG0657	Glyceraldehyde 3-phosphate dehydrogenase
GYJ|c10233_g1	6.72	8.91	6.86	4.39	1351		403162033	XP_003322312.2	301	2.06791e-29	0.93	hypothetical protein PGTG_03849 [Puccinia graminis f. sp. tritici CRL 75-36-700-3]>gi|375172035|gb|EFP77893.2| hypothetical protein PGTG_03849 [Puccinia graminis f. sp. tritici CRL 75-36-700-3]	--	--	--	--	--	--	--	--	--	--	--	--	--	PF10186//PF04111//PF04977	Vacuolar sorting 38 and autophagy-related subunit 14//Autophagy protein Apg6//Septum formation initiator	GO:0006914//GO:0007049//GO:0010508	autophagy//cell cycle//positive regulation of autophagy	--	--	--	--	--	--
GYJ|c10234_g1	0.34	0	0.49	0.53	358		--	--	--	--	--	--	--	--	--	--	--	--	--	--	--	--	--	--	--	--	--	--	--	--	--	--	--	--	--
GYJ|c10236_g1	0.403333	1.21	0	0	495		--	--	--	--	--	--	823129565	XM_012593316.1	363	0	PREDICTED: Gossypium raimondii uncharacterized LOC105771936 (LOC105771936), mRNA	--	--	--	--	--	--	--	--	--	--	--	--	--	--	--	--	--	--
GYJ|c10236_g2	0.156667	0.47	0	0	380		--	--	--	--	--	--	823129548	XM_012593269.1	335	9.46976e-174	PREDICTED: Gossypium raimondii uncharacterized LOC105771885 (LOC105771885), mRNA	--	--	--	--	--	--	--	--	--	--	--	--	--	--	--	--	--	--
GYJ|c10239_g1	0	0	0	0	254		--	--	--	--	--	--	--	--	--	--	--	--	--	--	--	--	--	--	--	--	--	--	--	--	--	--	--	--	--
GYJ|c1023_g1	0.366667	0.51	0.28	0.31	565		--	--	--	--	--	--	--	--	--	--	--	--	--	--	--	--	--	--	--	--	--	--	--	--	--	--	--	--	--
GYJ|c10240_g1	1.03333	0	2.34	0.76	990		--	--	--	--	--	--	--	--	--	--	--	--	--	--	--	--	--	--	--	--	--	--	--	--	--	--	--	--	--
GYJ|c10241_g1	0	0	0	0	209		--	--	--	--	--	--	--	--	--	--	--	--	--	--	--	--	--	--	--	--	--	--	--	--	--	--	--	--	--
GYJ|c10242_g1	215.243	228.55	209.28	207.9	1919		403168795	XP_003328398.2	323	6.8878e-30	0.48	hypothetical protein PGTG_09692 [Puccinia graminis f. sp. tritici CRL 75-36-700-3]>gi|375167663|gb|EFP83979.2| hypothetical protein PGTG_09692 [Puccinia graminis f. sp. tritici CRL 75-36-700-3]	--	--	--	--	--	--	--	--	--	--	--	--	--	PF02045	CCAAT-binding transcription factor (CBF-B/NF-YA) subunit B	GO:0006355	regulation of transcription, DNA-templated	GO:0003700	transcription factor activity, sequence-specific DNA binding	GO:0005667	transcription factor complex	--	--
GYJ|c10243_g1	0	0	0	0	224		--	--	--	--	--	--	--	--	--	--	--	--	--	--	--	--	--	--	--	--	--	--	--	--	--	--	--	--	--
GYJ|c10243_g2	4.31	12.93	0	0	578		--	--	--	--	--	--	--	--	--	--	--	--	--	--	--	--	--	--	--	--	--	--	--	--	--	--	--	--	--
GYJ|c10243_g3	8	24	0	0	309		--	--	--	--	--	--	--	--	--	--	--	--	--	--	--	--	--	--	--	--	--	--	--	--	--	--	--	--	--
GYJ|c10244_g1	8.02667	8.79	9.11	6.18	796		--	--	--	--	--	--	--	--	--	--	--	--	--	--	--	--	--	--	--	--	--	--	--	--	--	--	--	--	--
GYJ|c10245_g1	0.313333	0	0.73	0.21	496		--	--	--	--	--	--	--	--	--	--	--	--	--	--	--	Q96533	150	1.23345e-10	Alcohol dehydrogenase class-3 OS=Arabidopsis thaliana GN=ADH2 PE=1 SV=2	--	--	--	--	--	--	--	--	KOG0022	Alcohol dehydrogenase, class III
GYJ|c10246_g1	0.923333	0.19	1.4	1.18	1046		331243723	XP_003334504.1	162	4.63537e-21	0.57	hypothetical protein PGTG_15933 [Puccinia graminis f. sp. tritici CRL 75-36-700-3]>gi|309313494|gb|EFP90085.1| hypothetical protein PGTG_15933 [Puccinia graminis f. sp. tritici CRL 75-36-700-3]	--	--	--	--	--	--	--	--	--	--	--	--	--	--	--	--	--	--	--	--	--	--	--
GYJ|c10247_g1	1.26333	3.79	0	0	581	yes	--	--	--	--	--	--	392891829	NM_064071.3	438	0	Caenorhabditis elegans F54D5.4 (F54D5.4), partial mRNA	--	--	--	--	--	--	--	--	--	--	--	--	--	--	--	--	--	--
GYJ|c10249_g1	0.616667	0.09	0.9	0.86	853		--	--	--	--	--	--	--	--	--	--	--	--	--	--	--	--	--	--	--	--	--	--	--	--	--	--	--	--	--
GYJ|c10250_g1	5.56667	3.35	6.72	6.63	1700		599408984	XP_007413794.1	1255	5.98326e-166	0.77	hypothetical protein MELLADRAFT_109720 [Melampsora larici-populina 98AG31]>gi|328853865|gb|EGG03001.1| hypothetical protein MELLADRAFT_109720 [Melampsora larici-populina 98AG31]	--	--	--	--	--	K02835	prfA, MTRF1, MRF1	peptide chain release factor 1	http://www.genome.jp/dbget-bin/www_bget?ko:K02835	Q09691	734	3.29983e-89	Putative peptide chain release factor 1, mitochondrial OS=Schizosaccharomyces pombe (strain 972 / ATCC 24843) GN=SPAC2F7.17 PE=3 SV=1	PF03462//PF00472//PF02815	PCRF domain//RF-1 domain//MIR domain	GO:0006449//GO:0006415	regulation of translational termination//translational termination	GO:0016149//GO:0003747	translation release factor activity, codon specific//translation release factor activity	GO:0018444//GO:0005622//GO:0005840//GO:0016020//GO:0005737	translation release factor complex//intracellular//ribosome//membrane//cytoplasm	KOG2726	Mitochondrial polypeptide chain release factor
GYJ|c10251_g1	0.86	0	0.97	1.61	444		331212837	XP_003307688.1	136	2.99991e-08	0.87	hypothetical protein PGTG_00638 [Puccinia graminis f. sp. tritici CRL 75-36-700-3]>gi|309298091|gb|EFP74682.1| hypothetical protein PGTG_00638 [Puccinia graminis f. sp. tritici CRL 75-36-700-3]	--	--	--	--	--	--	--	--	--	--	--	--	--	--	--	--	--	--	--	--	--	--	--
GYJ|c10252_g1	2.43333	0	4.39	2.91	803		--	--	--	--	--	--	--	--	--	--	--	--	--	--	--	--	--	--	--	--	--	--	--	--	--	--	--	--	--
GYJ|c10253_g1	0.576667	1.2	0.34	0.19	1321		--	--	--	--	--	--	--	--	--	--	--	--	--	--	--	--	--	--	--	PF11770	GRB2-binding adapter (GAPT)	--	--	--	--	GO:0016021	integral component of membrane	--	--
GYJ|c10254_g1	3.32333	1.76	4.3	3.91	633		--	--	--	--	--	--	--	--	--	--	--	--	--	--	--	--	--	--	--	--	--	--	--	--	--	--	--	--	--
GYJ|c10255_g1	1.26	0.83	1.42	1.53	329		--	--	--	--	--	--	--	--	--	--	--	--	--	--	--	--	--	--	--	--	--	--	--	--	--	--	--	--	--
GYJ|c10258_g1	0.703333	1.12	0.47	0.52	361		331212457	XP_003307498.1	544	7.55478e-67	0.91	hypothetical protein PGTG_00448 [Puccinia graminis f. sp. tritici CRL 75-36-700-3]>gi|309297901|gb|EFP74492.1| hypothetical protein PGTG_00448 [Puccinia graminis f. sp. tritici CRL 75-36-700-3]	--	--	--	--	--	--	--	--	--	O74782	210	1.43235e-19	Universal stress protein A family protein C25B2.10 OS=Schizosaccharomyces pombe (strain 972 / ATCC 24843) GN=SPBC25B2.10 PE=1 SV=1	PF00582	Universal stress protein family	GO:0006950	response to stress	--	--	--	--	--	--
GYJ|c10259_g1	1.27333	0	0	3.82	279		--	--	--	--	--	--	--	--	--	--	--	--	--	--	--	--	--	--	--	--	--	--	--	--	--	--	--	--	--
GYJ|c1025_g1	0.346667	0	1.04	0	353		628342390	XP_007747932.1	170	1.96487e-12	0.58	MFS transporter, PHS family, inorganic phosphate transporter [Cladophialophora psammophila CBS 110553]>gi|589984737|gb|EXJ67816.1| MFS transporter, PHS family, inorganic phosphate transporter [Cladophialophora psammophila CBS 110553]	90704792	AB254815.1	208	3.46793e-103	Cryptomeria japonica mRNA for putative phosphate transporter, complete cds	--	--	--	--	Q8VYM2	331	1.07432e-35	Inorganic phosphate transporter 1-1 OS=Arabidopsis thaliana GN=PHT1-1 PE=1 SV=2	PF00083	Sugar (and other) transporter	GO:0055085	transmembrane transport	GO:0022857	transmembrane transporter activity	GO:0016021	integral component of membrane	KOG0252	Inorganic phosphate transporter
GYJ|c10260_g1	0.19	0	0.21	0.36	656		384488470	EIE80650.1	192	1.31262e-15	0.44	hypothetical protein RO3G_05355 [Rhizopus delemar RA 99-880]	741890097	XM_010822745.1	656	0	PREDICTED: Bos taurus B-cell translocation gene 4 (BTG4), mRNA >gnl|BL_ORD_ID|26835082 PREDICTED: Bos taurus B-cell translocation gene 4 (BTG4), mRNA	--	--	--	--	Q9NY30	998	1.83828e-136	Protein BTG4 OS=Homo sapiens GN=BTG4 PE=2 SV=1	--	--	--	--	--	--	--	--	--	--
GYJ|c10261_g1	11.0067	32.05	0.33	0.64	645		--	--	--	--	--	--	--	--	--	--	--	--	--	--	--	--	--	--	--	--	--	--	--	--	--	--	--	--	--
GYJ|c10262_g1	0.93	0	1.34	1.45	333		403177570	XP_003336061.2	466	3.03872e-52	0.86	hypothetical protein PGTG_17498 [Puccinia graminis f. sp. tritici CRL 75-36-700-3]>gi|375172924|gb|EFP91642.2| hypothetical protein PGTG_17498 [Puccinia graminis f. sp. tritici CRL 75-36-700-3]	--	--	--	--	--	--	--	--	--	Q6C4Q0	176	3.82323e-14	Pheromone-regulated membrane protein 10 OS=Yarrowia lipolytica (strain CLIB 122 / E 150) GN=YALI0E24651g PE=3 SV=1	--	--	--	--	--	--	--	--	--	--
GYJ|c10263_g1	0.846667	0	0.46	2.08	436		599354116	XP_007391993.1	165	1.26875e-11	0.57	hypothetical protein PHACADRAFT_249918 [Phanerochaete carnosa HHB-10118-sp]>gi|409049955|gb|EKM59432.1| hypothetical protein PHACADRAFT_249918 [Phanerochaete carnosa HHB-10118-sp]	373501811	JQ269640.1	436	0	Camellia sinensis var. assamica chalcone synthase gene, partial cds	K16231	csyA	fungal type III polyketide synthase	http://www.genome.jp/dbget-bin/www_bget?ko:K16231	P48386	770	8.02399e-101	Chalcone synthase 1 OS=Camellia sinensis GN=CHS1 PE=2 SV=1	--	--	--	--	--	--	--	--	--	--
GYJ|c10264_g1	0.6	0	1.32	0.48	368		729714883	CEI88889.1	241	5.2227e-23	0.7	Putative 50S ribosomal protein L7e [Rhizopus microsporus]	270139329	BT106281.1	119	1.08341e-53	Picea glauca clone GQ02906_H19 mRNA sequence	K02937	RP-L7e, RPL7	large subunit ribosomal protein L7e	http://www.genome.jp/dbget-bin/www_bget?ko:K02937	P60040	357	5.77205e-41	60S ribosomal protein L7-2 OS=Arabidopsis thaliana GN=RPL7B PE=2 SV=1	--	--	--	--	--	--	--	--	KOG3184	60S ribosomal protein L7
GYJ|c10265_g1	0.54	1.62	0	0	365		627831733	XP_007687032.1	593	3.05627e-74	0.91	hypothetical protein COCMIDRAFT_35923 [Bipolaris oryzae ATCC 44560]>gi|628214439|ref|XP_007713818.1| hypothetical protein COCCADRAFT_100158 [Bipolaris zeicola 26-R-13]>gi|576917648|gb|EUC31864.1| hypothetical protein COCCADRAFT_100158 [Bipolaris zeicola 26-R-13]>gi|576932903|gb|EUC46437.1| hypothetical protein COCMIDRAFT_35923 [Bipolaris oryzae ATCC 44560]>gi|578492420|gb|EUN29820.1| hypothetical…	330932149	XM_003303622.1	168	6.1935e-81	Pyrenophora teres f. teres 0-1 hypothetical protein, mRNA	--	--	--	--	Q12000	402	1.11549e-46	Translation machinery-associated protein 46 OS=Saccharomyces cerevisiae (strain ATCC 204508 / S288c) GN=TMA46 PE=1 SV=2	PF02122	Peptidase S39	GO:0016032	viral process	GO:0004252	serine-type endopeptidase activity	GO:0016021	integral component of membrane	KOG1763	Uncharacterized conserved protein, contains CCCH-type Zn-finger
GYJ|c10267_g1	32.6333	26.75	33.4	37.75	668	yes	--	--	--	--	--	--	--	--	--	--	--	--	--	--	--	--	--	--	--	--	--	--	--	--	--	--	--	--	--
GYJ|c10268_g1	82.1333	120.41	57.36	68.63	412		--	--	--	--	--	--	--	--	--	--	--	--	--	--	--	--	--	--	--	--	--	--	--	--	--	--	--	--	--
GYJ|c10269_g1	41.4633	52.4	35.93	36.06	2232		403180453	XP_003338765.2	1412	0	0.78	hypothetical protein PGTG_20300 [Puccinia graminis f. sp. tritici CRL 75-36-700-3]>gi|375167154|gb|EFP94346.2| hypothetical protein PGTG_20300 [Puccinia graminis f. sp. tritici CRL 75-36-700-3]	--	--	--	--	--	K17496	TIM50	mitochondrial import inner membrane translocase subunit TIM50	http://www.genome.jp/dbget-bin/www_bget?ko:K17496	Q4PEW9	621	4.83669e-70	Mitochondrial import inner membrane translocase subunit TIM50 OS=Ustilago maydis (strain 521 / FGSC 9021) GN=TIM50 PE=3 SV=1	--	--	--	--	--	--	--	--	KOG2832	TFIIF-interacting CTD phosphatase, including NLI-interacting factor (involved in RNA polymerase II regulation)
GYJ|c1026_g1	44.0567	42.76	42.75	46.66	1740		331248957	XP_003337099.1	459	2.32827e-49	0.58	hypothetical protein PGTG_18195 [Puccinia graminis f. sp. tritici CRL 75-36-700-3]>gi|309316089|gb|EFP92680.1| hypothetical protein PGTG_18195 [Puccinia graminis f. sp. tritici CRL 75-36-700-3]	--	--	--	--	--	--	--	--	--	--	--	--	--	--	--	--	--	--	--	--	--	--	--
GYJ|c10270_g1	6.97333	11.96	6.48	2.48	586		--	--	--	--	--	--	--	--	--	--	--	--	--	--	--	--	--	--	--	--	--	--	--	--	--	--	--	--	--
GYJ|c10271_g1	27.7833	6.72	34.26	42.37	4738		331232366	XP_003328845.1	2781	0	0.65	hypothetical protein PGTG_10146 [Puccinia graminis f. sp. tritici CRL 75-36-700-3]>gi|309307835|gb|EFP84426.1| hypothetical protein PGTG_10146 [Puccinia graminis f. sp. tritici CRL 75-36-700-3]	--	--	--	--	--	--	--	--	--	O59810	685	1.00372e-71	Vigilin 1 OS=Schizosaccharomyces pombe (strain 972 / ATCC 24843) GN=vgl1 PE=1 SV=2	PF11791//PF09280//PF13014//PF00013//PF07650	Aconitate B N-terminal domain//XPC-binding domain//KH domain//KH domain//KH domain	GO:0046487//GO:0006099//GO:0043161//GO:0019643//GO:0006281//GO:0006289	glyoxylate metabolic process//tricarboxylic acid cycle//proteasome-mediated ubiquitin-dependent protein catabolic process//reductive tricarboxylic acid cycle//DNA repair//nucleotide-excision repair	GO:0003684//GO:0003723//GO:0003994	damaged DNA binding//RNA binding//aconitate hydratase activity	--	--	KOG2208	Vigilin
GYJ|c10272_g1	0	0	0	0	257		--	--	--	--	--	--	873266605	CP003933.2	188	3.18499e-92	Sinorhizobium meliloti GR4, complete genome	--	--	--	--	--	--	--	--	--	--	--	--	--	--	--	--	--	--
GYJ|c10273_g1	365.233	268.77	453.4	373.53	1025		--	--	--	--	--	--	--	--	--	--	--	--	--	--	--	--	--	--	--	--	--	--	--	--	--	--	--	--	--
GYJ|c10274_g1	0	0	0	0	243		331219381	XP_003322367.1	332	4.56299e-36	0.9	guanine nucleotide-binding protein subunit alpha [Puccinia graminis f. sp. tritici CRL 75-36-700-3]>gi|309301357|gb|EFP77948.1| guanine nucleotide-binding protein subunit alpha [Puccinia graminis f. sp. tritici CRL 75-36-700-3]	--	--	--	--	--	K04640	GNA	guanine nucleotide-binding protein subunit alpha, other	http://www.genome.jp/dbget-bin/www_bget?ko:K04640	Q00743	309	8.49297e-34	Guanine nucleotide-binding protein subunit alpha OS=Emericella nidulans (strain FGSC A4 / ATCC 38163 / CBS 112.46 / NRRL 194 / M139) GN=fadA PE=1 SV=3	PF00503	G-protein alpha subunit	GO:0007165//GO:0007186	signal transduction//G-protein coupled receptor signaling pathway	GO:0004871//GO:0019001//GO:0031683//GO:0003924//GO:0005525	signal transducer activity//guanyl nucleotide binding//G-protein beta/gamma-subunit complex binding//GTPase activity//GTP binding	--	--	KOG0082	G-protein alpha subunit (small G protein superfamily)
GYJ|c10275_g1	10.6467	2.86	14.36	14.72	2560		599396609	XP_007411589.1	1533	0	0.7	carboxylesterase [Melampsora larici-populina 98AG31]>gi|328856101|gb|EGG05224.1| carboxylesterase [Melampsora larici-populina 98AG31]	--	--	--	--	--	--	--	--	--	P22303	313	2.57533e-28	Acetylcholinesterase OS=Homo sapiens GN=ACHE PE=1 SV=1	PF07859//PF00326	alpha/beta hydrolase fold//Prolyl oligopeptidase family	GO:0006508//GO:0008152	proteolysis//metabolic process	GO:0016787//GO:0008236	hydrolase activity//serine-type peptidase activity	--	--	KOG4389	Acetylcholinesterase/Butyrylcholinesterase
GYJ|c10276_g1	40.2267	26.35	54.78	39.55	1125		403160313	XP_003320846.2	624	8.40955e-78	1	ribonucleoprotein-associated protein [Puccinia graminis f. sp. tritici CRL 75-36-700-3]>gi|375169504|gb|EFP76427.2| ribonucleoprotein-associated protein [Puccinia graminis f. sp. tritici CRL 75-36-700-3]	68465478	XM_718008.1	44	1.73663e-11	Candida albicans SC5314 potential SNU13-like RNA binding protein (SNU13) mRNA, complete cds >gnl|BL_ORD_ID|2624314 Candida albicans SC5314 potential SNU13-like RNA binding protein (SNU13) mRNA, complete cds	K12845	SNU13, NHP2L	U4/U6 small nuclear ribonucleoprotein SNU13	http://www.genome.jp/dbget-bin/www_bget?ko:K12845	Q4P0K3	552	5.07152e-68	13 kDa ribonucleoprotein-associated protein OS=Ustilago maydis (strain 521 / FGSC 9021) GN=SNU13 PE=3 SV=1	--	--	GO:0042254	ribosome biogenesis	GO:0003723	RNA binding	GO:0005730//GO:0030529	nucleolus//ribonucleoprotein complex	KOG3387	60S ribosomal protein 15.5kD/SNU13, NHP2/L7A family (includes ribonuclease P subunit p38), involved in splicing
GYJ|c10277_g1	78.04	65.92	84.26	83.94	1754		331229314	XP_003327323.1	818	8.8939e-102	0.8	hypothetical protein PGTG_09872 [Puccinia graminis f. sp. tritici CRL 75-36-700-3]>gi|309306313|gb|EFP82904.1| hypothetical protein PGTG_09872 [Puccinia graminis f. sp. tritici CRL 75-36-700-3]	--	--	--	--	--	--	--	--	--	O13848	453	4.61764e-59	NAD/NADP-dependent indole-3-acetaldehyde reductase OS=Schizosaccharomyces pombe (strain 972 / ATCC 24843) GN=SPAC19G12.09 PE=1 SV=1	--	--	--	--	--	--	--	--	KOG1577	Aldo/keto reductase family proteins
GYJ|c10278_g1	44.37	45.89	40.16	47.06	2513		331219266	XP_003322310.1	1108	2.39543e-139	0.84	hypothetical protein PGTG_03847 [Puccinia graminis f. sp. tritici CRL 75-36-700-3]>gi|309301300|gb|EFP77891.1| hypothetical protein PGTG_03847 [Puccinia graminis f. sp. tritici CRL 75-36-700-3]	403162030	XM_003322262.2	153	1.00712e-71	Puccinia graminis f. sp. tritici CRL 75-36-700-3 hypothetical protein (PGTG_03847), mRNA	--	--	--	--	Q9LDH3	260	1.23602e-22	Probable sugar phosphate/phosphate translocator At1g12500 OS=Arabidopsis thaliana GN=At1g12500 PE=1 SV=1	PF08449//PF00892	UAA transporter family//EamA-like transporter family	GO:0055085	transmembrane transport	--	--	GO:0016021//GO:0016020	integral component of membrane//membrane	KOG1441	Glucose-6-phosphate/phosphate and phosphoenolpyruvate/phosphate antiporter
GYJ|c1027_g1	0.753333	0	1.1	1.16	303		--	--	--	--	--	--	--	--	--	--	--	--	--	--	--	--	--	--	--	--	--	--	--	--	--	--	--	--	--
GYJ|c1027_g2	0	0	0	0	254		--	--	--	--	--	--	253807586	GQ338834.1	84	2.04425e-34	Phakopsora meibomiae mitochondrion, complete genome	--	--	--	--	--	--	--	--	--	--	--	--	--	--	--	--	--	--
GYJ|c10280_g1	9.77333	2.4	12.26	14.66	875		403160687	XP_003321153.2	338	2.37727e-32	0.84	hypothetical protein PGTG_02195 [Puccinia graminis f. sp. tritici CRL 75-36-700-3]>gi|375170351|gb|EFP76734.2| hypothetical protein PGTG_02195 [Puccinia graminis f. sp. tritici CRL 75-36-700-3]	--	--	--	--	--	--	--	--	--	Q01371	222	1.51004e-18	White collar 1 protein OS=Neurospora crassa (strain ATCC 24698 / 74-OR23-1A / CBS 708.71 / DSM 1257 / FGSC 987) GN=wc-1 PE=1 SV=2	PF05887	Procyclic acidic repetitive protein (PARP)	GO:0007165//GO:0006355	signal transduction//regulation of transcription, DNA-templated	GO:0004871	signal transducer activity	GO:0016020	membrane	--	--
GYJ|c10280_g2	21.2967	9.41	25.76	28.72	2198		599358190	XP_007404547.1	945	4.24523e-111	0.57	putative white collar 1 photoreceptor [Melampsora larici-populina 98AG31]>gi|328863072|gb|EGG12172.1| putative white collar 1 photoreceptor [Melampsora larici-populina 98AG31]	--	--	--	--	--	--	--	--	--	Q01371	473	8.13827e-48	White collar 1 protein OS=Neurospora crassa (strain ATCC 24698 / 74-OR23-1A / CBS 708.71 / DSM 1257 / FGSC 987) GN=wc-1 PE=1 SV=2	PF03839//PF08125//PF00989//PF08447	Translocation protein Sec62//Mannitol dehydrogenase C-terminal domain//PAS fold//PAS fold	GO:0015031//GO:0055114//GO:0006355	protein transport//oxidation-reduction process//regulation of transcription, DNA-templated	GO:0005515//GO:0016491//GO:0050662//GO:0008565	protein binding//oxidoreductase activity//coenzyme binding//protein transporter activity	GO:0016021	integral component of membrane	--	--
GYJ|c10281_g1	2.95667	0	0	8.87	228		--	--	--	--	--	--	--	--	--	--	--	--	--	--	--	--	--	--	--	--	--	--	--	--	--	--	--	--	--
GYJ|c10282_g1	23.5567	26.18	22.2	22.29	3456		403165074	XP_003325102.2	1760	0	0.68	hypothetical protein PGTG_06639 [Puccinia graminis f. sp. tritici CRL 75-36-700-3]>gi|375165519|gb|EFP80683.2| hypothetical protein PGTG_06639 [Puccinia graminis f. sp. tritici CRL 75-36-700-3]	--	--	--	--	--	--	--	--	--	Q76PD2	715	5.69617e-79	E3 ubiquitin-protein ligase hel2 OS=Schizosaccharomyces pombe (strain 972 / ATCC 24843) GN=SPCC1223.01 PE=1 SV=2	PF09907	HigB_toxin, RelE-like toxic component of a toxin-antitoxin system	--	--	GO:0016788	hydrolase activity, acting on ester bonds	--	--	KOG2231	Predicted E3 ubiquitin ligase
GYJ|c10283_g1	4.63333	5.54	4	4.36	2174		331235455	XP_003330388.1	917	1.12542e-112	0.65	hypothetical protein PGTG_11725 [Puccinia graminis f. sp. tritici CRL 75-36-700-3]>gi|309309378|gb|EFP85969.1| hypothetical protein PGTG_11725 [Puccinia graminis f. sp. tritici CRL 75-36-700-3]	--	--	--	--	--	K01179	E3.2.1.4	endoglucanase	http://www.genome.jp/dbget-bin/www_bget?ko:K01179	P07982	240	4.36893e-20	Endoglucanase EG-II OS=Hypocrea jecorina GN=egl2 PE=1 SV=1	PF00150	Cellulase (glycosyl hydrolase family 5)	GO:0005975	carbohydrate metabolic process	GO:0004553	hydrolase activity, hydrolyzing O-glycosyl compounds	--	--	--	--
GYJ|c10284_g1	2.39667	0	3.5	3.69	300		--	--	--	--	--	--	--	--	--	--	--	--	--	--	--	--	--	--	--	--	--	--	--	--	--	--	--	--	--
GYJ|c10287_g1	1.88667	2.47	1.68	1.51	516		--	--	--	--	--	--	--	--	--	--	--	--	--	--	--	--	--	--	--	--	--	--	--	--	--	--	--	--	--
GYJ|c10288_g1	0.66	1.98	0	0	425		751011236	KIK53012.1	152	2.41594e-11	0.71	hypothetical protein GYMLUDRAFT_944329 [Gymnopus luxurians FD-317 M1]	--	--	--	--	--	--	--	--	--	--	--	--	--	--	--	--	--	--	--	--	--	--	--
GYJ|c10288_g2	2.50667	7.52	0	0	257		751011236	KIK53012.1	153	4.27208e-12	0.79	hypothetical protein GYMLUDRAFT_944329 [Gymnopus luxurians FD-317 M1]	--	--	--	--	--	--	--	--	--	--	--	--	--	--	--	--	--	--	--	--	--	--	--
GYJ|c1028_g1	0.48	0.78	0.66	0	334		--	--	--	--	--	--	--	--	--	--	--	--	--	--	--	--	--	--	--	--	--	--	--	--	--	--	--	--	--
GYJ|c10290_g1	1.82667	0	1.5	3.98	651	yes	403166678	XP_003326566.2	222	1.79164e-18	0.64	hypothetical protein PGTG_07544 [Puccinia graminis f. sp. tritici CRL 75-36-700-3]>gi|375166667|gb|EFP82147.2| hypothetical protein PGTG_07544 [Puccinia graminis f. sp. tritici CRL 75-36-700-3]	--	--	--	--	--	--	--	--	--	--	--	--	--	--	--	--	--	--	--	--	--	--	--
GYJ|c10291_g1	40.51	29.62	50.08	41.83	2793	yes	331215859	XP_003320609.1	2077	0	0.88	3-oxoacid CoA-transferase subunit B [Puccinia graminis f. sp. tritici CRL 75-36-700-3]>gi|309299599|gb|EFP76190.1| 3-oxoacid CoA-transferase subunit B [Puccinia graminis f. sp. tritici CRL 75-36-700-3]	--	--	--	--	--	K01027	OXCT	3-oxoacid CoA-transferase	http://www.genome.jp/dbget-bin/www_bget?ko:K01027	P55809	1354	3.33973e-175	Succinyl-CoA:3-ketoacid coenzyme A transferase 1, mitochondrial OS=Homo sapiens GN=OXCT1 PE=1 SV=1	PF01144	Coenzyme A transferase	GO:0046950//GO:0006550//GO:0006574//GO:0006552//GO:0008152//GO:0046952	cellular ketone body metabolic process//isoleucine catabolic process//valine catabolic process//leucine catabolic process//metabolic process//ketone body catabolic process	GO:0008260//GO:0008410	3-oxoacid CoA-transferase activity//CoA-transferase activity	GO:0005739	mitochondrion	--	--
GYJ|c10292_g1	175.707	190.38	152.57	184.17	2086		599393253	XP_007410953.1	241	8.51015e-21	0.75	hypothetical protein MELLADRAFT_87653 [Melampsora larici-populina 98AG31]>gi|328856777|gb|EGG05897.1| hypothetical protein MELLADRAFT_87653 [Melampsora larici-populina 98AG31]	--	--	--	--	--	K09184	GATAF	GATA-binding protein, other eukaryote	http://www.genome.jp/dbget-bin/www_bget?ko:K09184	Q9HEV5	243	1.75649e-20	GATA type zinc finger protein asd-4 OS=Neurospora crassa (strain ATCC 24698 / 74-OR23-1A / CBS 708.71 / DSM 1257 / FGSC 987) GN=asd-4 PE=1 SV=1	PF00320	GATA zinc finger	GO:0006355	regulation of transcription, DNA-templated	GO:0008270//GO:0003700//GO:0043565//GO:0005488	zinc ion binding//transcription factor activity, sequence-specific DNA binding//sequence-specific DNA binding//binding	GO:0005667	transcription factor complex	KOG1601	GATA-4/5/6 transcription factors
GYJ|c10293_g1	1.45333	4.36	0	0	339	yes	--	--	--	--	--	--	189195495	XM_001934051.1	95	2.17268e-40	Pyrenophora tritici-repentis Pt-1C-BFP ADP/ATP carrier protein, partial mRNA	--	--	--	--	--	--	--	--	--	--	--	--	--	--	--	--	--	--
GYJ|c10294_g1	0.433333	0	0.97	0.33	971		403178856	XP_003337216.2	1058	6.52018e-134	0.81	hypothetical protein PGTG_18576 [Puccinia graminis f. sp. tritici CRL 75-36-700-3]>gi|375164507|gb|EFP92797.2| hypothetical protein PGTG_18576 [Puccinia graminis f. sp. tritici CRL 75-36-700-3]	--	--	--	--	--	--	--	--	--	P11018	207	2.07866e-17	Major intracellular serine protease OS=Bacillus subtilis (strain 168) GN=isp PE=1 SV=2	PF00983//PF00082	Tymovirus coat protein//Subtilase family	GO:0006508	proteolysis	GO:0004252//GO:0005198	serine-type endopeptidase activity//structural molecule activity	GO:0005618//GO:0019028//GO:0016020	cell wall//viral capsid//membrane	KOG1114	Tripeptidyl peptidase II
GYJ|c10295_g1	103.98	104.71	95.56	111.67	5054		599418280	XP_007415810.1	2371	0	0.78	hypothetical protein MELLADRAFT_73103 [Melampsora larici-populina 98AG31]>gi|328851811|gb|EGG00962.1| hypothetical protein MELLADRAFT_73103 [Melampsora larici-populina 98AG31]	--	--	--	--	--	--	--	--	--	Q4P965	625	3.36705e-66	Protein VTS1 OS=Ustilago maydis (strain 521 / FGSC 9021) GN=VTS1 PE=3 SV=1	PF02817//PF07647//PF00536	e3 binding domain//SAM domain (Sterile alpha motif)//SAM domain (Sterile alpha motif)	GO:0008152	metabolic process	GO:0005515//GO:0016746	protein binding//transferase activity, transferring acyl groups	--	--	KOG3791	Predicted RNA-binding protein involved in translational regulation
GYJ|c10298_g1	12.76	38.28	0	0	416		212541364	XP_002150837.1	123	3.10787e-07	0.7	60S acidic ribosomal protein P2 [Talaromyces marneffei ATCC 18224]>gi|210068136|gb|EEA22228.1| 60S acidic ribosomal protein P2/allergen Asp F 8 [Talaromyces marneffei ATCC 18224]>gi|679993244|gb|KFX45837.1| 60S acidic ribosomal protein P2 [Talaromyces marneffei PM1]	392886004	NM_059543.5	324	1.36168e-167	Caenorhabditis elegans C37A2.7 (C37A2.7), partial mRNA	--	--	--	--	O01504	236	2.40584e-24	60S acidic ribosomal protein P2 OS=Caenorhabditis elegans GN=rpa-2 PE=3 SV=2	--	--	--	--	--	--	--	--	KOG3449	60S acidic ribosomal protein P2
GYJ|c10299_g1	8.98333	4.82	10.07	12.06	3011		403169482	XP_003328932.2	2489	0	0.71	hypothetical protein PGTG_10233 [Puccinia graminis f. sp. tritici CRL 75-36-700-3]>gi|375167977|gb|EFP84513.2| hypothetical protein PGTG_10233 [Puccinia graminis f. sp. tritici CRL 75-36-700-3]	--	--	--	--	--	--	--	--	--	Q9USN3	990	1.47309e-117	Probable U3 small nucleolar RNA-associated protein 13 OS=Schizosaccharomyces pombe (strain 972 / ATCC 24843) GN=utp13 PE=3 SV=3	PF00400//PF08625	WD domain, G-beta repeat//Utp13 specific WD40 associated domain	GO:0006364	rRNA processing	GO:0005515	protein binding	GO:0032040	small-subunit processome	KOG0319	WD40-repeat-containing subunit of the 18S rRNA processing complex
GYJ|c10300_g1	3.06667	0	5.76	3.44	934	yes	403164070	XP_003324150.2	282	1.91345e-27	0.53	hypothetical protein PGTG_06052 [Puccinia graminis f. sp. tritici CRL 75-36-700-3]>gi|375164730|gb|EFP79731.2| hypothetical protein PGTG_06052 [Puccinia graminis f. sp. tritici CRL 75-36-700-3]	--	--	--	--	--	--	--	--	--	--	--	--	--	--	--	--	--	--	--	--	--	--	--
GYJ|c10301_g1	21.0767	25.38	19.32	18.53	3347		403176986	XP_003335588.2	2184	0	0.88	hypothetical protein PGTG_16914 [Puccinia graminis f. sp. tritici CRL 75-36-700-3]>gi|375172678|gb|EFP91169.2| hypothetical protein PGTG_16914 [Puccinia graminis f. sp. tritici CRL 75-36-700-3]	--	--	--	--	--	K16261	YAT	yeast amino acid transporter	http://www.genome.jp/dbget-bin/www_bget?ko:K16261	P53388	906	1.32248e-106	Dicarboxylic amino acid permease OS=Saccharomyces cerevisiae (strain ATCC 204508 / S288c) GN=DIP5 PE=1 SV=1	PF00324//PF13520	Amino acid permease//Amino acid permease	GO:0003333//GO:0006810//GO:0006865//GO:0055085	amino acid transmembrane transport//transport//amino acid transport//transmembrane transport	GO:0015171	amino acid transmembrane transporter activity	GO:0016021//GO:0016020	integral component of membrane//membrane	KOG1286	Amino acid transporters
GYJ|c10303_g1	34.65	37.82	39.54	26.59	1126		403162894	XP_003323054.2	388	5.77118e-71	0.96	NADH dehydrogenase (ubiquinone) 1 alpha subcomplex 8 [Puccinia graminis f. sp. tritici CRL 75-36-700-3]>gi|375173126|gb|EFP78635.2| NADH dehydrogenase (ubiquinone) 1 alpha subcomplex 8 [Puccinia graminis f. sp. tritici CRL 75-36-700-3]	--	--	--	--	--	K03952	NDUFA8	NADH dehydrogenase (ubiquinone) 1 alpha subcomplex subunit 8	http://www.genome.jp/dbget-bin/www_bget?ko:K03952	P21976	202	7.05166e-30	NADH-ubiquinone oxidoreductase 20.8 kDa subunit OS=Neurospora crassa (strain ATCC 24698 / 74-OR23-1A / CBS 708.71 / DSM 1257 / FGSC 987) GN=B1O14.280 PE=1 SV=2	--	--	--	--	--	--	--	--	KOG3458	NADH:ubiquinone oxidoreductase, NDUFA8/PGIV/19 kDa subunit
GYJ|c10304_g1	0.546667	0	1.64	0	284		599364972	XP_007405794.1	363	2.29355e-39	0.82	hypothetical protein MELLADRAFT_42039 [Melampsora larici-populina 98AG31]>gi|328862090|gb|EGG11192.1| hypothetical protein MELLADRAFT_42039 [Melampsora larici-populina 98AG31]	--	--	--	--	--	--	--	--	--	--	--	--	--	PF07690//PF00083	Major Facilitator Superfamily//Sugar (and other) transporter	GO:0055085	transmembrane transport	GO:0022857//GO:0022891	transmembrane transporter activity//substrate-specific transmembrane transporter activity	GO:0016021	integral component of membrane	--	--
GYJ|c10304_g2	0.236667	0	0.71	0	329		403165867	XP_003890028.1	152	5.19956e-11	0.81	hypothetical protein PGTG_21316 [Puccinia graminis f. sp. tritici CRL 75-36-700-3]>gi|375165944|gb|EHS63024.1| hypothetical protein PGTG_21316 [Puccinia graminis f. sp. tritici CRL 75-36-700-3]	--	--	--	--	--	--	--	--	--	--	--	--	--	--	--	GO:0055085	transmembrane transport	GO:0022857	transmembrane transporter activity	GO:0016021	integral component of membrane	--	--
GYJ|c10305_g1	37.23	30.04	41.95	39.7	2324		331220321	XP_003322836.1	3168	0	0.97	fimbrin [Puccinia graminis f. sp. tritici CRL 75-36-700-3]>gi|309301826|gb|EFP78417.1| fimbrin [Puccinia graminis f. sp. tritici CRL 75-36-700-3]	403162654	XM_003322788.2	696	0	Puccinia graminis f. sp. tritici CRL 75-36-700-3 fimbrin (PGTG_04373), mRNA	K17275	PLS1	plastin-1	http://www.genome.jp/dbget-bin/www_bget?ko:K17275	P32599	2030	0	Fimbrin OS=Saccharomyces cerevisiae (strain ATCC 204508 / S288c) GN=SAC6 PE=1 SV=1	PF13499//PF13202//PF13405//PF00307//PF01154//PF00036	EF-hand domain pair//EF hand//EF-hand domain//Calponin homology (CH) domain//Hydroxymethylglutaryl-coenzyme A synthase N terminal//EF hand	GO:0006574//GO:0046950//GO:0006550//GO:0008299//GO:0006084//GO:0006552	valine catabolic process//cellular ketone body metabolic process//isoleucine catabolic process//isoprenoid biosynthetic process//acetyl-CoA metabolic process//leucine catabolic process	GO:0004421//GO:0005515//GO:0005509//GO:0003779	hydroxymethylglutaryl-CoA synthase activity//protein binding//calcium ion binding//actin binding	--	--	KOG0046	Ca2+-binding actin-bundling protein (fimbrin/plastin), EF-Hand protein superfamily
GYJ|c10306_g1	0.653333	0	1.26	0.7	405		--	--	--	--	--	--	477541654	KC505203.1	384	0	Camellia sinensis GDP-L-galactose phosphorylase mRNA, complete cds	--	--	--	--	--	--	--	--	--	--	--	--	--	--	--	--	--	--
GYJ|c10306_g2	1.30333	0	0	3.91	252		--	--	--	--	--	--	477541654	KC505203.1	115	1.18517e-51	Camellia sinensis GDP-L-galactose phosphorylase mRNA, complete cds	--	--	--	--	Q9FLP9	192	4.07948e-17	GDP-L-galactose phosphorylase 2 OS=Arabidopsis thaliana GN=VTC5 PE=1 SV=1	--	--	--	--	--	--	--	--	--	--
GYJ|c10307_g1	0.446667	0	0.52	0.82	664		--	--	--	--	--	--	--	--	--	--	--	--	--	--	--	--	--	--	--	--	--	--	--	--	--	--	--	--	--
GYJ|c10308_g1	1.34667	0.81	1.1	2.13	891		--	--	--	--	--	--	--	--	--	--	--	--	--	--	--	--	--	--	--	PF05367	Phage endonuclease I	GO:0006308//GO:0015074//GO:0016032	DNA catabolic process//DNA integration//viral process	GO:0008833	deoxyribonuclease IV (phage-T4-induced) activity	--	--	--	--
GYJ|c10308_g2	44.1033	35.45	55.23	41.63	2119		403161216	XP_003321593.2	296	4.5353e-29	0.93	hypothetical protein PGTG_03130 [Puccinia graminis f. sp. tritici CRL 75-36-700-3]>gi|375171171|gb|EFP77174.2| hypothetical protein PGTG_03130 [Puccinia graminis f. sp. tritici CRL 75-36-700-3]	--	--	--	--	--	--	--	--	--	O64818	128	2.16602e-07	Uncharacterized protein At2g23090 OS=Arabidopsis thaliana GN=At2g23090 PE=1 SV=1	PF00839	Cysteine rich repeat	--	--	GO:0008270	zinc ion binding	GO:0016020//GO:0005622	membrane//intracellular	--	--
GYJ|c10309_g1	0.79	0	0	2.37	302		599388018	XP_007410007.1	252	2.47083e-23	0.85	hypothetical protein MELLADRAFT_43430 [Melampsora larici-populina 98AG31]>gi|328857451|gb|EGG06567.1| hypothetical protein MELLADRAFT_43430 [Melampsora larici-populina 98AG31]	--	--	--	--	--	--	--	--	--	--	--	--	--	--	--	GO:0006754//GO:0006812	ATP biosynthetic process//cation transport	GO:0015662//GO:0005524//GO:0046872	ATPase activity, coupled to transmembrane movement of ions, phosphorylative mechanism//ATP binding//metal ion binding	GO:0016021	integral component of membrane	--	--
GYJ|c10309_g2	0.593333	0	0.67	1.11	398		393186121	AFN02856.1	191	4.16234e-15	0.93	putative P-type cation-transporting ATPase, partial [Phakopsora pachyrhizi]	--	--	--	--	--	--	--	--	--	--	--	--	--	PF15220	Hypoxia-inducible lipid droplet-associated	GO:0010884//GO:0001819//GO:0008284	positive regulation of lipid storage//positive regulation of cytokine production//positive regulation of cell proliferation	--	--	--	--	--	--
GYJ|c10310_g1	0.366667	0	0.86	0.24	464	yes	336244315	XP_003343270.1	201	4.51773e-17	0.55	hypothetical protein SMAC_10567 [Sordaria macrospora k-hell]	--	--	--	--	--	--	--	--	--	Q8K157	226	3.44544e-21	Aldose 1-epimerase OS=Mus musculus GN=Galm PE=2 SV=1	PF01263	Aldose 1-epimerase	GO:0005975	carbohydrate metabolic process	GO:0016853	isomerase activity	--	--	--	--
GYJ|c10311_g1	10.33	6.32	12.54	12.13	5752		403176455	XP_003335101.2	3681	0	0.82	hypothetical protein PGTG_16708 [Puccinia graminis f. sp. tritici CRL 75-36-700-3]>gi|375172257|gb|EFP90682.2| hypothetical protein PGTG_16708 [Puccinia graminis f. sp. tritici CRL 75-36-700-3]	667829805	XM_007780882.1	35	9.15744e-06	Coniosporium apollinis CBS 100218 hypothetical protein partial mRNA	K11718	HUGT	UDP-glucose:glycoprotein glucosyltransferase	http://www.genome.jp/dbget-bin/www_bget?ko:K11718	Q09140	967	0	UDP-glucose:glycoprotein glucosyltransferase OS=Schizosaccharomyces pombe (strain 972 / ATCC 24843) GN=gpt1 PE=1 SV=2	PF06427//PF01501	UDP-glucose:Glycoprotein Glucosyltransferase//Glycosyl transferase family 8	GO:0044237//GO:0006486//GO:1901135//GO:0044238	cellular metabolic process//protein glycosylation//carbohydrate derivative metabolic process//primary metabolic process	GO:0016757//GO:0003980	transferase activity, transferring glycosyl groups//UDP-glucose:glycoprotein glucosyltransferase activity	--	--	KOG1879	UDP-glucose:glycoprotein glucosyltransferase
GYJ|c10312_g1	0.47	0	0.47	0.94	914		--	--	--	--	--	--	--	--	--	--	--	--	--	--	--	--	--	--	--	PF13903	PMP-22/EMP/MP20/Claudin tight junction	--	--	--	--	GO:0016021	integral component of membrane	--	--
GYJ|c10313_g1	23.8433	23.26	23.6	24.67	2565		331214308	XP_003319835.1	1907	0	0.77	transcriptional adapter 2-alpha [Puccinia graminis f. sp. tritici CRL 75-36-700-3]>gi|309298825|gb|EFP75416.1| transcriptional adapter 2-alpha [Puccinia graminis f. sp. tritici CRL 75-36-700-3]	599428668	XM_007418520.1	139	6.23243e-64	Melampsora larici-populina 98AG31 hypothetical protein (MELLADRAFT_41001), partial mRNA	K11649	SMARCC	SWI/SNF related-matrix-associated actin-dependent regulator of chromatin subfamily C	http://www.genome.jp/dbget-bin/www_bget?ko:K11649	P43609	758	6.36122e-88	Chromatin structure-remodeling complex protein RSC8 OS=Saccharomyces cerevisiae (strain ATCC 204508 / S288c) GN=RSC8 PE=1 SV=1	PF00569//PF04433	Zinc finger, ZZ type//SWIRM domain	--	--	GO:0005488//GO:0005515//GO:0008270	binding//protein binding//zinc ion binding	--	--	KOG1279	Chromatin remodeling factor subunit and related transcription factors
GYJ|c10314_g1	35.6067	35.43	36.77	34.62	1882		331224857	XP_003325100.1	1429	0	0.77	diphosphomevalonate decarboxylase [Puccinia graminis f. sp. tritici CRL 75-36-700-3]>gi|309304090|gb|EFP80681.1| diphosphomevalonate decarboxylase [Puccinia graminis f. sp. tritici CRL 75-36-700-3]	--	--	--	--	--	K01597	MVD, mvaD	diphosphomevalonate decarboxylase	http://www.genome.jp/dbget-bin/www_bget?ko:K01597	Q6BY07	804	5.84052e-99	Diphosphomevalonate decarboxylase OS=Debaryomyces hansenii (strain ATCC 36239 / CBS 767 / JCM 1990 / NBRC 0083 / IGC 2968) GN=MVD1 PE=3 SV=2	PF00288	GHMP kinases N terminal domain	--	--	GO:0005524	ATP binding	--	--	KOG2833	Mevalonate pyrophosphate decarboxylase
GYJ|c10315_g1	2.76333	2.27	3.17	2.85	1950		691787613	CDO75950.1	250	5.45227e-20	0.48	hypothetical protein BN946_scf184810.g4 [Trametes cinnabarina]	--	--	--	--	--	--	--	--	--	--	--	--	--	PF00075//PF08707	RNase H//Primase C terminal 2 (PriCT-2)	GO:0051252	regulation of RNA metabolic process	GO:0016817//GO:0004523//GO:0003676	hydrolase activity, acting on acid anhydrides//RNA-DNA hybrid ribonuclease activity//nucleic acid binding	--	--	--	--
GYJ|c10316_g1	20.47	18.2	22.62	20.59	735		--	--	--	--	--	--	--	--	--	--	--	--	--	--	--	--	--	--	--	--	--	--	--	--	--	--	--	--	--
GYJ|c10317_g1	0.463333	1.39	0	0	489		751760489	KIN08662.1	241	6.72919e-22	0.59	hypothetical protein OIDMADRAFT_37780 [Oidiodendron maius Zn]	3088519	AF031477.1	482	0	Caenorhabditis elegans delta6-fatty-acid-desaturase mRNA, complete cds	K13076	SLD	delta8-fatty-acid desaturase	http://www.genome.jp/dbget-bin/www_bget?ko:K13076	Q23221	684	6.38835e-87	Delta(6)-fatty-acid desaturase fat-3 OS=Caenorhabditis elegans GN=fat-3 PE=2 SV=2	PF00487	Fatty acid desaturase	GO:0006629	lipid metabolic process	--	--	--	--	KOG4232	Delta 6-fatty acid desaturase/delta-8 sphingolipid desaturase
GYJ|c10318_g1	57.6433	36.7	70.36	65.87	1202		403170345	XP_003889535.1	214	1.45444e-17	0.53	hypothetical protein, variant [Puccinia graminis f. sp. tritici CRL 75-36-700-3]>gi|375168678|gb|EHS63713.1| hypothetical protein, variant [Puccinia graminis f. sp. tritici CRL 75-36-700-3]	--	--	--	--	--	--	--	--	--	--	--	--	--	PF15966	F-box	--	--	GO:0005515	protein binding	--	--	--	--
GYJ|c10319_g1	89.4467	114.99	73.8	79.55	3094		599372886	XP_007407269.1	2946	0	0.81	hypothetical protein MELLADRAFT_34476 [Melampsora larici-populina 98AG31]>gi|328860436|gb|EGG09542.1| hypothetical protein MELLADRAFT_34476 [Melampsora larici-populina 98AG31]	--	--	--	--	--	K01852	E5.4.99.7, LSS, ERG7	lanosterol synthase	http://www.genome.jp/dbget-bin/www_bget?ko:K01852	Q96WJ0	1890	0	Lanosterol synthase OS=Pneumocystis carinii GN=ERG7 PE=2 SV=1	PF00432//PF07678//PF13374	Prenyltransferase and squalene oxidase repeat//A-macroglobulin complement component//Tetratricopeptide repeat	--	--	GO:0005515//GO:0003824//GO:0016866	protein binding//catalytic activity//intramolecular transferase activity	GO:0005615	extracellular space	KOG0497	Oxidosqualene-lanosterol cyclase and related proteins
GYJ|c10320_g1	83.6167	96.52	78.48	75.85	2524		331219110	XP_003322232.1	1418	0	0.7	hypothetical protein PGTG_03769 [Puccinia graminis f. sp. tritici CRL 75-36-700-3]>gi|309301222|gb|EFP77813.1| hypothetical protein PGTG_03769 [Puccinia graminis f. sp. tritici CRL 75-36-700-3]	--	--	--	--	--	--	--	--	--	Q4P8B7	647	3.05148e-72	Maintenance of mitochondrial morphology protein 1 OS=Ustilago maydis (strain 521 / FGSC 9021) GN=MMM1 PE=3 SV=2	PF08131	Defensin-like peptide family	--	--	--	--	GO:0005576//GO:0016020	extracellular region//membrane	--	--
GYJ|c10321_g1	27.5467	11.63	33.93	37.08	1820		752350637	KIO09691.1	415	2.56296e-44	0.54	hypothetical protein M404DRAFT_47162, partial [Pisolithus tinctorius Marx 270]	--	--	--	--	--	K03649	MUG, TDG	TDG/mug DNA glycosylase family protein	http://www.genome.jp/dbget-bin/www_bget?ko:K03649	Q13569	222	5.26501e-18	G/T mismatch-specific thymine DNA glycosylase OS=Homo sapiens GN=TDG PE=1 SV=2	--	--	--	--	--	--	--	--	KOG4120	G/T mismatch-specific thymine DNA glycosylase
GYJ|c10323_g1	2.32667	2.03	2.98	1.97	666		--	--	--	--	--	--	--	--	--	--	--	--	--	--	--	--	--	--	--	--	--	--	--	--	--	--	--	--	--
GYJ|c10324_g1	185.877	91.69	232.53	233.41	2918		403168383	XP_003328025.2	2279	0	0.8	L-asparaginase [Puccinia graminis f. sp. tritici CRL 75-36-700-3]>gi|375167478|gb|EFP83606.2| L-asparaginase [Puccinia graminis f. sp. tritici CRL 75-36-700-3]	--	--	--	--	--	K13278	ASPG	60kDa lysophospholipase	http://www.genome.jp/dbget-bin/www_bget?ko:K13278	A0JNU3	794	4.14911e-92	60 kDa lysophospholipase OS=Mus musculus GN=Aspg PE=2 SV=1	PF10505//PF09494//PF13606//PF03006//PF00023//PF00710	NMDA receptor-regulated gene protein 2 C-terminus//Slx4 endonuclease//Ankyrin repeat//Haemolysin-III related//Ankyrin repeat//Asparaginase	GO:0006281//GO:0006308//GO:0006260//GO:0006520	DNA repair//DNA catabolic process//DNA replication//cellular amino acid metabolic process	GO:0017108//GO:0005515	5'-flap endonuclease activity//protein binding	GO:0033557//GO:0005634//GO:0008023//GO:0016021	Slx1-Slx4 complex//nucleus//transcription elongation factor complex//integral component of membrane	KOG0503	Asparaginase
GYJ|c10325_g1	27.1933	28.75	28.62	24.21	1542		403169268	XP_003328742.2	787	2.55661e-98	0.76	hypothetical protein PGTG_10043 [Puccinia graminis f. sp. tritici CRL 75-36-700-3]>gi|375167885|gb|EFP84323.2| hypothetical protein PGTG_10043 [Puccinia graminis f. sp. tritici CRL 75-36-700-3]	--	--	--	--	--	--	--	--	--	Q24537	133	5.07019e-07	High mobility group protein DSP1 OS=Drosophila melanogaster GN=Dsp1 PE=2 SV=1	--	--	--	--	--	--	--	--	KOG0381	HMG box-containing protein
GYJ|c10326_g1	165.453	149.61	178.28	168.47	2677		403176614	XP_003335266.2	1587	0	0.94	protein arginine N-methyltransferase [Puccinia graminis f. sp. tritici CRL 75-36-700-3]>gi|375172325|gb|EFP90847.2| protein arginine N-methyltransferase [Puccinia graminis f. sp. tritici CRL 75-36-700-3]	758986688	XM_011393943.1	117	1.10383e-51	Ustilago maydis 521 putative protein-arginine omega-N methyltransferase HMT1 partial mRNA	K11434	PRMT1	protein arginine N-methyltransferase 1	http://www.genome.jp/dbget-bin/www_bget?ko:K11434	Q9URX7	1121	1.14023e-143	Protein arginine N-methyltransferase 1 OS=Schizosaccharomyces pombe (strain 972 / ATCC 24843) GN=rmt1 PE=1 SV=2	PF08241//PF04153//PF05185//PF02390//PF05175//PF01135//PF10672	Methyltransferase domain//NOT2 / NOT3 / NOT5 family//PRMT5 arginine-N-methyltransferase//Putative methyltransferase//Methyltransferase small domain//Protein-L-isoaspartate(D-aspartate) O-methyltransferase (PCMT)//S-adenosylmethionine-dependent methyltransferase	GO:0006464//GO:0009451//GO:0046500//GO:0008152//GO:0006400//GO:0006479//GO:0008033//GO:0006355	cellular protein modification process//RNA modification//S-adenosylmethionine metabolic process//metabolic process//tRNA modification//protein methylation//tRNA processing//regulation of transcription, DNA-templated	GO:0008168//GO:0004719//GO:0008176	methyltransferase activity//protein-L-isoaspartate (D-aspartate) O-methyltransferase activity//tRNA (guanine-N7-)-methyltransferase activity	GO:0005634	nucleus	KOG1499	Protein arginine N-methyltransferase PRMT1 and related enzymes
GYJ|c10327_g1	0	0	0	0	215		--	--	--	--	--	--	--	--	--	--	--	--	--	--	--	Q8IUH2	156	1.05499e-12	Protein CREG2 OS=Homo sapiens GN=CREG2 PE=1 SV=1	--	--	--	--	--	--	--	--	--	--
GYJ|c10327_g2	0.566667	0	0.82	0.88	320		--	--	--	--	--	--	--	--	--	--	--	--	--	--	--	Q8IUH2	179	1.55337e-15	Protein CREG2 OS=Homo sapiens GN=CREG2 PE=1 SV=1	PF01243	Pyridoxamine 5'-phosphate oxidase	GO:0055114//GO:0008615	oxidation-reduction process//pyridoxine biosynthetic process	GO:0010181//GO:0004733	FMN binding//pyridoxamine-phosphate oxidase activity	--	--	--	--
GYJ|c10328_g1	0.386667	0.2	0.46	0.5	1734		331218944	XP_003322149.1	505	8.20592e-55	0.51	hypothetical protein PGTG_03686 [Puccinia graminis f. sp. tritici CRL 75-36-700-3]>gi|309301139|gb|EFP77730.1| hypothetical protein PGTG_03686 [Puccinia graminis f. sp. tritici CRL 75-36-700-3]	--	--	--	--	--	--	--	--	--	--	--	--	--	PF06467	MYM-type Zinc finger with FCS sequence motif	--	--	GO:0008270	zinc ion binding	--	--	--	--
GYJ|c10329_g1	3.09333	9.28	0	0	293		--	--	--	--	--	--	392921456	NM_073899.6	288	9.50909e-148	Caenorhabditis elegans COL-161 (col-161), partial mRNA	--	--	--	--	P34391	230	1.11419e-22	Putative cuticle collagen 91 OS=Caenorhabditis elegans GN=col-91 PE=3 SV=1	PF01484	Nematode cuticle collagen N-terminal domain	--	--	GO:0042302	structural constituent of cuticle	--	--	--	--
GYJ|c1032_g1	1.53	0	4.59	0	287		--	--	--	--	--	--	--	--	--	--	--	--	--	--	--	--	--	--	--	--	--	--	--	--	--	--	--	--	--
GYJ|c10330_g1	9.99333	8.03	10.5	11.45	3941		403161993	XP_003322276.2	2156	0	0.63	hypothetical protein PGTG_03813 [Puccinia graminis f. sp. tritici CRL 75-36-700-3]>gi|375172017|gb|EFP77857.2| hypothetical protein PGTG_03813 [Puccinia graminis f. sp. tritici CRL 75-36-700-3]	--	--	--	--	--	--	--	--	--	O43264	263	8.81223e-22	Centromere/kinetochore protein zw10 homolog OS=Homo sapiens GN=ZW10 PE=1 SV=3	PF06248	Centromere/kinetochore Zw10	GO:0007067	mitotic nuclear division	--	--	GO:0000775//GO:0005634	chromosome, centromeric region//nucleus	--	--
GYJ|c10331_g1	0	0	0	0	209		821510988	KKZ67136.1	343	5.95262e-40	0.98	small subunit ribosomal protein S10e, partial [Emmonsia crescens UAMH 3008]	77817034	DQ244358.1	176	1.17959e-85	Zea mays clone 5459 mRNA sequence	K02947	RP-S10e, RPS10	small subunit ribosomal protein S10e	http://www.genome.jp/dbget-bin/www_bget?ko:K02947	Q08745	279	8.5675e-32	40S ribosomal protein S10-A OS=Saccharomyces cerevisiae (strain ATCC 204508 / S288c) GN=RPS10A PE=1 SV=1	--	--	--	--	--	--	--	--	KOG3344	40s ribosomal protein s10
GYJ|c10332_g1	2.07	0.7	1.88	3.63	1048		--	--	--	--	--	--	--	--	--	--	--	--	--	--	--	--	--	--	--	PF05132	RNA polymerase III RPC4	GO:0006351//GO:0006206//GO:0006144//GO:0006383	transcription, DNA-templated//pyrimidine nucleobase metabolic process//purine nucleobase metabolic process//transcription from RNA polymerase III promoter	GO:0003677//GO:0003899	DNA binding//DNA-directed RNA polymerase activity	GO:0005666//GO:0005730	DNA-directed RNA polymerase III complex//nucleolus	--	--
GYJ|c10333_g1	65.77	54.51	63.71	79.09	1749		403170356	XP_003889538.1	780	1.80667e-95	0.69	hypothetical protein PGTG_21792 [Puccinia graminis f. sp. tritici CRL 75-36-700-3]>gi|375168683|gb|EHS63716.1| hypothetical protein PGTG_21792 [Puccinia graminis f. sp. tritici CRL 75-36-700-3]	--	--	--	--	--	K09569	FKBP2	FK506-binding protein 2	http://www.genome.jp/dbget-bin/www_bget?ko:K09569	Q66H94	390	4.38571e-39	Peptidyl-prolyl cis-trans isomerase FKBP9 OS=Rattus norvegicus GN=Fkbp9 PE=2 SV=1	PF00254	FKBP-type peptidyl-prolyl cis-trans isomerase	GO:0006457//GO:0044267	protein folding//cellular protein metabolic process	GO:0016853	isomerase activity	--	--	KOG0549	FKBP-type peptidyl-prolyl cis-trans isomerase
GYJ|c10334_g1	0.506667	1.52	0	0	602		--	--	--	--	--	--	392894731	NM_001025988.5	474	0	Caenorhabditis elegans CPG-1, isoform a (cpg-1), partial mRNA >gnl|BL_ORD_ID|3018208 Caenorhabditis elegans chondroitin proteoglycan-1 (cpg-1) mRNA, complete cds	--	--	--	--	Q17802	428	1.36821e-47	Chondroitin proteoglycan 1 OS=Caenorhabditis elegans GN=cpg-1 PE=1 SV=1	PF01607	Chitin binding Peritrophin-A domain	GO:0006030	chitin metabolic process	GO:0008061	chitin binding	GO:0005576	extracellular region	--	--
GYJ|c10336_g1	1.93333	0	1.89	3.91	278		331215561	XP_003320461.1	119	5.37325e-07	0.8	hypothetical protein PGTG_01373 [Puccinia graminis f. sp. tritici CRL 75-36-700-3]>gi|309299451|gb|EFP76042.1| hypothetical protein PGTG_01373 [Puccinia graminis f. sp. tritici CRL 75-36-700-3]	--	--	--	--	--	--	--	--	--	--	--	--	--	--	--	--	--	--	--	--	--	--	--
GYJ|c10337_g1	3.87	0	11.61	0	240		751693641	KIM43624.1	141	8.09692e-14	0.83	hypothetical protein M413DRAFT_18063 [Hebeloma cylindrosporum h7]	--	--	--	--	--	--	--	--	--	O14232	139	1.33907e-10	ATP-dependent RNA helicase mtr4 OS=Schizosaccharomyces pombe (strain 972 / ATCC 24843) GN=mtr4 PE=1 SV=1	--	--	--	--	--	--	--	--	KOG0948	Nuclear exosomal RNA helicase MTR4, DEAD-box superfamily
GYJ|c10338_g1	1.87	0	5.61	0	263		661186579	CDH51369.1	191	1.52967e-16	0.62	o-methyltransferase [Lichtheimia corymbifera JMRC:FSU:9682]	425856897	JQ904037.1	221	1.47907e-110	Cunninghamia lanceolata caffeoyl-CoA O-methyltransferase (CCoAOMT2) mRNA, complete cds	--	--	--	--	Q43237	417	1.6931e-50	Caffeoyl-CoA O-methyltransferase OS=Vitis vinifera PE=2 SV=1	PF01596//PF04816	O-methyltransferase//tRNA (adenine(22)-N(1))-methyltransferase	GO:0008033//GO:0009451	tRNA processing//RNA modification	GO:0008171//GO:0016429	O-methyltransferase activity//tRNA (adenine-N1-)-methyltransferase activity	--	--	KOG1663	O-methyltransferase
GYJ|c10339_g1	2.42	4.1	2.15	1.01	723		--	--	--	--	--	--	--	--	--	--	--	--	--	--	--	--	--	--	--	--	--	--	--	--	--	--	--	--	--
GYJ|c10340_g1	1.27667	0	3.02	0.81	325		215448667	EEB88778.1	140	1.87339e-09	0.78	hypothetical protein MPER_13207 [Moniliophthora perniciosa FA553]	--	--	--	--	--	--	--	--	--	A3BDI8	152	4.1506e-12	Zinc finger A20 and AN1 domain-containing stress-associated protein 8 OS=Oryza sativa subsp. japonica GN=SAP8 PE=2 SV=1	PF01754	A20-like zinc finger	--	--	GO:0003677//GO:0008270	DNA binding//zinc ion binding	--	--	--	--
GYJ|c10341_g1	37.31	26.26	37.14	48.53	3055		331216351	XP_003320855.1	2676	0	0.8	hypothetical protein PGTG_02877 [Puccinia graminis f. sp. tritici CRL 75-36-700-3]>gi|309299845|gb|EFP76436.1| hypothetical protein PGTG_02877 [Puccinia graminis f. sp. tritici CRL 75-36-700-3]	--	--	--	--	--	--	--	--	--	Q4WMP0	682	3.50411e-74	Probable glucan 1,3-beta-glucosidase D OS=Neosartorya fumigata (strain ATCC MYA-4609 / Af293 / CBS 101355 / FGSC A1100) GN=exgD PE=3 SV=1	PF00150//PF03840	Cellulase (glycosyl hydrolase family 5)//Preprotein translocase SecG subunit	GO:0009306//GO:0005975//GO:0015031	protein secretion//carbohydrate metabolic process//protein transport	GO:0043169//GO:0015450//GO:0004553	cation binding//P-P-bond-hydrolysis-driven protein transmembrane transporter activity//hydrolase activity, hydrolyzing O-glycosyl compounds	GO:0009941//GO:0016021	chloroplast envelope//integral component of membrane	--	--
GYJ|c10342_g1	0	0	0	0	218		759203242	KIV80662.1	189	3.75827e-16	0.69	hypothetical protein PV11_08148 [Exophiala sideris]	--	--	--	--	--	--	--	--	--	P40691	306	1.07424e-33	Auxin-induced protein PCNT115 OS=Nicotiana tabacum PE=2 SV=1	--	--	--	--	--	--	--	--	KOG1576	Predicted oxidoreductase
GYJ|c10343_g1	0	0	0	0	262		--	--	--	--	--	--	--	--	--	--	--	--	--	--	--	--	--	--	--	--	--	--	--	--	--	--	--	--	--
GYJ|c10344_g1	62.32	10.6	94.41	81.95	2095		599422002	XP_007416726.1	1456	0	0.87	hypothetical protein MELLADRAFT_73277 [Melampsora larici-populina 98AG31]>gi|328850857|gb|EGG00018.1| hypothetical protein MELLADRAFT_73277 [Melampsora larici-populina 98AG31]	--	--	--	--	--	K00966	GMPP	mannose-1-phosphate guanylyltransferase	http://www.genome.jp/dbget-bin/www_bget?ko:K00966	P0CO20	1269	7.88358e-168	Mannose-1-phosphate guanyltransferase OS=Cryptococcus neoformans var. neoformans serotype D (strain JEC21 / ATCC MYA-565) GN=MPG1 PE=2 SV=1	PF01128//PF00483	2-C-methyl-D-erythritol 4-phosphate cytidylyltransferase//Nucleotidyl transferase	GO:0006694//GO:0008299//GO:0009058	steroid biosynthetic process//isoprenoid biosynthetic process//biosynthetic process	GO:0016779//GO:0050518	nucleotidyltransferase activity//2-C-methyl-D-erythritol 4-phosphate cytidylyltransferase activity	--	--	KOG1322	GDP-mannose pyrophosphorylase/mannose-1-phosphate guanylyltransferase
GYJ|c10345_g1	26.49	40.57	20.31	18.59	1419		599352809	XP_007403573.1	821	1.01952e-103	0.9	hypothetical protein MELLADRAFT_70412 [Melampsora larici-populina 98AG31]>gi|328863536|gb|EGG12635.1| hypothetical protein MELLADRAFT_70412 [Melampsora larici-populina 98AG31]	--	--	--	--	--	--	--	--	--	Q54RZ2	256	3.86928e-24	Protein YIPF6 homolog OS=Dictyostelium discoideum GN=yipf6 PE=3 SV=2	PF04893	Yip1 domain	--	--	--	--	GO:0016020	membrane	KOG2946	Uncharacterized conserved protein
GYJ|c10346_g1	4.14	0.95	5.24	6.23	1423		599362015	XP_007405259.1	755	4.96351e-94	0.7	hypothetical protein MELLADRAFT_102458 [Melampsora larici-populina 98AG31]>gi|328862523|gb|EGG11624.1| hypothetical protein MELLADRAFT_102458 [Melampsora larici-populina 98AG31]	--	--	--	--	--	--	--	--	--	O94314	313	8.45779e-31	Uncharacterized hydrolase C215.10 OS=Schizosaccharomyces pombe (strain 972 / ATCC 24843) GN=SPBC215.10 PE=3 SV=1	PF02358	Trehalose-phosphatase	GO:0005992	trehalose biosynthetic process	GO:0003824	catalytic activity	--	--	--	--
GYJ|c10347_g1	0.803333	2.41	0	0	974		750938720	KIJ96758.1	126	3.42482e-06	0.52	hypothetical protein K443DRAFT_10386 [Laccaria amethystina LaAM-08-1]	156209	M94671.1	951	0	Caenorhabditis elegans 32-kDa beta-galactoside-binding protein mRNA, complete cds	--	--	--	--	P36573	1467	0	32 kDa beta-galactoside-binding lectin OS=Caenorhabditis elegans GN=lec-1 PE=1 SV=1	PF02993//PF00337	Minor capsid protein VI//Galactoside-binding lectin	--	--	GO:0030246	carbohydrate binding	GO:0019028	viral capsid	KOG3587	Galectin, galactose-binding lectin
GYJ|c10348_g1	49.1633	4.38	58.31	84.8	592		--	--	--	--	--	--	--	--	--	--	--	--	--	--	--	--	--	--	--	PF07851//PF03071	TMPIT-like protein//GNT-I family	GO:0006486	protein glycosylation	GO:0008375	acetylglucosaminyltransferase activity	GO:0016021	integral component of membrane	--	--
GYJ|c10349_g1	22.0867	17.67	24.56	24.03	3477		599408427	XP_007413689.1	2813	0	0.87	hypothetical protein MELLADRAFT_44710 [Melampsora larici-populina 98AG31]>gi|328853760|gb|EGG02896.1| hypothetical protein MELLADRAFT_44710 [Melampsora larici-populina 98AG31]	--	--	--	--	--	K12659	ARG56	N-acetyl-gamma-glutamyl-phosphate reductase / acetylglutamate kinase	http://www.genome.jp/dbget-bin/www_bget?ko:K12659	Q01217	1628	0	Protein ARG5,6, mitochondrial OS=Saccharomyces cerevisiae (strain ATCC 204508 / S288c) GN=ARG5,6 PE=1 SV=1	PF01113//PF01118	Dihydrodipicolinate reductase, N-terminus//Semialdehyde dehydrogenase, NAD binding domain	GO:0000051//GO:0008652//GO:0006526//GO:0016310//GO:0055114//GO:0009085//GO:0009089	obsolete urea cycle intermediate metabolic process//cellular amino acid biosynthetic process//arginine biosynthetic process//phosphorylation//oxidation-reduction process//lysine biosynthetic process//lysine biosynthetic process via diaminopimelate	GO:0003942//GO:0008839//GO:0003991//GO:0051287//GO:0016620	N-acetyl-gamma-glutamyl-phosphate reductase activity//4-hydroxy-tetrahydrodipicolinate reductase//acetylglutamate kinase activity//NAD binding//oxidoreductase activity, acting on the aldehyde or oxo group of donors, NAD or NADP as acceptor	GO:0005739	mitochondrion	KOG2436	Acetylglutamate kinase/acetylglutamate synthase
GYJ|c1034_g1	1968.25	2563.55	1675.03	1666.16	465		--	--	--	--	--	--	--	--	--	--	--	--	--	--	--	--	--	--	--	--	--	--	--	--	--	--	--	--	--
GYJ|c10350_g1	10.1733	5.4	11.33	13.79	6589		403167378	XP_003889873.1	3400	0	0.65	hypothetical protein PGTG_21516 [Puccinia graminis f. sp. tritici CRL 75-36-700-3]>gi|375166985|gb|EHS63300.1| hypothetical protein PGTG_21516 [Puccinia graminis f. sp. tritici CRL 75-36-700-3]	--	--	--	--	--	K11233	SSK1	osomolarity two-component system, response regulator SSK1	http://www.genome.jp/dbget-bin/www_bget?ko:K11233	P87323	441	7.68046e-44	Response regulator mcs4 OS=Schizosaccharomyces pombe (strain 972 / ATCC 24843) GN=mcs4 PE=3 SV=1	PF05372//PF00072	Delta lysin family//Response regulator receiver domain	GO:0019836//GO:0000160//GO:0050794	hemolysis by symbiont of host erythrocytes//phosphorelay signal transduction system//regulation of cellular process	--	--	GO:0005576	extracellular region	KOG0519	Sensory transduction histidine kinase
GYJ|c10351_g1	10.51	8.17	11.1	12.26	3918	yes	403172498	XP_003331604.2	1256	2.64932e-154	0.58	hypothetical protein PGTG_13404 [Puccinia graminis f. sp. tritici CRL 75-36-700-3]>gi|375169878|gb|EFP87185.2| hypothetical protein PGTG_13404 [Puccinia graminis f. sp. tritici CRL 75-36-700-3]	--	--	--	--	--	--	--	--	--	--	--	--	--	PF01442	Apolipoprotein A1/A4/E domain	GO:0042157//GO:0006869	lipoprotein metabolic process//lipid transport	GO:0008289	lipid binding	GO:0005576	extracellular region	--	--
GYJ|c10352_g1	0.87	0.56	0	2.05	362		--	--	--	--	--	--	--	--	--	--	--	--	--	--	--	--	--	--	--	--	--	--	--	--	--	--	--	--	--
GYJ|c10353_g1	22.33	25.62	20.45	20.92	2408		403174411	XP_003333380.2	2204	0	0.93	hypothetical protein PGTG_15164 [Puccinia graminis f. sp. tritici CRL 75-36-700-3]>gi|375170965|gb|EFP88961.2| hypothetical protein PGTG_15164 [Puccinia graminis f. sp. tritici CRL 75-36-700-3]	--	--	--	--	--	K14565	NOP58	nucleolar protein 58	http://www.genome.jp/dbget-bin/www_bget?ko:K14565	Q4PBF2	1554	0	Nucleolar protein 58 OS=Ustilago maydis (strain 521 / FGSC 9021) GN=NOP58 PE=3 SV=1	--	--	--	--	--	--	--	--	KOG2572	Ribosome biogenesis protein - Nop58p/Nop5p
GYJ|c10354_g1	16.1433	11.07	18.16	19.2	1803		599374056	XP_007407487.1	901	2.12567e-114	0.83	hypothetical protein MELLADRAFT_115830 [Melampsora larici-populina 98AG31]>gi|328860020|gb|EGG09127.1| hypothetical protein MELLADRAFT_115830 [Melampsora larici-populina 98AG31]	--	--	--	--	--	--	--	--	--	--	--	--	--	--	--	--	--	--	--	--	--	--	--
GYJ|c10355_g1	0.946667	0.92	0.51	1.41	436		--	--	--	--	--	--	--	--	--	--	--	--	--	--	--	--	--	--	--	--	--	--	--	--	--	--	--	--	--
GYJ|c10356_g1	0	0	0	0	217		--	--	--	--	--	--	--	--	--	--	--	--	--	--	--	--	--	--	--	--	--	--	--	--	--	--	--	--	--
GYJ|c10357_g1	12.92	2.04	20.85	15.87	567		--	--	--	--	--	--	--	--	--	--	--	--	--	--	--	--	--	--	--	--	--	--	--	--	--	--	--	--	--
GYJ|c10358_g1	1.91667	5.75	0	0	377	yes	--	--	--	--	--	--	--	--	--	--	--	--	--	--	--	--	--	--	--	PF02535//PF06344	ZIP Zinc transporter//Parechovirus Genome-linked protein	GO:0030001//GO:0055085	metal ion transport//transmembrane transport	GO:0046873	metal ion transmembrane transporter activity	GO:0019015//GO:0016020	viral genome//membrane	--	--
GYJ|c10359_g1	1.66333	1.61	1.76	1.62	2163	yes	--	--	--	--	--	--	--	--	--	--	--	--	--	--	--	--	--	--	--	--	--	--	--	--	--	--	--	--	--
GYJ|c1035_g1	201.683	118.14	253.26	233.65	864		331241051	XP_003333175.1	177	5.73751e-14	0.81	cytochrome c oxidase subunit VIIc [Puccinia graminis f. sp. tritici CRL 75-36-700-3]>gi|309312165|gb|EFP88756.1| cytochrome c oxidase subunit VIIc [Puccinia graminis f. sp. tritici CRL 75-36-700-3]	--	--	--	--	--	--	--	--	--	--	--	--	--	PF02935	Cytochrome c oxidase subunit VIIc	GO:0006123//GO:0015992	mitochondrial electron transport, cytochrome c to oxygen//proton transport	GO:0004129	cytochrome-c oxidase activity	GO:0045277	respiratory chain complex IV	--	--
GYJ|c10361_g1	43.6367	44.34	45.94	40.63	2691		403180431	XP_003890882.1	1808	0	0.85	hypothetical protein PGTG_22788 [Puccinia graminis f. sp. tritici CRL 75-36-700-3]>gi|375167025|gb|EHS63310.1| hypothetical protein PGTG_22788 [Puccinia graminis f. sp. tritici CRL 75-36-700-3]	--	--	--	--	--	K17261	CAP1_2, SRV2	adenylyl cyclase-associated protein	http://www.genome.jp/dbget-bin/www_bget?ko:K17261	Q3SYV4	813	1.83301e-96	Adenylyl cyclase-associated protein 1 OS=Bos taurus GN=CAP1 PE=2 SV=3	PF08603//PF02122//PF01213	Adenylate cyclase associated (CAP) C terminal//Peptidase S39//Adenylate cyclase associated (CAP) N terminal	GO:0016032//GO:0007010//GO:0000902	viral process//cytoskeleton organization//cell morphogenesis	GO:0004252//GO:0003779	serine-type endopeptidase activity//actin binding	GO:0016021	integral component of membrane	KOG2675	Adenylate cyclase-associated protein (CAP/Srv2p)
GYJ|c10362_g1	151.353	123.19	170.17	160.7	1433		403177910	XP_003336350.2	557	1.21907e-63	0.93	hypothetical protein PGTG_17958 [Puccinia graminis f. sp. tritici CRL 75-36-700-3]>gi|375173258|gb|EFP91931.2| hypothetical protein PGTG_17958 [Puccinia graminis f. sp. tritici CRL 75-36-700-3]	--	--	--	--	--	--	--	--	--	P0AE42	136	7.29198e-09	UPF0057 membrane protein YqaE OS=Escherichia coli (strain K12) GN=yqaE PE=3 SV=1	PF01679	Proteolipid membrane potential modulator	--	--	--	--	GO:0016021	integral component of membrane	KOG1773	Stress responsive protein
GYJ|c10365_g1	0.77	0	0.26	2.05	430		639563701	KDN41333.1	407	1.99016e-48	0.79	UBC-like protein [Tilletiaria anomala UBC 951]	270139348	BT106300.1	251	5.37209e-127	Picea glauca clone GQ02906_O06 mRNA sequence	K10704	UBE2V	ubiquitin-conjugating enzyme E2 variant	http://www.genome.jp/dbget-bin/www_bget?ko:K10704	Q9SVD7	535	1.16346e-68	Ubiquitin-conjugating enzyme E2 variant 1D OS=Arabidopsis thaliana GN=UEV1D PE=1 SV=1	PF05743	UEV domain	GO:0015031//GO:0006464	protein transport//cellular protein modification process	--	--	--	--	KOG0896	Ubiquitin-conjugating enzyme E2
GYJ|c10366_g1	0.113333	0	0	0.34	541		--	--	--	--	--	--	--	--	--	--	--	--	--	--	--	--	--	--	--	--	--	--	--	--	--	--	--	--	--
GYJ|c10368_g1	15.89	14.58	14.63	18.46	2970		403168926	XP_003328492.2	328	1.39932e-29	0.91	hypothetical protein PGTG_10451 [Puccinia graminis f. sp. tritici CRL 75-36-700-3]>gi|375167725|gb|EFP84073.2| hypothetical protein PGTG_10451 [Puccinia graminis f. sp. tritici CRL 75-36-700-3]	--	--	--	--	--	--	--	--	--	--	--	--	--	PF00076	RNA recognition motif. (a.k.a. RRM, RBD, or RNP domain)	--	--	GO:0008270//GO:0000166//GO:0046872//GO:0003676	zinc ion binding//nucleotide binding//metal ion binding//nucleic acid binding	--	--	--	--
GYJ|c10369_g1	20.9567	3.98	25.59	33.3	1310		--	--	--	--	--	--	--	--	--	--	--	--	--	--	--	--	--	--	--	--	--	--	--	--	--	--	--	--	--
GYJ|c10370_g1	50.38	33.9	55.41	61.83	1880		331243163	XP_003334225.1	1686	0	0.9	hypothetical protein PGTG_15762 [Puccinia graminis f. sp. tritici CRL 75-36-700-3]>gi|309313215|gb|EFP89806.1| hypothetical protein PGTG_15762 [Puccinia graminis f. sp. tritici CRL 75-36-700-3]	--	--	--	--	--	--	--	--	--	Q1MTQ5	901	3.53079e-113	Meiotically up-regulated gene 89 protein OS=Schizosaccharomyces pombe (strain 972 / ATCC 24843) GN=mug89 PE=1 SV=1	PF03381//PF01563	LEM3 (ligand-effect modulator 3) family / CDC50 family//Alphavirus E3 glycoprotein	--	--	GO:0004252	serine-type endopeptidase activity	GO:0019028//GO:0055036//GO:0016020	viral capsid//virion membrane//membrane	KOG2952	Cell cycle control protein
GYJ|c10371_g1	220.297	263.52	184.71	212.66	2068		403161936	XP_003322230.2	1267	1.87298e-165	0.76	hypothetical protein PGTG_03767 [Puccinia graminis f. sp. tritici CRL 75-36-700-3]>gi|375171991|gb|EFP77811.2| hypothetical protein PGTG_03767 [Puccinia graminis f. sp. tritici CRL 75-36-700-3]	--	--	--	--	--	--	--	--	--	B9JZ89	144	2.72996e-08	Chaperone protein DnaJ OS=Agrobacterium vitis (strain S4 / ATCC BAA-846) GN=dnaJ PE=3 SV=1	PF07690	Major Facilitator Superfamily	GO:0055085	transmembrane transport	GO:0005515	protein binding	GO:0016021	integral component of membrane	KOG0714	Molecular chaperone (DnaJ superfamily)
GYJ|c10372_g1	21.18	20.95	24.71	17.88	1552		403172978	XP_003332086.2	537	1.61426e-90	0.77	YggS family pyridoxal phosphate enzyme [Puccinia graminis f. sp. tritici CRL 75-36-700-3]>gi|375170078|gb|EFP87667.2| YggS family pyridoxal phosphate enzyme [Puccinia graminis f. sp. tritici CRL 75-36-700-3]	--	--	--	--	--	K06997	yggS, PROSC	PLP dependent protein	http://www.genome.jp/dbget-bin/www_bget?ko:K06997	Q9P6Q1	222	2.07391e-37	UPF0001 protein C644.09 OS=Schizosaccharomyces pombe (strain 972 / ATCC 24843) GN=SPAC644.09 PE=3 SV=1	--	--	--	--	--	--	--	--	KOG3157	Proline synthetase co-transcribed protein
GYJ|c10373_g1	157.283	137.08	190.17	144.6	866		331229848	XP_003327589.1	290	7.96482e-30	0.85	hypothetical protein PGTG_09123 [Puccinia graminis f. sp. tritici CRL 75-36-700-3]>gi|309306579|gb|EFP83170.1| hypothetical protein PGTG_09123 [Puccinia graminis f. sp. tritici CRL 75-36-700-3]	--	--	--	--	--	--	--	--	--	--	--	--	--	--	--	--	--	--	--	--	--	--	--
GYJ|c10374_g1	5.21	8.48	3.26	3.89	462		528295619	CCU77795.1	496	4.89334e-58	0.69	7-dehydrosterol-delta 7-reductase [Blumeria graminis f. sp. hordei DH14]	--	--	--	--	--	K00213	DHCR7	7-dehydrocholesterol reductase	http://www.genome.jp/dbget-bin/www_bget?ko:K00213	Q7ZXH1	442	5.96748e-51	7-dehydrocholesterol reductase OS=Xenopus laevis GN=dhcr7 PE=2 SV=1	PF01222//PF02544	Ergosterol biosynthesis ERG4/ERG24 family//3-oxo-5-alpha-steroid 4-dehydrogenase	GO:0006629	lipid metabolic process	GO:0016627	oxidoreductase activity, acting on the CH-CH group of donors	GO:0016021//GO:0005737//GO:0016020	integral component of membrane//cytoplasm//membrane	KOG1435	Sterol reductase/lamin B receptor
GYJ|c10375_g1	82.8933	64.48	88.42	95.78	1865	yes	599416849	XP_007415367.1	938	2.18217e-118	0.72	hypothetical protein MELLADRAFT_73006 [Melampsora larici-populina 98AG31]>gi|328852118|gb|EGG01266.1| hypothetical protein MELLADRAFT_73006 [Melampsora larici-populina 98AG31]	--	--	--	--	--	K14407	CSTF2, RNA15	cleavage stimulation factor subunit 2	http://www.genome.jp/dbget-bin/www_bget?ko:K14407	Q8BIQ5	348	1.83793e-33	Cleavage stimulation factor subunit 2 OS=Mus musculus GN=Cstf2 PE=1 SV=2	PF00076//PF14304	RNA recognition motif. (a.k.a. RRM, RBD, or RNP domain)//Transcription termination and cleavage factor C-terminal	GO:0031124	mRNA 3'-end processing	GO:0097159//GO:1901363//GO:0003676	organic cyclic compound binding//heterocyclic compound binding//nucleic acid binding	--	--	KOG0108	mRNA cleavage and polyadenylation factor I complex, subunit RNA15
GYJ|c10376_g1	56.08	23.76	74.61	69.87	1659		403175765	XP_003334525.2	1055	3.35844e-137	0.71	hypothetical protein PGTG_15954 [Puccinia graminis f. sp. tritici CRL 75-36-700-3]>gi|375171745|gb|EFP90106.2| hypothetical protein PGTG_15954 [Puccinia graminis f. sp. tritici CRL 75-36-700-3]	--	--	--	--	--	--	--	--	--	Q8K274	402	1.74466e-42	Ketosamine-3-kinase OS=Mus musculus GN=Fn3krp PE=2 SV=2	--	--	--	--	--	--	--	--	KOG3021	Predicted kinase
GYJ|c10377_g1	18.57	15.01	25.47	15.23	958		599420453	XP_007416361.1	257	2.10127e-24	0.67	hypothetical protein MELLADRAFT_93330 [Melampsora larici-populina 98AG31]>gi|328851185|gb|EGG00342.1| hypothetical protein MELLADRAFT_93330 [Melampsora larici-populina 98AG31]	--	--	--	--	--	--	--	--	--	--	--	--	--	PF01920//PF02601	Prefoldin subunit//Exonuclease VII, large subunit	GO:0006457//GO:0006308	protein folding//DNA catabolic process	GO:0008855//GO:0051082	exodeoxyribonuclease VII activity//unfolded protein binding	GO:0009318//GO:0016272	exodeoxyribonuclease VII complex//prefoldin complex	KOG1760	Molecular chaperone Prefoldin, subunit 4
GYJ|c10378_g1	1.83	0	3.38	2.11	359		--	--	--	--	--	--	--	--	--	--	--	--	--	--	--	--	--	--	--	--	--	--	--	--	--	--	--	--	--
GYJ|c10379_g1	22.68	23.47	23.24	21.33	2473		403168458	XP_003889723.1	1619	0	0.76	hypothetical protein PGTG_21570 [Puccinia graminis f. sp. tritici CRL 75-36-700-3]>gi|375167509|gb|EHS63438.1| hypothetical protein PGTG_21570 [Puccinia graminis f. sp. tritici CRL 75-36-700-3]	--	--	--	--	--	--	--	--	--	--	--	--	--	--	--	--	--	--	--	--	--	--	--
GYJ|c1037_g1	0.73	0	0.83	1.36	374		--	--	--	--	--	--	--	--	--	--	--	--	--	--	--	--	--	--	--	--	--	--	--	--	--	--	--	--	--
GYJ|c10380_g1	30.63	38.85	28.62	24.42	1413		403162555	XP_003322750.2	1227	2.20744e-163	0.85	hypothetical protein PGTG_04287 [Puccinia graminis f. sp. tritici CRL 75-36-700-3]>gi|375172987|gb|EFP78331.2| hypothetical protein PGTG_04287 [Puccinia graminis f. sp. tritici CRL 75-36-700-3]	--	--	--	--	--	--	--	--	--	P0CM36	539	3.21263e-62	Autophagy protein 5 OS=Cryptococcus neoformans var. neoformans serotype D (strain JEC21 / ATCC MYA-565) GN=ATG5 PE=3 SV=1	PF04106	Autophagy protein Apg5	GO:0006914	autophagy	--	--	GO:0005737	cytoplasm	KOG2976	Protein involved in autophagy and nutrient starvation
GYJ|c10383_g1	0.256667	0.28	0.23	0.26	452		--	--	--	--	--	--	--	--	--	--	--	--	--	--	--	--	--	--	--	--	--	--	--	--	--	--	--	--	--
GYJ|c10383_g2	0.41	0	1.23	0	339		--	--	--	--	--	--	--	--	--	--	--	--	--	--	--	--	--	--	--	--	--	--	--	--	--	--	--	--	--
GYJ|c10384_g1	0	0	0	0	229		--	--	--	--	--	--	--	--	--	--	--	--	--	--	--	--	--	--	--	--	--	--	--	--	--	--	--	--	--
GYJ|c10386_g1	6.43333	0	12.92	6.38	237		--	--	--	--	--	--	--	--	--	--	--	--	--	--	--	--	--	--	--	--	--	--	--	--	--	--	--	--	--
GYJ|c10387_g1	0	0	0	0	239		--	--	--	--	--	--	--	--	--	--	--	--	--	--	--	--	--	--	--	--	--	--	--	--	--	--	--	--	--
GYJ|c10388_g1	12.29	3.64	16.77	16.46	438		--	--	--	--	--	--	--	--	--	--	--	--	--	--	--	--	--	--	--	--	--	--	--	--	--	--	--	--	--
GYJ|c10389_g1	55.0333	38.42	66.88	59.8	1769		331246186	XP_003335727.1	1881	0	0.9	isovaleryl-CoA dehydrogenase [Puccinia graminis f. sp. tritici CRL 75-36-700-3]>gi|309314717|gb|EFP91308.1| isovaleryl-CoA dehydrogenase [Puccinia graminis f. sp. tritici CRL 75-36-700-3]	736246707	XM_010788399.1	56	5.88887e-18	PREDICTED: Notothenia coriiceps isovaleryl-CoA dehydrogenase (ivd), mRNA	K00253	IVD, ivd	isovaleryl-CoA dehydrogenase	http://www.genome.jp/dbget-bin/www_bget?ko:K00253	P12007	1284	8.11142e-171	Isovaleryl-CoA dehydrogenase, mitochondrial OS=Rattus norvegicus GN=Ivd PE=1 SV=2	PF00441//PF02771//PF02770	Acyl-CoA dehydrogenase, C-terminal domain//Acyl-CoA dehydrogenase, N-terminal domain//Acyl-CoA dehydrogenase, middle domain	GO:0008152//GO:0055114//GO:0006118	metabolic process//oxidation-reduction process//obsolete electron transport	GO:0003995//GO:0050660//GO:0016627	acyl-CoA dehydrogenase activity//flavin adenine dinucleotide binding//oxidoreductase activity, acting on the CH-CH group of donors	--	--	KOG0141	Isovaleryl-CoA dehydrogenase
GYJ|c10390_g1	9.35333	10.04	9.21	8.81	2128		403172998	XP_003332105.2	1463	0	0.81	hypothetical protein PGTG_13472 [Puccinia graminis f. sp. tritici CRL 75-36-700-3]>gi|375170086|gb|EFP87686.2| hypothetical protein PGTG_13472 [Puccinia graminis f. sp. tritici CRL 75-36-700-3]	--	--	--	--	--	--	--	--	--	Q68FJ6	274	1.62856e-24	p21-activated protein kinase-interacting protein 1-like OS=Xenopus laevis GN=pak1ip1 PE=2 SV=1	PF00400	WD domain, G-beta repeat	--	--	GO:0005515	protein binding	--	--	KOG0294	WD40 repeat-containing protein
GYJ|c10392_g1	1.44	0	1.01	3.31	355		--	--	--	--	--	--	--	--	--	--	--	--	--	--	--	--	--	--	--	--	--	--	--	--	--	--	--	--	--
GYJ|c10393_g1	8.57333	7.07	8.57	10.08	2318		403175349	XP_003334189.2	2273	0	0.9	hypothetical protein PGTG_15426 [Puccinia graminis f. sp. tritici CRL 75-36-700-3]>gi|375171564|gb|EFP89770.2| hypothetical protein PGTG_15426 [Puccinia graminis f. sp. tritici CRL 75-36-700-3]	403175348	XM_003334141.2	536	0	Puccinia graminis f. sp. tritici CRL 75-36-700-3 hypothetical protein (PGTG_15426), mRNA	K10598	PPIL2, CYC4, CHP60	peptidyl-prolyl cis-trans isomerase-like 2	http://www.genome.jp/dbget-bin/www_bget?ko:K10598	P0CP90	1190	4.66908e-152	Peptidyl-prolyl cis-trans isomerase-like 2 OS=Cryptococcus neoformans var. neoformans serotype D (strain JEC21 / ATCC MYA-565) GN=CYP8 PE=3 SV=1	PF04564//PF00160//PF02547	U-box domain//Cyclophilin type peptidyl-prolyl cis-trans isomerase/CLD//Queuosine biosynthesis protein	GO:0016567//GO:0008616//GO:0000413//GO:0006457	protein ubiquitination//queuosine biosynthetic process//protein peptidyl-prolyl isomerization//protein folding	GO:0003755//GO:0004842//GO:0016740//GO:0016853	peptidyl-prolyl cis-trans isomerase activity//ubiquitin-protein transferase activity//transferase activity//isomerase activity	GO:0000151	ubiquitin ligase complex	KOG0883	Cyclophilin type, U box-containing peptidyl-prolyl cis-trans isomerase
GYJ|c10394_g1	41.3467	40.42	41.5	42.12	2788		403173037	XP_003332141.2	1930	0	0.76	hypothetical protein PGTG_13508 [Puccinia graminis f. sp. tritici CRL 75-36-700-3]>gi|375170100|gb|EFP87722.2| hypothetical protein PGTG_13508 [Puccinia graminis f. sp. tritici CRL 75-36-700-3]	--	--	--	--	--	--	--	--	--	Q8RWT8	609	2.9508e-67	Serine--tRNA ligase, chloroplastic/mitochondrial OS=Arabidopsis thaliana GN=OVA7 PE=2 SV=1	PF14620//PF00587	YpeB sporulation//tRNA synthetase class II core domain (G, H, P, S and T)	GO:0006418//GO:0009847	tRNA aminoacylation for protein translation//spore germination	GO:0000166//GO:0005524//GO:0004812	nucleotide binding//ATP binding//aminoacyl-tRNA ligase activity	--	--	KOG2509	Seryl-tRNA synthetase
GYJ|c10395_g1	0	0	0	0	241		--	--	--	--	--	--	--	--	--	--	--	--	--	--	--	--	--	--	--	--	--	--	--	--	--	--	--	--	--
GYJ|c10396_g1	0	0	0	0	270		--	--	--	--	--	--	--	--	--	--	--	--	--	--	--	--	--	--	--	--	--	--	--	--	--	--	--	--	--
GYJ|c10397_g1	18.1267	19.82	16.32	18.24	1208		--	--	--	--	--	--	--	--	--	--	--	--	--	--	--	--	--	--	--	--	--	--	--	--	--	--	--	--	--
GYJ|c10398_g1	58.3	65.51	54.31	55.08	1789		403176631	XP_003335277.2	860	3.77431e-109	0.83	peptide-methionine (S)-S-oxide reductase [Puccinia graminis f. sp. tritici CRL 75-36-700-3]>gi|375172333|gb|EFP90858.2| peptide-methionine (S)-S-oxide reductase [Puccinia graminis f. sp. tritici CRL 75-36-700-3]	--	--	--	--	--	K07304	msrA	peptide-methionine (S)-S-oxide reductase	http://www.genome.jp/dbget-bin/www_bget?ko:K07304	Q09859	461	3.51247e-52	Probable peptide methionine sulfoxide reductase OS=Schizosaccharomyces pombe (strain 972 / ATCC 24843) GN=mxr1 PE=3 SV=2	PF01625//PF03852	Peptide methionine sulfoxide reductase//DNA mismatch endonuclease Vsr	GO:0006298//GO:0006464//GO:0055114	mismatch repair//cellular protein modification process//oxidation-reduction process	GO:0008113//GO:0004519	peptide-methionine (S)-S-oxide reductase activity//endonuclease activity	--	--	KOG1635	Peptide methionine sulfoxide reductase
GYJ|c10399_g1	73.1633	75.22	72.1	72.17	2593		403164700	XP_003324768.2	1526	0	0.77	hypothetical protein PGTG_06305 [Puccinia graminis f. sp. tritici CRL 75-36-700-3]>gi|375165276|gb|EFP80349.2| hypothetical protein PGTG_06305 [Puccinia graminis f. sp. tritici CRL 75-36-700-3]	--	--	--	--	--	K17900	ATG15, AUT5	lipase ATG15	http://www.genome.jp/dbget-bin/www_bget?ko:K17900	P0CO61	828	2.35994e-98	Putative lipase ATG15 OS=Cryptococcus neoformans var. neoformans serotype D (strain B-3501A) GN=ATG15 PE=3 SV=1	PF02096//PF01764	60Kd inner membrane protein//Lipase (class 3)	GO:0006629//GO:0051205	lipid metabolic process//protein insertion into membrane	GO:0016787	hydrolase activity	GO:0016021	integral component of membrane	KOG4540	Putative lipase essential for disintegration of autophagic bodies inside the vacuole
GYJ|c103_g1	2.18667	0	0	6.56	258		--	--	--	--	--	--	--	--	--	--	--	--	--	--	--	--	--	--	--	--	--	--	--	--	--	--	--	--	--
GYJ|c10400_g1	96.12	80.11	114.84	93.41	1406		331218354	XP_003321855.1	1154	3.02045e-154	0.91	electron transfer flavoprotein beta subunit [Puccinia graminis f. sp. tritici CRL 75-36-700-3]>gi|309300845|gb|EFP77436.1| electron transfer flavoprotein beta subunit [Puccinia graminis f. sp. tritici CRL 75-36-700-3]	--	--	--	--	--	K03521	fixA, etfB	electron transfer flavoprotein beta subunit	http://www.genome.jp/dbget-bin/www_bget?ko:K03521	Q9DCW4	628	1.71411e-76	Electron transfer flavoprotein subunit beta OS=Mus musculus GN=Etfb PE=1 SV=3	--	--	GO:0006118	obsolete electron transport	GO:0009055	electron carrier activity	GO:0005739	mitochondrion	KOG3180	Electron transfer flavoprotein, beta subunit
GYJ|c10401_g1	21.9733	21.69	25.56	18.67	1756		403158039	XP_003307384.2	625	1.73236e-74	0.85	hypothetical protein PGTG_00334 [Puccinia graminis f. sp. tritici CRL 75-36-700-3]>gi|375163653|gb|EFP74378.2| hypothetical protein PGTG_00334 [Puccinia graminis f. sp. tritici CRL 75-36-700-3]	--	--	--	--	--	K03357	APC10, DOC1	anaphase-promoting complex subunit 10	http://www.genome.jp/dbget-bin/www_bget?ko:K03357	Q8K2H6	366	8.21253e-39	Anaphase-promoting complex subunit 10 OS=Mus musculus GN=Anapc10 PE=1 SV=1	PF05902	4.1 protein C-terminal domain (CTD)	--	--	GO:0005198//GO:0003779	structural molecule activity//actin binding	GO:0005856	cytoskeleton	KOG3437	Anaphase-promoting complex (APC), subunit 10
GYJ|c10402_g1	36.5967	34	34.73	41.06	2398		403174391	XP_003333368.2	535	2.29352e-55	0.53	hypothetical protein PGTG_15152 [Puccinia graminis f. sp. tritici CRL 75-36-700-3]>gi|375170955|gb|EFP88949.2| hypothetical protein PGTG_15152 [Puccinia graminis f. sp. tritici CRL 75-36-700-3]	--	--	--	--	--	--	--	--	--	--	--	--	--	PF00097//PF12109//PF14634//PF13639	Zinc finger, C3HC4 type (RING finger)//CXCR4 Chemokine receptor N terminal//zinc-RING finger domain//Ring finger domain	--	--	GO:0005515//GO:0008270//GO:0046872//GO:0019955	protein binding//zinc ion binding//metal ion binding//cytokine binding	--	--	--	--
GYJ|c10405_g1	0.923333	1.18	0.99	0.6	1112	yes	--	--	--	--	--	--	--	--	--	--	--	--	--	--	--	--	--	--	--	--	--	--	--	--	--	--	--	--	--
GYJ|c10406_g1	17.38	19.37	16.17	16.6	1976		599416112	XP_007415162.1	780	6.93106e-126	0.75	hypothetical protein MELLADRAFT_117771 [Melampsora larici-populina 98AG31]>gi|328852425|gb|EGG01571.1| hypothetical protein MELLADRAFT_117771 [Melampsora larici-populina 98AG31]	--	--	--	--	--	K14819	DUSP12, YVH1	dual specificity phosphatase 12	http://www.genome.jp/dbget-bin/www_bget?ko:K14819	Q9JIM4	218	1.18814e-17	Dual specificity protein phosphatase 12 OS=Rattus norvegicus GN=Dusp12 PE=2 SV=1	PF00782//PF00102	Dual specificity phosphatase, catalytic domain//Protein-tyrosine phosphatase	GO:0016311//GO:0006570//GO:0006470	dephosphorylation//tyrosine metabolic process//protein dephosphorylation	GO:0004725//GO:0008138//GO:0016791	protein tyrosine phosphatase activity//protein tyrosine/serine/threonine phosphatase activity//phosphatase activity	--	--	KOG1716	Dual specificity phosphatase
GYJ|c10407_g1	0.866667	0.69	0	1.91	343		--	--	--	--	--	--	--	--	--	--	--	--	--	--	--	--	--	--	--	--	--	--	--	--	--	--	--	--	--
GYJ|c10408_g1	32.3633	33.65	32.23	31.21	941		331250171	XP_003337697.1	662	2.59879e-83	0.86	hypothetical protein PGTG_19325 [Puccinia graminis f. sp. tritici CRL 75-36-700-3]>gi|309316687|gb|EFP93278.1| hypothetical protein PGTG_19325 [Puccinia graminis f. sp. tritici CRL 75-36-700-3]	--	--	--	--	--	K02952	RP-S13, rpsM	small subunit ribosomal protein S13	http://www.genome.jp/dbget-bin/www_bget?ko:K02952	O59772	218	5.84973e-20	37S ribosomal protein subunit sws2, mitochondrial OS=Schizosaccharomyces pombe (strain 972 / ATCC 24843) GN=sws2 PE=3 SV=1	PF00416	Ribosomal protein S13/S18	GO:0006412//GO:0042254	translation//ribosome biogenesis	GO:0003735//GO:0003723	structural constituent of ribosome//RNA binding	GO:0005622//GO:0005840	intracellular//ribosome	KOG3311	Ribosomal protein S18
GYJ|c10409_g1	15.1033	11.8	18.69	14.82	1317		599406012	XP_007413276.1	227	3.3854e-19	0.5	hypothetical protein MELLADRAFT_109316 [Melampsora larici-populina 98AG31]>gi|328854349|gb|EGG03482.1| hypothetical protein MELLADRAFT_109316 [Melampsora larici-populina 98AG31]	--	--	--	--	--	--	--	--	--	--	--	--	--	--	--	--	--	--	--	--	--	--	--
GYJ|c10411_g1	4.51	1.94	6.34	5.25	885		--	--	--	--	--	--	--	--	--	--	--	--	--	--	--	--	--	--	--	--	--	--	--	--	--	--	--	--	--
GYJ|c10412_g1	33.6533	47.41	26.44	27.11	2564		331242462	XP_003333877.1	2331	0	0.71	adenosinetriphosphatase [Puccinia graminis f. sp. tritici CRL 75-36-700-3]>gi|309312867|gb|EFP89458.1| adenosinetriphosphatase [Puccinia graminis f. sp. tritici CRL 75-36-700-3]	145239088	XM_001392154.1	93	2.32137e-38	Aspergillus niger CBS 513.88 hypothetical protein, mRNA	K14571	RIX7, NVL	ribosome biogenesis ATPase	http://www.genome.jp/dbget-bin/www_bget?ko:K14571	O14325	1602	0	Uncharacterized AAA domain-containing protein C16E9.10c OS=Schizosaccharomyces pombe (strain 972 / ATCC 24843) GN=SPBC16E9.10c PE=1 SV=1	PF06414//PF06068//PF00004//PF02562//PF00006//PF01443//PF00931//PF01057//PF06495//PF07726//PF02367//PF14532//PF00910//PF00005//PF00158//PF15754//PF07728//PF07724//PF05496//PF05887//PF00937//PF01695//PF03266//PF02224	Zeta toxin//TIP49 C-terminus//ATPase family associated with various cellular activities (AAA)//PhoH-like protein//ATP synthase alpha/beta family, nucleotide-binding domain//Viral (Superfamily 1) RNA helicase//NB-ARC domain//Parvovirus non-structural protein NS1//Fruit fly transformer protein//ATPase family associated with various cellular activities (AAA)//Threonylcarbamoyl adenosine biosynthesis…	GO:0006206//GO:0002949//GO:0006310//GO:0006281//GO:0007340//GO:0046660//GO:0006355//GO:0006139//GO:0006397//GO:0019079//GO:0007342	pyrimidine nucleobase metabolic process//tRNA threonylcarbamoyladenosine modification//DNA recombination//DNA repair//acrosome reaction//female sex differentiation//regulation of transcription, DNA-templated//nucleobase-containing compound metabolic process//mRNA processing//viral genome replication//fusion of sperm to egg plasma membrane	GO:0098519//GO:0009378//GO:0003724//GO:0043531//GO:0003678//GO:0008134//GO:0005524//GO:0016301//GO:0003723//GO:0004127//GO:0017111//GO:0016887	nucleotide phosphatase activity, acting on free nucleotides//four-way junction helicase activity//RNA helicase activity//ADP binding//DNA helicase activity//transcription factor binding//ATP binding//kinase activity//RNA binding//cytidylate kinase activity//nucleoside-triphosphatase activity//ATPase activity	GO:0016020//GO:0005657//GO:0005667//GO:0005634//GO:0001669//GO:0009379//GO:0019013	membrane//replication fork//transcription factor complex//nucleus//acrosomal vesicle//Holliday junction helicase complex//viral nucleocapsid	KOG0733	Nuclear AAA ATPase (VCP subfamily)
GYJ|c10413_g1	16.2133	12.16	18.53	17.95	3215	yes	403173343	XP_003889254.1	2883	0	0.81	hypothetical protein PGTG_22032 [Puccinia graminis f. sp. tritici CRL 75-36-700-3]>gi|375170235|gb|EHS64075.1| hypothetical protein PGTG_22032 [Puccinia graminis f. sp. tritici CRL 75-36-700-3]	--	--	--	--	--	--	--	--	--	--	--	--	--	PF05829	Adenovirus late L2 mu core protein (Protein X)	--	--	GO:0003677	DNA binding	GO:0019013	viral nucleocapsid	--	--
GYJ|c10414_g1	0.746667	0.05	1.41	0.78	2189		634350268	KDE05536.1	714	3.81093e-83	0.54	hypothetical protein MVLG_04127 [Microbotryum violaceum p1A1 Lamole]	--	--	--	--	--	K01053	E3.1.1.17, gnl, RGN	gluconolactonase	http://www.genome.jp/dbget-bin/www_bget?ko:K01053	Q01578	154	1.70284e-09	Gluconolactonase OS=Zymomonas mobilis subsp. mobilis (strain ATCC 31821 / ZM4 / CP4) GN=gnl PE=1 SV=2	--	--	--	--	--	--	--	--	--	--
GYJ|c10415_g1	21.1933	62.26	0.57	0.75	2080	yes	331224545	XP_003324944.1	1219	3.85793e-158	0.7	hypothetical protein PGTG_06481 [Puccinia graminis f. sp. tritici CRL 75-36-700-3]>gi|309303934|gb|EFP80525.1| hypothetical protein PGTG_06481 [Puccinia graminis f. sp. tritici CRL 75-36-700-3]	--	--	--	--	--	--	--	--	--	Q5UNT8	148	4.23726e-09	Putative SET domain-containing protein L678 OS=Acanthamoeba polyphaga mimivirus GN=MIMI_L678 PE=3 SV=1	PF00856	SET domain	--	--	GO:0005515	protein binding	--	--	KOG2084	Predicted histone tail methylase containing SET domain
GYJ|c10416_g1	28.5433	38.3	23.32	24.01	1246		331216968	XP_003321163.1	553	1.86539e-68	0.92	hypothetical protein PGTG_02205 [Puccinia graminis f. sp. tritici CRL 75-36-700-3]>gi|309300153|gb|EFP76744.1| hypothetical protein PGTG_02205 [Puccinia graminis f. sp. tritici CRL 75-36-700-3]	--	--	--	--	--	K03133	TAF9B, TAF9	transcription initiation factor TFIID subunit 9B	http://www.genome.jp/dbget-bin/www_bget?ko:K03133	Q09869	179	8.13714e-15	Transcription initiation factor TFIID subunit 9 OS=Schizosaccharomyces pombe (strain 972 / ATCC 24843) GN=taf9 PE=1 SV=1	PF02291	Transcription initiation factor IID, 31kD subunit	GO:0006352	DNA-templated transcription, initiation	GO:0046982	protein heterodimerization activity	--	--	KOG3334	Transcription initiation factor TFIID, subunit TAF9 (also component of histone acetyltransferase SAGA)
GYJ|c10417_g1	1.99	0	0.8	5.17	321		119196291	XP_001248749.1	127	5.35129e-07	0.51	dimeric dihydrodiol dehydrogenase [Coccidioides immitis RS]>gi|767014261|gb|EAS37166.3| dimeric dihydrodiol dehydrogenase [Coccidioides immitis RS]>gi|859417271|gb|KMP10113.1| oxidoreductase [Coccidioides immitis RMSCC 2394]>gi|875286407|gb|KMU80082.1| oxidoreductase domain containing protein [Coccidioides immitis RMSCC 3703]>gi|875641166|gb|KMU86625.1| oxidoreductase [Coccidioides immitis H538.4]	--	--	--	--	--	--	--	--	--	Q9SZ83	199	5.46479e-18	Uncharacterized oxidoreductase At4g09670 OS=Arabidopsis thaliana GN=At4g09670 PE=1 SV=1	PF08027//PF01408	Albumin I chain b//Oxidoreductase family, NAD-binding Rossmann fold	GO:0009405	pathogenesis	GO:0016491//GO:0045735	oxidoreductase activity//nutrient reservoir activity	--	--	KOG2741	Dimeric dihydrodiol dehydrogenase
GYJ|c10418_g1	150.997	77.53	200.28	175.18	1470	yes	331233853	XP_003329587.1	762	1.12911e-96	1	calmodulin [Puccinia graminis f. sp. tritici CRL 75-36-700-3]>gi|291246022|gb|ADD85140.1| calmodulin [Triticum aestivum]>gi|309308577|gb|EFP85168.1| calmodulin [Puccinia graminis f. sp. tritici CRL 75-36-700-3]	697174133	XM_009597713.1	170	2.06816e-81	PREDICTED: Nicotiana tomentosiformis calmodulin-7 (LOC104092183), mRNA	K02183	CALM	calmodulin	http://www.genome.jp/dbget-bin/www_bget?ko:K02183	O94739	722	1.14302e-91	Calmodulin OS=Pleurotus ostreatus GN=CMD1 PE=2 SV=3	PF10591//PF00036//PF03874//PF13405//PF07499//PF12763//PF13499//PF13202//PF02563//PF13833	Secreted protein acidic and rich in cysteine Ca binding region//EF hand//RNA polymerase Rpb4//EF-hand domain//RuvA, C-terminal domain//Cytoskeletal-regulatory complex EF hand//EF-hand domain pair//EF hand//Polysaccharide biosynthesis/export protein//EF-hand domain pair	GO:0006281//GO:0015774//GO:0006206//GO:0006310//GO:0006351//GO:0007165//GO:0006144	DNA repair//polysaccharide transport//pyrimidine nucleobase metabolic process//DNA recombination//transcription, DNA-templated//signal transduction//purine nucleobase metabolic process	GO:0015159//GO:0005509//GO:0005515//GO:0009378//GO:0003899//GO:0005524	polysaccharide transmembrane transporter activity//calcium ion binding//protein binding//four-way junction helicase activity//DNA-directed RNA polymerase activity//ATP binding	GO:0005657//GO:0016020//GO:0005578//GO:0009379//GO:0005730	replication fork//membrane//proteinaceous extracellular matrix//Holliday junction helicase complex//nucleolus	KOG0027	Calmodulin and related proteins (EF-Hand superfamily)
GYJ|c10419_g1	14.4533	19.8	12.37	11.19	1590		331230666	XP_003327997.1	797	4.78701e-99	0.64	hypothetical protein PGTG_09291 [Puccinia graminis f. sp. tritici CRL 75-36-700-3]>gi|309306987|gb|EFP83578.1| hypothetical protein PGTG_09291 [Puccinia graminis f. sp. tritici CRL 75-36-700-3]	--	--	--	--	--	--	--	--	--	--	--	--	--	--	--	--	--	--	--	--	--	--	--
GYJ|c10421_g1	13.02	14.51	12.3	12.25	3149		403173584	XP_003889217.1	1448	0	0.62	hypothetical protein PGTG_22082 [Puccinia graminis f. sp. tritici CRL 75-36-700-3]>gi|375170610|gb|EHS64172.1| hypothetical protein PGTG_22082 [Puccinia graminis f. sp. tritici CRL 75-36-700-3]	--	--	--	--	--	--	--	--	--	--	--	--	--	PF00868//PF00400	Transglutaminase family//WD domain, G-beta repeat	GO:0018149	peptide cross-linking	GO:0005515	protein binding	--	--	--	--
GYJ|c10422_g1	0	0	0	0	220		--	--	--	--	--	--	--	--	--	--	--	--	--	--	--	--	--	--	--	--	--	--	--	--	--	--	--	--	--
GYJ|c10423_g1	50.97	32.09	63.3	57.52	1139		331212215	XP_003307377.1	503	1.05271e-59	0.98	hypothetical protein PGTG_00327 [Puccinia graminis f. sp. tritici CRL 75-36-700-3]>gi|309297780|gb|EFP74371.1| hypothetical protein PGTG_00327 [Puccinia graminis f. sp. tritici CRL 75-36-700-3]	--	--	--	--	--	K12833	SF3B14	pre-mRNA branch site protein p14	http://www.genome.jp/dbget-bin/www_bget?ko:K12833	Q9VRV7	308	2.51214e-32	Splicing factor 3B subunit 6-like protein OS=Drosophila melanogaster GN=CG13298 PE=1 SV=1	PF00076	RNA recognition motif. (a.k.a. RRM, RBD, or RNP domain)	--	--	GO:0003676//GO:0000166	nucleic acid binding//nucleotide binding	--	--	KOG0114	Predicted RNA-binding protein (RRM superfamily)
GYJ|c10424_g1	1.64667	0.39	2.04	2.51	659		--	--	--	--	--	--	--	--	--	--	--	--	--	--	--	--	--	--	--	--	--	--	--	--	--	--	--	--	--
GYJ|c10426_g1	33.7233	25.67	34.74	40.76	1677		--	--	--	--	--	--	--	--	--	--	--	--	--	--	--	--	--	--	--	--	--	--	--	--	--	--	--	--	--
GYJ|c10427_g1	2.84667	8.54	0	0	1233		528890593	EPZ31166.1	1413	0	0.84	60S ribosomal protein L3 [Rozella allomycis CSF55]	1181130	Z69336.1	1226	0	C.elegans mRNA for ribosomal protein L3	K02925	RP-L3e, RPL3	large subunit ribosomal protein L3e	http://www.genome.jp/dbget-bin/www_bget?ko:K02925	P50880	2056	0	60S ribosomal protein L3 OS=Caenorhabditis elegans GN=rpl-3 PE=2 SV=1	PF00297	Ribosomal protein L3	GO:0042254//GO:0006412	ribosome biogenesis//translation	GO:0003735	structural constituent of ribosome	GO:0005840//GO:0005622	ribosome//intracellular	KOG0746	60S ribosomal protein L3 and related proteins
GYJ|c10428_g1	17.7567	13.44	20.22	19.61	2725		403163009	XP_003323147.2	2698	0	0.74	hypothetical protein PGTG_04684 [Puccinia graminis f. sp. tritici CRL 75-36-700-3]>gi|375163872|gb|EFP78728.2| hypothetical protein PGTG_04684 [Puccinia graminis f. sp. tritici CRL 75-36-700-3]	--	--	--	--	--	K14018	PLAA, DOA1, UFD3	phospholipase A-2-activating protein	http://www.genome.jp/dbget-bin/www_bget?ko:K14018	P27612	924	1.02392e-108	Phospholipase A-2-activating protein OS=Mus musculus GN=Plaa PE=1 SV=4	PF00400	WD domain, G-beta repeat	--	--	GO:0005515	protein binding	--	--	KOG0301	Phospholipase A2-activating protein (contains WD40 repeats)
GYJ|c1042_g1	0.79	2.37	0	0	307		636580849	XP_008021763.1	232	1.55894e-23	0.82	hypothetical protein SETTUDRAFT_166928 [Setosphaeria turcica Et28A]>gi|482814445|gb|EOA91123.1| hypothetical protein SETTUDRAFT_166928 [Setosphaeria turcica Et28A]	--	--	--	--	--	--	--	--	--	--	--	--	--	--	--	--	--	--	--	--	--	--	--
GYJ|c10430_g1	1.08	0	1.46	1.78	1040		--	--	--	--	--	--	743879980	XM_011037784.1	383	0	PREDICTED: Populus euphratica chlorophyll a-b binding protein 7, chloroplastic-like (LOC105133700), mRNA	--	--	--	--	P10708	1107	4.20649e-150	Chlorophyll a-b binding protein 7, chloroplastic OS=Solanum lycopersicum GN=CAB7 PE=3 SV=1	--	--	--	--	--	--	--	--	--	--
GYJ|c10431_g1	1.76333	0	2.04	3.25	307		--	--	--	--	--	--	--	--	--	--	--	--	--	--	--	--	--	--	--	--	--	--	--	--	--	--	--	--	--
GYJ|c10432_g1	9.10667	4.87	10.9	11.55	1706		403175797	XP_003334554.2	883	2.82141e-109	0.69	endonuclease III [Puccinia graminis f. sp. tritici CRL 75-36-700-3]>gi|375171758|gb|EFP90135.2| endonuclease III [Puccinia graminis f. sp. tritici CRL 75-36-700-3]	--	--	--	--	--	K10773	NTH	endonuclease III	http://www.genome.jp/dbget-bin/www_bget?ko:K10773	A7M7B9	483	4.7633e-54	Endonuclease III-like protein 1 OS=Gallus gallus GN=NTHL1 PE=2 SV=1	PF00730//PF00633	HhH-GPD superfamily base excision DNA repair protein//Helix-hairpin-helix motif	GO:0006284	base-excision repair	GO:0003677	DNA binding	--	--	KOG1921	Endonuclease III
GYJ|c10433_g1	1.81333	4.87	0.34	0.23	863		--	--	--	--	--	--	--	--	--	--	--	--	--	--	--	--	--	--	--	PF04624	Dec-1 repeat	GO:0007304	chorion-containing eggshell formation	GO:0005213	structural constituent of chorion	GO:0042600//GO:0005576	chorion//extracellular region	--	--
GYJ|c10434_g1	0	0	0	0	277		--	--	--	--	--	--	--	--	--	--	--	--	--	--	--	--	--	--	--	--	--	--	--	--	--	--	--	--	--
GYJ|c10436_g1	63.9733	19.61	86.82	85.49	980		599398570	XP_007411883.1	359	4.11226e-39	0.89	hypothetical protein MELLADRAFT_37233 [Melampsora larici-populina 98AG31]>gi|328855667|gb|EGG04792.1| hypothetical protein MELLADRAFT_37233 [Melampsora larici-populina 98AG31]	--	--	--	--	--	K12668	OST2, DAD1	oligosaccharyltransferase complex subunit epsilon	http://www.genome.jp/dbget-bin/www_bget?ko:K12668	Q29036	242	1.58698e-23	Dolichyl-diphosphooligosaccharide--protein glycosyltransferase subunit DAD1 OS=Sus scrofa GN=DAD1 PE=3 SV=3	PF02109	DAD family	GO:0018279	protein N-linked glycosylation via asparagine	GO:0004579	dolichyl-diphosphooligosaccharide-protein glycotransferase activity	GO:0008250//GO:0016021	oligosaccharyltransferase complex//integral component of membrane	KOG1746	Defender against cell death protein/oligosaccharyltransferase, epsilon subunit
GYJ|c10438_g1	22.34	24.35	21.16	21.51	1269		403165230	XP_003325278.2	533	2.67354e-60	0.61	hypothetical protein PGTG_07111 [Puccinia graminis f. sp. tritici CRL 75-36-700-3]>gi|375165641|gb|EFP80859.2| hypothetical protein PGTG_07111 [Puccinia graminis f. sp. tritici CRL 75-36-700-3]	--	--	--	--	--	K13343	PEX14	peroxin-14	http://www.genome.jp/dbget-bin/www_bget?ko:K13343	--	--	--	--	PF04513//PF01442//PF07352//PF05008//PF05531//PF00601//PF05524	Baculovirus polyhedron envelope protein, PEP, C terminus//Apolipoprotein A1/A4/E domain//Bacteriophage Mu Gam like protein//Vesicle transport v-SNARE protein N-terminus//Nucleopolyhedrovirus P10 protein//Influenza non-structural protein (NS2)//PEP-utilising enzyme, N-terminal	GO:0006869//GO:0042262//GO:0009401//GO:0006886//GO:0042157//GO:0006405	lipid transport//DNA protection//phosphoenolpyruvate-dependent sugar phosphotransferase system//intracellular protein transport//lipoprotein metabolic process//RNA export from nucleus	GO:0008289//GO:0005198//GO:0003690	lipid binding//structural molecule activity//double-stranded DNA binding	GO:0042025//GO:0019028//GO:0005576//GO:0019031//GO:0016020	host cell nucleus//viral capsid//extracellular region//viral envelope//membrane	--	--
GYJ|c10439_g1	100.773	121.51	103.56	77.25	846		--	--	--	--	--	--	--	--	--	--	--	--	--	--	--	--	--	--	--	--	--	--	--	--	--	--	--	--	--
GYJ|c10440_g1	12.1333	8.16	16.14	12.1	1406		403178530	XP_003888663.1	844	6.18856e-107	0.7	hypothetical protein PGTG_22590 [Puccinia graminis f. sp. tritici CRL 75-36-700-3]>gi|375164198|gb|EHS62615.1| hypothetical protein PGTG_22590 [Puccinia graminis f. sp. tritici CRL 75-36-700-3]	--	--	--	--	--	--	--	--	--	A2QGZ1	156	1.85709e-10	Nucleolar protein 16 OS=Aspergillus niger (strain CBS 513.88 / FGSC A1513) GN=nop16 PE=3 SV=1	--	--	--	--	--	--	--	--	--	--
GYJ|c10441_g1	53.63	52.52	50.93	57.44	1754	yes	403176225	XP_003334930.2	578	6.30492e-105	0.64	hypothetical protein PGTG_16098 [Puccinia graminis f. sp. tritici CRL 75-36-700-3]>gi|375172156|gb|EFP90511.2| hypothetical protein PGTG_16098 [Puccinia graminis f. sp. tritici CRL 75-36-700-3]	--	--	--	--	--	--	--	--	--	O60020	348	1.77932e-34	Aspartic protease OS=Phaffia rhodozyma GN=pr1 PE=1 SV=1	PF00026//PF04998	Eukaryotic aspartyl protease//RNA polymerase Rpb1, domain 5	GO:0006144//GO:0006206//GO:0006508//GO:0006351	purine nucleobase metabolic process//pyrimidine nucleobase metabolic process//proteolysis//transcription, DNA-templated	GO:0003899//GO:0008233//GO:0004190//GO:0003677	DNA-directed RNA polymerase activity//peptidase activity//aspartic-type endopeptidase activity//DNA binding	GO:0005730	nucleolus	KOG1339	Aspartyl protease
GYJ|c10442_g1	36.3967	58.72	25.31	25.16	2209	yes	331222198	XP_003323773.1	779	1.22148e-93	0.75	hypothetical protein PGTG_05675 [Puccinia graminis f. sp. tritici CRL 75-36-700-3]>gi|403163718|ref|XP_003890229.1| hypothetical protein, variant [Puccinia graminis f. sp. tritici CRL 75-36-700-3]>gi|309302763|gb|EFP79354.1| hypothetical protein PGTG_05675 [Puccinia graminis f. sp. tritici CRL 75-36-700-3]>gi|375164422|gb|EHS62683.1| hypothetical protein, variant [Puccinia graminis f. sp. tritici…	--	--	--	--	--	--	--	--	--	Q5ACV9	190	3.14403e-14	Cell surface superoxide dismutase [Cu-Zn] 6 OS=Candida albicans (strain SC5314 / ATCC MYA-2876) GN=SOD6 PE=1 SV=1	PF00080	Copper/zinc superoxide dismutase (SODC)	GO:0006801//GO:0055114//GO:0008152	superoxide metabolic process//oxidation-reduction process//metabolic process	GO:0016491//GO:0046872	oxidoreductase activity//metal ion binding	--	--	--	--
GYJ|c10443_g1	0.463333	0	0.96	0.43	693		701777596	KGQ11285.1	741	6.27081e-87	0.77	Asparagine synthetase B [Beauveria bassiana D1-5]	315272541	HQ625490.1	298	6.6519e-153	Pinus pinaster asparagine synthetase mRNA, complete cds	K01953	asnB, ASNS	asparagine synthase (glutamine-hydrolysing)	http://www.genome.jp/dbget-bin/www_bget?ko:K01953	Q9LFU1	1048	1.24269e-138	Asparagine synthetase [glutamine-hydrolyzing] 3 OS=Arabidopsis thaliana GN=ASN3 PE=2 SV=1	PF00733	Asparagine synthase	GO:0006531//GO:0006522//GO:0006529	aspartate metabolic process//alanine metabolic process//asparagine biosynthetic process	GO:0004066	asparagine synthase (glutamine-hydrolyzing) activity	--	--	KOG0571	Asparagine synthase (glutamine-hydrolyzing)
GYJ|c10444_g1	9.46	8.78	10.11	9.49	2271		403158167	XP_003307486.2	1317	1.40909e-171	0.72	hypothetical protein PGTG_00436 [Puccinia graminis f. sp. tritici CRL 75-36-700-3]>gi|375163708|gb|EFP74480.2| hypothetical protein PGTG_00436 [Puccinia graminis f. sp. tritici CRL 75-36-700-3]	242213502	XM_002472534.1	35	3.58336e-06	Postia placenta Mad-698-R predicted protein, mRNA	--	--	--	--	P0CS06	499	1.11528e-52	tRNA (adenine(58)-N(1))-methyltransferase non-catalytic subunit TRM6 OS=Cryptococcus neoformans var. neoformans serotype D (strain JEC21 / ATCC MYA-565) GN=TRM6 PE=3 SV=1	PF04189	Gcd10p family	GO:0030488	tRNA methylation	--	--	GO:0031515	tRNA (m1A) methyltransferase complex	KOG1416	tRNA(1-methyladenosine) methyltransferase, subunit GCD10
GYJ|c10445_g1	0.526667	0.33	0.53	0.72	1028		403179138	XP_003337512.2	169	6.87723e-11	0.49	hypothetical protein PGTG_19373 [Puccinia graminis f. sp. tritici CRL 75-36-700-3]>gi|375164774|gb|EFP93093.2| hypothetical protein PGTG_19373 [Puccinia graminis f. sp. tritici CRL 75-36-700-3]	--	--	--	--	--	--	--	--	--	--	--	--	--	PF05294	Scorpion short toxin	GO:0009405	pathogenesis	--	--	GO:0005576	extracellular region	--	--
GYJ|c10446_g1	0	0	0	0	215		599400244	XP_007412207.1	143	1.96476e-09	0.59	hypothetical protein MELLADRAFT_78319 [Melampsora larici-populina 98AG31]>gi|328855289|gb|EGG04416.1| hypothetical protein MELLADRAFT_78319 [Melampsora larici-populina 98AG31]	--	--	--	--	--	--	--	--	--	--	--	--	--	--	--	--	--	--	--	--	--	--	--
GYJ|c10447_g1	56.8733	8.46	67.39	94.77	2233		599422977	XP_007416959.1	141	1.66049e-06	0.46	hypothetical protein MELLADRAFT_112368 [Melampsora larici-populina 98AG31]>gi|328850676|gb|EGF99838.1| hypothetical protein MELLADRAFT_112368 [Melampsora larici-populina 98AG31]	--	--	--	--	--	--	--	--	--	--	--	--	--	PF15745	AP-1 complex-associated regulatory protein	GO:0048203//GO:0034315//GO:2000146//GO:1900025	vesicle targeting, trans-Golgi to endosome//regulation of Arp2/3 complex-mediated actin nucleation//negative regulation of cell motility//negative regulation of substrate adhesion-dependent cell spreading	GO:0035650	AP-1 adaptor complex binding	--	--	--	--
GYJ|c10448_g1	11.3633	3.11	13.93	17.05	4310		403170338	XP_003329690.2	3163	0	0.74	hypothetical protein PGTG_11440 [Puccinia graminis f. sp. tritici CRL 75-36-700-3]>gi|375168675|gb|EFP85271.2| hypothetical protein PGTG_11440 [Puccinia graminis f. sp. tritici CRL 75-36-700-3]	--	--	--	--	--	--	--	--	--	Q9C107	634	4.4347e-67	Minichromosome loss protein 1 OS=Schizosaccharomyces pombe (strain 972 / ATCC 24843) GN=mcl1 PE=1 SV=1	PF02793//PF00400	Hormone receptor domain//WD domain, G-beta repeat	GO:0007186	G-protein coupled receptor signaling pathway	GO:0005515//GO:0004930	protein binding//G-protein coupled receptor activity	GO:0016020	membrane	KOG1274	WD40 repeat protein
GYJ|c10449_g1	36.7567	33.82	42.45	34	1898		599373115	XP_007407314.1	1327	2.95675e-176	0.84	hypothetical protein MELLADRAFT_34394 [Melampsora larici-populina 98AG31]>gi|328860481|gb|EGG09587.1| hypothetical protein MELLADRAFT_34394 [Melampsora larici-populina 98AG31]	--	--	--	--	--	--	--	--	--	Q9LDU0	434	9.92429e-46	Metal tolerance protein 7 OS=Oryza sativa subsp. japonica GN=MTP7 PE=2 SV=1	PF01545	Cation efflux family	GO:0055085//GO:0006812	transmembrane transport//cation transport	GO:0008324	cation transmembrane transporter activity	GO:0016021	integral component of membrane	--	--
GYJ|c10450_g1	28.69	23.33	30.19	32.55	2047		--	--	--	--	--	--	--	--	--	--	--	--	--	--	--	--	--	--	--	PF06809	Neural proliferation differentiation control-1 protein (NPDC1)	--	--	--	--	GO:0016021	integral component of membrane	--	--
GYJ|c10451_g1	0.61	1.83	0	0	285		615430485	XP_007589616.1	436	5.20488e-51	0.98	putative formate dehydrogenase protein [Neofusicoccum parvum UCRNP2]>gi|485915176|gb|EOD42901.1| putative formate dehydrogenase protein [Neofusicoccum parvum UCRNP2]	330933286	XM_003304074.1	148	6.1679e-70	Pyrenophora teres f. teres 0-1 hypothetical protein, mRNA	K00122	FDH	formate dehydrogenase	http://www.genome.jp/dbget-bin/www_bget?ko:K00122	Q03134	406	1.62414e-47	Probable formate dehydrogenase OS=Emericella nidulans (strain FGSC A4 / ATCC 38163 / CBS 112.46 / NRRL 194 / M139) GN=aciA PE=2 SV=3	--	--	--	--	--	--	--	--	--	--
GYJ|c10452_g1	64.12	81.87	56.9	53.59	1214		403165131	XP_003325167.2	1418	0	0.87	hypothetical protein PGTG_06704 [Puccinia graminis f. sp. tritici CRL 75-36-700-3]>gi|375165540|gb|EFP80748.2| hypothetical protein PGTG_06704 [Puccinia graminis f. sp. tritici CRL 75-36-700-3]	--	--	--	--	--	--	--	--	--	Q12125	249	1.47523e-22	Golgi to ER traffic protein 4 OS=Saccharomyces cerevisiae (strain ATCC 204508 / S288c) GN=GET4 PE=1 SV=1	--	--	--	--	--	--	--	--	KOG3024	Uncharacterized conserved protein
GYJ|c10453_g1	6.48	0	10.25	9.19	289		--	--	--	--	--	--	576598002	KF866300.1	289	2.60321e-148	Juniperus virginiana chloroplast, complete genome	--	--	--	--	--	--	--	--	--	--	--	--	--	--	--	--	--	--
GYJ|c10456_g1	1.00333	0	1.63	1.38	669	yes	--	--	--	--	--	--	--	--	--	--	--	--	--	--	--	--	--	--	--	--	--	--	--	--	--	--	--	--	--
GYJ|c10457_g1	19.4767	17.85	20.9	19.68	2796		403177342	XP_003335888.2	2754	0	0.79	glutamyl-tRNA synthetase [Puccinia graminis f. sp. tritici CRL 75-36-700-3]>gi|375172829|gb|EFP91469.2| glutamyl-tRNA synthetase [Puccinia graminis f. sp. tritici CRL 75-36-700-3]	576038163	XM_006692892.1	45	1.22074e-11	Chaetomium thermophilum var. thermophilum DSM 1495 glutamyl-tRNA synthetase-like protein (CTHT_0024950), partial mRNA	K01885	EARS, gltX	glutamyl-tRNA synthetase	http://www.genome.jp/dbget-bin/www_bget?ko:K01885	O13775	1632	0	Probable glutamate--tRNA ligase, cytoplasmic OS=Schizosaccharomyces pombe (strain 972 / ATCC 24843) GN=gus1 PE=1 SV=1	PF00749//PF03950	tRNA synthetases class I (E and Q), catalytic domain//tRNA synthetases class I (E and Q), anti-codon binding domain	GO:0006418//GO:0015994//GO:0006424//GO:0043039	tRNA aminoacylation for protein translation//chlorophyll metabolic process//glutamyl-tRNA aminoacylation//tRNA aminoacylation	GO:0005524//GO:0000166//GO:0004812//GO:0016876//GO:0004818	ATP binding//nucleotide binding//aminoacyl-tRNA ligase activity//ligase activity, forming aminoacyl-tRNA and related compounds//glutamate-tRNA ligase activity	GO:0005737//GO:0005739//GO:0009332//GO:0017102	cytoplasm//mitochondrion//glutamate-tRNA ligase complex//methionyl glutamyl tRNA synthetase complex	KOG1147	Glutamyl-tRNA synthetase
GYJ|c10458_g1	0.976667	2.03	0.43	0.47	371		331228983	XP_003327158.1	238	6.84249e-22	0.61	hypothetical protein PGTG_08935 [Puccinia graminis f. sp. tritici CRL 75-36-700-3]>gi|309306148|gb|EFP82739.1| hypothetical protein PGTG_08935 [Puccinia graminis f. sp. tritici CRL 75-36-700-3]	--	--	--	--	--	--	--	--	--	--	--	--	--	--	--	--	--	--	--	--	--	--	--
GYJ|c10459_g1	15.4633	11.3	16.82	18.27	1618		403163117	XP_003323241.2	315	1.19435e-29	0.69	hypothetical protein PGTG_04778 [Puccinia graminis f. sp. tritici CRL 75-36-700-3]>gi|375163920|gb|EFP78822.2| hypothetical protein PGTG_04778 [Puccinia graminis f. sp. tritici CRL 75-36-700-3]	--	--	--	--	--	--	--	--	--	P67967	174	7.92425e-13	Cysteine and glycine-rich protein 1 OS=Coturnix coturnix japonica GN=CSRP1 PE=2 SV=2	PF00412	LIM domain	--	--	GO:0046872//GO:0008270	metal ion binding//zinc ion binding	--	--	KOG1700	Regulatory protein MLP and related LIM proteins
GYJ|c1045_g1	0.353333	0.73	0	0.33	411		--	--	--	--	--	--	--	--	--	--	--	--	--	--	--	--	--	--	--	--	--	--	--	--	--	--	--	--	--
GYJ|c10460_g1	8.49	0	25.47	0	205		--	--	--	--	--	--	--	--	--	--	--	--	--	--	--	--	--	--	--	--	--	--	--	--	--	--	--	--	--
GYJ|c10461_g1	3.22667	9.68	0	0	680		--	--	--	--	--	--	392900095	NM_069299.5	667	0	Caenorhabditis elegans COL-122 (col-122), partial mRNA	--	--	--	--	Q21184	244	5.88167e-23	Putative cuticle collagen 155 OS=Caenorhabditis elegans GN=col-155 PE=3 SV=3	PF00865//PF01484	Osteopontin//Nematode cuticle collagen N-terminal domain	GO:0007155//GO:0001503	cell adhesion//ossification	GO:0042302	structural constituent of cuticle	--	--	KOG3544	Collagens (type IV and type XIII), and related proteins
GYJ|c10462_g1	44.5567	48.2	45.04	40.43	1130		599415968	XP_007415123.1	318	2.37537e-32	0.68	hypothetical protein MELLADRAFT_110881 [Melampsora larici-populina 98AG31]>gi|328852386|gb|EGG01532.1| hypothetical protein MELLADRAFT_110881 [Melampsora larici-populina 98AG31]	647403632	LK052966.1	45	4.8506e-12	Rhodosporidium toruloides strain CECT1137, genomic scaffold, scaffold RHTO0S31	--	--	--	--	--	--	--	--	PF07297	Dolichol phosphate-mannose biosynthesis regulatory protein (DPM2)	GO:0009059	macromolecule biosynthetic process	--	--	GO:0030176	integral component of endoplasmic reticulum membrane	--	--
GYJ|c10463_g1	0.836667	0	1.51	1	1542		--	--	--	--	--	--	--	--	--	--	--	--	--	--	--	--	--	--	--	--	--	--	--	--	--	--	--	--	--
GYJ|c10464_g1	1.19	2.47	0.45	0.65	1598		403162085	XP_003322363.2	870	3.38721e-106	0.78	hypothetical protein PGTG_03900 [Puccinia graminis f. sp. tritici CRL 75-36-700-3]>gi|375172454|gb|EFP77944.2| hypothetical protein PGTG_03900 [Puccinia graminis f. sp. tritici CRL 75-36-700-3]	--	--	--	--	--	--	--	--	--	Q12570	202	2.66234e-15	Laccase-1 OS=Botryotinia fuckeliana GN=lcc1 PE=2 SV=3	PF07732//PF07731	Multicopper oxidase//Multicopper oxidase	GO:0055114	oxidation-reduction process	GO:0016491//GO:0005507	oxidoreductase activity//copper ion binding	--	--	KOG1263	Multicopper oxidases
GYJ|c10465_g1	15.4833	22.55	11.25	12.65	1466		403163051	XP_003323189.2	459	6.44789e-49	0.57	hypothetical protein PGTG_04726 [Puccinia graminis f. sp. tritici CRL 75-36-700-3]>gi|375163888|gb|EFP78770.2| hypothetical protein PGTG_04726 [Puccinia graminis f. sp. tritici CRL 75-36-700-3]	--	--	--	--	--	--	--	--	--	--	--	--	--	--	--	--	--	--	--	--	--	--	--
GYJ|c10466_g1	16.4933	9.14	18.42	21.92	6765		403159346	XP_003319971.2	6562	0	0.76	hypothetical protein PGTG_00883 [Puccinia graminis f. sp. tritici CRL 75-36-700-3]>gi|375168056|gb|EFP75552.2| hypothetical protein PGTG_00883 [Puccinia graminis f. sp. tritici CRL 75-36-700-3]	--	--	--	--	--	--	--	--	--	O60152	823	6.03007e-87	E3 ubiquitin-protein ligase ubr1 OS=Schizosaccharomyces pombe (strain 972 / ATCC 24843) GN=ubr1 PE=3 SV=1	PF02237//PF02617//PF02207//PF08452	Biotin protein ligase C terminal domain//ATP-dependent Clp protease adaptor protein ClpS//Putative zinc finger in N-recognin (UBR box)//DNA polymerase family B exonuclease domain, N-terminal	GO:0006260//GO:0030163//GO:0019538//GO:0006464	DNA replication//protein catabolic process//protein metabolic process//cellular protein modification process	GO:0003887//GO:0008270	DNA-directed DNA polymerase activity//zinc ion binding	GO:0042575	DNA polymerase complex	KOG1140	N-end rule pathway, recognition component UBR1
GYJ|c10467_g1	55.86	47.04	61.65	58.89	1895		403168667	XP_003328257.2	586	7.88069e-91	0.77	hypothetical protein PGTG_09551 [Puccinia graminis f. sp. tritici CRL 75-36-700-3]>gi|375167609|gb|EFP83838.2| hypothetical protein PGTG_09551 [Puccinia graminis f. sp. tritici CRL 75-36-700-3]	--	--	--	--	--	K01011	TST, MPST, sseA	thiosulfate/3-mercaptopyruvate sulfurtransferase	http://www.genome.jp/dbget-bin/www_bget?ko:K01011	Q99J99	244	1.7061e-33	3-mercaptopyruvate sulfurtransferase OS=Mus musculus GN=Mpst PE=1 SV=3	PF02150	RNA polymerases M/15 Kd subunit	GO:0006206//GO:0006144//GO:0006351	pyrimidine nucleobase metabolic process//purine nucleobase metabolic process//transcription, DNA-templated	GO:0003899//GO:0003677	DNA-directed RNA polymerase activity//DNA binding	GO:0005730	nucleolus	KOG1529	Mercaptopyruvate sulfurtransferase/thiosulfate sulfurtransferase
GYJ|c10468_g1	1.77	0	5.31	0	265		--	--	--	--	--	--	--	--	--	--	--	--	--	--	--	--	--	--	--	--	--	--	--	--	--	--	--	--	--
GYJ|c1046_g1	365.36	402.19	351.46	342.43	3868		403177570	XP_003336061.2	2547	0	0.67	hypothetical protein PGTG_17498 [Puccinia graminis f. sp. tritici CRL 75-36-700-3]>gi|375172924|gb|EFP91642.2| hypothetical protein PGTG_17498 [Puccinia graminis f. sp. tritici CRL 75-36-700-3]	--	--	--	--	--	--	--	--	--	Q754J7	789	2.29938e-88	Pheromone-regulated membrane protein 10 OS=Ashbya gossypii (strain ATCC 10895 / CBS 109.51 / FGSC 9923 / NRRL Y-1056) GN=AFR075C PE=3 SV=1	--	--	--	--	--	--	--	--	--	--
GYJ|c10470_g1	103.947	79.38	112.78	119.68	2372		403179683	XP_003337996.2	1709	0	0.87	hypothetical protein PGTG_19531 [Puccinia graminis f. sp. tritici CRL 75-36-700-3]>gi|375165168|gb|EFP93577.2| hypothetical protein PGTG_19531 [Puccinia graminis f. sp. tritici CRL 75-36-700-3]	--	--	--	--	--	K12606	RCD1, CNOT9, CAF40	CCR4-NOT transcription complex subunit 9	http://www.genome.jp/dbget-bin/www_bget?ko:K12606	Q92368	1059	2.02551e-136	Cell differentiation protein rcd1 OS=Schizosaccharomyces pombe (strain 972 / ATCC 24843) GN=rcd1 PE=3 SV=1	--	--	--	--	--	--	--	--	KOG3036	Protein involved in cell differentiation/sexual development
GYJ|c10471_g1	44.2	46.09	41.09	45.42	1773		331211957	XP_003307248.1	593	2.08484e-67	0.62	hypothetical protein PGTG_00198 [Puccinia graminis f. sp. tritici CRL 75-36-700-3]>gi|309297651|gb|EFP74242.1| hypothetical protein PGTG_00198 [Puccinia graminis f. sp. tritici CRL 75-36-700-3]	--	--	--	--	--	--	--	--	--	Q75BG6	151	1.96965e-09	J domain-containing protein 1 OS=Ashbya gossypii (strain ATCC 10895 / CBS 109.51 / FGSC 9923 / NRRL Y-1056) GN=JID1 PE=3 SV=1	--	--	--	--	--	--	--	--	KOG0715	Molecular chaperone (DnaJ superfamily)
GYJ|c10472_g1	9.02	2.04	11.69	13.33	3745		403161931	XP_003890423.1	2496	0	0.68	hypothetical protein, variant [Puccinia graminis f. sp. tritici CRL 75-36-700-3]>gi|375171989|gb|EHS64509.1| hypothetical protein, variant [Puccinia graminis f. sp. tritici CRL 75-36-700-3]	--	--	--	--	--	--	--	--	--	--	--	--	--	PF00621//PF09807	RhoGEF domain//Elongation complex protein 6	GO:0043087//GO:0035023	regulation of GTPase activity//regulation of Rho protein signal transduction	GO:0005089	Rho guanyl-nucleotide exchange factor activity	GO:0033588	Elongator holoenzyme complex	--	--
GYJ|c10473_g1	2.36667	4.07	1.97	1.06	527		--	--	--	--	--	--	--	--	--	--	--	--	--	--	--	--	--	--	--	--	--	--	--	--	--	--	--	--	--
GYJ|c10474_g1	0	0	0	0	206		636597029	XP_008029853.1	146	2.67231e-11	0.64	hypothetical protein SETTUDRAFT_156522 [Setosphaeria turcica Et28A]>gi|482805771|gb|EOA82857.1| hypothetical protein SETTUDRAFT_156522 [Setosphaeria turcica Et28A]	758195363	XM_011321755.1	37	2.15766e-08	Fusarium graminearum PH-1 hypothetical protein mRNA	--	--	--	--	--	--	--	--	--	--	--	--	--	--	--	--	--	--
GYJ|c10475_g1	2.22667	0	2.95	3.73	616		--	--	--	--	--	--	--	--	--	--	--	--	--	--	--	--	--	--	--	--	--	--	--	--	--	--	--	--	--
GYJ|c10477_g1	33.8467	24.56	38.51	38.47	1938		403163093	XP_003323220.2	1519	0	0.8	choline-phosphate cytidylyltransferase [Puccinia graminis f. sp. tritici CRL 75-36-700-3]>gi|375163909|gb|EFP78801.2| choline-phosphate cytidylyltransferase [Puccinia graminis f. sp. tritici CRL 75-36-700-3]	--	--	--	--	--	K00968	PCYT1	choline-phosphate cytidylyltransferase	http://www.genome.jp/dbget-bin/www_bget?ko:K00968	P13259	491	3.29421e-53	Choline-phosphate cytidylyltransferase OS=Saccharomyces cerevisiae (strain ATCC 204508 / S288c) GN=PCT1 PE=1 SV=2	PF01467	Cytidylyltransferase-like	GO:0009058	biosynthetic process	GO:0016779//GO:0003824	nucleotidyltransferase activity//catalytic activity	--	--	KOG2804	Phosphorylcholine transferase/cholinephosphate cytidylyltransferase
GYJ|c10478_g1	502.15	798.39	339.93	368.13	2504		599391354	XP_007410604.1	484	1.16719e-52	0.76	hypothetical protein MELLADRAFT_71990 [Melampsora larici-populina 98AG31]>gi|328856834|gb|EGG05953.1| hypothetical protein MELLADRAFT_71990 [Melampsora larici-populina 98AG31]	--	--	--	--	--	--	--	--	--	Q10422	222	3.9697e-18	Uncharacterized RNA-binding protein C25G10.01 OS=Schizosaccharomyces pombe (strain 972 / ATCC 24843) GN=SPAC25G10.01 PE=1 SV=1	PF00076	RNA recognition motif. (a.k.a. RRM, RBD, or RNP domain)	--	--	GO:1901363//GO:0003676//GO:0097159	heterocyclic compound binding//nucleic acid binding//organic cyclic compound binding	--	--	KOG0118	FOG: RRM domain
GYJ|c10479_g1	65.25	75.8	63.79	56.16	1182		403178469	XP_003336905.2	1134	2.40917e-152	0.83	casein kinase 2, beta polypeptide [Puccinia graminis f. sp. tritici CRL 75-36-700-3]>gi|375164170|gb|EFP92486.2| casein kinase 2, beta polypeptide [Puccinia graminis f. sp. tritici CRL 75-36-700-3]	403178468	XM_003336857.2	178	5.90364e-86	Puccinia graminis f. sp. tritici CRL 75-36-700-3 casein kinase 2, beta polypeptide (PGTG_18311), mRNA	K03115	CSNK2B	casein kinase II subunit beta	http://www.genome.jp/dbget-bin/www_bget?ko:K03115	Q8TG11	750	2.87688e-95	Casein kinase II subunit beta-2 OS=Neurospora crassa (strain ATCC 24698 / 74-OR23-1A / CBS 708.71 / DSM 1257 / FGSC 987) GN=ckb-2 PE=2 SV=1	PF01214	Casein kinase II regulatory subunit	GO:0006359//GO:0045859//GO:0006974//GO:0006356//GO:0071901	regulation of transcription from RNA polymerase III promoter//regulation of protein kinase activity//cellular response to DNA damage stimulus//regulation of transcription from RNA polymerase I promoter//negative regulation of protein serine/threonine kinase activity	GO:0016301//GO:0019887//GO:0030291	kinase activity//protein kinase regulator activity//protein serine/threonine kinase inhibitor activity	GO:0032545//GO:0005956//GO:0034456	CURI complex//protein kinase CK2 complex//UTP-C complex	KOG3092	Casein kinase II, beta subunit
GYJ|c10480_g1	0.846667	0.28	0.99	1.27	1934		331215799	XP_003320579.1	307	2.5014e-27	0.62	hypothetical protein PGTG_02601 [Puccinia graminis f. sp. tritici CRL 75-36-700-3]>gi|309299569|gb|EFP76160.1| hypothetical protein PGTG_02601 [Puccinia graminis f. sp. tritici CRL 75-36-700-3]	--	--	--	--	--	--	--	--	--	--	--	--	--	--	--	--	--	--	--	--	--	--	--
GYJ|c10481_g1	20.4933	24.7	0	36.78	233		--	--	--	--	--	--	--	--	--	--	--	--	--	--	--	--	--	--	--	--	--	--	--	--	--	--	--	--	--
GYJ|c10482_g1	65.71	82.07	56.06	59	1713		403167609	XP_003327387.2	321	5.45015e-57	0.6	hypothetical protein PGTG_09936 [Puccinia graminis f. sp. tritici CRL 75-36-700-3]>gi|375167107|gb|EFP82968.2| hypothetical protein PGTG_09936 [Puccinia graminis f. sp. tritici CRL 75-36-700-3]	--	--	--	--	--	--	--	--	--	--	--	--	--	--	--	--	--	--	--	--	--	--	--
GYJ|c10484_g1	52.5833	47.11	55.78	54.86	1909		599360965	XP_007405067.1	1255	2.18279e-164	0.78	hypothetical protein MELLADRAFT_41910 [Melampsora larici-populina 98AG31]>gi|328862331|gb|EGG11432.1| hypothetical protein MELLADRAFT_41910 [Melampsora larici-populina 98AG31]	--	--	--	--	--	K00415	QCR2, UQCRC2	ubiquinol-cytochrome c reductase core subunit 2	http://www.genome.jp/dbget-bin/www_bget?ko:K00415	Q6C2E3	498	3.25636e-54	Cytochrome b-c1 complex subunit 2, mitochondrial OS=Yarrowia lipolytica (strain CLIB 122 / E 150) GN=QCR2 PE=3 SV=1	--	--	--	--	GO:0043169//GO:0003824	cation binding//catalytic activity	--	--	KOG2583	Ubiquinol cytochrome c reductase, subunit QCR2
GYJ|c10485_g1	20.7567	16.29	22.54	23.44	2709		331250233	XP_003337727.1	571	1.82592e-63	0.69	hypothetical protein PGTG_19076 [Puccinia graminis f. sp. tritici CRL 75-36-700-3]>gi|309316717|gb|EFP93308.1| hypothetical protein PGTG_19076 [Puccinia graminis f. sp. tritici CRL 75-36-700-3]	599417228	XM_007415421.1	39	2.55913e-08	Melampsora larici-populina 98AG31 hypothetical protein (MELLADRAFT_73039), mRNA	--	--	--	--	Q94CG2	143	7.95554e-09	Bet1-like SNARE 1-2 OS=Arabidopsis thaliana GN=BET12 PE=2 SV=4	--	--	--	--	--	--	--	--	KOG3385	V-SNARE
GYJ|c10486_g1	23.2767	15.73	25	29.1	2977		599419658	XP_007416164.1	176	6.35645e-11	0.62	hypothetical protein MELLADRAFT_118012 [Melampsora larici-populina 98AG31]>gi|328851362|gb|EGG00517.1| hypothetical protein MELLADRAFT_118012 [Melampsora larici-populina 98AG31]	--	--	--	--	--	--	--	--	--	--	--	--	--	PF15168	Triple QxxK/R motif-containing protein family	--	--	--	--	GO:0005789	endoplasmic reticulum membrane	--	--
GYJ|c10487_g1	32.7067	36.86	30.1	31.16	2837		403173595	XP_003332651.2	1451	0	0.87	STE/STE20/PAKA protein kinase [Puccinia graminis f. sp. tritici CRL 75-36-700-3]>gi|375170615|gb|EFP88232.2| STE/STE20/PAKA protein kinase [Puccinia graminis f. sp. tritici CRL 75-36-700-3]	32995285	AK110076.1	304	1.30533e-155	Oryza sativa Japonica Group cDNA clone:002-160-F04, full insert sequence	K04409	PAK1	p21-activated kinase 1	http://www.genome.jp/dbget-bin/www_bget?ko:K04409	Q4P5N0	1336	3.4486e-169	Serine/threonine-protein kinase SMU1 OS=Ustilago maydis (strain 521 / FGSC 9021) GN=SMU1 PE=3 SV=1	PF06293//PF07714//PF00069	Lipopolysaccharide kinase (Kdo/WaaP) family//Protein tyrosine kinase//Protein kinase domain	GO:0016310//GO:0009069//GO:0006468	phosphorylation//serine family amino acid metabolic process//protein phosphorylation	GO:0004674//GO:0005524//GO:0004672//GO:0016773	protein serine/threonine kinase activity//ATP binding//protein kinase activity//phosphotransferase activity, alcohol group as acceptor	GO:0016020	membrane	KOG0578	p21-activated serine/threonine protein kinase
GYJ|c10488_g1	28.75	24.58	34.38	27.29	1322		331228863	XP_003327098.1	419	2.78792e-47	0.95	mitochondrial import inner membrane translocase subunit TIM9 [Puccinia graminis f. sp. tritici CRL 75-36-700-3]>gi|309306088|gb|EFP82679.1| mitochondrial import inner membrane translocase subunit TIM9 [Puccinia graminis f. sp. tritici CRL 75-36-700-3]	--	--	--	--	--	K17777	TIM9	mitochondrial import inner membrane translocase subunit TIM9	http://www.genome.jp/dbget-bin/www_bget?ko:K17777	P0CR96	336	2.40498e-36	Mitochondrial import inner membrane translocase subunit TIM9 OS=Cryptococcus neoformans var. neoformans serotype D (strain JEC21 / ATCC MYA-565) GN=TIM9 PE=3 SV=1	--	--	GO:0045039	protein import into mitochondrial inner membrane	GO:0046872	metal ion binding	GO:0042719//GO:0005743	mitochondrial intermembrane space protein transporter complex//mitochondrial inner membrane	KOG3479	Mitochondrial import inner membrane translocase, subunit TIM9
GYJ|c10489_g1	140.817	181.16	120.01	121.28	2030	yes	403160888	XP_003321312.2	549	7.35961e-72	0.52	hypothetical protein PGTG_02354 [Puccinia graminis f. sp. tritici CRL 75-36-700-3]>gi|375170438|gb|EFP76893.2| hypothetical protein PGTG_02354 [Puccinia graminis f. sp. tritici CRL 75-36-700-3]	--	--	--	--	--	--	--	--	--	Q9HE87	211	9.05797e-27	Decapping nuclease rai1 OS=Neurospora crassa (strain ATCC 24698 / 74-OR23-1A / CBS 708.71 / DSM 1257 / FGSC 987) GN=rai1 PE=3 SV=4	PF01266	FAD dependent oxidoreductase	GO:0055114	oxidation-reduction process	GO:0016491	oxidoreductase activity	--	--	KOG1982	Nuclear 5'-3' exoribonuclease-interacting protein, Rai1p
GYJ|c10490_g1	58.6	36.18	76.5	63.12	1380		599405203	XP_007413124.1	318	3.26837e-32	0.73	hypothetical protein MELLADRAFT_49470 [Melampsora larici-populina 98AG31]>gi|328854545|gb|EGG03677.1| hypothetical protein MELLADRAFT_49470 [Melampsora larici-populina 98AG31]	--	--	--	--	--	K03671	trxA	thioredoxin 1	http://www.genome.jp/dbget-bin/www_bget?ko:K03671	Q9UW02	205	8.59383e-18	Thioredoxin OS=Coprinus comatus PE=1 SV=1	PF08534//PF00085	Redoxin//Thioredoxin	GO:0045454	cell redox homeostasis	GO:0016491	oxidoreductase activity	--	--	KOG0908	Thioredoxin-like protein
GYJ|c10491_g1	14.8367	18.68	13.3	12.53	1751		599394851	XP_007411249.1	397	6.13514e-41	0.53	hypothetical protein MELLADRAFT_75003 [Melampsora larici-populina 98AG31]>gi|328856205|gb|EGG05327.1| hypothetical protein MELLADRAFT_75003 [Melampsora larici-populina 98AG31]	--	--	--	--	--	--	--	--	--	--	--	--	--	PF02602	Uroporphyrinogen-III synthase HemD	GO:0015994//GO:0006783//GO:0033014	chlorophyll metabolic process//heme biosynthetic process//tetrapyrrole biosynthetic process	GO:0004852	uroporphyrinogen-III synthase activity	--	--	--	--
GYJ|c10492_g1	4.59	6.83	2.15	4.79	427		--	--	--	--	--	--	--	--	--	--	--	--	--	--	--	--	--	--	--	--	--	--	--	--	--	--	--	--	--
GYJ|c10493_g1	47.2733	59.64	39.76	42.42	4047		331238753	XP_003332031.1	3672	0	0.84	hypothetical protein PGTG_13983 [Puccinia graminis f. sp. tritici CRL 75-36-700-3]>gi|309311021|gb|EFP87612.1| hypothetical protein PGTG_13983 [Puccinia graminis f. sp. tritici CRL 75-36-700-3]	599421785	XM_007416616.1	175	9.60204e-84	Melampsora larici-populina 98AG31 hypothetical protein (MELLADRAFT_45572), mRNA	--	--	--	--	P25371	1791	0	Probable ATP-dependent permease OS=Saccharomyces cerevisiae (strain ATCC 204508 / S288c) GN=ADP1 PE=1 SV=2	PF00005//PF01061//PF03193//PF13304	ABC transporter//ABC-2 type transporter//Protein of unknown function, DUF258//AAA domain, putative AbiEii toxin, Type IV TA system	GO:0006200	obsolete ATP catabolic process	GO:0005525//GO:0005524//GO:0003924//GO:0016887	GTP binding//ATP binding//GTPase activity//ATPase activity	GO:0016020	membrane	KOG0061	Transporter, ABC superfamily (Breast cancer resistance protein)
GYJ|c10494_g1	6.36667	5.37	6.37	7.36	3239		599426256	XP_007417838.1	1396	5.67451e-173	0.51	hypothetical protein MELLADRAFT_95061 [Melampsora larici-populina 98AG31]>gi|328849732|gb|EGF98907.1| hypothetical protein MELLADRAFT_95061 [Melampsora larici-populina 98AG31]	--	--	--	--	--	--	--	--	--	G0S4F3	183	2.93999e-12	Nucleoporin NUP82 OS=Chaetomium thermophilum (strain DSM 1495 / CBS 144.50 / IMI 039719) GN=NUP82 PE=3 SV=1	--	--	--	--	--	--	--	--	--	--
GYJ|c10496_g1	20.68	31.36	15.97	14.71	2211		599387769	XP_007409966.1	712	7.30667e-82	0.54	hypothetical protein MELLADRAFT_86141 [Melampsora larici-populina 98AG31]>gi|328857891|gb|EGG07006.1| hypothetical protein MELLADRAFT_86141 [Melampsora larici-populina 98AG31]	--	--	--	--	--	--	--	--	--	--	--	--	--	--	--	--	--	--	--	--	--	--	--
GYJ|c10497_g1	19.6433	11.5	23.55	23.88	3504		599368323	XP_007406459.1	534	3.08934e-53	0.75	hypothetical protein MELLADRAFT_76971 [Melampsora larici-populina 98AG31]>gi|328861054|gb|EGG10158.1| hypothetical protein MELLADRAFT_76971 [Melampsora larici-populina 98AG31]	--	--	--	--	--	--	--	--	--	--	--	--	--	--	--	--	--	--	--	--	--	--	--
GYJ|c10498_g1	20.0533	14.94	21.46	23.76	5238		403176927	XP_003335540.2	1005	4.02091e-117	0.77	hypothetical protein PGTG_16866 [Puccinia graminis f. sp. tritici CRL 75-36-700-3]>gi|375172656|gb|EFP91121.2| hypothetical protein PGTG_16866 [Puccinia graminis f. sp. tritici CRL 75-36-700-3]	--	--	--	--	--	--	--	--	--	Q09830	417	2.86952e-40	TBC domain-containing protein C4G8.04 OS=Schizosaccharomyces pombe (strain 972 / ATCC 24843) GN=SPAC4G8.04 PE=1 SV=1	--	--	--	--	--	--	--	--	KOG2058	Ypt/Rab GTPase activating protein
GYJ|c1049_g1	0.34	0.29	0.47	0.26	447		--	--	--	--	--	--	--	--	--	--	--	--	--	--	--	--	--	--	--	--	--	--	--	--	--	--	--	--	--
GYJ|c10500_g1	313.127	267.48	348.78	323.12	2248		331221094	XP_003323222.1	676	7.85737e-78	0.6	hypothetical protein PGTG_04759 [Puccinia graminis f. sp. tritici CRL 75-36-700-3]>gi|309302212|gb|EFP78803.1| hypothetical protein PGTG_04759 [Puccinia graminis f. sp. tritici CRL 75-36-700-3]	--	--	--	--	--	--	--	--	--	--	--	--	--	PF07498	Rho termination factor, N-terminal domain	GO:0006353	DNA-templated transcription, termination	--	--	--	--	--	--
GYJ|c10501_g1	49.54	71.76	37.79	39.07	2072		331230654	XP_003327991.1	341	6.00422e-32	0.6	hypothetical protein PGTG_09285 [Puccinia graminis f. sp. tritici CRL 75-36-700-3]>gi|309306981|gb|EFP83572.1| hypothetical protein PGTG_09285 [Puccinia graminis f. sp. tritici CRL 75-36-700-3]	--	--	--	--	--	--	--	--	--	--	--	--	--	PF00010	Helix-loop-helix DNA-binding domain	--	--	GO:0046983	protein dimerization activity	--	--	--	--
GYJ|c10502_g1	23.4533	24.73	23.36	22.27	2740		599383281	XP_007409155.1	1154	1.21947e-145	0.72	hypothetical protein MELLADRAFT_85404 [Melampsora larici-populina 98AG31]>gi|328858711|gb|EGG07823.1| hypothetical protein MELLADRAFT_85404 [Melampsora larici-populina 98AG31]	--	--	--	--	--	--	--	--	--	Q6CF20	151	4.60163e-09	54S ribosomal protein L4, mitochondrial OS=Yarrowia lipolytica (strain CLIB 122 / E 150) GN=MRPL4 PE=3 SV=1	PF06984	Mitochondrial 39-S ribosomal protein L47 (MRP-L47)	GO:0042254//GO:0006412	ribosome biogenesis//translation	GO:0003735	structural constituent of ribosome	GO:0005840//GO:0005761	ribosome//mitochondrial ribosome	KOG3331	Mitochondrial/chloroplast ribosomal protein L4/L29
GYJ|c10503_g1	46.29	43.95	50.49	44.43	1444		648209034	AIC33775.1	978	4.24665e-127	0.84	ATP12 chaperone protein [Puccinia cf. psidii AE-2014]	799343513	XM_012197390.1	46	1.73326e-12	Cryptococcus neoformans var. grubii H99 ATP synthase mitochondrial F1 complex assembly factor 2 mRNA	--	--	--	--	Q8N5M1	387	6.08286e-41	ATP synthase mitochondrial F1 complex assembly factor 2 OS=Homo sapiens GN=ATPAF2 PE=1 SV=1	PF07542	ATP12 chaperone protein	GO:0043461	proton-transporting ATP synthase complex assembly	--	--	--	--	KOG3015	F1-ATP synthase assembly protein
GYJ|c10504_g1	0	0	0	0	213		--	--	--	--	--	--	687865308	LK927579.1	122	1.25855e-55	Caenorhabditis elegans genome assembly C_elegans_Bristol_N2_v1_5_4 ,scaffold CELN2_scaffold0000046	--	--	--	--	--	--	--	--	--	--	--	--	--	--	--	--	--	--
GYJ|c10505_g1	15.25	4.82	19.37	21.56	4596		403177550	XP_003336046.2	3500	0	0.68	hypothetical protein PGTG_17681 [Puccinia graminis f. sp. tritici CRL 75-36-700-3]>gi|375172916|gb|EFP91627.2| hypothetical protein PGTG_17681 [Puccinia graminis f. sp. tritici CRL 75-36-700-3]	--	--	--	--	--	--	--	--	--	P53756	1545	0	ABC transporter ATP-binding protein/permease PDR18 OS=Saccharomyces cerevisiae (strain ATCC 204508 / S288c) GN=PDR18 PE=3 SV=1	PF13304//PF01926//PF03193//PF04277//PF00005//PF06422//PF01061	AAA domain, putative AbiEii toxin, Type IV TA system//50S ribosome-binding GTPase//Protein of unknown function, DUF258//Oxaloacetate decarboxylase, gamma chain//ABC transporter//CDR ABC transporter//ABC-2 type transporter	GO:0071436//GO:0006560//GO:0006090//GO:0006814//GO:0006525//GO:0006810	sodium ion export//proline metabolic process//pyruvate metabolic process//sodium ion transport//arginine metabolic process//transport	GO:0015081//GO:0005524//GO:0016887//GO:0017111//GO:0005525//GO:0003924//GO:0042626//GO:0008948	sodium ion transmembrane transporter activity//ATP binding//ATPase activity//nucleoside-triphosphatase activity//GTP binding//GTPase activity//ATPase activity, coupled to transmembrane movement of substances//oxaloacetate decarboxylase activity	GO:0016020//GO:0016021	membrane//integral component of membrane	KOG0065	Pleiotropic drug resistance proteins (PDR1-15), ABC superfamily
GYJ|c10506_g1	18.77	15.41	20.31	20.59	2614		331216612	XP_003320985.1	1482	0	0.63	hypothetical protein PGTG_02027 [Puccinia graminis f. sp. tritici CRL 75-36-700-3]>gi|309299975|gb|EFP76566.1| hypothetical protein PGTG_02027 [Puccinia graminis f. sp. tritici CRL 75-36-700-3]	--	--	--	--	--	--	--	--	--	--	--	--	--	PF01783	Ribosomal L32p protein family	GO:0042254//GO:0006412	ribosome biogenesis//translation	GO:0003735	structural constituent of ribosome	GO:0005840//GO:0015934	ribosome//large ribosomal subunit	--	--
GYJ|c10508_g1	4.58667	7.5	2.88	3.38	1835	yes	331245039	XP_003335158.1	539	6.75707e-61	0.77	hypothetical protein PGTG_16765 [Puccinia graminis f. sp. tritici CRL 75-36-700-3]>gi|309314148|gb|EFP90739.1| hypothetical protein PGTG_16765 [Puccinia graminis f. sp. tritici CRL 75-36-700-3]	--	--	--	--	--	--	--	--	--	Q05968	170	2.05442e-12	Pathogenesis-related protein 1 OS=Hordeum vulgare PE=2 SV=1	PF00404	Dockerin type I repeat	GO:0005975	carbohydrate metabolic process	GO:0004553	hydrolase activity, hydrolyzing O-glycosyl compounds	--	--	KOG3017	Defense-related protein containing SCP domain
GYJ|c10510_g1	128.433	117.18	150.64	117.48	1014	yes	331220028	XP_003322690.1	249	1.85979e-23	0.76	hypothetical protein PGTG_04227 [Puccinia graminis f. sp. tritici CRL 75-36-700-3]>gi|309301680|gb|EFP78271.1| hypothetical protein PGTG_04227 [Puccinia graminis f. sp. tritici CRL 75-36-700-3]	--	--	--	--	--	--	--	--	--	--	--	--	--	--	--	--	--	--	--	--	--	--	--
GYJ|c10511_g1	426.853	540.14	372.72	367.7	2064	yes	403164853	XP_003324929.2	751	3.14219e-114	0.78	hypothetical protein PGTG_06466 [Puccinia graminis f. sp. tritici CRL 75-36-700-3]>gi|375165428|gb|EFP80510.2| hypothetical protein PGTG_06466 [Puccinia graminis f. sp. tritici CRL 75-36-700-3]	--	--	--	--	--	--	--	--	--	P53285	209	5.68474e-19	Vacuolar protein sorting-associated protein 62 OS=Saccharomyces cerevisiae (strain ATCC 204508 / S288c) GN=VPS62 PE=1 SV=1	PF08046	IlvGEDA operon leader peptide	GO:0009082	branched-chain amino acid biosynthetic process	--	--	--	--	--	--
GYJ|c10512_g1	0	0	0	0	202		--	--	--	--	--	--	--	--	--	--	--	--	--	--	--	--	--	--	--	--	--	--	--	--	--	--	--	--	--
GYJ|c10513_g1	0.37	0.29	0.51	0.31	1141		403164003	XP_003324087.2	934	1.71773e-122	0.79	hypothetical protein PGTG_05989 [Puccinia graminis f. sp. tritici CRL 75-36-700-3]>gi|375164703|gb|EFP79668.2| hypothetical protein PGTG_05989 [Puccinia graminis f. sp. tritici CRL 75-36-700-3]	--	--	--	--	--	--	--	--	--	--	--	--	--	PF02156	Glycosyl hydrolase family 26	GO:0005985//GO:0006080//GO:0005982//GO:0005975//GO:0006013//GO:0006000	sucrose metabolic process//substituted mannan metabolic process//starch metabolic process//carbohydrate metabolic process//mannose metabolic process//fructose metabolic process	GO:0016985//GO:0004553//GO:0008810//GO:0043169	mannan endo-1,4-beta-mannosidase activity//hydrolase activity, hydrolyzing O-glycosyl compounds//cellulase activity//cation binding	--	--	--	--
GYJ|c10514_g1	109.39	34.36	124.13	169.68	3520		--	--	--	--	--	--	--	--	--	--	--	--	--	--	--	--	--	--	--	--	--	--	--	--	--	--	--	--	--
GYJ|c10515_g1	30.4167	29.72	30.3	31.23	2439		331228031	XP_003326683.1	1079	1.54596e-131	0.71	hypothetical protein PGTG_07661 [Puccinia graminis f. sp. tritici CRL 75-36-700-3]>gi|309305673|gb|EFP82264.1| hypothetical protein PGTG_07661 [Puccinia graminis f. sp. tritici CRL 75-36-700-3]	--	--	--	--	--	--	--	--	--	Q3U564	244	4.61312e-20	mRNA-decapping enzyme 1B OS=Mus musculus GN=Dcp1b PE=2 SV=1	PF01080//PF06058	Presenilin//Dcp1-like decapping family	GO:0043085//GO:0000290	positive regulation of catalytic activity//deadenylation-dependent decapping of nuclear-transcribed mRNA	GO:0004190//GO:0008047	aspartic-type endopeptidase activity//enzyme activator activity	GO:0016021	integral component of membrane	KOG2868	Decapping enzyme complex component DCP1
GYJ|c10516_g1	13.8067	14.01	13.6	13.81	5183		403160501	XP_003320994.2	2784	0	0.74	hypothetical protein PGTG_02036 [Puccinia graminis f. sp. tritici CRL 75-36-700-3]>gi|375170274|gb|EFP76575.2| hypothetical protein PGTG_02036 [Puccinia graminis f. sp. tritici CRL 75-36-700-3]	--	--	--	--	--	--	--	--	--	Q4P3H6	489	4.39801e-48	Actin cytoskeleton-regulatory complex protein SLA1 OS=Ustilago maydis (strain 521 / FGSC 9021) GN=SLA1 PE=3 SV=1	PF03983//PF00018//PF14604	SLA1 homology domain 1, SHD1//SH3 domain//Variant SH3 domain	--	--	GO:0005515//GO:0043130//GO:0042802//GO:0008092//GO:0030674	protein binding//ubiquitin binding//identical protein binding//cytoskeletal protein binding//protein binding, bridging	--	--	KOG4226	Adaptor protein NCK/Dock, contains SH2 and SH3 domains
GYJ|c10517_g1	248.67	242.19	245.94	257.88	3028		403173125	XP_003332226.2	1903	0	0.76	glycerol kinase [Puccinia graminis f. sp. tritici CRL 75-36-700-3]>gi|375170137|gb|EFP87807.2| glycerol kinase [Puccinia graminis f. sp. tritici CRL 75-36-700-3]	--	--	--	--	--	K00864	glpK, GK	glycerol kinase	http://www.genome.jp/dbget-bin/www_bget?ko:K00864	Q9M8L4	1034	5.38887e-127	Glycerol kinase OS=Arabidopsis thaliana GN=GLPK PE=1 SV=1	PF02416//PF00370//PF02782	mttA/Hcf106 family//FGGY family of carbohydrate kinases, N-terminal domain//FGGY family of carbohydrate kinases, C-terminal domain	GO:0006796//GO:0071704//GO:0015031//GO:0005975	phosphate-containing compound metabolic process//organic substance metabolic process//protein transport//carbohydrate metabolic process	GO:0016773//GO:0016301//GO:0008565	phosphotransferase activity, alcohol group as acceptor//kinase activity//protein transporter activity	--	--	KOG2517	Ribulose kinase and related carbohydrate kinases
GYJ|c10518_g1	77.23	49.48	85.29	96.92	1805		331225623	XP_003325482.1	365	2.09834e-36	0.5	hypothetical protein PGTG_07315 [Puccinia graminis f. sp. tritici CRL 75-36-700-3]>gi|309304472|gb|EFP81063.1| hypothetical protein PGTG_07315 [Puccinia graminis f. sp. tritici CRL 75-36-700-3]	--	--	--	--	--	--	--	--	--	--	--	--	--	PF01105	emp24/gp25L/p24 family/GOLD	GO:0006810	transport	--	--	GO:0016021	integral component of membrane	--	--
GYJ|c10519_g1	14.4233	14.08	14.04	15.15	4349		403176794	XP_003335407.2	3483	0	0.9	glycerol-3-phosphate dehydrogenase [Puccinia graminis f. sp. tritici CRL 75-36-700-3]>gi|375172399|gb|EFP90988.2| glycerol-3-phosphate dehydrogenase [Puccinia graminis f. sp. tritici CRL 75-36-700-3]	--	--	--	--	--	K00111	glpA, glpD	glycerol-3-phosphate dehydrogenase	http://www.genome.jp/dbget-bin/www_bget?ko:K00111	P43304	1767	0	Glycerol-3-phosphate dehydrogenase, mitochondrial OS=Homo sapiens GN=GPD2 PE=1 SV=3	PF01266//PF00404//PF02737//PF07992//PF00036//PF01494//PF13499//PF13202//PF13833//PF01134//PF12831//PF13405//PF00070//PF01405	FAD dependent oxidoreductase//Dockerin type I repeat//3-hydroxyacyl-CoA dehydrogenase, NAD binding domain//Pyridine nucleotide-disulphide oxidoreductase//EF hand//FAD binding domain//EF-hand domain pair//EF hand//EF-hand domain pair//Glucose inhibited division protein A//FAD dependent oxidoreductase//EF-hand domain//Pyridine nucleotide-disulphide oxidoreductase//Photosystem II reaction centre T p…	GO:0006072//GO:0046486//GO:0006568//GO:0018874//GO:0006633//GO:0005975//GO:0006552//GO:0006554//GO:0008033//GO:0055114//GO:0006574//GO:0006550//GO:0015979//GO:0006118//GO:0006631	glycerol-3-phosphate metabolic process//glycerolipid metabolic process//tryptophan metabolic process//benzoate metabolic process//fatty acid biosynthetic process//carbohydrate metabolic process//leucine catabolic process//lysine catabolic process//tRNA processing//oxidation-reduction process//valine catabolic process//isoleucine catabolic process//photosynthesis//obsolete electron transport//fatt…	GO:0050660//GO:0004368//GO:0003857//GO:0004553//GO:0016491//GO:0071949//GO:0005509	flavin adenine dinucleotide binding//glycerol-3-phosphate dehydrogenase activity//3-hydroxyacyl-CoA dehydrogenase activity//hydrolase activity, hydrolyzing O-glycosyl compounds//oxidoreductase activity//FAD binding//calcium ion binding	GO:0009539//GO:0016020//GO:0009331//GO:0009523	photosystem II reaction center//membrane//glycerol-3-phosphate dehydrogenase complex//photosystem II	KOG0042	Glycerol-3-phosphate dehydrogenase
GYJ|c1051_g1	4.57333	0	13.72	0	247		807753507	XP_012181548.1	187	9.03561e-16	0.8	predicted protein [Fibroporia radiculosa]>gi|403415565|emb|CCM02265.1| predicted protein [Fibroporia radiculosa]	--	--	--	--	--	K00856	E2.7.1.20, ADK	adenosine kinase	http://www.genome.jp/dbget-bin/www_bget?ko:K00856	Q9SF85	285	2.47226e-30	Adenosine kinase 1 OS=Arabidopsis thaliana GN=ADK1 PE=1 SV=1	--	--	--	--	--	--	--	--	KOG2854	Possible pfkB family carbohydrate kinase
GYJ|c1051_g2	0.86	0	2.58	0	266		528892405	EPZ32795.1	253	8.9846e-25	0.76	Carbohydrate kinase PfkB domain-containing protein [Rozella allomycis CSF55]	270149735	BT116621.1	154	2.63458e-73	Picea glauca clone GQ03803_H04 mRNA sequence	K00856	E2.7.1.20, ADK	adenosine kinase	http://www.genome.jp/dbget-bin/www_bget?ko:K00856	Q9LZG0	397	1.51191e-46	Adenosine kinase 2 OS=Arabidopsis thaliana GN=ADK2 PE=1 SV=1	--	--	--	--	--	--	--	--	KOG2854	Possible pfkB family carbohydrate kinase
GYJ|c10520_g1	25.5667	9.23	35.5	31.97	1208		331223457	XP_003324401.1	277	2.82992e-26	0.67	hypothetical protein PGTG_05207 [Puccinia graminis f. sp. tritici CRL 75-36-700-3]>gi|309303391|gb|EFP79982.1| hypothetical protein PGTG_05207 [Puccinia graminis f. sp. tritici CRL 75-36-700-3]	--	--	--	--	--	--	--	--	--	--	--	--	--	--	--	--	--	--	--	--	--	--	--
GYJ|c10522_g1	138.24	212.14	107.05	95.53	1666		331213177	XP_003319270.1	425	4.77628e-45	0.84	hypothetical protein PGTG_01444 [Puccinia graminis f. sp. tritici CRL 75-36-700-3]>gi|309298260|gb|EFP74851.1| hypothetical protein PGTG_01444 [Puccinia graminis f. sp. tritici CRL 75-36-700-3]	--	--	--	--	--	--	--	--	--	Q751P0	150	3.65505e-09	Protein PXR1 OS=Ashbya gossypii (strain ATCC 10895 / CBS 109.51 / FGSC 9923 / NRRL Y-1056) GN=PXR1 PE=3 SV=1	PF01585	G-patch domain	--	--	GO:0003676	nucleic acid binding	--	--	--	--
GYJ|c10523_g1	150.473	167.11	131.1	153.21	4246		403172761	XP_003331909.2	2170	0	0.72	hypothetical protein PGTG_13861 [Puccinia graminis f. sp. tritici CRL 75-36-700-3]>gi|375169986|gb|EFP87490.2| hypothetical protein PGTG_13861 [Puccinia graminis f. sp. tritici CRL 75-36-700-3]	--	--	--	--	--	--	--	--	--	B4NYV0	216	4.4518e-16	Serrate RNA effector molecule homolog OS=Drosophila yakuba GN=Ars2 PE=3 SV=1	PF00076	RNA recognition motif. (a.k.a. RRM, RBD, or RNP domain)	--	--	GO:0003676	nucleic acid binding	--	--	KOG2295	C2H2 Zn-finger protein
GYJ|c10524_g1	1.76667	0	2.43	2.87	1218		599371499	XP_007407017.1	189	5.55479e-13	0.4	hypothetical protein MELLADRAFT_103799 [Melampsora larici-populina 98AG31]>gi|328860858|gb|EGG09963.1| hypothetical protein MELLADRAFT_103799 [Melampsora larici-populina 98AG31]	--	--	--	--	--	--	--	--	--	--	--	--	--	--	--	--	--	--	--	--	--	--	--
GYJ|c10525_g1	21.78	12.84	24.27	28.23	4523		403166985	XP_003326813.2	2369	0	0.74	S-formylglutathione hydrolase [Puccinia graminis f. sp. tritici CRL 75-36-700-3]>gi|375166808|gb|EFP82394.2| S-formylglutathione hydrolase [Puccinia graminis f. sp. tritici CRL 75-36-700-3]	--	--	--	--	--	K11835	USP4_11_15, UBP12	ubiquitin carboxyl-terminal hydrolase 4/11/15	http://www.genome.jp/dbget-bin/www_bget?ko:K11835	O60079	800	1.85387e-87	Probable ubiquitin carboxyl-terminal hydrolase 12 OS=Schizosaccharomyces pombe (strain 972 / ATCC 24843) GN=ubp12 PE=1 SV=1	PF00443//PF06337	Ubiquitin carboxyl-terminal hydrolase//DUSP domain	GO:0006508//GO:0016579	proteolysis//protein deubiquitination	GO:0036459//GO:0004843//GO:0016787	ubiquitinyl hydrolase activity//ubiquitin-specific protease activity//hydrolase activity	--	--	KOG1870	Ubiquitin C-terminal hydrolase
GYJ|c10526_g1	77.0767	121.57	59.24	50.42	1598		331221401	XP_003323375.1	476	2.7452e-51	0.71	hypothetical protein PGTG_04912 [Puccinia graminis f. sp. tritici CRL 75-36-700-3]>gi|309302365|gb|EFP78956.1| hypothetical protein PGTG_04912 [Puccinia graminis f. sp. tritici CRL 75-36-700-3]	--	--	--	--	--	--	--	--	--	--	--	--	--	PF08619	Alkali metal cation/H+ antiporter Nha1 C terminus	GO:0015992//GO:0006885//GO:0006814	proton transport//regulation of pH//sodium ion transport	GO:0015385	sodium:proton antiporter activity	GO:0016020	membrane	--	--
GYJ|c10527_g1	126.723	116	141.58	122.59	1284		331215111	XP_003320236.1	615	2.67865e-75	0.83	glycine cleavage system H protein [Puccinia graminis f. sp. tritici CRL 75-36-700-3]>gi|309299226|gb|EFP75817.1| glycine cleavage system H protein [Puccinia graminis f. sp. tritici CRL 75-36-700-3]	--	--	--	--	--	K02437	gcvH, GCSH	glycine cleavage system H protein	http://www.genome.jp/dbget-bin/www_bget?ko:K02437	Q9HDV9	362	4.07903e-39	Putative glycine cleavage system H protein, mitochondrial OS=Schizosaccharomyces pombe (strain 972 / ATCC 24843) GN=gcv3 PE=1 SV=1	--	--	GO:0019464	glycine decarboxylation via glycine cleavage system	--	--	GO:0005960	glycine cleavage complex	KOG3373	Glycine cleavage system H protein (lipoate-binding)
GYJ|c10528_g1	27.32	61.37	9.92	10.67	2558		403157652	XP_003307052.2	851	3.77666e-100	0.56	hypothetical protein PGTG_00002 [Puccinia graminis f. sp. tritici CRL 75-36-700-3]>gi|375163501|gb|EFP74046.2| hypothetical protein PGTG_00002 [Puccinia graminis f. sp. tritici CRL 75-36-700-3]	--	--	--	--	--	--	--	--	--	--	--	--	--	--	--	--	--	--	--	--	--	--	--
GYJ|c10529_g1	11.7767	8.07	13.03	14.23	2801		403161477	XP_003321813.2	432	1.09569e-59	0.68	hypothetical protein PGTG_03350 [Puccinia graminis f. sp. tritici CRL 75-36-700-3]>gi|375171285|gb|EFP77394.2| hypothetical protein PGTG_03350 [Puccinia graminis f. sp. tritici CRL 75-36-700-3]	--	--	--	--	--	--	--	--	--	--	--	--	--	PF01635//PF07068	Coronavirus M matrix/glycoprotein//Major capsid protein Gp23	GO:0019058	viral life cycle	--	--	GO:0019028//GO:0019012	viral capsid//virion	--	--
GYJ|c10531_g1	149.473	208.14	132.46	107.82	1116		599393194	XP_007410939.1	260	2.53109e-25	0.94	hypothetical protein MELLADRAFT_87677 [Melampsora larici-populina 98AG31]>gi|328856763|gb|EGG05883.1| hypothetical protein MELLADRAFT_87677 [Melampsora larici-populina 98AG31]	--	--	--	--	--	--	--	--	--	--	--	--	--	--	--	--	--	GO:0008270	zinc ion binding	GO:0005622	intracellular	--	--
GYJ|c10532_g1	22.9467	13.1	24.18	31.56	2892		628230303	XP_007721858.1	603	3.04571e-67	0.61	hypothetical protein A1O1_02758 [Capronia coronata CBS 617.96]>gi|590019165|gb|EXJ94364.1| hypothetical protein A1O1_02758 [Capronia coronata CBS 617.96]	--	--	--	--	--	--	--	--	--	Q9US38	156	1.39157e-09	AB hydrolase superfamily protein C1039.03 OS=Schizosaccharomyces pombe (strain 972 / ATCC 24843) GN=SPAC1039.03 PE=3 SV=1	PF02230//PF00326//PF07859//PF01738	Phospholipase/Carboxylesterase//Prolyl oligopeptidase family//alpha/beta hydrolase fold//Dienelactone hydrolase family	GO:0008152//GO:0006508	metabolic process//proteolysis	GO:0008236//GO:0016787	serine-type peptidase activity//hydrolase activity	--	--	KOG1515	Arylacetamide deacetylase
GYJ|c10533_g1	0.34	0	0.32	0.7	405		403168238	XP_003327899.2	143	9.16797e-09	0.47	hypothetical protein PGTG_08666 [Puccinia graminis f. sp. tritici CRL 75-36-700-3]>gi|375167406|gb|EFP83480.2| hypothetical protein PGTG_08666 [Puccinia graminis f. sp. tritici CRL 75-36-700-3]	--	--	--	--	--	--	--	--	--	--	--	--	--	--	--	--	--	--	--	--	--	--	--
GYJ|c10534_g1	0.376667	0	0.35	0.78	1259		599372797	XP_007407257.1	1022	4.00984e-135	0.8	hypothetical protein MELLADRAFT_34365 [Melampsora larici-populina 98AG31]>gi|328860424|gb|EGG09530.1| hypothetical protein MELLADRAFT_34365, partial [Melampsora larici-populina 98AG31]	--	--	--	--	--	K00641	metX	homoserine O-acetyltransferase	http://www.genome.jp/dbget-bin/www_bget?ko:K00641	Q47L17	223	1.30207e-18	Homoserine O-acetyltransferase OS=Thermobifida fusca (strain YX) GN=metX PE=3 SV=1	--	--	--	--	--	--	--	--	--	--
GYJ|c10535_g1	4.6	0	8.05	5.75	1519		331215103	XP_003320232.1	382	6.49904e-39	0.49	hypothetical protein PGTG_01144 [Puccinia graminis f. sp. tritici CRL 75-36-700-3]>gi|309299222|gb|EFP75813.1| hypothetical protein PGTG_01144 [Puccinia graminis f. sp. tritici CRL 75-36-700-3]	--	--	--	--	--	--	--	--	--	--	--	--	--	PF11380	Stealth protein CR2, conserved region 2	--	--	GO:0016772	transferase activity, transferring phosphorus-containing groups	--	--	--	--
GYJ|c10536_g1	4.30667	0	12.92	0	237		--	--	--	--	--	--	--	--	--	--	--	--	--	--	--	P17801	195	3.60517e-17	Putative receptor protein kinase ZmPK1 OS=Zea mays GN=PK1 PE=2 SV=2	--	--	--	--	--	--	--	--	--	--
GYJ|c10537_g1	0.376667	1.13	0	0	450		--	--	--	--	--	--	687866187	LK927996.1	450	0	Caenorhabditis elegans genome assembly C_elegans_Bristol_N2_v1_5_4 ,scaffold CELN2_contig0000073	--	--	--	--	--	--	--	--	--	--	--	--	--	--	--	--	--	--
GYJ|c10538_g1	10.48	5.74	12.21	13.49	2334		403166384	XP_003889951.1	185	2.60202e-12	0.75	hypothetical protein PGTG_21420 [Puccinia graminis f. sp. tritici CRL 75-36-700-3]>gi|375166222|gb|EHS63090.1| hypothetical protein PGTG_21420 [Puccinia graminis f. sp. tritici CRL 75-36-700-3]	--	--	--	--	--	--	--	--	--	--	--	--	--	PF00097//PF17122//PF05866//PF13639//PF17123//PF12861//PF02724//PF12906//PF01749//PF01080//PF12678//PF14634	Zinc finger, C3HC4 type (RING finger)//Zinc-finger//Endodeoxyribonuclease RusA//Ring finger domain//RING-like zinc finger//Anaphase-promoting complex subunit 11 RING-H2 finger//CDC45-like protein//RING-variant domain//Importin beta binding domain//Presenilin//RING-H2 zinc finger//zinc-RING finger domain	GO:0006270//GO:0006281//GO:0015031//GO:0016567//GO:0006606//GO:0006310	DNA replication initiation//DNA repair//protein transport//protein ubiquitination//protein import into nucleus//DNA recombination	GO:0004190//GO:0000287//GO:0008565//GO:0046872//GO:0004842//GO:0005515//GO:0008270	aspartic-type endopeptidase activity//magnesium ion binding//protein transporter activity//metal ion binding//ubiquitin-protein transferase activity//protein binding//zinc ion binding	GO:0005680//GO:0005737//GO:0005634//GO:0016021	anaphase-promoting complex//cytoplasm//nucleus//integral component of membrane	--	--
GYJ|c10539_g1	69.0767	19.38	92.6	95.25	738		--	--	--	--	--	--	--	--	--	--	--	--	--	--	--	--	--	--	--	--	--	--	--	--	--	--	--	--	--
GYJ|c10540_g1	4.19333	0.61	6.41	5.56	554		--	--	--	--	--	--	--	--	--	--	--	--	--	--	--	--	--	--	--	--	--	--	--	--	--	--	--	--	--
GYJ|c10541_g1	30.94	28.6	32.64	31.58	1385		331238507	XP_003331908.1	369	4.49587e-39	0.72	hypothetical protein PGTG_13860 [Puccinia graminis f. sp. tritici CRL 75-36-700-3]>gi|309310898|gb|EFP87489.1| hypothetical protein PGTG_13860 [Puccinia graminis f. sp. tritici CRL 75-36-700-3]	--	--	--	--	--	--	--	--	--	--	--	--	--	PF16093	Proteasome assembly chaperone 4	GO:0043248	proteasome assembly	--	--	--	--	--	--
GYJ|c10542_g1	38.22	114.66	0	0	294		--	--	--	--	--	--	687866003	LK928182.1	233	3.5821e-117	Caenorhabditis elegans genome assembly C_elegans_Bristol_N2_v1_5_4 ,scaffold CELN2_scaffold0000524	--	--	--	--	--	--	--	--	--	--	--	--	--	--	--	--	--	--
GYJ|c10543_g1	0.613333	0	1.84	0	279		331220265	XP_003322808.1	151	4.23148e-10	0.55	hypothetical protein PGTG_04345 [Puccinia graminis f. sp. tritici CRL 75-36-700-3]>gi|309301798|gb|EFP78389.1| hypothetical protein PGTG_04345 [Puccinia graminis f. sp. tritici CRL 75-36-700-3]	--	--	--	--	--	--	--	--	--	--	--	--	--	--	--	--	--	--	--	--	--	--	--
GYJ|c10543_g2	0.853333	1.67	0.51	0.38	2056	yes	331220265	XP_003322808.1	1130	5.90144e-139	0.65	hypothetical protein PGTG_04345 [Puccinia graminis f. sp. tritici CRL 75-36-700-3]>gi|309301798|gb|EFP78389.1| hypothetical protein PGTG_04345 [Puccinia graminis f. sp. tritici CRL 75-36-700-3]	--	--	--	--	--	--	--	--	--	--	--	--	--	--	--	--	--	--	--	--	--	--	--
GYJ|c10545_g1	0.593333	0	0	1.78	319		--	--	--	--	--	--	--	--	--	--	--	--	--	--	--	--	--	--	--	--	--	--	--	--	--	--	--	--	--
GYJ|c10546_g1	0.356667	0	0.62	0.45	986		758368709	CEP08787.1	256	8.98646e-23	0.58	hypothetical protein [Parasitella parasitica]	--	--	--	--	--	K14803	PTC2_3	protein phosphatase 2C homolog 2/3	http://www.genome.jp/dbget-bin/www_bget?ko:K14803	Q9SD02	540	8.90145e-64	Probable protein phosphatase 2C 47 OS=Arabidopsis thaliana GN=At3g51470 PE=1 SV=1	PF00481	Protein phosphatase 2C	--	--	GO:0003824	catalytic activity	--	--	KOG0698	Serine/threonine protein phosphatase
GYJ|c10547_g1	22.7667	9.92	26.2	32.18	3151		599394824	XP_007411244.1	1694	0	0.72	hypothetical protein MELLADRAFT_23709 [Melampsora larici-populina 98AG31]>gi|328856200|gb|EGG05322.1| hypothetical protein MELLADRAFT_23709, partial [Melampsora larici-populina 98AG31]	--	--	--	--	--	K03361	CDC4	F-box and WD-40 domain protein CDC4	http://www.genome.jp/dbget-bin/www_bget?ko:K03361	P53699	910	1.1381e-106	Cell division control protein 4 OS=Candida albicans GN=CDC4 PE=3 SV=1	PF00400//PF00646//PF12937	WD domain, G-beta repeat//F-box domain//F-box-like	--	--	GO:0005515	protein binding	--	--	KOG0274	Cdc4 and related F-box and WD-40 proteins
GYJ|c10548_g1	2.73	4.72	2.29	1.18	582		--	--	--	--	--	--	--	--	--	--	--	--	--	--	--	--	--	--	--	--	--	--	--	--	--	--	--	--	--
GYJ|c10549_g1	7.04	7.48	7.01	6.63	3585		331248211	XP_003336730.1	952	4.88689e-106	0.55	hypothetical protein PGTG_17985 [Puccinia graminis f. sp. tritici CRL 75-36-700-3]>gi|309315720|gb|EFP92311.1| hypothetical protein PGTG_17985 [Puccinia graminis f. sp. tritici CRL 75-36-700-3]	--	--	--	--	--	--	--	--	--	--	--	--	--	--	--	--	--	--	--	--	--	--	--
GYJ|c10550_g1	87.88	107.84	79.32	76.48	1637		403163322	XP_003323410.2	787	4.56235e-98	0.75	hypothetical protein PGTG_04947 [Puccinia graminis f. sp. tritici CRL 75-36-700-3]>gi|375164008|gb|EFP78991.2| hypothetical protein PGTG_04947 [Puccinia graminis f. sp. tritici CRL 75-36-700-3]	--	--	--	--	--	--	--	--	--	Q6RYA0	121	7.8659e-06	Salicylic acid-binding protein 2 OS=Nicotiana tabacum GN=SABP2 PE=1 SV=1	PF02354	Latrophilin Cytoplasmic C-terminal region	GO:0007186	G-protein coupled receptor signaling pathway	GO:0004930	G-protein coupled receptor activity	GO:0016020	membrane	--	--
GYJ|c10551_g1	0.506667	0	0.91	0.61	498		--	--	--	--	--	--	--	--	--	--	--	--	--	--	--	--	--	--	--	--	--	--	--	--	--	--	--	--	--
GYJ|c10552_g1	4.92	0	6.1	8.66	573		--	--	--	--	--	--	--	--	--	--	--	--	--	--	--	--	--	--	--	PF09213	M3	--	--	GO:0019956	chemokine binding	--	--	--	--
GYJ|c10553_g1	32.5233	1.34	52.16	44.07	2384	yes	403166845	XP_003326717.2	1924	0	0.89	glutamate decarboxylase [Puccinia graminis f. sp. tritici CRL 75-36-700-3]>gi|375166738|gb|EFP82298.2| glutamate decarboxylase [Puccinia graminis f. sp. tritici CRL 75-36-700-3]	403166844	XM_003326669.2	300	1.83237e-153	Puccinia graminis f. sp. tritici CRL 75-36-700-3 glutamate decarboxylase (PGTG_07695), mRNA	K01580	E4.1.1.15, gadB, gadA, GAD	glutamate decarboxylase	http://www.genome.jp/dbget-bin/www_bget?ko:K01580	Q04792	929	6.59769e-113	Glutamate decarboxylase OS=Saccharomyces cerevisiae (strain ATCC 204508 / S288c) GN=GAD1 PE=1 SV=1	PF00282	Pyridoxal-dependent decarboxylase conserved domain	GO:0006536//GO:0006531//GO:0019530//GO:0019482//GO:0019752//GO:0034599//GO:0006522	glutamate metabolic process//aspartate metabolic process//taurine metabolic process//beta-alanine metabolic process//carboxylic acid metabolic process//cellular response to oxidative stress//alanine metabolic process	GO:0030170//GO:0004351//GO:0005516//GO:0016831	pyridoxal phosphate binding//glutamate decarboxylase activity//calmodulin binding//carboxy-lyase activity	GO:0005737	cytoplasm	--	--
GYJ|c10554_g1	1.80333	0	0	5.41	265		--	--	--	--	--	--	--	--	--	--	--	--	--	--	--	--	--	--	--	--	--	--	--	--	--	--	--	--	--
GYJ|c10554_g2	0.526667	0	1.58	0	322		--	--	--	--	--	--	--	--	--	--	--	--	--	--	--	--	--	--	--	--	--	--	--	--	--	--	--	--	--
GYJ|c10555_g1	15.58	12.11	16.9	17.73	4951		403158448	XP_003890844.1	1672	0	0.58	hypothetical protein PGTG_20647 [Puccinia graminis f. sp. tritici CRL 75-36-700-3]>gi|375163821|gb|EHS62527.1| hypothetical protein PGTG_20647 [Puccinia graminis f. sp. tritici CRL 75-36-700-3]	--	--	--	--	--	--	--	--	--	Q7Y1C4	320	3.38846e-28	Protein BREAST CANCER SUSCEPTIBILITY 2 homolog B OS=Arabidopsis thaliana GN=BRCA2B PE=1 SV=1	PF09103	BRCA2, oligonucleotide/oligosaccharide-binding, domain 1	GO:0000724	double-strand break repair via homologous recombination	--	--	--	--	--	--
GYJ|c10556_g1	0	0	0	0	258		--	--	--	--	--	--	332079239	JF758496.1	248	1.41653e-125	Triticum aestivum clone 3175O8 genomic sequence	--	--	--	--	--	--	--	--	--	--	--	--	--	--	--	--	--	--
GYJ|c10557_g1	17.8667	36.8	16.8	0	230		--	--	--	--	--	--	--	--	--	--	--	--	--	--	--	--	--	--	--	--	--	--	--	--	--	--	--	--	--
GYJ|c10558_g1	0.8	2.4	0	0	332		752275077	GAM89767.1	282	4.84146e-29	0.72	hypothetical protein ANO11243_078060 [fungal sp. No.11243]	--	--	--	--	--	--	--	--	--	--	--	--	--	--	--	--	--	--	--	--	--	--	--
GYJ|c10559_g1	26.7	28.2	25.92	25.98	3001		599367029	XP_007406209.1	1155	4.54738e-141	0.65	hypothetical protein MELLADRAFT_115456 [Melampsora larici-populina 98AG31]>gi|328861637|gb|EGG10740.1| hypothetical protein MELLADRAFT_115456 [Melampsora larici-populina 98AG31]	--	--	--	--	--	--	--	--	--	Q9UUG2	203	6.75625e-15	Uncharacterized leucine-rich repeat-containing protein C926.06c OS=Schizosaccharomyces pombe (strain 972 / ATCC 24843) GN=SPAC926.06c PE=1 SV=1	PF00560//PF13855	Leucine Rich Repeat//Leucine rich repeat	--	--	GO:0005515	protein binding	--	--	KOG1259	Nischarin, modulator of integrin alpha5 subunit action
GYJ|c10560_g1	4.91667	2.76	5.26	6.73	4718		403167889	XP_003327622.2	4658	0	0.76	hypothetical protein PGTG_09156 [Puccinia graminis f. sp. tritici CRL 75-36-700-3]>gi|375167243|gb|EFP83203.2| hypothetical protein PGTG_09156 [Puccinia graminis f. sp. tritici CRL 75-36-700-3]	636622056	XM_008043972.1	197	6.60404e-96	Trametes versicolor FP-101664 SS1 gamma DNA-directed DNA polymerase partial mRNA	K02332	POLG1	DNA polymerase gamma 1	http://www.genome.jp/dbget-bin/www_bget?ko:K02332	Q9Y767	1367	5.14778e-160	DNA polymerase gamma, mitochondrial OS=Neurospora crassa (strain ATCC 24698 / 74-OR23-1A / CBS 708.71 / DSM 1257 / FGSC 987) GN=mip-1 PE=3 SV=2	PF00646//PF00476	F-box domain//DNA polymerase family A	GO:0006260	DNA replication	GO:0003887//GO:0005515//GO:0003677//GO:0003676	DNA-directed DNA polymerase activity//protein binding//DNA binding//nucleic acid binding	GO:0042575	DNA polymerase complex	KOG3657	Mitochondrial DNA polymerase gamma, catalytic subunit
GYJ|c10561_g1	140.567	181.65	130.07	109.98	1010		331243130	XP_003334209.1	914	3.94329e-121	0.95	60S ribosomal protein L9 [Puccinia graminis f. sp. tritici CRL 75-36-700-3]>gi|331246700|ref|XP_003335982.1| 60S ribosomal protein L9 [Puccinia graminis f. sp. tritici CRL 75-36-700-3]>gi|403175368|ref|XP_003889030.1| 60S ribosomal protein L9 [Puccinia graminis f. sp. tritici CRL 75-36-700-3]>gi|309313199|gb|EFP89790.1| large subunit ribosomal protein L9e [Puccinia graminis f. sp. tritici CRL 75-…	799313777	XM_012191091.1	79	5.43174e-31	Cryptococcus neoformans var. grubii H99 large subunit ribosomal protein L9e mRNA	K02940	RP-L9e, RPL9	large subunit ribosomal protein L9e	http://www.genome.jp/dbget-bin/www_bget?ko:K02940	Q10232	596	3.31914e-74	60S ribosomal protein L9-A OS=Schizosaccharomyces pombe (strain 972 / ATCC 24843) GN=rpl901 PE=3 SV=1	PF00347	Ribosomal protein L6	GO:0042254//GO:0006412	ribosome biogenesis//translation	GO:0019843//GO:0003735	rRNA binding//structural constituent of ribosome	GO:0005840	ribosome	KOG3255	60S ribosomal protein L9
GYJ|c10562_g1	16.62	17.04	15.84	16.98	1864		403178927	XP_003337285.2	296	1.51319e-26	0.48	hypothetical protein PGTG_18784 [Puccinia graminis f. sp. tritici CRL 75-36-700-3]>gi|375164538|gb|EFP92866.2| hypothetical protein PGTG_18784 [Puccinia graminis f. sp. tritici CRL 75-36-700-3]	--	--	--	--	--	--	--	--	--	--	--	--	--	PF07815	Abl-interactor HHR	--	--	--	--	GO:0005737	cytoplasm	--	--
GYJ|c10563_g1	36.6733	33.44	36.92	39.66	2339	yes	599421319	XP_007416564.1	1480	0	0.72	serine carboxypeptidase [Melampsora larici-populina 98AG31]>gi|328851002|gb|EGG00161.1| serine carboxypeptidase [Melampsora larici-populina 98AG31]	--	--	--	--	--	--	--	--	--	Q9M9Q6	576	5.53921e-64	Serine carboxypeptidase-like 50 OS=Arabidopsis thaliana GN=SCPL50 PE=2 SV=1	PF00450	Serine carboxypeptidase	GO:0006508	proteolysis	GO:0004185//GO:0004180	serine-type carboxypeptidase activity//carboxypeptidase activity	--	--	KOG1282	Serine carboxypeptidases (lysosomal cathepsin A)
GYJ|c10564_g1	22.8133	20.82	22.76	24.86	1990		--	--	--	--	--	--	--	--	--	--	--	--	--	--	--	--	--	--	--	--	--	--	--	--	--	--	--	--	--
GYJ|c10565_g1	18.1267	16.24	17.37	20.77	4809	yes	403176361	XP_003888887.1	3721	0	0.77	hypothetical protein PGTG_22369 [Puccinia graminis f. sp. tritici CRL 75-36-700-3]>gi|375172217|gb|EHS64580.1| hypothetical protein PGTG_22369 [Puccinia graminis f. sp. tritici CRL 75-36-700-3]	--	--	--	--	--	--	--	--	--	Q92797	493	1.31835e-48	Symplekin OS=Homo sapiens GN=SYMPK PE=1 SV=2	--	--	--	--	--	--	--	--	KOG1895	mRNA cleavage and polyadenylation factor II complex, subunit PTA1
GYJ|c10566_g1	1.60667	0	2.38	2.44	269		--	--	--	--	--	--	--	--	--	--	--	--	--	--	--	--	--	--	--	--	--	--	--	--	--	--	--	--	--
GYJ|c10566_g2	0	0	0	0	280		--	--	--	--	--	--	--	--	--	--	--	--	--	--	--	Q9SW70	198	2.04806e-18	Stress-related protein OS=Vitis riparia GN=SRP PE=2 SV=1	--	--	--	--	--	--	--	--	--	--
GYJ|c10567_g1	14.56	0	20.04	23.64	257		--	--	--	--	--	--	--	--	--	--	--	--	--	--	--	--	--	--	--	--	--	--	--	--	--	--	--	--	--
GYJ|c10567_g2	85.41	98.99	76.67	80.57	1243		331217299	XP_003321328.1	1182	2.27972e-158	0.99	serine/threonine-protein phosphatase PP1 [Puccinia graminis f. sp. tritici CRL 75-36-700-3]>gi|309300318|gb|EFP76909.1| serine/threonine-protein phosphatase PP1 [Puccinia graminis f. sp. tritici CRL 75-36-700-3]	367027089	XM_003662781.1	258	2.0983e-130	Myceliophthora thermophila ATCC 42464 hypothetical protein (MYCTH_2315100) mRNA, complete cds	K06269	PPP1C	serine/threonine-protein phosphatase PP1 catalytic subunit	http://www.genome.jp/dbget-bin/www_bget?ko:K06269	P20654	1118	7.41546e-150	Serine/threonine-protein phosphatase PP1 OS=Emericella nidulans (strain FGSC A4 / ATCC 38163 / CBS 112.46 / NRRL 194 / M139) GN=bimG PE=2 SV=1	PF00149//PF00846	Calcineurin-like phosphoesterase//Hantavirus nucleocapsid protein	GO:0030847//GO:0000903//GO:0007114//GO:0000076//GO:0007059//GO:0030437//GO:0030846//GO:0016576//GO:0000077//GO:0007094//GO:0034501//GO:0006364//GO:0007126//GO:0009408//GO:0006109//GO:0031297//GO:0005977//GO:0006470//GO:0006873	termination of RNA polymerase II transcription, exosome-dependent//regulation of cell shape during vegetative growth phase//cell budding//DNA replication checkpoint//chromosome segregation//ascospore formation//termination of RNA polymerase II transcription, poly(A)-coupled//histone dephosphorylation//DNA damage checkpoint//mitotic spindle assembly checkpoint//protein localization to kinetochore/…	GO:0016787//GO:0004722	hydrolase activity//protein serine/threonine phosphatase activity	GO:0005730//GO:0019013//GO:0000778//GO:0001400//GO:0005935//GO:0008287//GO:0000164//GO:0005847//GO:0005816	nucleolus//viral nucleocapsid//condensed nuclear chromosome kinetochore//mating projection base//cellular bud neck//protein serine/threonine phosphatase complex//protein phosphatase type 1 complex//mRNA cleavage and polyadenylation specificity factor complex//spindle pole body	KOG0374	Serine/threonine specific protein phosphatase PP1, catalytic subunit
GYJ|c10567_g3	60.08	38.81	71.49	69.94	652		331217299	XP_003321328.1	625	1.87881e-77	0.99	serine/threonine-protein phosphatase PP1 [Puccinia graminis f. sp. tritici CRL 75-36-700-3]>gi|309300318|gb|EFP76909.1| serine/threonine-protein phosphatase PP1 [Puccinia graminis f. sp. tritici CRL 75-36-700-3]	116192072	XM_001221848.1	108	2.60295e-47	Chaetomium globosum CBS 148.51 serine/threonine protein phosphatase PP1 (CHGG_05754) partial mRNA	K06269	PPP1C	serine/threonine-protein phosphatase PP1 catalytic subunit	http://www.genome.jp/dbget-bin/www_bget?ko:K06269	P20654	561	5.34395e-69	Serine/threonine-protein phosphatase PP1 OS=Emericella nidulans (strain FGSC A4 / ATCC 38163 / CBS 112.46 / NRRL 194 / M139) GN=bimG PE=2 SV=1	PF00149//PF05887	Calcineurin-like phosphoesterase//Procyclic acidic repetitive protein (PARP)	GO:0006873//GO:0006470//GO:0006109//GO:0005977//GO:0031297//GO:0009408//GO:0007126//GO:0006364//GO:0034501//GO:0007094//GO:0000077//GO:0016576//GO:0030437//GO:0030846//GO:0007114//GO:0000076//GO:0007059//GO:0030847//GO:0000903	cellular ion homeostasis//protein dephosphorylation//regulation of carbohydrate metabolic process//glycogen metabolic process//replication fork processing//response to heat//meiotic nuclear division//rRNA processing//protein localization to kinetochore//mitotic spindle assembly checkpoint//DNA damage checkpoint//histone dephosphorylation//ascospore formation//termination of RNA polymerase II tran…	GO:0004722//GO:0016787	protein serine/threonine phosphatase activity//hydrolase activity	GO:0005816//GO:0016020//GO:0005847//GO:0000164//GO:0008287//GO:0005935//GO:0001400//GO:0000778//GO:0005730	spindle pole body//membrane//mRNA cleavage and polyadenylation specificity factor complex//protein phosphatase type 1 complex//protein serine/threonine phosphatase complex//cellular bud neck//mating projection base//condensed nuclear chromosome kinetochore//nucleolus	KOG0374	Serine/threonine specific protein phosphatase PP1, catalytic subunit
GYJ|c10568_g1	1.12667	0.74	0.61	2.03	409		403167216	XP_003889852.1	207	3.41343e-18	0.69	hypothetical protein PGTG_21495 [Puccinia graminis f. sp. tritici CRL 75-36-700-3]>gi|375166916|gb|EHS63279.1| hypothetical protein PGTG_21495 [Puccinia graminis f. sp. tritici CRL 75-36-700-3]	--	--	--	--	--	--	--	--	--	--	--	--	--	--	--	--	--	--	--	--	--	--	--
GYJ|c10570_g1	958.213	1295.1	717.42	862.12	1622		331238167	XP_003331739.1	982	4.59508e-128	0.98	Ras-like protein [Puccinia graminis f. sp. tritici CRL 75-36-700-3]>gi|309310729|gb|EFP87320.1| Ras-like protein [Puccinia graminis f. sp. tritici CRL 75-36-700-3]	599363498	XM_007393710.1	176	1.05664e-84	Phanerochaete carnosa HHB-10118-sp hypothetical protein (PHACADRAFT_252796), mRNA	K07827	KRAS, KRAS2	GTPase KRas	http://www.genome.jp/dbget-bin/www_bget?ko:K07827	Q05058	836	3.63863e-107	24 kDa Ras-like protein OS=Coprinopsis cinerea GN=CC-RAS PE=3 SV=1	PF03193//PF01926//PF00025//PF02421//PF00695//PF08477//PF06821//PF00071	Protein of unknown function, DUF258//50S ribosome-binding GTPase//ADP-ribosylation factor family//Ferrous iron transport protein B//Major surface antigen from hepadnavirus//Ras of Complex, Roc, domain of DAPkinase//Serine hydrolase//Ras family	GO:0016032//GO:0006184//GO:0007264//GO:0015684	viral process//obsolete GTP catabolic process//small GTPase mediated signal transduction//ferrous iron transport	GO:0003924//GO:0005525//GO:0016787//GO:0015093	GTPase activity//GTP binding//hydrolase activity//ferrous iron transmembrane transporter activity	GO:0016020//GO:0016021	membrane//integral component of membrane	KOG0395	Ras-related GTPase
GYJ|c10571_g1	172.02	60.75	200.42	254.89	384		403164863	XP_003324937.2	158	1.25289e-10	0.86	hypothetical protein PGTG_06474 [Puccinia graminis f. sp. tritici CRL 75-36-700-3]>gi|375165431|gb|EFP80518.2| hypothetical protein PGTG_06474 [Puccinia graminis f. sp. tritici CRL 75-36-700-3]	--	--	--	--	--	--	--	--	--	--	--	--	--	--	--	GO:0000226	microtubule cytoskeleton organization	GO:0008017	microtubule binding	GO:0005737//GO:0045298	cytoplasm//tubulin complex	--	--
GYJ|c10572_g1	8.27333	3.55	10.94	10.33	2834		599383311	XP_007409159.1	971	6.15734e-121	0.84	hypothetical protein MELLADRAFT_35435 [Melampsora larici-populina 98AG31]>gi|328858715|gb|EGG07827.1| hypothetical protein MELLADRAFT_35435 [Melampsora larici-populina 98AG31]	--	--	--	--	--	K14775	UTP30, RSL1D1	ribosome biogenesis protein UTP30	http://www.genome.jp/dbget-bin/www_bget?ko:K14775	Q9UT32	367	4.53122e-36	Putative ribosome biogenesis protein C8F11.04 OS=Schizosaccharomyces pombe (strain 972 / ATCC 24843) GN=SPAC8F11.04 PE=3 SV=1	PF06883//PF04891	RNA polymerase I, Rpa2 specific domain//NifQ	GO:0006206//GO:0006351//GO:0042254//GO:0009399//GO:0006412//GO:0006144	pyrimidine nucleobase metabolic process//transcription, DNA-templated//ribosome biogenesis//nitrogen fixation//translation//purine nucleobase metabolic process	GO:0003723//GO:0003735//GO:0003899//GO:0030151	RNA binding//structural constituent of ribosome//DNA-directed RNA polymerase activity//molybdenum ion binding	GO:0005840//GO:0015934//GO:0005634//GO:0005730	ribosome//large ribosomal subunit//nucleus//nucleolus	KOG1685	Uncharacterized conserved protein
GYJ|c10574_g1	46.71	48.57	45.85	45.71	1631		331215885	XP_003320622.1	1083	1.49431e-140	0.7	hypothetical protein PGTG_02644 [Puccinia graminis f. sp. tritici CRL 75-36-700-3]>gi|309299612|gb|EFP76203.1| hypothetical protein PGTG_02644 [Puccinia graminis f. sp. tritici CRL 75-36-700-3]	--	--	--	--	--	--	--	--	--	--	--	--	--	PF02214	BTB/POZ domain	GO:0051260	protein homooligomerization	--	--	--	--	--	--
GYJ|c10575_g1	40.1067	30.92	47.26	42.14	2926		331236129	XP_003330724.1	1000	7.79572e-124	0.71	3-demethylubiquinone-9 3-O-methyltransferase [Puccinia graminis f. sp. tritici CRL 75-36-700-3]>gi|309309714|gb|EFP86305.1| 3-demethylubiquinone-9 3-O-methyltransferase [Puccinia graminis f. sp. tritici CRL 75-36-700-3]	--	--	--	--	--	K00568	ubiG	2-polyprenyl-6-hydroxyphenyl methylase / 3-demethylubiquinone-9 3-methyltransferase	http://www.genome.jp/dbget-bin/www_bget?ko:K00568	O74421	483	1.16979e-52	Ubiquinone biosynthesis O-methyltransferase, mitochondrial OS=Schizosaccharomyces pombe (strain 972 / ATCC 24843) GN=coq3 PE=3 SV=2	PF08241//PF06754//PF05401//PF01135//PF05175//PF05724	Methyltransferase domain//Phosphonate metabolism protein PhnG//Nodulation protein S (NodS)//Protein-L-isoaspartate(D-aspartate) O-methyltransferase (PCMT)//Methyltransferase small domain//Thiopurine S-methyltransferase (TPMT)	GO:0046500//GO:0006464//GO:0019634//GO:0008152//GO:0015716//GO:0006479//GO:0009877//GO:0009312	S-adenosylmethionine metabolic process//cellular protein modification process//organic phosphonate metabolic process//metabolic process//organic phosphonate transport//protein methylation//nodulation//oligosaccharide biosynthetic process	GO:0008168//GO:0008757//GO:0004719//GO:0016740	methyltransferase activity//S-adenosylmethionine-dependent methyltransferase activity//protein-L-isoaspartate (D-aspartate) O-methyltransferase activity//transferase activity	--	--	KOG1270	Methyltransferases
GYJ|c10576_g1	7.51667	4.44	8.23	9.88	7660		403176859	XP_003335473.2	9306	0	0.87	DNA polymerase epsilon subunit 1 [Puccinia graminis f. sp. tritici CRL 75-36-700-3]>gi|375172430|gb|EFP91054.2| DNA polymerase epsilon subunit 1 [Puccinia graminis f. sp. tritici CRL 75-36-700-3]	599418447	XM_007415801.1	866	0	Melampsora larici-populina 98AG31 hypothetical protein (MELLADRAFT_39519), partial mRNA	K02324	POLE1	DNA polymerase epsilon subunit 1	http://www.genome.jp/dbget-bin/www_bget?ko:K02324	P0CN26	6183	0	DNA polymerase epsilon catalytic subunit A OS=Cryptococcus neoformans var. neoformans serotype D (strain JEC21 / ATCC MYA-565) GN=POL2 PE=3 SV=1	PF03104//PF08490//PF13482//PF09553//PF12899//PF00136	DNA polymerase family B, exonuclease domain//Domain of unknown function (DUF1744)//RNase_H superfamily//Eco47II restriction endonuclease//Alkaline and neutral invertase//DNA polymerase family B	GO:0006308//GO:0009307//GO:0006260	DNA catabolic process//DNA restriction-modification system//DNA replication	GO:0000166//GO:0008270//GO:0003887//GO:0008408//GO:0009036//GO:0003676//GO:0033926//GO:0003677	nucleotide binding//zinc ion binding//DNA-directed DNA polymerase activity//3'-5' exonuclease activity//Type II site-specific deoxyribonuclease activity//nucleic acid binding//glycopeptide alpha-N-acetylgalactosaminidase activity//DNA binding	GO:0009359//GO:0005634//GO:0042575	Type II site-specific deoxyribonuclease complex//nucleus//DNA polymerase complex	KOG1798	DNA polymerase epsilon, catalytic subunit A
GYJ|c10577_g1	6.64	2.36	7.62	9.94	5321		403173624	XP_003332679.2	4190	0	0.69	hypothetical protein PGTG_14344 [Puccinia graminis f. sp. tritici CRL 75-36-700-3]>gi|375170626|gb|EFP88260.2| hypothetical protein PGTG_14344 [Puccinia graminis f. sp. tritici CRL 75-36-700-3]	--	--	--	--	--	--	--	--	--	O94474	873	1.89217e-94	Superkiller protein 3 OS=Schizosaccharomyces pombe (strain 972 / ATCC 24843) GN=ski3 PE=3 SV=1	PF13414//PF13374//PF00515//PF13176//PF04614//PF13181//PF13371	TPR repeat//Tetratricopeptide repeat//Tetratricopeptide repeat//Tetratricopeptide repeat//Pex19 protein family//Tetratricopeptide repeat//Tetratricopeptide repeat	--	--	GO:0005515	protein binding	GO:0005777	peroxisome	KOG1127	TPR repeat-containing protein
GYJ|c1057_g1	158.873	160.39	160.35	155.88	2565		403175866	XP_003334614.2	2368	0	0.93	pyruvate kinase [Puccinia graminis f. sp. tritici CRL 75-36-700-3]>gi|375171787|gb|EFP90195.2| pyruvate kinase [Puccinia graminis f. sp. tritici CRL 75-36-700-3]	647400175	LK052946.1	217	2.7208e-107	Rhodosporidium toruloides strain CECT1137, genomic scaffold, scaffold RHTO0S11	K00873	PK, pyk	pyruvate kinase	http://www.genome.jp/dbget-bin/www_bget?ko:K00873	O94122	1716	0	Pyruvate kinase OS=Agaricus bisporus GN=pkiA PE=2 SV=1	PF00224//PF00018//PF02044//PF03328	Pyruvate kinase, barrel domain//SH3 domain//Bombesin-like peptide//HpcH/HpaI aldolase/citrate lyase family	GO:0006090//GO:0006096//GO:0007218//GO:0006144//GO:0016310//GO:0006094//GO:0015976	pyruvate metabolic process//glycolytic process//neuropeptide signaling pathway//purine nucleobase metabolic process//phosphorylation//gluconeogenesis//carbon utilization	GO:0000287//GO:0030955//GO:0005515//GO:0004743//GO:0003824	magnesium ion binding//potassium ion binding//protein binding//pyruvate kinase activity//catalytic activity	--	--	KOG2323	Pyruvate kinase
GYJ|c10580_g1	49.35	43.53	47.89	56.63	3300		331224420	XP_003324882.1	1867	0	0.89	AGC/YANK protein kinase [Puccinia graminis f. sp. tritici CRL 75-36-700-3]>gi|331238749|ref|XP_003332029.1| AGC/YANK protein kinase [Puccinia graminis f. sp. tritici CRL 75-36-700-3]>gi|309303872|gb|EFP80463.1| AGC/YANK protein kinase [Puccinia graminis f. sp. tritici CRL 75-36-700-3]>gi|309311019|gb|EFP87610.1| AGC/YANK protein kinase [Puccinia graminis f. sp. tritici CRL 75-36-700-3]	343424944	FQ311432.1	177	6.04042e-85	Sporisorium reilianum SRZ2 chromosome 11 complete DNA sequence	K08793	STK32, YANK	serine/threonine kinase 32	http://www.genome.jp/dbget-bin/www_bget?ko:K08793	Q8BGW6	682	4.98735e-78	Serine/threonine-protein kinase 32A OS=Mus musculus GN=Stk32a PE=2 SV=1	PF12632//PF00069//PF05445//PF06293//PF07714	Mysoin-binding motif of peroxisomes//Protein kinase domain//Poxvirus serine/threonine protein kinase//Lipopolysaccharide kinase (Kdo/WaaP) family//Protein tyrosine kinase	GO:0006468//GO:0016310//GO:0009069	protein phosphorylation//phosphorylation//serine family amino acid metabolic process	GO:0016773//GO:0004672//GO:0017022//GO:0005524//GO:0004674	phosphotransferase activity, alcohol group as acceptor//protein kinase activity//myosin binding//ATP binding//protein serine/threonine kinase activity	GO:0016459//GO:0016020	myosin complex//membrane	KOG0598	Ribosomal protein S6 kinase and related proteins
GYJ|c10581_g1	29.1967	29.37	28.92	29.3	394		--	--	--	--	--	--	--	--	--	--	--	--	--	--	--	--	--	--	--	--	--	--	--	--	--	--	--	--	--
GYJ|c10583_g1	3.03	1.65	3.12	4.32	1163		595434714	EXX50149.1	159	3.41427e-09	0.5	gag-pol fusion protein [Rhizophagus irregularis DAOM 197198w]	--	--	--	--	--	--	--	--	--	--	--	--	--	--	--	--	--	--	--	--	--	--	--
GYJ|c10584_g1	0.323333	0	0.97	0	310		--	--	--	--	--	--	--	--	--	--	--	--	--	--	--	--	--	--	--	PF06524	NOA36 protein	--	--	GO:0008270	zinc ion binding	GO:0005634	nucleus	--	--
GYJ|c10584_g2	0.856667	0	1.33	1.24	458		--	--	--	--	--	--	--	--	--	--	--	--	--	--	--	--	--	--	--	--	--	--	--	--	--	--	--	--	--
GYJ|c10584_g3	3.42333	0.24	5.15	4.88	480		--	--	--	--	--	--	--	--	--	--	--	--	--	--	--	--	--	--	--	--	--	--	--	--	--	--	--	--	--
GYJ|c10586_g1	10.6333	14.68	9.41	7.81	1434	yes	331232699	XP_003329011.1	683	7.37191e-84	0.7	hypothetical protein PGTG_10751 [Puccinia graminis f. sp. tritici CRL 75-36-700-3]>gi|309308001|gb|EFP84592.1| hypothetical protein PGTG_10751 [Puccinia graminis f. sp. tritici CRL 75-36-700-3]	--	--	--	--	--	--	--	--	--	--	--	--	--	--	--	--	--	--	--	--	--	--	--
GYJ|c10587_g1	3.29333	3.37	2.99	3.52	2031		331215993	XP_003320676.1	279	1.57538e-23	0.38	hypothetical protein PGTG_02698 [Puccinia graminis f. sp. tritici CRL 75-36-700-3]>gi|309299666|gb|EFP76257.1| hypothetical protein PGTG_02698 [Puccinia graminis f. sp. tritici CRL 75-36-700-3]	--	--	--	--	--	--	--	--	--	--	--	--	--	PF04928//PF09668	Poly(A) polymerase central domain//Aspartyl protease	GO:0043631//GO:0006508	RNA polyadenylation//proteolysis	GO:0004652//GO:0004190	polynucleotide adenylyltransferase activity//aspartic-type endopeptidase activity	--	--	--	--
GYJ|c10588_g1	58.35	60.17	54.68	60.2	2460		403161234	XP_003321604.2	854	1.44811e-103	0.91	hypothetical protein PGTG_03141 [Puccinia graminis f. sp. tritici CRL 75-36-700-3]>gi|375171180|gb|EFP77185.2| hypothetical protein PGTG_03141 [Puccinia graminis f. sp. tritici CRL 75-36-700-3]	599388788	XM_007410099.1	125	3.62081e-56	Melampsora larici-populina 98AG31 hypothetical protein (MELLADRAFT_77769), partial mRNA	K18045	SIW14, OCA3	tyrosine-protein phosphatase SIW14	http://www.genome.jp/dbget-bin/www_bget?ko:K18045	Q9ZVN4	491	5.96029e-55	Probable tyrosine-protein phosphatase At1g05000 OS=Arabidopsis thaliana GN=At1g05000 PE=1 SV=1	PF02123//PF00782//PF00102	Viral RNA-directed RNA-polymerase//Dual specificity phosphatase, catalytic domain//Protein-tyrosine phosphatase	GO:0006351//GO:0006470//GO:0035335//GO:0006144//GO:0006570	transcription, DNA-templated//protein dephosphorylation//peptidyl-tyrosine dephosphorylation//purine nucleobase metabolic process//tyrosine metabolic process	GO:0003723//GO:0004725//GO:0003968//GO:0008138	RNA binding//protein tyrosine phosphatase activity//RNA-directed RNA polymerase activity//protein tyrosine/serine/threonine phosphatase activity	GO:0031379	RNA-directed RNA polymerase complex	KOG1572	Predicted protein tyrosine phosphatase
GYJ|c10589_g1	13.19	10.46	14	15.11	2036		599418802	XP_007415960.1	949	1.49824e-119	0.68	hypothetical protein MELLADRAFT_39559 [Melampsora larici-populina 98AG31]>gi|328851536|gb|EGG00689.1| hypothetical protein MELLADRAFT_39559, partial [Melampsora larici-populina 98AG31]	--	--	--	--	--	K15279	SLC35C1, FUCT1	solute carrier family 35 (GDP-fucose transporter), member C1	http://www.genome.jp/dbget-bin/www_bget?ko:K15279	Q9UUI8	398	6.06441e-41	Uncharacterized transporter C22F8.04 OS=Schizosaccharomyces pombe (strain 972 / ATCC 24843) GN=SPAC22F8.04 PE=3 SV=1	PF00892	EamA-like transporter family	--	--	--	--	GO:0016020//GO:0016021	membrane//integral component of membrane	KOG1442	GDP-fucose transporter
GYJ|c10590_g1	2.48667	0	2.37	5.09	322		--	--	--	--	--	--	599375839	XM_007407772.1	40	7.70023e-10	Melampsora larici-populina 98AG31 hypothetical protein (MELLADRAFT_104748), partial mRNA	--	--	--	--	--	--	--	--	--	--	--	--	--	--	--	--	--	--
GYJ|c10590_g2	1.08	0.03	1.94	1.27	2158		403177072	XP_003888826.1	851	1.313e-102	0.63	hypothetical protein PGTG_22345 [Puccinia graminis f. sp. tritici CRL 75-36-700-3]>gi|375172717|gb|EHS64709.1| hypothetical protein PGTG_22345 [Puccinia graminis f. sp. tritici CRL 75-36-700-3]	--	--	--	--	--	--	--	--	--	Q6BNJ4	145	3.83955e-08	Nuclear fusion protein KAR5 OS=Debaryomyces hansenii (strain ATCC 36239 / CBS 767 / JCM 1990 / NBRC 0083 / IGC 2968) GN=KAR5 PE=3 SV=2	PF16113	Enoyl-CoA hydratase/isomerase	--	--	GO:0016836	hydro-lyase activity	--	--	--	--
GYJ|c10591_g1	1.52333	0.23	1.83	2.51	1741		403173517	XP_003889205.1	1032	7.02118e-133	0.73	hypothetical protein PGTG_22070 [Puccinia graminis f. sp. tritici CRL 75-36-700-3]>gi|375170580|gb|EHS64160.1| hypothetical protein PGTG_22070 [Puccinia graminis f. sp. tritici CRL 75-36-700-3]	--	--	--	--	--	--	--	--	--	--	--	--	--	--	--	--	--	--	--	--	--	--	--
GYJ|c10592_g1	2.30667	0	0.57	6.35	868		--	--	--	--	--	--	--	--	--	--	--	--	--	--	--	--	--	--	--	--	--	--	--	--	--	--	--	--	--
GYJ|c10594_g1	7.05333	0.6	9.09	11.47	4106		403171105	XP_003330333.2	2598	0	0.61	hypothetical protein PGTG_11670 [Puccinia graminis f. sp. tritici CRL 75-36-700-3]>gi|375169035|gb|EFP85914.2| hypothetical protein PGTG_11670 [Puccinia graminis f. sp. tritici CRL 75-36-700-3]	--	--	--	--	--	--	--	--	--	Q8T498	399	1.77308e-37	Probable Ras GTPase-activating protein OS=Drosophila melanogaster GN=CG42684 PE=1 SV=3	PF00616//PF00661//PF01402//PF00168//PF10717	GTPase-activator protein for Ras-like GTPase//Viral matrix protein//Ribbon-helix-helix protein, copG family//C2 domain//Occlusion-derived virus envelope protein ODV-E18	GO:0006355//GO:0019068//GO:0043087	regulation of transcription, DNA-templated//virion assembly//regulation of GTPase activity	GO:0005198//GO:0005515	structural molecule activity//protein binding	GO:0019031	viral envelope	KOG3508	GTPase-activating protein
GYJ|c10594_g2	6.22667	0.63	6.91	11.14	670		--	--	--	--	--	--	597586392	XM_007296191.1	34	3.66698e-06	Marssonina brunnea f. sp. 'multigermtubi' MB_m1 hypothetical protein (MBM_08364), mRNA	--	--	--	--	--	--	--	--	--	--	--	--	--	--	--	--	--	--
GYJ|c10595_g1	17.09	8.39	19.5	23.38	2652		331213259	XP_003319311.1	924	9.81301e-104	0.83	hypothetical protein PGTG_01485 [Puccinia graminis f. sp. tritici CRL 75-36-700-3]>gi|309298301|gb|EFP74892.1| hypothetical protein PGTG_01485 [Puccinia graminis f. sp. tritici CRL 75-36-700-3]	--	--	--	--	--	--	--	--	--	Q6ZPF4	165	2.58777e-10	Formin-like protein 3 OS=Mus musculus GN=Fmnl3 PE=1 SV=2	PF02514	CobN/Magnesium Chelatase	GO:0009058//GO:0030036	biosynthetic process//actin cytoskeleton organization	GO:0017048//GO:0003779	Rho GTPase binding//actin binding	--	--	KOG1923	Rac1 GTPase effector FRL
GYJ|c10596_g1	3.79333	1.38	4.69	5.31	888		--	--	--	--	--	--	--	--	--	--	--	--	--	--	--	--	--	--	--	PF02703	Early E1A protein	GO:0006355//GO:0019048	regulation of transcription, DNA-templated//modulation by virus of host morphology or physiology	--	--	--	--	--	--
GYJ|c10598_g1	105.14	142.96	84.92	87.54	2786		599379419	XP_007408442.1	1578	0	0.82	hypothetical protein MELLADRAFT_85068 [Melampsora larici-populina 98AG31]>gi|328859134|gb|EGG08244.1| hypothetical protein MELLADRAFT_85068 [Melampsora larici-populina 98AG31]	--	--	--	--	--	K07300	chaA, CAX	Ca2+:H+ antiporter	http://www.genome.jp/dbget-bin/www_bget?ko:K07300	Q99385	589	1.15103e-65	Vacuolar calcium ion transporter OS=Saccharomyces cerevisiae (strain ATCC 204508 / S288c) GN=VCX1 PE=1 SV=1	PF06390//PF05887//PF00257//PF01699	Neuroendocrine-specific golgi protein P55 (NESP55)//Procyclic acidic repetitive protein (PARP)//Dehydrin//Sodium/calcium exchanger protein	GO:0006950//GO:0009415//GO:0071107//GO:0055085	response to stress//response to water//response to parathyroid hormone//transmembrane transport	--	--	GO:0016021//GO:0016020	integral component of membrane//membrane	KOG1397	Ca2+/H+ antiporter VCX1 and related proteins
GYJ|c10599_g1	51.23	46.38	54.06	53.25	2194		331228524	XP_003326929.1	1461	0	0.78	hypothetical protein PGTG_08466 [Puccinia graminis f. sp. tritici CRL 75-36-700-3]>gi|309305919|gb|EFP82510.1| hypothetical protein PGTG_08466 [Puccinia graminis f. sp. tritici CRL 75-36-700-3]	--	--	--	--	--	--	--	--	--	Q4WVE5	353	1.29441e-34	Survival factor 1 OS=Neosartorya fumigata (strain ATCC MYA-4609 / Af293 / CBS 101355 / FGSC A1100) GN=svf1 PE=3 SV=1	PF08622	Svf1-like	GO:0006979	response to oxidative stress	--	--	--	--	--	--
GYJ|c105_g1	0.37	0	1.11	0	347		--	--	--	--	--	--	--	--	--	--	--	--	--	--	--	--	--	--	--	--	--	--	--	--	--	--	--	--	--
GYJ|c10600_g1	28.95	28.08	30.96	27.81	1875		403159738	XP_003320315.2	1653	0	0.86	hypothetical protein PGTG_01227 [Puccinia graminis f. sp. tritici CRL 75-36-700-3]>gi|375168222|gb|EFP75896.2| hypothetical protein PGTG_01227 [Puccinia graminis f. sp. tritici CRL 75-36-700-3]	--	--	--	--	--	K11303	HAT1, KAT1	histone acetyltransferase 1	http://www.genome.jp/dbget-bin/www_bget?ko:K11303	P0CO06	846	1.01651e-104	Histone acetyltransferase type B catalytic subunit OS=Cryptococcus neoformans var. neoformans serotype D (strain JEC21 / ATCC MYA-565) GN=HAT1 PE=3 SV=1	PF10394//PF13673//PF00583//PF01853	Histone acetyl transferase HAT1 N-terminus//Acetyltransferase (GNAT) domain//Acetyltransferase (GNAT) family//MOZ/SAS family	GO:0042967//GO:0016568//GO:0006348//GO:0016573//GO:0006355	acyl-carrier-protein biosynthetic process//chromatin modification//chromatin silencing at telomere//histone acetylation//regulation of transcription, DNA-templated	GO:0016747//GO:0008080//GO:0004402//GO:0042393	transferase activity, transferring acyl groups other than amino-acyl groups//N-acetyltransferase activity//histone acetyltransferase activity//histone binding	GO:0000123	histone acetyltransferase complex	KOG2696	Histone acetyltransferase type b catalytic subunit
GYJ|c10601_g1	0.356667	0	0.66	0.41	944		403175606	XP_003334382.2	373	2.41048e-38	0.54	hypothetical protein PGTG_16251 [Puccinia graminis f. sp. tritici CRL 75-36-700-3]>gi|375171677|gb|EFP89963.2| hypothetical protein PGTG_16251 [Puccinia graminis f. sp. tritici CRL 75-36-700-3]	--	--	--	--	--	--	--	--	--	Q06466	204	1.70713e-16	Putative vacuolar protein sorting-associated protein TDA6 OS=Saccharomyces cerevisiae (strain ATCC 204508 / S288c) GN=TDA6 PE=2 SV=1	--	--	--	--	--	--	--	--	--	--
GYJ|c10602_g1	3.93333	5.71	2.95	3.14	309		--	--	--	--	--	--	--	--	--	--	--	--	--	--	--	--	--	--	--	--	--	--	--	--	--	--	--	--	--
GYJ|c10602_g2	40.7833	41.39	40.05	40.91	3330		403173221	XP_003332318.2	937	5.60032e-112	0.72	hypothetical protein PGTG_14614 [Puccinia graminis f. sp. tritici CRL 75-36-700-3]>gi|375170179|gb|EFP87899.2| hypothetical protein PGTG_14614 [Puccinia graminis f. sp. tritici CRL 75-36-700-3]	--	--	--	--	--	--	--	--	--	O74335	366	6.56084e-36	Rho-GTPase-activating protein 5 OS=Schizosaccharomyces pombe (strain 972 / ATCC 24843) GN=rga5 PE=3 SV=2	PF00620	RhoGAP domain	GO:0007165	signal transduction	--	--	--	--	KOG2710	Rho GTPase-activating protein
GYJ|c10603_g1	38.7667	26.4	41.96	47.94	2089		331244864	XP_003335071.1	145	2.54751e-07	0.48	hypothetical protein PGTG_16678 [Puccinia graminis f. sp. tritici CRL 75-36-700-3]>gi|309314061|gb|EFP90652.1| hypothetical protein PGTG_16678 [Puccinia graminis f. sp. tritici CRL 75-36-700-3]	--	--	--	--	--	--	--	--	--	--	--	--	--	--	--	--	--	--	--	--	--	--	--
GYJ|c10604_g1	121.933	132.13	108.74	124.93	3081	yes	599414763	XP_007414781.1	1163	4.62359e-145	0.77	aspartic peptidase A1 [Melampsora larici-populina 98AG31]>gi|328852804|gb|EGG01947.1| aspartic peptidase A1 [Melampsora larici-populina 98AG31]	--	--	--	--	--	--	--	--	--	Q9GMY7	305	5.08965e-28	Pepsin A OS=Rhinolophus ferrumequinum GN=PGA PE=2 SV=1	PF00026	Eukaryotic aspartyl protease	GO:0006508	proteolysis	GO:0004190//GO:0008233	aspartic-type endopeptidase activity//peptidase activity	--	--	KOG1339	Aspartyl protease
GYJ|c10605_g1	0.256667	0	0.24	0.53	446		--	--	--	--	--	--	--	--	--	--	--	--	--	--	--	--	--	--	--	--	--	--	--	--	--	--	--	--	--
GYJ|c10606_g1	1014.47	276.92	1399.52	1366.98	1166		--	--	--	--	--	--	--	--	--	--	--	--	--	--	--	--	--	--	--	--	--	--	--	--	--	--	--	--	--
GYJ|c10607_g1	0.943333	0	1.81	1.02	543		636612195	XP_008037232.1	300	7.26205e-32	0.73	recombinant Actophorin [Trametes versicolor FP-101664 SS1]>gi|392566244|gb|EIW59420.1| recombinant Actophorin [Trametes versicolor FP-101664 SS1]	743850693	XM_011030495.1	141	9.6961e-66	PREDICTED: Populus euphratica actin-depolymerizing factor (LOC105128709), mRNA	K05765	CFL	cofilin	http://www.genome.jp/dbget-bin/www_bget?ko:K05765	Q8SAG3	479	1.23599e-59	Actin-depolymerizing factor OS=Vitis vinifera PE=2 SV=1	PF00241	Cofilin/tropomyosin-type actin-binding protein	--	--	GO:0003779	actin binding	GO:0005622	intracellular	KOG1735	Actin depolymerizing factor
GYJ|c10608_g1	683.973	1140.55	436.25	475.12	1933		331245902	XP_003335586.1	359	3.50873e-36	0.78	hypothetical protein PGTG_16912 [Puccinia graminis f. sp. tritici CRL 75-36-700-3]>gi|309314576|gb|EFP91167.1| hypothetical protein PGTG_16912 [Puccinia graminis f. sp. tritici CRL 75-36-700-3]	--	--	--	--	--	--	--	--	--	--	--	--	--	--	--	--	--	--	--	--	--	--	--
GYJ|c10609_g1	17.31	11.71	19.73	20.49	2525		403168282	XP_003327942.2	401	7.60594e-39	0.54	hypothetical protein PGTG_08709 [Puccinia graminis f. sp. tritici CRL 75-36-700-3]>gi|375167424|gb|EFP83523.2| hypothetical protein PGTG_08709 [Puccinia graminis f. sp. tritici CRL 75-36-700-3]	--	--	--	--	--	--	--	--	--	--	--	--	--	PF04508//PF04111//PF06156	Viral A-type inclusion protein repeat//Autophagy protein Apg6//Protein of unknown function (DUF972)	GO:0006914//GO:0006260//GO:0016032	autophagy//DNA replication//viral process	--	--	--	--	--	--
GYJ|c10610_g1	0.506667	1.52	0	0	294		--	--	--	--	--	--	727631693	XM_010488562.1	288	9.54567e-148	PREDICTED: Camelina sativa uncharacterized LOC104764950 (LOC104764950), transcript variant X2, mRNA	--	--	--	--	--	--	--	--	PF00582	Universal stress protein family	GO:0006950	response to stress	--	--	--	--	--	--
GYJ|c10611_g1	2331.34	3078.34	2029.02	1886.65	1689	yes	599382300	XP_007409002.1	622	1.47007e-73	0.66	secreted protein [Melampsora larici-populina 98AG31]>gi|328858558|gb|EGG07670.1| secreted protein [Melampsora larici-populina 98AG31]	--	--	--	--	--	--	--	--	--	--	--	--	--	PF00967//PF02325//PF01047	Barwin family//YGGT family//MarR family	GO:0006355//GO:0050832//GO:0042742	regulation of transcription, DNA-templated//defense response to fungus//defense response to bacterium	GO:0003700	transcription factor activity, sequence-specific DNA binding	GO:0016020//GO:0005667	membrane//transcription factor complex	--	--
GYJ|c10613_g1	3.77333	1.14	4.72	5.46	624		--	--	--	--	--	--	--	--	--	--	--	--	--	--	--	--	--	--	--	--	--	--	--	--	--	--	--	--	--
GYJ|c10614_g1	1.91667	5.75	0	0	330		--	--	--	--	--	--	565482561	XM_006298859.1	230	1.89646e-115	Capsella rubella hypothetical protein (CARUB_v10015042mg) mRNA, complete cds	--	--	--	--	--	--	--	--	--	--	--	--	--	--	--	--	--	--
GYJ|c10615_g1	52.59	54.95	52.21	50.61	2702		331226044	XP_003325692.1	3201	0	0.91	NADH-ubiquinone oxidoreductase 78 kDa subunit, mitochondrial [Puccinia graminis f. sp. tritici CRL 75-36-700-3]>gi|309304682|gb|EFP81273.1| NADH-ubiquinone oxidoreductase 78 kDa subunit, mitochondrial [Puccinia graminis f. sp. tritici CRL 75-36-700-3]	299746576	XM_001840565.2	157	6.47315e-74	Coprinopsis cinerea okayama7#130 NADH-ubiquinone oxidoreductase, mRNA	K03934	NDUFS1	NADH dehydrogenase (ubiquinone) Fe-S protein 1	http://www.genome.jp/dbget-bin/www_bget?ko:K03934	P24918	2407	0	NADH-ubiquinone oxidoreductase 78 kDa subunit, mitochondrial OS=Neurospora crassa (strain ATCC 24698 / 74-OR23-1A / CBS 708.71 / DSM 1257 / FGSC 987) GN=nuo78 PE=1 SV=2	PF09326//PF10588//PF00384//PF00205//PF00111	NADH-ubiquinone oxidoreductase subunit G, C-terminal//NADH-ubiquinone oxidoreductase-G iron-sulfur binding region//Molybdopterin oxidoreductase//Thiamine pyrophosphate enzyme, central domain//2Fe-2S iron-sulfur cluster binding domain	GO:0055114//GO:0042773//GO:0006120//GO:0006744//GO:0006118//GO:0006814//GO:0015992	oxidation-reduction process//ATP synthesis coupled electron transport//mitochondrial electron transport, NADH to ubiquinone//ubiquinone biosynthetic process//obsolete electron transport//sodium ion transport//proton transport	GO:0009055//GO:0016491//GO:0030976//GO:0008137//GO:0016651//GO:0051536//GO:0000287	electron carrier activity//oxidoreductase activity//thiamine pyrophosphate binding//NADH dehydrogenase (ubiquinone) activity//oxidoreductase activity, acting on NAD(P)H//iron-sulfur cluster binding//magnesium ion binding	GO:0016020	membrane	KOG2282	NADH-ubiquinone oxidoreductase, NDUFS1/75 kDa subunit
GYJ|c10616_g1	0	0	0	0	269		--	--	--	--	--	--	--	--	--	--	--	--	--	--	--	Q8S8Q6	288	3.97216e-31	Tetraspanin-8 OS=Arabidopsis thaliana GN=TET8 PE=2 SV=1	PF06687//PF00335	SUR7/PalI family//Tetraspanin family	--	--	--	--	GO:0005886//GO:0016021	plasma membrane//integral component of membrane	--	--
GYJ|c10618_g1	0.223333	0	0.42	0.25	584		--	--	--	--	--	--	--	--	--	--	--	--	--	--	--	--	--	--	--	--	--	--	--	--	--	--	--	--	--
GYJ|c10619_g1	2.01333	0	2.36	3.68	448		--	--	--	--	--	--	--	--	--	--	--	--	--	--	--	--	--	--	--	PF06729//PF02535//PF01080	Kinetochore component, CENP-R//ZIP Zinc transporter//Presenilin	GO:0030001//GO:0034080//GO:0055085//GO:0006355	metal ion transport//CENP-A containing nucleosome assembly//transmembrane transport//regulation of transcription, DNA-templated	GO:0004190//GO:0046873	aspartic-type endopeptidase activity//metal ion transmembrane transporter activity	GO:0016021//GO:0016020	integral component of membrane//membrane	--	--
GYJ|c10620_g1	0.993333	0.51	1.31	1.16	1641		331219216	XP_003322285.1	370	2.27371e-36	0.57	hypothetical protein PGTG_03822 [Puccinia graminis f. sp. tritici CRL 75-36-700-3]>gi|309301275|gb|EFP77866.1| hypothetical protein PGTG_03822 [Puccinia graminis f. sp. tritici CRL 75-36-700-3]	--	--	--	--	--	--	--	--	--	--	--	--	--	PF03964//PF00098//PF01001	Chorion family 2//Zinc knuckle//Hepatitis C virus non-structural protein NS4b	GO:0007275//GO:0006508//GO:0006144	multicellular organismal development//proteolysis//purine nucleobase metabolic process	GO:0003968//GO:0003676//GO:0017111//GO:0008270//GO:0004197//GO:0004252	RNA-directed RNA polymerase activity//nucleic acid binding//nucleoside-triphosphatase activity//zinc ion binding//cysteine-type endopeptidase activity//serine-type endopeptidase activity	GO:0031379//GO:0042600	RNA-directed RNA polymerase complex//chorion	--	--
GYJ|c10621_g1	108.983	87.5	115.14	124.31	3127	yes	403172122	XP_003331265.2	3836	0	0.92	V-type H+-transporting ATPase subunit I [Puccinia graminis f. sp. tritici CRL 75-36-700-3]>gi|375169721|gb|EFP86846.2| V-type H+-transporting ATPase subunit I [Puccinia graminis f. sp. tritici CRL 75-36-700-3]	593739325	XM_007125160.1	62	4.84801e-21	PREDICTED: Physeter catodon ATPase, H+ transporting, lysosomal V0 subunit a2 (ATP6V0A2), transcript variant X2, mRNA	K02154	ATPeV0A, ATP6N	V-type H+-transporting ATPase subunit a	http://www.genome.jp/dbget-bin/www_bget?ko:K02154	Q01290	1961	0	V-type proton ATPase subunit a OS=Neurospora crassa (strain ATCC 24698 / 74-OR23-1A / CBS 708.71 / DSM 1257 / FGSC 987) GN=vph-1 PE=3 SV=1	PF01496	V-type ATPase 116kDa subunit family	GO:0015991//GO:0015992	ATP hydrolysis coupled proton transport//proton transport	GO:0015078	hydrogen ion transmembrane transporter activity	GO:0000220//GO:0033179	vacuolar proton-transporting V-type ATPase, V0 domain//proton-transporting V-type ATPase, V0 domain	KOG2189	Vacuolar H+-ATPase V0 sector, subunit a
GYJ|c10622_g1	55.7033	22.96	64.07	80.08	2817		331227788	XP_003326562.1	2154	0	0.94	stearoyl-CoA desaturase (delta-9 desaturase) [Puccinia graminis f. sp. tritici CRL 75-36-700-3]>gi|309305552|gb|EFP82143.1| stearoyl-CoA desaturase (delta-9 desaturase) [Puccinia graminis f. sp. tritici CRL 75-36-700-3]	374713539	JN873145.1	121	6.94618e-54	Cunninghamella echinulata delta 9-fatty acid desaturase (d9dmb) mRNA, complete cds	K00507	SCD, desC	stearoyl-CoA desaturase (delta-9 desaturase)	http://www.genome.jp/dbget-bin/www_bget?ko:K00507	Q12618	1108	3.56142e-139	Acyl-CoA desaturase OS=Ajellomyces capsulatus GN=OLE1 PE=3 SV=1	PF00487	Fatty acid desaturase	GO:0055114//GO:0006629//GO:0006633	oxidation-reduction process//lipid metabolic process//fatty acid biosynthetic process	GO:0046872//GO:0020037//GO:0004768	metal ion binding//heme binding//stearoyl-CoA 9-desaturase activity	GO:0016021//GO:0005783	integral component of membrane//endoplasmic reticulum	KOG1600	Fatty acid desaturase
GYJ|c10624_g1	8.66333	6.94	9.81	9.24	976		--	--	--	--	--	--	--	--	--	--	--	--	--	--	--	--	--	--	--	--	--	--	--	--	--	--	--	--	--
GYJ|c10625_g1	36.3133	24.32	50.58	34.04	1156		331244416	XP_003334848.1	535	2.28715e-63	0.63	signal peptidase I [Puccinia graminis f. sp. tritici CRL 75-36-700-3]>gi|403179933|ref|XP_003338227.2| signal peptidase I [Puccinia graminis f. sp. tritici CRL 75-36-700-3]>gi|309313838|gb|EFP90429.1| signal peptidase I [Puccinia graminis f. sp. tritici CRL 75-36-700-3]>gi|375165419|gb|EFP93808.2| signal peptidase I [Puccinia graminis f. sp. tritici CRL 75-36-700-3]	--	--	--	--	--	K09647	IMP1	mitochondrial inner membrane protease subunit 1	http://www.genome.jp/dbget-bin/www_bget?ko:K09647	O74800	311	2.66961e-32	Mitochondrial inner membrane protease subunit 1 OS=Schizosaccharomyces pombe (strain 972 / ATCC 24843) GN=imp1 PE=3 SV=1	--	--	--	--	--	--	--	--	KOG0171	Mitochondrial inner membrane protease, subunit IMP1
GYJ|c10626_g1	26.1967	19.46	29.89	29.24	2135		331245292	XP_003335283.1	1435	0	0.84	hypothetical protein PGTG_17063 [Puccinia graminis f. sp. tritici CRL 75-36-700-3]>gi|309314273|gb|EFP90864.1| hypothetical protein PGTG_17063 [Puccinia graminis f. sp. tritici CRL 75-36-700-3]	573984604	XM_006670160.1	56	7.13184e-18	Cordyceps militaris CM01 mitochondrial processing peptidase alpha subunit (CCM_05015), partial mRNA	K01412	PMPCA, MAS2	mitochondrial-processing peptidase subunit alpha	http://www.genome.jp/dbget-bin/www_bget?ko:K01412	P11914	565	1.50902e-62	Mitochondrial-processing peptidase subunit alpha OS=Saccharomyces cerevisiae (strain ATCC 204508 / S288c) GN=MAS2 PE=1 SV=1	--	--	--	--	GO:0043169//GO:0003824	cation binding//catalytic activity	--	--	KOG2067	Mitochondrial processing peptidase, alpha subunit
GYJ|c10627_g1	26.1333	12.1	31.06	35.24	2131		403159751	XP_003320329.2	2082	0	0.91	hypothetical protein PGTG_01241 [Puccinia graminis f. sp. tritici CRL 75-36-700-3]>gi|375168228|gb|EFP75910.2| hypothetical protein PGTG_01241 [Puccinia graminis f. sp. tritici CRL 75-36-700-3]	403159750	XM_003320281.2	358	0	Puccinia graminis f. sp. tritici CRL 75-36-700-3 hypothetical protein (PGTG_01241), mRNA	K09272	SSRP1	structure-specific recognition protein 1	http://www.genome.jp/dbget-bin/www_bget?ko:K09272	Q4P647	1089	6.60165e-138	FACT complex subunit POB3 OS=Ustilago maydis (strain 521 / FGSC 9021) GN=POB3 PE=3 SV=1	PF10466	Saccharopepsin inhibitor I34	GO:0010951	negative regulation of endopeptidase activity	GO:0004866//GO:0003677	endopeptidase inhibitor activity//DNA binding	GO:0005634	nucleus	KOG0526	Nucleosome-binding factor SPN, POB3 subunit
GYJ|c10628_g1	90.0667	44.72	104.3	121.18	3310		331223980	XP_003324662.1	3622	0	0.92	IQ domain-containing protein containing GTPase activating protein [Puccinia graminis f. sp. tritici CRL 75-36-700-3]>gi|309303652|gb|EFP80243.1| IQ domain-containing protein containing GTPase activating protein [Puccinia graminis f. sp. tritici CRL 75-36-700-3]	822490356	CP010916.1	273	2.60789e-138	Sporisorium scitamineum strain SSC39 chromosome 4, complete sequence	--	--	--	--	P33277	1541	0	GTPase-activating protein OS=Schizosaccharomyces pombe (strain 972 / ATCC 24843) GN=gap1 PE=3 SV=1	PF03836//PF00616//PF06156	RasGAP C-terminus//GTPase-activator protein for Ras-like GTPase//Protein of unknown function (DUF972)	GO:0006260//GO:0043087//GO:0007264	DNA replication//regulation of GTPase activity//small GTPase mediated signal transduction	GO:0005096	GTPase activator activity	GO:0005622	intracellular	KOG2128	Ras GTPase-activating protein family - IQGAP
GYJ|c10629_g1	1.02667	3.08	0	0	264		--	--	--	--	--	--	--	--	--	--	--	--	--	--	--	--	--	--	--	--	--	--	--	--	--	--	--	--	--
GYJ|c1062_g1	0.39	0	1.17	0	415		701779811	KGQ13182.1	245	2.36916e-24	0.62	Lactoylglutathione lyase [Beauveria bassiana D1-5]	731404309	XM_010657084.1	236	1.12686e-118	PREDICTED: Vitis vinifera putative lactoylglutathione lyase (LOC100257313), transcript variant X2, mRNA	--	--	--	--	Q948T6	505	3.02592e-62	Lactoylglutathione lyase OS=Oryza sativa subsp. japonica GN=GLX-I PE=1 SV=2	--	--	--	--	--	--	--	--	KOG2944	Glyoxalase
GYJ|c10631_g1	1.95	0.07	2.12	3.66	953		--	--	--	--	--	--	--	--	--	--	--	--	--	--	--	--	--	--	--	--	--	--	--	--	--	--	--	--	--
GYJ|c10633_g1	0.94	0.63	0.89	1.3	590		--	--	--	--	--	--	--	--	--	--	--	--	--	--	--	--	--	--	--	--	--	--	--	--	--	--	--	--	--
GYJ|c10634_g1	1.36667	0	2.69	1.41	293		--	--	--	--	--	--	--	--	--	--	--	--	--	--	--	--	--	--	--	--	--	--	--	--	--	--	--	--	--
GYJ|c10635_g1	43.9967	45.85	45.49	40.65	2167		331238252	XP_003331781.1	1283	0	0.65	1-alkyl-2-acetylglycerophosphocholine esterase [Puccinia graminis f. sp. tritici CRL 75-36-700-3]>gi|309310771|gb|EFP87362.1| 1-alkyl-2-acetylglycerophosphocholine esterase [Puccinia graminis f. sp. tritici CRL 75-36-700-3]	--	--	--	--	--	K16794	PAFAH1B1, LIS1	platelet-activating factor acetylhydrolase IB subunit alpha	http://www.genome.jp/dbget-bin/www_bget?ko:K16794	Q4P9P9	837	4.86778e-146	Nuclear distribution protein PAC1 OS=Ustilago maydis (strain 521 / FGSC 9021) GN=PAC1 PE=3 SV=1	PF00400//PF04508//PF08513//PF03526	WD domain, G-beta repeat//Viral A-type inclusion protein repeat//LisH//Colicin E1 (microcin) immunity protein	GO:0006810//GO:0007067//GO:0030153//GO:0006955//GO:0016032//GO:0051301	transport//mitotic nuclear division//bacteriocin immunity//immune response//viral process//cell division	GO:0005515//GO:0015643	protein binding//toxic substance binding	GO:0019814//GO:0005874//GO:0005737	immunoglobulin complex//microtubule//cytoplasm	KOG0295	WD40 repeat-containing protein
GYJ|c10636_g1	53.33	45.18	61.59	53.22	1388		403157727	XP_003307124.2	1092	9.30276e-144	0.89	hypothetical protein PGTG_00074 [Puccinia graminis f. sp. tritici CRL 75-36-700-3]>gi|375163530|gb|EFP74118.2| large subunit ribosomal protein L6e [Puccinia graminis f. sp. tritici CRL 75-36-700-3]	758980546	XM_960387.3	34	7.79853e-06	Neurospora crassa OR74A 60S ribosomal protein L6 mRNA	K02934	RP-L6e, RPL6	large subunit ribosomal protein L6e	http://www.genome.jp/dbget-bin/www_bget?ko:K02934	P47911	505	6.48379e-58	60S ribosomal protein L6 OS=Mus musculus GN=Rpl6 PE=1 SV=3	PF03868//PF01159	Ribosomal protein L6, N-terminal domain//Ribosomal protein L6e	GO:0042254//GO:0006412	ribosome biogenesis//translation	GO:0003735	structural constituent of ribosome	GO:0005840//GO:0005622	ribosome//intracellular	KOG1694	60s ribosomal protein L6
GYJ|c10638_g1	5.38333	2.53	8.85	4.77	589		--	--	--	--	--	--	--	--	--	--	--	--	--	--	--	--	--	--	--	--	--	--	--	--	--	--	--	--	--
GYJ|c10641_g1	51.6767	52.39	48.15	54.49	2706		599371150	XP_007406962.1	2283	0	0.86	hypothetical protein MELLADRAFT_115685 [Melampsora larici-populina 98AG31]>gi|328860803|gb|EGG09908.1| hypothetical protein MELLADRAFT_115685 [Melampsora larici-populina 98AG31]	164658571	XM_001730359.1	173	8.26829e-83	Malassezia globosa CBS 7966 hypothetical protein MGL_2207 partial mRNA	K11584	PPP2R5	serine/threonine-protein phosphatase 2A regulatory subunit B'	http://www.genome.jp/dbget-bin/www_bget?ko:K11584	Q28653	1554	0	Serine/threonine-protein phosphatase 2A 56 kDa regulatory subunit delta isoform OS=Oryctolagus cuniculus GN=PPP2R5D PE=2 SV=1	PF04625//PF01603	DEC-1 protein, N-terminal region//Protein phosphatase 2A regulatory B subunit (B56 family)	GO:0007304//GO:0007165	chorion-containing eggshell formation//signal transduction	GO:0005213//GO:0008601	structural constituent of chorion//protein phosphatase type 2A regulator activity	GO:0000159//GO:0005576//GO:0042600	protein phosphatase type 2A complex//extracellular region//chorion	KOG2085	Serine/threonine protein phosphatase 2A, regulatory subunit
GYJ|c10642_g1	23.9033	23.23	23.3	25.18	3017		403176720	XP_003888849.1	774	3.51958e-86	0.73	hypothetical protein PGTG_22441 [Puccinia graminis f. sp. tritici CRL 75-36-700-3]>gi|375172368|gb|EHS64625.1| hypothetical protein PGTG_22441 [Puccinia graminis f. sp. tritici CRL 75-36-700-3]	--	--	--	--	--	--	--	--	--	Q8VEK6	103	2.93954e-09	Inhibitor of growth protein 3 OS=Mus musculus GN=Ing3 PE=1 SV=2	PF12009	Telomerase ribonucleoprotein complex - RNA binding domain	GO:0006278	RNA-dependent DNA replication	GO:0003964	RNA-directed DNA polymerase activity	--	--	KOG1973	Chromatin remodeling protein, contains PHD Zn-finger
GYJ|c10643_g1	40.8333	42.57	38.86	41.07	2563	yes	403158342	XP_003307647.2	1971	0	0.83	hypothetical protein PGTG_00597 [Puccinia graminis f. sp. tritici CRL 75-36-700-3]>gi|375163778|gb|EFP74641.2| hypothetical protein PGTG_00597 [Puccinia graminis f. sp. tritici CRL 75-36-700-3]	--	--	--	--	--	K12605	CNOT2, NOT2	CCR4-NOT transcription complex subunit 2	http://www.genome.jp/dbget-bin/www_bget?ko:K12605	P87240	437	2.34352e-46	General negative regulator of transcription subunit 2 OS=Schizosaccharomyces pombe (strain 972 / ATCC 24843) GN=not2 PE=1 SV=2	PF04153	NOT2 / NOT3 / NOT5 family	GO:0006355	regulation of transcription, DNA-templated	--	--	GO:0005634	nucleus	KOG2151	Predicted transcriptional regulator
GYJ|c10644_g1	0.413333	0.13	0.75	0.36	1020		--	--	--	--	--	--	--	--	--	--	--	--	--	--	--	--	--	--	--	--	--	--	--	--	--	--	--	--	--
GYJ|c10644_g2	0	0	0	0	232		--	--	--	--	--	--	--	--	--	--	--	--	--	--	--	--	--	--	--	--	--	--	--	--	--	--	--	--	--
GYJ|c10645_g1	1.24333	0.49	1.76	1.48	992		--	--	--	--	--	--	--	--	--	--	--	--	--	--	--	--	--	--	--	--	--	--	--	--	--	--	--	--	--
GYJ|c10646_g1	3.77333	1.88	3.14	6.3	618		--	--	--	--	--	--	--	--	--	--	--	--	--	--	--	--	--	--	--	PF00283	Cytochrome b559, alpha (gene psbE) and beta (gene psbF)subunits	GO:0015979	photosynthesis	--	--	--	--	--	--
GYJ|c10647_g1	28.1933	33.58	28.04	22.96	3716		403176698	XP_003335326.2	1794	0	0.77	hypothetical protein PGTG_17179 [Puccinia graminis f. sp. tritici CRL 75-36-700-3]>gi|375172360|gb|EFP90907.2| hypothetical protein PGTG_17179 [Puccinia graminis f. sp. tritici CRL 75-36-700-3]	--	--	--	--	--	K01930	FPGS	folylpolyglutamate synthase	http://www.genome.jp/dbget-bin/www_bget?ko:K01930	E7NMM0	839	3.00145e-97	Folylpolyglutamate synthase OS=Saccharomyces cerevisiae (strain FostersO) GN=MET7 PE=3 SV=2	PF11722//PF08245	CCCH zinc finger in TRM13 protein//Mur ligase middle domain	GO:0009058//GO:0009396	biosynthetic process//folic acid-containing compound biosynthetic process	GO:0008168//GO:0016874//GO:0005524	methyltransferase activity//ligase activity//ATP binding	--	--	KOG2525	Folylpolyglutamate synthase
GYJ|c10648_g1	0.76	2.02	0	0.26	447		--	--	--	--	--	--	--	--	--	--	--	--	--	--	--	--	--	--	--	--	--	--	--	--	--	--	--	--	--
GYJ|c10649_g1	7.77667	6.67	8.18	8.48	1697		403163300	XP_003323393.2	378	7.21643e-36	0.54	hypothetical protein PGTG_04930 [Puccinia graminis f. sp. tritici CRL 75-36-700-3]>gi|375163998|gb|EFP78974.2| hypothetical protein PGTG_04930 [Puccinia graminis f. sp. tritici CRL 75-36-700-3]	--	--	--	--	--	--	--	--	--	--	--	--	--	--	--	--	--	--	--	--	--	--	--
GYJ|c10650_g1	0.97	0	1.04	1.87	470		--	--	--	--	--	--	--	--	--	--	--	--	--	--	--	--	--	--	--	--	--	--	--	--	--	--	--	--	--
GYJ|c10650_g2	1.14667	0	3.44	0	256		--	--	--	--	--	--	--	--	--	--	--	--	--	--	--	--	--	--	--	--	--	--	--	--	--	--	--	--	--
GYJ|c10651_g1	0.0933333	0.28	0	0	453		396482161	XP_003841410.1	336	3.48509e-37	0.94	similar to 60S ribosomal protein L18a [Leptosphaeria maculans JN3]>gi|312217984|emb|CBX97931.1| similar to 60S ribosomal protein L18a [Leptosphaeria maculans JN3]	702073674	FO906021.1	136	4.8167e-63	Leptosphaeria maculans lepidii ibcn84_scaffold00003 complete sequence	K02882	RP-L18Ae, RPL18A	large subunit ribosomal protein L18Ae	http://www.genome.jp/dbget-bin/www_bget?ko:K02882	P0CX24	279	7.83955e-30	60S ribosomal protein L20-B OS=Saccharomyces cerevisiae (strain ATCC 204508 / S288c) GN=RPL20B PE=1 SV=1	PF01775	Ribosomal L18ae/LX protein domain	GO:0006412//GO:0042254	translation//ribosome biogenesis	GO:0003735	structural constituent of ribosome	GO:0005840	ribosome	KOG0829	60S ribosomal protein L18A
GYJ|c10652_g1	0.403333	0	0.77	0.44	587		727153603	CEG64573.1	803	3.40075e-104	0.87	Putative ATP-dependent RNA helicase FAL1 [Rhizopus microsporus]>gi|729698724|emb|CEJ04063.1| Putative ATP-dependent RNA helicase eIF4A [Rhizopus microsporus]>gi|729702088|emb|CEJ01069.1| Putative ATP-dependent RNA helicase FAL1 [Rhizopus microsporus]	568823177	XM_006465933.1	288	2.02188e-147	PREDICTED: Citrus sinensis eukaryotic initiation factor 4A-8-like (LOC102621232), transcript variant X2, mRNA	K03257	EIF4A	translation initiation factor 4A	http://www.genome.jp/dbget-bin/www_bget?ko:K03257	P35683	990	8.83035e-133	Eukaryotic initiation factor 4A-1 OS=Oryza sativa subsp. japonica GN=Os06g0701100 PE=2 SV=2	PF00270	DEAD/DEAH box helicase	--	--	GO:0005524//GO:0003676	ATP binding//nucleic acid binding	--	--	KOG0327	Translation initiation factor 4F, helicase subunit (eIF-4A) and related helicases
GYJ|c10652_g2	0.5	0	0.86	0.64	417		164657394	XP_001729823.1	363	2.71449e-39	0.89	hypothetical protein MGL_2809 [Malassezia globosa CBS 7966]>gi|159103717|gb|EDP42609.1| hypothetical protein MGL_2809 [Malassezia globosa CBS 7966]	224284154	BT070296.1	207	1.49675e-102	Picea sitchensis clone WS02718_K14 unknown mRNA	K13025	EIF4A3, FAL1	ATP-dependent RNA helicase	http://www.genome.jp/dbget-bin/www_bget?ko:K13025	Q6Z2Z4	521	3.03306e-63	Eukaryotic initiation factor 4A-3 OS=Oryza sativa subsp. japonica GN=Os02g0146600 PE=2 SV=1	PF00579	tRNA synthetases class I (W and Y)	GO:0006418	tRNA aminoacylation for protein translation	GO:0008026//GO:0003676//GO:0000166//GO:0004812//GO:0005524	ATP-dependent helicase activity//nucleic acid binding//nucleotide binding//aminoacyl-tRNA ligase activity//ATP binding	--	--	KOG0327	Translation initiation factor 4F, helicase subunit (eIF-4A) and related helicases
GYJ|c10653_g1	72.2667	109.82	51.55	55.43	2261		403172106	XP_003331252.2	447	8.28177e-64	0.52	hypothetical protein PGTG_13215 [Puccinia graminis f. sp. tritici CRL 75-36-700-3]>gi|375169714|gb|EFP86833.2| hypothetical protein PGTG_13215 [Puccinia graminis f. sp. tritici CRL 75-36-700-3]	--	--	--	--	--	--	--	--	--	--	--	--	--	PF15966//PF00646//PF12937	F-box//F-box domain//F-box-like	--	--	GO:0005515	protein binding	--	--	--	--
GYJ|c10654_g1	0.323333	0.97	0	0	376		--	--	--	--	--	--	687865391	LK927687.1	376	0	Caenorhabditis elegans genome assembly C_elegans_Bristol_N2_v1_5_4 ,scaffold CELN2_scaffold0000137	--	--	--	--	--	--	--	--	--	--	--	--	--	--	--	--	--	--
GYJ|c10654_g2	0	0	0	0	308		--	--	--	--	--	--	687865310	LK927587.1	291	2.16176e-149	Caenorhabditis elegans genome assembly C_elegans_Bristol_N2_v1_5_4 ,scaffold CELN2_scaffold0000054	--	--	--	--	--	--	--	--	--	--	--	--	--	--	--	--	KOG3544	Collagens (type IV and type XIII), and related proteins
GYJ|c10655_g1	311.55	506.84	208.39	219.42	2028		403166699	XP_003326576.2	1487	0	0.79	sphingolipid delta-4 desaturase [Puccinia graminis f. sp. tritici CRL 75-36-700-3]>gi|375166677|gb|EFP82157.2| sphingolipid delta-4 desaturase [Puccinia graminis f. sp. tritici CRL 75-36-700-3]	673028529	XM_008870004.1	35	3.19393e-06	Aphanomyces invadans hypothetical protein mRNA	K04712	DEGS	sphingolipid delta-4 desaturase	http://www.genome.jp/dbget-bin/www_bget?ko:K04712	O59715	828	3.32616e-102	Dihydroceramide delta(4)-desaturase OS=Schizosaccharomyces pombe (strain 972 / ATCC 24843) GN=dsd1 PE=3 SV=1	PF00487	Fatty acid desaturase	GO:0006629//GO:0055114//GO:0006633	lipid metabolic process//oxidation-reduction process//fatty acid biosynthetic process	GO:0016705	oxidoreductase activity, acting on paired donors, with incorporation or reduction of molecular oxygen	GO:0016021	integral component of membrane	KOG2987	Fatty acid desaturase
GYJ|c10656_g1	2.02	6.06	0	0	294		--	--	--	--	--	--	727557655	XM_010452657.1	282	2.06627e-144	PREDICTED: Camelina sativa probable non-specific lipid-transfer protein AKCS9 (LOC104733036), mRNA	--	--	--	--	Q43681	143	2.3766e-11	Probable non-specific lipid-transfer protein AKCS9 OS=Vigna unguiculata PE=2 SV=1	--	--	--	--	--	--	--	--	--	--
GYJ|c10658_g1	35.73	40.48	31.26	35.45	2989		403158107	XP_003890811.1	1285	8.94191e-150	0.71	hypothetical protein PGTG_20616 [Puccinia graminis f. sp. tritici CRL 75-36-700-3]>gi|375163682|gb|EHS62494.1| hypothetical protein PGTG_20616 [Puccinia graminis f. sp. tritici CRL 75-36-700-3]	--	--	--	--	--	--	--	--	--	Q9NZM3	364	1.16343e-33	Intersectin-2 OS=Homo sapiens GN=ITSN2 PE=1 SV=3	PF00621//PF09026//PF04931	RhoGEF domain//Centromere protein B dimerisation domain//DNA polymerase phi	GO:0043087//GO:0006260//GO:0006355//GO:0035023//GO:0006351	regulation of GTPase activity//DNA replication//regulation of transcription, DNA-templated//regulation of Rho protein signal transduction//transcription, DNA-templated	GO:0005089//GO:0003887//GO:0003682//GO:0005488//GO:0003677	Rho guanyl-nucleotide exchange factor activity//DNA-directed DNA polymerase activity//chromatin binding//binding//DNA binding	GO:0005634//GO:0042575//GO:0000775//GO:0000785	nucleus//DNA polymerase complex//chromosome, centromeric region//chromatin	KOG4305	RhoGEF GTPase
GYJ|c10659_g1	13.3467	10.97	17.26	11.81	1922		331219439	XP_003322396.1	981	9.69954e-125	0.73	hypothetical protein PGTG_03933 [Puccinia graminis f. sp. tritici CRL 75-36-700-3]>gi|309301386|gb|EFP77977.1| hypothetical protein PGTG_03933 [Puccinia graminis f. sp. tritici CRL 75-36-700-3]	--	--	--	--	--	--	--	--	--	Q7LL04	262	2.77926e-23	UPF0676 protein C1494.01 OS=Schizosaccharomyces pombe (strain 972 / ATCC 24843) GN=SPCC1494.01 PE=3 SV=2	PF03171	2OG-Fe(II) oxygenase superfamily	GO:0055114	oxidation-reduction process	GO:0016491	oxidoreductase activity	--	--	KOG0143	Iron/ascorbate family oxidoreductases
GYJ|c1065_g1	2.04	0	6.12	0	260		--	--	--	--	--	--	270141497	BT108449.1	126	9.42965e-58	Picea glauca clone GQ03121_O06 mRNA sequence	--	--	--	--	--	--	--	--	--	--	--	--	--	--	--	--	--	--
GYJ|c10660_g1	6.61667	3.78	8.28	7.79	574		--	--	--	--	--	--	--	--	--	--	--	--	--	--	--	--	--	--	--	--	--	--	--	--	--	--	--	--	--
GYJ|c10662_g1	48.6633	43.11	49.28	53.6	3809		--	--	--	--	--	--	--	--	--	--	--	--	--	--	--	--	--	--	--	--	--	--	--	--	--	--	--	--	--
GYJ|c10663_g1	168.907	114.45	186.59	205.68	1611		599421115	XP_007416515.1	362	2.67125e-38	0.9	hypothetical protein MELLADRAFT_45520 [Melampsora larici-populina 98AG31]>gi|328850953|gb|EGG00112.1| hypothetical protein MELLADRAFT_45520 [Melampsora larici-populina 98AG31]	684168159	XM_009159705.1	81	6.77821e-32	Exophiala dermatitidis NIH/UT8656 vesicle-associated membrane protein 4 mRNA	K08513	VAMP4	vesicle-associated membrane protein 4	http://www.genome.jp/dbget-bin/www_bget?ko:K08513	Q92356	334	2.36465e-35	Synaptobrevin homolog 1 OS=Schizosaccharomyces pombe (strain 972 / ATCC 24843) GN=syb1 PE=3 SV=1	PF00957	Synaptobrevin	GO:0016192	vesicle-mediated transport	--	--	GO:0016021	integral component of membrane	KOG0860	Synaptobrevin/VAMP-like protein
GYJ|c10664_g1	104.997	51.67	136.45	126.87	751		--	--	--	--	--	--	--	--	--	--	--	--	--	--	--	--	--	--	--	--	--	--	--	--	--	--	--	--	--
GYJ|c10666_g1	0.82	2.38	0.08	0	775		--	--	--	--	--	--	--	--	--	--	--	--	--	--	--	--	--	--	--	PF03811	InsA N-terminal domain	GO:0006313	transposition, DNA-mediated	--	--	--	--	--	--
GYJ|c10667_g1	9.02	6.21	10.09	10.76	3727		403167847	XP_003327597.2	5198	0	0.95	isoleucyl-tRNA synthetase [Puccinia graminis f. sp. tritici CRL 75-36-700-3]>gi|375167225|gb|EFP83178.2| isoleucyl-tRNA synthetase [Puccinia graminis f. sp. tritici CRL 75-36-700-3]	296415575	XM_002837416.1	57	3.48412e-18	Tuber melanosporum Mel28 hypothetical protein (GSTUM_00005330001) mRNA, complete cds	K01870	IARS, ileS	isoleucyl-tRNA synthetase	http://www.genome.jp/dbget-bin/www_bget?ko:K01870	P09436	3206	0	Isoleucine--tRNA ligase, cytoplasmic OS=Saccharomyces cerevisiae (strain ATCC 204508 / S288c) GN=ILS1 PE=1 SV=1	PF02201//PF08264//PF09334//PF09236//PF00133	SWIB/MDM2 domain//Anticodon-binding domain of tRNA//tRNA synthetases class I (M)//Alpha-haemoglobin stabilising protein//tRNA synthetases class I (I, L, M and V)	GO:0020027//GO:0006428//GO:0050821//GO:0006457//GO:0006450//GO:0009099//GO:0030097//GO:0006418//GO:0009098//GO:0009097	hemoglobin metabolic process//isoleucyl-tRNA aminoacylation//protein stabilization//protein folding//regulation of translational fidelity//valine biosynthetic process//hemopoiesis//tRNA aminoacylation for protein translation//leucine biosynthetic process//isoleucine biosynthetic process	GO:0005515//GO:0004812//GO:0004822//GO:0000166//GO:0002161//GO:0030492//GO:0005524	protein binding//aminoacyl-tRNA ligase activity//isoleucine-tRNA ligase activity//nucleotide binding//aminoacyl-tRNA editing activity//hemoglobin binding//ATP binding	GO:0005833//GO:0005737	hemoglobin complex//cytoplasm	KOG0434	Isoleucyl-tRNA synthetase
GYJ|c10669_g1	11.69	0.25	17.09	17.73	1057		--	--	--	--	--	--	--	--	--	--	--	--	--	--	--	--	--	--	--	--	--	--	--	--	--	--	--	--	--
GYJ|c10670_g1	31.2733	12.31	42.19	39.32	1437	yes	--	--	--	--	--	--	--	--	--	--	--	--	--	--	--	--	--	--	--	PF05479	Photosystem I reaction centre subunit N (PSAN or PSI-N)	GO:0015979	photosynthesis	GO:0005516	calmodulin binding	GO:0009522//GO:0042651	photosystem I//thylakoid membrane	--	--
GYJ|c10671_g1	1.54333	0	2.23	2.4	326		--	--	--	--	--	--	--	--	--	--	--	--	--	--	--	--	--	--	--	--	--	--	--	--	--	--	--	--	--
GYJ|c10672_g1	1.76333	2.42	1.01	1.86	397		--	--	--	--	--	--	--	--	--	--	--	--	--	--	--	--	--	--	--	--	--	--	--	--	--	--	--	--	--
GYJ|c10673_g1	0.746667	0	2.24	0	302		--	--	--	--	--	--	--	--	--	--	--	--	--	--	--	--	--	--	--	--	--	--	--	--	--	--	--	--	--
GYJ|c10674_g1	19.17	20.46	19.8	17.25	1605		599370238	XP_007406819.1	452	7.42257e-55	0.64	hypothetical protein MELLADRAFT_74319 [Melampsora larici-populina 98AG31]>gi|328860660|gb|EGG09765.1| hypothetical protein MELLADRAFT_74319 [Melampsora larici-populina 98AG31]	--	--	--	--	--	K10134	EI24	etoposide-induced 2.4 mRNA	http://www.genome.jp/dbget-bin/www_bget?ko:K10134	Q5BPL5	130	1.01859e-06	Protein EI24 homolog OS=Arabidopsis thaliana GN=At4g06676 PE=2 SV=1	--	--	--	--	--	--	--	--	KOG3966	p53-mediated apoptosis protein EI24/PIG8
GYJ|c10675_g1	6.84333	4.52	11.91	4.1	276		--	--	--	--	--	--	--	--	--	--	--	--	--	--	--	--	--	--	--	--	--	--	--	--	--	--	--	--	--
GYJ|c10675_g2	119.307	51.11	154.08	152.73	735		599386727	XP_007409748.1	343	1.39952e-37	0.97	hypothetical protein MELLADRAFT_31022 [Melampsora larici-populina 98AG31]>gi|328857673|gb|EGG06788.1| hypothetical protein MELLADRAFT_31022, partial [Melampsora larici-populina 98AG31]	299742549	XM_001832509.2	109	8.20917e-48	Coprinopsis cinerea okayama7#130 histone H2A, mRNA	K11251	H2A	histone H2A	http://www.genome.jp/dbget-bin/www_bget?ko:K11251	P27661	340	6.59026e-38	Histone H2AX OS=Mus musculus GN=H2afx PE=1 SV=2	PF00125	Core histone H2A/H2B/H3/H4	GO:0006334	nucleosome assembly	GO:0003677//GO:0046982	DNA binding//protein heterodimerization activity	GO:0005634//GO:0000786	nucleus//nucleosome	KOG1756	Histone 2A
GYJ|c10676_g1	72.7933	30.12	87.53	100.73	3167		403169799	XP_003329214.2	2393	0	0.85	hypothetical protein PGTG_10266 [Puccinia graminis f. sp. tritici CRL 75-36-700-3]>gi|375168425|gb|EFP84795.2| hypothetical protein PGTG_10266 [Puccinia graminis f. sp. tritici CRL 75-36-700-3]	669148581	XM_008611631.1	81	1.34619e-31	Saprolegnia diclina VS20 hypothetical protein mRNA	K13126	PABPC	polyadenylate-binding protein	http://www.genome.jp/dbget-bin/www_bget?ko:K13126	Q0CR95	1486	0	Polyadenylate-binding protein, cytoplasmic and nuclear OS=Aspergillus terreus (strain NIH 2624 / FGSC A1156) GN=pab1 PE=3 SV=1	PF00076//PF00658//PF16367	RNA recognition motif. (a.k.a. RRM, RBD, or RNP domain)//Poly-adenylate binding protein, unique domain//RNA recognition motif	--	--	GO:0000166//GO:0003723//GO:0003676	nucleotide binding//RNA binding//nucleic acid binding	--	--	KOG0123	Polyadenylate-binding protein (RRM superfamily)
GYJ|c10677_g1	12.8233	3.21	16.48	18.78	1940		599373028	XP_007407302.1	583	1.30075e-64	0.69	hypothetical protein MELLADRAFT_115746 [Melampsora larici-populina 98AG31]>gi|328860469|gb|EGG09575.1| hypothetical protein MELLADRAFT_115746 [Melampsora larici-populina 98AG31]	--	--	--	--	--	--	--	--	--	--	--	--	--	PF00076	RNA recognition motif. (a.k.a. RRM, RBD, or RNP domain)	--	--	GO:0003676	nucleic acid binding	--	--	KOG4849	mRNA cleavage factor I subunit/CPSF subunit
GYJ|c10678_g1	1.36	0	3.01	1.07	308		--	--	--	--	--	--	--	--	--	--	--	--	--	--	--	--	--	--	--	--	--	--	--	--	--	--	--	--	--
GYJ|c10679_g1	86.4667	111.81	79.49	68.1	1255		331239480	XP_003332393.1	932	1.38254e-121	0.91	hypothetical protein PGTG_13778 [Puccinia graminis f. sp. tritici CRL 75-36-700-3]>gi|309311383|gb|EFP87974.1| hypothetical protein PGTG_13778 [Puccinia graminis f. sp. tritici CRL 75-36-700-3]	--	--	--	--	--	--	--	--	--	Q54QY3	452	1.18704e-51	Protein YIPF5 homolog OS=Dictyostelium discoideum GN=yipf5 PE=3 SV=1	PF04893	Yip1 domain	--	--	--	--	GO:0016020	membrane	KOG3103	Rab GTPase interacting factor, Golgi membrane protein
GYJ|c1067_g1	0	0	0	0	225		--	--	--	--	--	--	--	--	--	--	--	--	--	--	--	--	--	--	--	--	--	--	--	--	--	--	--	--	--
GYJ|c1067_g2	0	0	0	0	215		--	--	--	--	--	--	--	--	--	--	--	--	--	--	--	--	--	--	--	--	--	--	--	--	--	--	--	--	--
GYJ|c10680_g1	0.706667	0.06	0.89	1.17	1169	yes	--	--	--	--	--	--	--	--	--	--	--	--	--	--	--	--	--	--	--	--	--	--	--	--	--	--	--	--	--
GYJ|c10682_g1	1.06	2.72	0.25	0.21	1368		403176861	XP_003335474.2	1309	1.059e-173	0.88	hypothetical protein PGTG_17327 [Puccinia graminis f. sp. tritici CRL 75-36-700-3]>gi|375172431|gb|EFP91055.2| hypothetical protein PGTG_17327 [Puccinia graminis f. sp. tritici CRL 75-36-700-3]	--	--	--	--	--	--	--	--	--	P32486	683	1.07501e-79	Beta-glucan synthesis-associated protein KRE6 OS=Saccharomyces cerevisiae (strain ATCC 204508 / S288c) GN=KRE6 PE=1 SV=2	PF01445	Viral small hydrophobic protein	--	--	--	--	GO:0016020	membrane	--	--
GYJ|c10683_g1	0.433333	0	1.3	0	369		58268400	XP_571356.1	373	1.29356e-41	0.73	myo-inositol oxygenase [Cryptococcus neoformans var. neoformans JEC21]>gi|134112762|ref|XP_774924.1| hypothetical protein CNBF0890 [Cryptococcus neoformans var. neoformans B-3501A]>gi|50257572|gb|EAL20277.1| hypothetical protein CNBF0890 [Cryptococcus neoformans var. neoformans B-3501A]>gi|57227591|gb|AAW44049.1| myo-inositol oxygenase [Cryptococcus neoformans var. neoformans JEC21]	--	--	--	--	--	K00469	MIOX	inositol oxygenase	http://www.genome.jp/dbget-bin/www_bget?ko:K00469	Q8L799	573	1.81743e-72	Inositol oxygenase 1 OS=Arabidopsis thaliana GN=MIOX1 PE=2 SV=1	PF05153	Myo-inositol oxygenase	GO:0055114//GO:0019310//GO:0044710	oxidation-reduction process//inositol catabolic process//single-organism metabolic process	GO:0050113//GO:0005506	inositol oxygenase activity//iron ion binding	GO:0005737	cytoplasm	--	--
GYJ|c10684_g1	0	0	0	0	204		--	--	--	--	--	--	--	--	--	--	--	--	--	--	--	--	--	--	--	--	--	--	--	--	--	--	--	--	--
GYJ|c10685_g1	5.4	0	10.83	5.37	242		302306696	NP_983073.2	191	1.88704e-15	0.66	ABR126Wp [Ashbya gossypii ATCC 10895]>gi|299788641|gb|AAS50897.2| ABR126Wp [Ashbya gossypii ATCC 10895]>gi|374106276|gb|AEY95186.1| FABR126Wp [Ashbya gossypii FDAG1]	--	--	--	--	--	--	--	--	--	Q8GU92	327	1.20853e-34	ABC transporter G family member 35 OS=Oryza sativa subsp. japonica GN=ABCG35 PE=3 SV=1	PF11991	Tryptophan dimethylallyltransferase	GO:0009820	alkaloid metabolic process	GO:0050364//GO:0017111	tryptophan dimethylallyltransferase activity//nucleoside-triphosphatase activity	--	--	KOG0065	Pleiotropic drug resistance proteins (PDR1-15), ABC superfamily
GYJ|c10686_g1	0.696667	0.37	1.04	0.68	1344		--	--	--	--	--	--	--	--	--	--	--	--	--	--	--	--	--	--	--	--	--	--	--	--	--	--	--	--	--
GYJ|c10687_g1	1.19667	1.88	0	1.71	284		--	--	--	--	--	--	--	--	--	--	--	--	--	--	--	--	--	--	--	--	--	--	--	--	--	--	--	--	--
GYJ|c10688_g1	0.626667	0	1.54	0.34	408		--	--	--	--	--	--	--	--	--	--	--	--	--	--	--	--	--	--	--	--	--	--	--	--	--	--	--	--	--
GYJ|c10689_g1	3.46	0	3.68	6.7	839	yes	403164070	XP_003324150.2	340	5.45794e-36	0.57	hypothetical protein PGTG_06052 [Puccinia graminis f. sp. tritici CRL 75-36-700-3]>gi|375164730|gb|EFP79731.2| hypothetical protein PGTG_06052 [Puccinia graminis f. sp. tritici CRL 75-36-700-3]	--	--	--	--	--	--	--	--	--	--	--	--	--	PF08653	DASH complex subunit Dam1	GO:0008608	attachment of spindle microtubules to kinetochore	--	--	GO:0042729//GO:0072686	DASH complex//mitotic spindle	--	--
GYJ|c1068_g1	14.8667	44.6	0	0	258		--	--	--	--	--	--	--	--	--	--	--	--	--	--	--	--	--	--	--	--	--	--	--	--	--	--	--	--	--
GYJ|c10690_g1	0.813333	0	0	2.44	269		--	--	--	--	--	--	--	--	--	--	--	--	--	--	--	--	--	--	--	--	--	--	--	--	--	--	--	--	--
GYJ|c10691_g1	6.89667	0	12.52	8.17	286		--	--	--	--	--	--	--	--	--	--	--	--	--	--	--	--	--	--	--	PF01239	Protein prenyltransferase alpha subunit repeat	GO:0018342	protein prenylation	GO:0008318	protein prenyltransferase activity	--	--	--	--
GYJ|c10692_g1	19.79	21.17	20.59	17.61	1702		331235473	XP_003330397.1	1647	0	0.83	glutamate 5-kinase [Puccinia graminis f. sp. tritici CRL 75-36-700-3]>gi|309309387|gb|EFP85978.1| glutamate 5-kinase [Puccinia graminis f. sp. tritici CRL 75-36-700-3]	--	--	--	--	--	K00931	proB	glutamate 5-kinase	http://www.genome.jp/dbget-bin/www_bget?ko:K00931	P32264	846	2.75536e-105	Glutamate 5-kinase OS=Saccharomyces cerevisiae (strain ATCC 204508 / S288c) GN=PRO1 PE=1 SV=2	PF01472	PUA domain	GO:0000051//GO:0006537//GO:0016310//GO:0055129	obsolete urea cycle intermediate metabolic process//glutamate biosynthetic process//phosphorylation//L-proline biosynthetic process	GO:0004349//GO:0003723//GO:0005524	glutamate 5-kinase activity//RNA binding//ATP binding	GO:0005737	cytoplasm	KOG1154	Gamma-glutamyl kinase
GYJ|c10693_g1	0.94	0	2.22	0.6	608		--	--	--	--	--	--	--	--	--	--	--	--	--	--	--	--	--	--	--	--	--	--	--	--	--	--	--	--	--
GYJ|c10694_g1	4.28333	0.04	6.04	6.77	2070		--	--	--	--	--	--	--	--	--	--	--	--	--	--	--	--	--	--	--	PF09788	Transmembrane protein 55A	GO:0046856	phosphatidylinositol dephosphorylation	GO:0034597	phosphatidylinositol-4,5-bisphosphate 4-phosphatase activity	--	--	--	--
GYJ|c10695_g1	41.8367	72.02	26.11	27.38	828	yes	--	--	--	--	--	--	--	--	--	--	--	--	--	--	--	--	--	--	--	--	--	--	--	--	--	--	--	--	--
GYJ|c10696_g1	5.40333	10.57	2.82	2.82	420		--	--	--	--	--	--	--	--	--	--	--	--	--	--	--	--	--	--	--	--	--	--	--	--	--	--	--	--	--
GYJ|c10697_g1	224.313	603.1	34.17	35.67	551		--	--	--	--	--	--	--	--	--	--	--	--	--	--	--	--	--	--	--	--	--	--	--	--	--	--	--	--	--
GYJ|c10699_g1	213.55	221.95	200.05	218.65	711		--	--	--	--	--	--	--	--	--	--	--	--	--	--	--	--	--	--	--	PF00937//PF01080	Coronavirus nucleocapsid protein//Presenilin	--	--	GO:0004190	aspartic-type endopeptidase activity	GO:0016021//GO:0019013	integral component of membrane//viral nucleocapsid	--	--
GYJ|c106_g1	0	0	0	0	273		--	--	--	--	--	--	595864656	XM_007211749.1	109	2.81144e-48	Prunus persica hypothetical protein (PRUPE_ppa009987mg) mRNA, complete cds	--	--	--	--	P27489	224	5.83294e-22	Chlorophyll a-b binding protein 13, chloroplastic OS=Solanum lycopersicum GN=CAB13 PE=1 SV=1	--	--	--	--	--	--	--	--	--	--
GYJ|c10700_g1	74.2467	87.55	71	64.19	1496		331250820	XP_003338015.1	960	1.52293e-124	0.89	hypothetical protein PGTG_19649 [Puccinia graminis f. sp. tritici CRL 75-36-700-3]>gi|309317005|gb|EFP93596.1| hypothetical protein PGTG_19649 [Puccinia graminis f. sp. tritici CRL 75-36-700-3]	--	--	--	--	--	--	--	--	--	--	--	--	--	PF02468	Photosystem II reaction centre N protein (psbN)	GO:0015979	photosynthesis	--	--	GO:0016020//GO:0009523//GO:0009539	membrane//photosystem II//photosystem II reaction center	--	--
GYJ|c10701_g1	0.76	0	0.86	1.42	370		--	--	--	--	--	--	--	--	--	--	--	--	--	--	--	--	--	--	--	PF04961//PF04005	Formiminotransferase-cyclodeaminase//Hus1-like protein	GO:0044237//GO:0000077//GO:0006281	cellular metabolic process//DNA damage checkpoint//DNA repair	GO:0003824	catalytic activity	GO:0030896	checkpoint clamp complex	--	--
GYJ|c10703_g1	44.6267	55.9	40.58	37.4	1863		403158675	XP_003890704.1	2062	0	0.98	26S protease regulatory subunit 6B [Puccinia graminis f. sp. tritici CRL 75-36-700-3]>gi|375166409|gb|EHS63149.1| 26S protease regulatory subunit 6B [Puccinia graminis f. sp. tritici CRL 75-36-700-3]	630012194	XM_007831892.1	282	1.44628e-143	Pestalotiopsis fici W106-1 26S protease regulatory subunit 6B mRNA	K03063	PSMC4, RPT3	26S proteasome regulatory subunit T3	http://www.genome.jp/dbget-bin/www_bget?ko:K03063	Q9SEI4	1630	0	26S protease regulatory subunit 6B homolog OS=Arabidopsis thaliana GN=RPT3 PE=1 SV=1	PF01695//PF00910//PF03266//PF07726//PF07728//PF07724//PF01637//PF01292//PF02367//PF05496//PF09246//PF06068//PF00004	IstB-like ATP binding protein//RNA helicase//NTPase//ATPase family associated with various cellular activities (AAA)//AAA domain (dynein-related subfamily)//AAA domain (Cdc48 subfamily)//Archaeal ATPase//Prokaryotic cytochrome b561//Threonylcarbamoyl adenosine biosynthesis protein TsaE//Holliday junction DNA helicase ruvB N-terminus//PHAT//TIP49 C-terminus//ATPase family associated with various c…	GO:0030163//GO:0006355//GO:0006508//GO:0006281//GO:0006118//GO:0002949//GO:0006310	protein catabolic process//regulation of transcription, DNA-templated//proteolysis//DNA repair//obsolete electron transport//tRNA threonylcarbamoyladenosine modification//DNA recombination	GO:0008233//GO:0005524//GO:0003723//GO:0016887//GO:0017111//GO:0003678//GO:0098519//GO:0009378//GO:0003724//GO:0009055	peptidase activity//ATP binding//RNA binding//ATPase activity//nucleoside-triphosphatase activity//DNA helicase activity//nucleotide phosphatase activity, acting on free nucleotides//four-way junction helicase activity//RNA helicase activity//electron carrier activity	GO:0009379//GO:0005737//GO:0005657//GO:0016021	Holliday junction helicase complex//cytoplasm//replication fork//integral component of membrane	KOG0727	26S proteasome regulatory complex, ATPase RPT3
GYJ|c10705_g1	10.0433	13.93	8.56	7.64	720		--	--	--	--	--	--	--	--	--	--	--	--	--	--	--	--	--	--	--	--	--	--	--	--	--	--	--	--	--
GYJ|c10706_g1	35.3633	41.29	32.11	32.69	1440		403167072	XP_003326887.2	631	4.62775e-75	0.76	hypothetical protein PGTG_08424 [Puccinia graminis f. sp. tritici CRL 75-36-700-3]>gi|375166846|gb|EFP82468.2| hypothetical protein PGTG_08424 [Puccinia graminis f. sp. tritici CRL 75-36-700-3]	--	--	--	--	--	K03259	EIF4E	translation initiation factor 4E	http://www.genome.jp/dbget-bin/www_bget?ko:K03259	Q8BMB3	371	3.6595e-39	Eukaryotic translation initiation factor 4E type 2 OS=Mus musculus GN=Eif4e2 PE=1 SV=1	PF01652	Eukaryotic initiation factor 4E	GO:0006412//GO:0006413//GO:0006446	translation//translational initiation//regulation of translational initiation	GO:0003723//GO:0003743	RNA binding//translation initiation factor activity	GO:0005737//GO:0005840	cytoplasm//ribosome	KOG1669	Predicted mRNA cap-binding protein related to eIF-4E
GYJ|c10707_g1	160.313	233.69	139.13	108.12	1353		599406128	XP_007413294.1	969	1.06214e-127	0.97	hypothetical protein MELLADRAFT_53207 [Melampsora larici-populina 98AG31]>gi|328854367|gb|EGG03500.1| hypothetical protein MELLADRAFT_53207 [Melampsora larici-populina 98AG31]	403172727	XM_003331824.2	304	6.14409e-156	Puccinia graminis f. sp. tritici CRL 75-36-700-3 40S ribosomal protein S7 (PGTG_13681), mRNA	K02993	RP-S7e, RPS7	small subunit ribosomal protein S7e	http://www.genome.jp/dbget-bin/www_bget?ko:K02993	Q10101	619	3.55412e-76	40S ribosomal protein S7 OS=Schizosaccharomyces pombe (strain 972 / ATCC 24843) GN=rps7 PE=1 SV=2	PF01251	Ribosomal protein S7e	GO:0006412//GO:0042254	translation//ribosome biogenesis	GO:0003735	structural constituent of ribosome	GO:0005622//GO:0005840	intracellular//ribosome	KOG3320	40S ribosomal protein S7
GYJ|c10708_g1	14201.3	22080.2	9486.36	11037.5	1786		--	--	--	--	--	--	--	--	--	--	--	--	--	--	--	--	--	--	--	PF00703	Glycosyl hydrolases family 2	GO:0005975	carbohydrate metabolic process	GO:0004553	hydrolase activity, hydrolyzing O-glycosyl compounds	--	--	--	--
GYJ|c10709_g1	51.76	47.89	57.52	49.87	3235		331235137	XP_003330229.1	627	1.17055e-68	0.57	hypothetical protein PGTG_11139 [Puccinia graminis f. sp. tritici CRL 75-36-700-3]>gi|309309219|gb|EFP85810.1| hypothetical protein PGTG_11139 [Puccinia graminis f. sp. tritici CRL 75-36-700-3]	--	--	--	--	--	--	--	--	--	--	--	--	--	PF07782	DC-STAMP-like protein	--	--	--	--	GO:0016021	integral component of membrane	--	--
GYJ|c10710_g1	5.91	17.73	0	0	231		--	--	--	--	--	--	--	--	--	--	--	--	--	--	--	--	--	--	--	--	--	--	--	--	--	--	--	--	--
GYJ|c10712_g1	7.14	6.15	10.61	4.66	791		--	--	--	--	--	--	--	--	--	--	--	--	--	--	--	--	--	--	--	--	--	--	--	--	--	--	--	--	--
GYJ|c10713_g1	103.813	66.1	135.3	110.04	855		331216227	XP_003320793.1	672	2.33389e-85	0.84	hypothetical protein PGTG_02815 [Puccinia graminis f. sp. tritici CRL 75-36-700-3]>gi|309299783|gb|EFP76374.1| hypothetical protein PGTG_02815 [Puccinia graminis f. sp. tritici CRL 75-36-700-3]	--	--	--	--	--	K12876	RBM8A, Y14	RNA-binding protein 8A	http://www.genome.jp/dbget-bin/www_bget?ko:K12876	B5DGI7	295	1.67008e-30	RNA-binding protein 8A OS=Salmo salar GN=rbm8a PE=2 SV=1	PF04420//PF00076//PF08777	CHD5-like protein//RNA recognition motif. (a.k.a. RRM, RBD, or RNP domain)//RNA binding motif	GO:0071816	tail-anchored membrane protein insertion into ER membrane	GO:0000166//GO:0003676//GO:0003723	nucleotide binding//nucleic acid binding//RNA binding	--	--	KOG0130	RNA-binding protein RBM8/Tsunagi (RRM superfamily)
GYJ|c10714_g1	0	0	0	0	239		--	--	--	--	--	--	392923017	NM_001269948.1	239	1.30612e-120	Caenorhabditis elegans Y43F8B.2, isoform f (Y43F8B.2), partial mRNA	--	--	--	--	--	--	--	--	--	--	--	--	--	--	--	--	--	--
GYJ|c10716_g1	7.01667	1.61	9.51	9.93	2772		331238500	XP_003331905.1	1415	0	0.73	hypothetical protein PGTG_13714 [Puccinia graminis f. sp. tritici CRL 75-36-700-3]>gi|309310895|gb|EFP87486.1| hypothetical protein PGTG_13714 [Puccinia graminis f. sp. tritici CRL 75-36-700-3]	--	--	--	--	--	--	--	--	--	Q4WM08	1188	1.7092e-150	Probable 1,4-beta-D-glucan cellobiohydrolase B OS=Neosartorya fumigata (strain ATCC MYA-4609 / Af293 / CBS 101355 / FGSC A1100) GN=cbhB PE=1 SV=1	PF10297//PF00840	Minimal binding motif of Hap4 for binding to Hap2/3/5//Glycosyl hydrolase family 7	GO:0005975//GO:0006355	carbohydrate metabolic process//regulation of transcription, DNA-templated	GO:0004553//GO:0003677	hydrolase activity, hydrolyzing O-glycosyl compounds//DNA binding	GO:0005634	nucleus	--	--
GYJ|c10717_g1	0	0	0	0	260		--	--	--	--	--	--	--	--	--	--	--	--	--	--	--	--	--	--	--	--	--	--	--	--	--	--	--	--	--
GYJ|c10718_g1	26.2467	18.53	28.58	31.63	3061		599375431	XP_007407755.1	1789	0	0.64	hypothetical protein MELLADRAFT_115877 [Melampsora larici-populina 98AG31]>gi|328859673|gb|EGG08781.1| hypothetical protein MELLADRAFT_115877 [Melampsora larici-populina 98AG31]	--	--	--	--	--	--	--	--	--	Q7ZVR1	270	1.0381e-22	WD repeat-containing protein 75 OS=Danio rerio GN=wdr75 PE=2 SV=2	PF00400//PF01529//PF10717	WD domain, G-beta repeat//DHHC palmitoyltransferase//Occlusion-derived virus envelope protein ODV-E18	--	--	GO:0005515//GO:0008270	protein binding//zinc ion binding	GO:0019031	viral envelope	KOG1963	WD40 repeat protein
GYJ|c10719_g1	11.0433	0	0	33.13	213		--	--	--	--	--	--	761597645	AP014657.1	210	1.51685e-104	Mycoplasma arginini DNA, complete genome, strain: HAZ145_1	--	--	--	--	--	--	--	--	--	--	--	--	--	--	--	--	--	--
GYJ|c1071_g1	0	0	0	0	235		--	--	--	--	--	--	262204993	AB474470.1	131	1.40158e-60	Drosophila sp. pallidosa-like-Wau w gene, intron 3, complete sequence, strain: WAU92	--	--	--	--	--	--	--	--	--	--	--	--	--	--	--	--	--	--
GYJ|c10721_g1	0.74	0	1.91	0.31	571		--	--	--	--	--	--	823265787	XM_012610161.1	94	1.37091e-39	PREDICTED: Gossypium raimondii uncharacterized LOC105784314 (LOC105784314), mRNA	--	--	--	--	--	--	--	--	PF02053	Gene 66 (IR5) protein	--	--	GO:0008270	zinc ion binding	--	--	--	--
GYJ|c10723_g1	0.406667	0	0.38	0.84	382		816330725	KKK12228.1	213	5.9117e-19	0.62	oxidoreductase, short-chain dehydrogenase/reductase family [Aspergillus rambellii]>gi|816336111|gb|KKK15796.1| oxidoreductase, short-chain dehydrogenase/reductase family [Aspergillus ochraceoroseus]	--	--	--	--	--	--	--	--	--	Q94KL8	247	1.41229e-24	Secoisolariciresinol dehydrogenase (Fragment) OS=Podophyllum peltatum PE=1 SV=1	PF00106	short chain dehydrogenase	GO:0008152	metabolic process	GO:0016491	oxidoreductase activity	--	--	KOG0725	Reductases with broad range of substrate specificities
GYJ|c10724_g1	12.12	9.91	13.9	12.55	3163		331236353	XP_003330835.1	1164	4.5208e-142	0.67	hypothetical protein PGTG_12372 [Puccinia graminis f. sp. tritici CRL 75-36-700-3]>gi|309309825|gb|EFP86416.1| hypothetical protein PGTG_12372 [Puccinia graminis f. sp. tritici CRL 75-36-700-3]	--	--	--	--	--	--	--	--	--	Q02959	358	1.50985e-33	Histone deacetylase HOS3 OS=Saccharomyces cerevisiae (strain ATCC 204508 / S288c) GN=HOS3 PE=1 SV=1	--	--	--	--	--	--	--	--	KOG1343	Histone deacetylase complex, catalytic component HDA1
GYJ|c10725_g1	0	0	0	0	259		--	--	--	--	--	--	--	--	--	--	--	--	--	--	--	--	--	--	--	--	--	--	--	--	--	--	--	--	--
GYJ|c10726_g1	0.153333	0	0.46	0	623	yes	407928039	EKG20916.1	171	1.00216e-12	0.83	Rapid ALkalinization Factor [Macrophomina phaseolina MS6]	--	--	--	--	--	--	--	--	--	Q945T0	221	3.41165e-21	Rapid alkalinization factor OS=Nicotiana tabacum GN=RALF PE=1 SV=1	--	--	--	--	--	--	--	--	--	--
GYJ|c10727_g1	19.1567	0.76	31.76	24.95	1257		599365828	XP_007405983.1	448	2.44867e-49	0.61	hypothetical protein MELLADRAFT_103135 [Melampsora larici-populina 98AG31]>gi|328861411|gb|EGG10514.1| hypothetical protein MELLADRAFT_103135 [Melampsora larici-populina 98AG31]	--	--	--	--	--	--	--	--	--	Q9HGK2	198	4.21472e-16	Homologous-pairing protein 2 OS=Schizosaccharomyces pombe (strain 972 / ATCC 24843) GN=meu13 PE=1 SV=1	PF06156//PF04977//PF05837//PF07926//PF01166//PF06005//PF04871//PF00170	Protein of unknown function (DUF972)//Septum formation initiator//Centromere protein H (CENP-H)//TPR/MLP1/MLP2-like protein//TSC-22/dip/bun family//Protein of unknown function (DUF904)//Uso1 / p115 like vesicle tethering protein, C terminal region//bZIP transcription factor	GO:0015031//GO:0006606//GO:0006886//GO:0043093//GO:0006260//GO:0051382//GO:0007049//GO:0000917//GO:0006355	protein transport//protein import into nucleus//intracellular protein transport//FtsZ-dependent cytokinesis//DNA replication//kinetochore assembly//cell cycle//barrier septum assembly//regulation of transcription, DNA-templated	GO:0003700//GO:0008565//GO:0043565	transcription factor activity, sequence-specific DNA binding//protein transporter activity//sequence-specific DNA binding	GO:0005667//GO:0016020//GO:0000776//GO:0005737	transcription factor complex//membrane//kinetochore//cytoplasm	--	--
GYJ|c10728_g1	2.3	6.9	0	0	314		--	--	--	--	--	--	--	--	--	--	--	--	--	--	--	--	--	--	--	--	--	--	--	--	--	--	--	--	--
GYJ|c10730_g1	7.73333	4.84	15.42	2.94	291		--	--	--	--	--	--	--	--	--	--	--	--	--	--	--	--	--	--	--	--	--	--	--	--	--	--	--	--	--
GYJ|c10732_g1	9.65333	18.24	5.01	5.71	2156		599387003	XP_007409806.1	1074	1.06495e-142	0.71	putative oligopeptide transporter [Melampsora larici-populina 98AG31]>gi|328857731|gb|EGG06846.1| putative oligopeptide transporter [Melampsora larici-populina 98AG31]	--	--	--	--	--	--	--	--	--	Q9FME8	256	1.57075e-28	Oligopeptide transporter 4 OS=Arabidopsis thaliana GN=OPT4 PE=1 SV=1	PF03169	OPT oligopeptide transporter protein	GO:0055085	transmembrane transport	--	--	--	--	KOG2262	Sexual differentiation process protein ISP4
GYJ|c10733_g1	28.25	31.78	25.39	27.58	1389		--	--	--	--	--	--	635557429	FQ377984.8	34	7.8043e-06	Zebrafish DNA sequence from clone CH1073-193O21 in linkage group 5, complete sequence	--	--	--	--	--	--	--	--	--	--	--	--	--	--	--	--	--	--
GYJ|c10736_g1	21.87	14.47	24.27	26.87	1941		--	--	--	--	--	--	--	--	--	--	--	--	--	--	--	--	--	--	--	PF01586	Myogenic Basic domain	GO:0007517//GO:0006355	muscle organ development//regulation of transcription, DNA-templated	GO:0003677	DNA binding	GO:0005634	nucleus	--	--
GYJ|c10737_g1	9.94333	0	22.47	7.36	233		--	--	--	--	--	--	--	--	--	--	--	--	--	--	--	--	--	--	--	--	--	--	--	--	--	--	--	--	--
GYJ|c10738_g1	24.47	39.2	16.69	17.52	2590		331247217	XP_003336238.1	1455	0	0.7	hypothetical protein PGTG_17819 [Puccinia graminis f. sp. tritici CRL 75-36-700-3]>gi|309315228|gb|EFP91819.1| hypothetical protein PGTG_17819 [Puccinia graminis f. sp. tritici CRL 75-36-700-3]	--	--	--	--	--	--	--	--	--	--	--	--	--	PF03360	Glycosyltransferase family 43	GO:0030206	chondroitin sulfate biosynthetic process	GO:0015018	galactosylgalactosylxylosylprotein 3-beta-glucuronosyltransferase activity	GO:0016020	membrane	--	--
GYJ|c10739_g1	75.1467	45.49	101.01	78.94	1140		331236575	XP_003330946.1	526	4.49215e-63	0.91	hypothetical protein PGTG_12483 [Puccinia graminis f. sp. tritici CRL 75-36-700-3]>gi|309309936|gb|EFP86527.1| hypothetical protein PGTG_12483 [Puccinia graminis f. sp. tritici CRL 75-36-700-3]	--	--	--	--	--	--	--	--	--	P47111	220	4.63248e-20	Vacuolar protein sorting-associated protein 55 OS=Saccharomyces cerevisiae (strain ATCC 204508 / S288c) GN=VPS55 PE=1 SV=1	--	--	--	--	--	--	--	--	KOG2174	Leptin receptor gene-related protein
GYJ|c10740_g1	205.867	128.71	239.34	249.55	3004		403170535	XP_003329870.2	2208	0	0.89	POT family proton-dependent oligopeptide transporter [Puccinia graminis f. sp. tritici CRL 75-36-700-3]>gi|375168768|gb|EFP85451.2| POT family proton-dependent oligopeptide transporter [Puccinia graminis f. sp. tritici CRL 75-36-700-3]	615410527	XM_007583265.1	40	7.90062e-09	Neofusicoccum parvum UCRNP2 putative oligopeptide transporter protein mRNA	K03305	TC.POT	proton-dependent oligopeptide transporter, POT family	http://www.genome.jp/dbget-bin/www_bget?ko:K03305	Q9P380	960	4.50193e-115	Probable peptide transporter ptr2 OS=Schizosaccharomyces pombe (strain 972 / ATCC 24843) GN=ptr2 PE=1 SV=1	PF07690//PF00854	Major Facilitator Superfamily//POT family	GO:0006810//GO:0006857//GO:0055085	transport//oligopeptide transport//transmembrane transport	GO:0005215	transporter activity	GO:0016021//GO:0016020	integral component of membrane//membrane	KOG1237	H+/oligopeptide symporter
GYJ|c10741_g1	0	0	0	0	235		--	--	--	--	--	--	--	--	--	--	--	--	--	--	--	--	--	--	--	--	--	--	--	--	--	--	--	--	--
GYJ|c10742_g1	0	0	0	0	217		--	--	--	--	--	--	--	--	--	--	--	--	--	--	--	--	--	--	--	--	--	--	--	--	--	--	--	--	--
GYJ|c10742_g2	0.663333	0	1.99	0	276		--	--	--	--	--	--	--	--	--	--	--	--	--	--	--	--	--	--	--	--	--	--	--	--	--	--	--	--	--
GYJ|c10743_g1	0.38	0	0.76	0.38	1118		403174876	XP_003333787.2	1037	6.23445e-134	0.83	hypothetical protein PGTG_15547 [Puccinia graminis f. sp. tritici CRL 75-36-700-3]>gi|375171356|gb|EFP89368.2| hypothetical protein PGTG_15547 [Puccinia graminis f. sp. tritici CRL 75-36-700-3]	--	--	--	--	--	K16261	YAT	yeast amino acid transporter	http://www.genome.jp/dbget-bin/www_bget?ko:K16261	P53388	474	1.13023e-51	Dicarboxylic amino acid permease OS=Saccharomyces cerevisiae (strain ATCC 204508 / S288c) GN=DIP5 PE=1 SV=1	PF00324//PF13520	Amino acid permease//Amino acid permease	GO:0003333//GO:0006810//GO:0006865//GO:0055085	amino acid transmembrane transport//transport//amino acid transport//transmembrane transport	GO:0015171	amino acid transmembrane transporter activity	GO:0016021//GO:0016020	integral component of membrane//membrane	--	--
GYJ|c10744_g1	0.343333	0	1.03	0	433		--	--	--	--	--	--	--	--	--	--	--	--	--	--	--	Q9CA25	281	1.63022e-28	Auxin transporter-like protein 3 OS=Arabidopsis thaliana GN=LAX3 PE=2 SV=1	--	--	--	--	--	--	--	--	--	--
GYJ|c10745_g1	1.47667	0	3.09	1.34	339		751759524	KIN07697.1	356	1.60354e-40	0.86	hypothetical protein OIDMADRAFT_16275 [Oidiodendron maius Zn]	270138483	BT105435.1	197	4.32025e-97	Picea glauca clone GQ02822_H04 mRNA sequence	K02997	RP-S9e, RPS9	small subunit ribosomal protein S9e	http://www.genome.jp/dbget-bin/www_bget?ko:K02997	Q9LXG1	485	7.33439e-61	40S ribosomal protein S9-1 OS=Arabidopsis thaliana GN=RPS9B PE=1 SV=1	PF00163	Ribosomal protein S4/S9 N-terminal domain	--	--	GO:0019843	rRNA binding	GO:0005622	intracellular	KOG3301	Ribosomal protein S4
GYJ|c10746_g1	1138.26	154.89	1739.88	1520.01	3450		684175879	XP_009161805.1	137	3.13934e-07	0.63	hypothetical protein HMPREF1120_11008 (mitochondrion) [Exophiala dermatitidis NIH/UT8656]>gi|378725307|gb|EHY51766.1| hypothetical protein HMPREF1120_11008 (mitochondrion) [Exophiala dermatitidis NIH/UT8656]	253807586	GQ338834.1	653	0	Phakopsora meibomiae mitochondrion, complete genome	--	--	--	--	--	--	--	--	PF10766	Multidrug efflux pump-associated protein AcrZ	GO:0006855//GO:0015893	drug transmembrane transport//drug transport	GO:0015238	drug transmembrane transporter activity	GO:0005886	plasma membrane	--	--
GYJ|c10747_g1	69.8733	46.52	81.63	81.47	2067		331248766	XP_003337005.1	990	5.66225e-125	0.83	hypothetical protein PGTG_18718 [Puccinia graminis f. sp. tritici CRL 75-36-700-3]>gi|309315995|gb|EFP92586.1| hypothetical protein PGTG_18718 [Puccinia graminis f. sp. tritici CRL 75-36-700-3]	--	--	--	--	--	K02967	RP-S2, MRPS2, rpsB	small subunit ribosomal protein S2	http://www.genome.jp/dbget-bin/www_bget?ko:K02967	P32902	378	4.90346e-38	37S ribosomal protein MRP4, mitochondrial OS=Saccharomyces cerevisiae (strain ATCC 204508 / S288c) GN=MRP4 PE=1 SV=1	PF15761//PF00318//PF10186//PF01283	Immortalisation up-regulated protein//Ribosomal protein S2//Vacuolar sorting 38 and autophagy-related subunit 14//Ribosomal protein S26e	GO:0010508//GO:0006412//GO:0042254	positive regulation of autophagy//translation//ribosome biogenesis	GO:0003735	structural constituent of ribosome	GO:0005840//GO:0005622//GO:0005634//GO:0015935	ribosome//intracellular//nucleus//small ribosomal subunit	KOG0832	Mitochondrial/chloroplast ribosomal protein S2
GYJ|c10748_g1	183.033	83.64	220.46	245	2393		599386634	XP_007409731.1	184	6.85384e-12	0.38	hypothetical protein MELLADRAFT_62948 [Melampsora larici-populina 98AG31]>gi|328857656|gb|EGG06771.1| hypothetical protein MELLADRAFT_62948 [Melampsora larici-populina 98AG31]	--	--	--	--	--	--	--	--	--	--	--	--	--	--	--	--	--	--	--	--	--	--	--
GYJ|c1074_g1	0.783333	0	1.14	1.21	301		--	--	--	--	--	--	--	--	--	--	--	--	--	--	--	--	--	--	--	--	--	--	--	--	--	--	--	--	--
GYJ|c10751_g1	17.7567	14.39	21.55	17.33	2343		403178984	XP_003337341.2	2148	0	0.9	hypothetical protein PGTG_19040 [Puccinia graminis f. sp. tritici CRL 75-36-700-3]>gi|375164562|gb|EFP92922.2| hypothetical protein PGTG_19040 [Puccinia graminis f. sp. tritici CRL 75-36-700-3]	--	--	--	--	--	K18655	DDX19, DBP5	ATP-dependent RNA helicase DDX19/DBP5	http://www.genome.jp/dbget-bin/www_bget?ko:K18655	Q4P7Z8	1297	1.25528e-169	ATP-dependent RNA helicase DBP5 OS=Ustilago maydis (strain 521 / FGSC 9021) GN=DBP5 PE=3 SV=1	PF01096//PF00270	Transcription factor S-II (TFIIS)//DEAD/DEAH box helicase	GO:0006351	transcription, DNA-templated	GO:0003676//GO:0008026//GO:0005524//GO:0008270	nucleic acid binding//ATP-dependent helicase activity//ATP binding//zinc ion binding	--	--	KOG0332	ATP-dependent RNA helicase
GYJ|c10752_g1	0.293333	0	0.35	0.53	620	yes	331251310	XP_003338254.1	371	1.65633e-40	0.81	hypothetical protein PGTG_19870 [Puccinia graminis f. sp. tritici CRL 75-36-700-3]>gi|309317244|gb|EFP93835.1| hypothetical protein PGTG_19870 [Puccinia graminis f. sp. tritici CRL 75-36-700-3]	--	--	--	--	--	--	--	--	--	--	--	--	--	--	--	--	--	--	--	--	--	--	--
GYJ|c10753_g1	0.93	0.14	1.43	1.22	1122		599367323	XP_007406272.1	147	1.18871e-08	0.49	hypothetical protein MELLADRAFT_76829 [Melampsora larici-populina 98AG31]>gi|328861700|gb|EGG10803.1| hypothetical protein MELLADRAFT_76829, partial [Melampsora larici-populina 98AG31]	--	--	--	--	--	--	--	--	--	--	--	--	--	--	--	--	--	--	--	--	--	--	--
GYJ|c10754_g1	44.62	55.69	38.28	39.89	2190		403166635	XP_003326532.2	1956	0	0.85	alanine transaminase [Puccinia graminis f. sp. tritici CRL 75-36-700-3]>gi|375166649|gb|EFP82113.2| alanine transaminase [Puccinia graminis f. sp. tritici CRL 75-36-700-3]	--	--	--	--	--	K00814	GPT, ALT	alanine transaminase	http://www.genome.jp/dbget-bin/www_bget?ko:K00814	Q54MJ7	1233	1.74742e-159	Probable alanine aminotransferase, mitochondrial OS=Dictyostelium discoideum GN=gpt PE=3 SV=1	PF00155	Aminotransferase class I and II	GO:0006524//GO:0009058//GO:0006523	alanine catabolic process//biosynthetic process//alanine biosynthetic process	GO:0030170//GO:0003824	pyridoxal phosphate binding//catalytic activity	GO:0005739	mitochondrion	KOG0258	Alanine aminotransferase
GYJ|c10754_g2	21.2833	35.33	11.9	16.62	330		--	--	--	--	--	--	--	--	--	--	--	--	--	--	--	--	--	--	--	--	--	--	--	--	--	--	--	--	--
GYJ|c10756_g1	0	0	0	0	221		--	--	--	--	--	--	--	--	--	--	--	--	--	--	--	--	--	--	--	--	--	--	--	--	--	--	--	--	--
GYJ|c10758_g1	8.66	3.1	10.38	12.5	3174	yes	599382806	XP_007409082.1	388	1.01095e-35	0.72	hypothetical protein MELLADRAFT_85503 [Melampsora larici-populina 98AG31]>gi|328858638|gb|EGG07750.1| hypothetical protein MELLADRAFT_85503 [Melampsora larici-populina 98AG31]	7267030	AJ245727.1	65	1.05786e-22	Acremonium chrysogenum cre1 gene for glucose repressor	K09467	MIG	zinc-finger protein CreA/MIG	http://www.genome.jp/dbget-bin/www_bget?ko:K09467	A1C6L9	313	7.29502e-29	Probable DNA-binding protein creA OS=Aspergillus clavatus (strain ATCC 1007 / CBS 513.65 / DSM 816 / NCTC 3887 / NRRL 1) GN=creA PE=3 SV=1	PF10759//PF00096//PF13465	Protein of unknown function (DUF2587)//Zinc finger, C2H2 type//Zinc-finger double domain	GO:0061136	regulation of proteasomal protein catabolic process	GO:0003676//GO:0046872//GO:0008270	nucleic acid binding//metal ion binding//zinc ion binding	GO:0005622	intracellular	KOG1721	FOG: Zn-finger
GYJ|c10759_g1	42.9033	21.9	42.23	64.58	1011		--	--	--	--	--	--	--	--	--	--	--	--	--	--	--	--	--	--	--	PF06689	ClpX C4-type zinc finger	--	--	GO:0046983//GO:0008270	protein dimerization activity//zinc ion binding	--	--	--	--
GYJ|c10759_g2	12.5267	1.66	16.31	19.61	3254		599386478	XP_007409691.1	2513	0	0.68	hypothetical protein MELLADRAFT_77642 [Melampsora larici-populina 98AG31]>gi|328858135|gb|EGG07249.1| hypothetical protein MELLADRAFT_77642 [Melampsora larici-populina 98AG31]	--	--	--	--	--	--	--	--	--	Q09697	392	1.8938e-37	Rho-GTPase-activating protein 8 OS=Schizosaccharomyces pombe (strain 972 / ATCC 24843) GN=rga8 PE=1 SV=1	PF00620	RhoGAP domain	GO:0007165	signal transduction	--	--	--	--	--	--
GYJ|c10760_g1	0.356667	1.07	0	0	554		--	--	--	--	--	--	--	--	--	--	--	--	--	--	--	--	--	--	--	--	--	--	--	--	--	--	--	--	--
GYJ|c10761_g1	0.47	0.49	0.7	0.22	565		--	--	--	--	--	--	--	--	--	--	--	--	--	--	--	--	--	--	--	--	--	--	--	--	--	--	--	--	--
GYJ|c10762_g1	1.05333	0	1.86	1.3	450	yes	331225271	XP_003325306.1	511	1.29355e-59	0.88	hypothetical protein PGTG_07139 [Puccinia graminis f. sp. tritici CRL 75-36-700-3]>gi|309304296|gb|EFP80887.1| hypothetical protein PGTG_07139 [Puccinia graminis f. sp. tritici CRL 75-36-700-3]	--	--	--	--	--	--	--	--	--	--	--	--	--	--	--	GO:0005975//GO:0006807	carbohydrate metabolic process//nitrogen compound metabolic process	GO:0016810	hydrolase activity, acting on carbon-nitrogen (but not peptide) bonds	--	--	--	--
GYJ|c10763_g1	1.6	0	4.8	0	285		552917490	ESA02539.1	293	6.65543e-32	0.77	hypothetical protein GLOINDRAFT_337342 [Rhizophagus irregularis DAOM 181602]>gi|595439207|gb|EXX52669.1| superoxide dismutase SOD1 [Rhizophagus irregularis DAOM 197198w]	16798637	AF434186.1	164	7.86659e-79	Pinus pinaster Cu-Zn-superoxide dismutase precursor, mRNA, complete cds; nuclear gene for chloroplast product	K04565	SOD1	superoxide dismutase, Cu-Zn family	http://www.genome.jp/dbget-bin/www_bget?ko:K04565	O65199	393	3.3295e-47	Superoxide dismutase [Cu-Zn], chloroplastic OS=Vitis vinifera GN=SODCP PE=2 SV=1	PF00080	Copper/zinc superoxide dismutase (SODC)	GO:0006801//GO:0055114	superoxide metabolic process//oxidation-reduction process	GO:0046872	metal ion binding	--	--	KOG0441	Cu2+/Zn2+ superoxide dismutase SOD1
GYJ|c10764_g1	0.846667	0.42	1.12	1	685		--	--	--	--	--	--	--	--	--	--	--	--	--	--	--	--	--	--	--	--	--	--	--	--	--	--	--	--	--
GYJ|c10765_g1	1.74	1.4	2.36	1.46	639		--	--	--	--	--	--	--	--	--	--	--	--	--	--	--	--	--	--	--	--	--	--	--	--	--	--	--	--	--
GYJ|c10766_g1	1.54667	4.64	0	0	250		--	--	--	--	--	--	687865470	LK927726.1	233	2.97822e-117	Caenorhabditis elegans genome assembly C_elegans_Bristol_N2_v1_5_4 ,scaffold CELN2_scaffold0000172	--	--	--	--	--	--	--	--	--	--	--	--	--	--	--	--	--	--
GYJ|c10767_g1	0.66	0.56	0.58	0.84	1897		331214075	XP_003319719.1	331	1.82303e-29	0.47	hypothetical protein PGTG_01893 [Puccinia graminis f. sp. tritici CRL 75-36-700-3]>gi|403159061|ref|XP_003890753.1| hypothetical protein, variant [Puccinia graminis f. sp. tritici CRL 75-36-700-3]>gi|309298709|gb|EFP75300.1| hypothetical protein PGTG_01893 [Puccinia graminis f. sp. tritici CRL 75-36-700-3]>gi|375166573|gb|EHS63198.1| hypothetical protein, variant [Puccinia graminis f. sp. tritici…	--	--	--	--	--	--	--	--	--	--	--	--	--	--	--	--	--	--	--	--	--	--	--
GYJ|c10770_g1	18.1833	25.39	15.62	13.54	1711		403174945	XP_003333836.2	970	1.0359e-123	0.85	hypothetical protein PGTG_15259 [Puccinia graminis f. sp. tritici CRL 75-36-700-3]>gi|375171388|gb|EFP89417.2| hypothetical protein PGTG_15259 [Puccinia graminis f. sp. tritici CRL 75-36-700-3]	--	--	--	--	--	--	--	--	--	Q8N8R3	177	1.08456e-12	Mitochondrial basic amino acids transporter OS=Homo sapiens GN=SLC25A29 PE=2 SV=2	--	--	GO:0055085	transmembrane transport	--	--	GO:0016021	integral component of membrane	KOG0758	Mitochondrial carnitine-acylcarnitine carrier protein
GYJ|c10771_g1	1.62	0.5	1.63	2.73	475		--	--	--	--	--	--	--	--	--	--	--	--	--	--	--	--	--	--	--	--	--	--	--	--	--	--	--	--	--
GYJ|c10772_g1	134.09	131.22	118.56	152.49	3619		403168275	XP_003327937.2	1603	0	0.66	hypothetical protein PGTG_08704 [Puccinia graminis f. sp. tritici CRL 75-36-700-3]>gi|375167422|gb|EFP83518.2| hypothetical protein PGTG_08704 [Puccinia graminis f. sp. tritici CRL 75-36-700-3]	--	--	--	--	--	K02555	MIH1	M-phase inducer tyrosine phosphatase	http://www.genome.jp/dbget-bin/www_bget?ko:K02555	P06652	358	8.39567e-34	M-phase inducer phosphatase OS=Schizosaccharomyces pombe (strain 972 / ATCC 24843) GN=cdc25 PE=1 SV=2	--	--	GO:0009987	cellular process	--	--	--	--	KOG3772	M-phase inducer phosphatase
GYJ|c10773_g1	1.75	4.93	0.06	0.26	1328		331243826	XP_003334555.1	1688	0	0.92	hypothetical protein PGTG_15984 [Puccinia graminis f. sp. tritici CRL 75-36-700-3]>gi|309313545|gb|EFP90136.1| hypothetical protein PGTG_15984 [Puccinia graminis f. sp. tritici CRL 75-36-700-3]	--	--	--	--	--	--	--	--	--	--	--	--	--	PF15957//PF01097	Commissureless//Arthropod defensin	GO:0007411//GO:0006952	axon guidance//defense response	--	--	--	--	--	--
GYJ|c10774_g1	25.9433	28	25.81	24.02	2124		403178346	XP_003336789.2	1239	2.09815e-160	0.74	hypothetical protein PGTG_18357 [Puccinia graminis f. sp. tritici CRL 75-36-700-3]>gi|375164115|gb|EFP92370.2| hypothetical protein PGTG_18357 [Puccinia graminis f. sp. tritici CRL 75-36-700-3]	--	--	--	--	--	K09518	DNAJB12	DnaJ homolog subfamily B member 12	http://www.genome.jp/dbget-bin/www_bget?ko:K09518	O13633	324	8.97122e-31	Uncharacterized J domain-containing protein C17A3.05c OS=Schizosaccharomyces pombe (strain 972 / ATCC 24843) GN=pi041 PE=1 SV=1	PF06552	Plant specific mitochondrial import receptor subunit TOM20	GO:0045040	protein import into mitochondrial outer membrane	GO:0005515	protein binding	GO:0005742	mitochondrial outer membrane translocase complex	KOG0714	Molecular chaperone (DnaJ superfamily)
GYJ|c10775_g1	4.41333	4.32	5.33	3.59	1537		403178431	XP_003336874.2	437	4.08121e-46	0.52	hypothetical protein PGTG_18280 [Puccinia graminis f. sp. tritici CRL 75-36-700-3]>gi|375164152|gb|EFP92455.2| hypothetical protein PGTG_18280 [Puccinia graminis f. sp. tritici CRL 75-36-700-3]	--	--	--	--	--	--	--	--	--	--	--	--	--	--	--	--	--	--	--	--	--	--	--
GYJ|c10776_g1	0	0	0	0	216		--	--	--	--	--	--	--	--	--	--	--	--	--	--	--	--	--	--	--	--	--	--	--	--	--	--	--	--	--
GYJ|c10777_g1	5.20667	4.73	5.86	5.03	3252		403165338	XP_003325364.2	956	1.71033e-113	0.72	hypothetical protein PGTG_07197 [Puccinia graminis f. sp. tritici CRL 75-36-700-3]>gi|375165686|gb|EFP80945.2| hypothetical protein PGTG_07197 [Puccinia graminis f. sp. tritici CRL 75-36-700-3]	--	--	--	--	--	--	--	--	--	Q9URW6	279	1.33068e-24	SH3 domain-containing protein PJ696.02 OS=Schizosaccharomyces pombe (strain 972 / ATCC 24843) GN=SPAPJ696.02 PE=1 SV=1	--	--	--	--	--	--	--	--	KOG1843	Uncharacterized conserved protein
GYJ|c10779_g1	14.4133	12.12	14.68	16.44	3512		403173303	XP_003332386.2	4163	0	0.88	hypothetical protein PGTG_13771 [Puccinia graminis f. sp. tritici CRL 75-36-700-3]>gi|375170219|gb|EFP87967.2| hypothetical protein PGTG_13771 [Puccinia graminis f. sp. tritici CRL 75-36-700-3]	--	--	--	--	--	--	--	--	--	Q93VQ0	1048	1.14006e-123	Protein VACUOLELESS1 OS=Arabidopsis thaliana GN=VCL1 PE=1 SV=1	PF04841//PF04840	Vps16, N-terminal region//Vps16, C-terminal region	GO:0006886	intracellular protein transport	--	--	GO:0005737	cytoplasm	KOG2280	Vacuolar assembly/sorting protein VPS16
GYJ|c10780_g1	2.05	2.24	2.54	1.37	337		--	--	--	--	--	--	--	--	--	--	--	--	--	--	--	--	--	--	--	PF05366	Sarcolipin	--	--	GO:0030234	enzyme regulator activity	GO:0016020	membrane	--	--
GYJ|c10782_g1	3.13	7.63	0.98	0.78	2017		--	--	--	--	--	--	--	--	--	--	--	--	--	--	--	--	--	--	--	--	--	--	--	--	--	--	--	--	--
GYJ|c10784_g1	6.13	4.32	7.2	6.87	803		403164978	XP_003325020.2	235	2.47817e-21	0.75	hypothetical protein PGTG_06557 [Puccinia graminis f. sp. tritici CRL 75-36-700-3]>gi|375165482|gb|EFP80601.2| hypothetical protein PGTG_06557 [Puccinia graminis f. sp. tritici CRL 75-36-700-3]	--	--	--	--	--	--	--	--	--	P39724	180	3.7277e-15	Altered inheritance of mitochondria protein 1 OS=Saccharomyces cerevisiae (strain ATCC 204508 / S288c) GN=AIM1 PE=1 SV=1	PF05381	Tymovirus endopeptidase	GO:0006508//GO:0016032	proteolysis//viral process	GO:0004197	cysteine-type endopeptidase activity	--	--	KOG3348	BolA (bacterial stress-induced morphogen)-related protein
GYJ|c10785_g1	3.19667	4.23	2.09	3.27	1037		--	--	--	--	--	--	--	--	--	--	--	--	--	--	--	--	--	--	--	PF01407	Geminivirus AL3 protein	GO:0016032	viral process	--	--	--	--	--	--
GYJ|c10786_g1	19.0533	13.45	21.56	22.15	2558		599378876	XP_007408342.1	572	1.69019e-66	1	hypothetical protein MELLADRAFT_84904 [Melampsora larici-populina 98AG31]>gi|328859034|gb|EGG08144.1| hypothetical protein MELLADRAFT_84904 [Melampsora larici-populina 98AG31]	403177483	XM_003335949.2	136	2.89164e-62	Puccinia graminis f. sp. tritici CRL 75-36-700-3 hypothetical protein (PGTG_17632), mRNA	K12834	PHF5A	PHD finger-like domain-containing protein 5A	http://www.genome.jp/dbget-bin/www_bget?ko:K12834	P83871	477	2.12582e-54	PHD finger-like domain-containing protein 5A OS=Rattus norvegicus GN=Phf5a PE=2 SV=1	PF01612	3'-5' exonuclease	GO:0006139	nucleobase-containing compound metabolic process	GO:0003676//GO:0008408	nucleic acid binding//3'-5' exonuclease activity	--	--	KOG1705	Uncharacterized conserved protein, contains CXXC motifs
GYJ|c10788_g1	16.6433	8.6	19.64	21.69	2645		403169145	XP_003328661.2	695	1.45537e-76	0.6	hypothetical protein PGTG_10620 [Puccinia graminis f. sp. tritici CRL 75-36-700-3]>gi|375167821|gb|EFP84242.2| hypothetical protein PGTG_10620 [Puccinia graminis f. sp. tritici CRL 75-36-700-3]	--	--	--	--	--	--	--	--	--	Q09763	194	8.81362e-14	Rho guanine nucleotide exchange factor gef1 OS=Schizosaccharomyces pombe (strain 972 / ATCC 24843) GN=gef1 PE=1 SV=1	PF00621//PF05297	RhoGEF domain//Herpesvirus latent membrane protein 1 (LMP1)	GO:0019087//GO:0043087//GO:0035023	transformation of host cell by virus//regulation of GTPase activity//regulation of Rho protein signal transduction	GO:0005089	Rho guanyl-nucleotide exchange factor activity	GO:0016021	integral component of membrane	KOG3519	Invasion-inducing protein TIAM1/CDC24 and related RhoGEF GTPases
GYJ|c10789_g1	1.04333	3.13	0	0	433		--	--	--	--	--	--	--	--	--	--	--	--	--	--	--	--	--	--	--	--	--	--	--	--	--	--	--	--	--
GYJ|c1078_g1	0	0	0	0	270		--	--	--	--	--	--	--	--	--	--	--	--	--	--	--	--	--	--	--	--	--	--	--	--	--	--	--	--	--
GYJ|c1078_g2	0	0	0	0	219		--	--	--	--	--	--	--	--	--	--	--	--	--	--	--	--	--	--	--	--	--	--	--	--	--	--	--	--	--
GYJ|c10790_g1	30.64	12.02	38.25	41.65	766		--	--	--	--	--	--	--	--	--	--	--	--	--	--	--	--	--	--	--	PF07837	Formiminotransferase domain, N-terminal subdomain	GO:0008152	metabolic process	GO:0016740//GO:0005542	transferase activity//folic acid binding	--	--	--	--
GYJ|c10791_g1	2632.66	3943.21	1923.3	2031.48	1700		331240856	XP_003333078.1	1038	6.78448e-134	0.69	hypothetical protein PGTG_14864 [Puccinia graminis f. sp. tritici CRL 75-36-700-3]>gi|309312068|gb|EFP88659.1| hypothetical protein PGTG_14864 [Puccinia graminis f. sp. tritici CRL 75-36-700-3]	--	--	--	--	--	--	--	--	--	Q803L0	164	1.71762e-11	Protein lin-28 homolog A OS=Danio rerio GN=lin28a PE=1 SV=1	PF04839//PF00313	Plastid and cyanobacterial ribosomal protein (PSRP-3 / Ycf65)//'Cold-shock' DNA-binding domain	GO:0006412//GO:0042254//GO:0006355	translation//ribosome biogenesis//regulation of transcription, DNA-templated	GO:0003735//GO:0003677	structural constituent of ribosome//DNA binding	GO:0005840	ribosome	KOG3070	Predicted RNA-binding protein containing PIN domain and invovled in translation or RNA processing
GYJ|c10792_g1	49.5333	21.71	66.49	60.4	1118		599428760	XP_007418607.1	179	3.41142e-13	0.66	hypothetical protein MELLADRAFT_113802 [Melampsora larici-populina 98AG31]>gi|328848949|gb|EGF98141.1| hypothetical protein MELLADRAFT_113802 [Melampsora larici-populina 98AG31]	--	--	--	--	--	--	--	--	--	--	--	--	--	--	--	--	--	--	--	--	--	--	--
GYJ|c10793_g1	45.3267	43.06	50.56	42.36	1314		691792247	CDO72331.1	297	1.57807e-41	0.93	hypothetical protein BN946_scf184977.g28 [Trametes cinnabarina]	--	--	--	--	--	K11096	SNRPD2, SMD2	small nuclear ribonucleoprotein D2	http://www.genome.jp/dbget-bin/www_bget?ko:K11096	Q9VI10	179	5.1172e-23	Probable small nuclear ribonucleoprotein Sm D2 OS=Drosophila melanogaster GN=SmD2 PE=1 SV=1	PF03110	SBP domain	--	--	GO:0003677	DNA binding	GO:0005634	nucleus	KOG3459	Small nuclear ribonucleoprotein (snRNP) Sm core protein
GYJ|c10794_g1	2.84667	0	0	8.54	229		--	--	--	--	--	--	--	--	--	--	--	--	--	--	--	--	--	--	--	--	--	--	--	--	--	--	--	--	--
GYJ|c10796_g1	8.46667	17.44	4.64	3.32	1986		403158470	XP_003307770.2	168	6.77097e-10	0.5	hypothetical protein PGTG_00720 [Puccinia graminis f. sp. tritici CRL 75-36-700-3]>gi|375163831|gb|EFP74764.2| hypothetical protein PGTG_00720 [Puccinia graminis f. sp. tritici CRL 75-36-700-3]	--	--	--	--	--	--	--	--	--	--	--	--	--	--	--	--	--	--	--	--	--	--	--
GYJ|c10797_g1	0.223333	0.67	0	0	643		55376025	AAV50021.1	430	3.97901e-51	0.86	beta-tubulin [Pleurotus ostreatus]	687865423	LK927538.1	389	0	Caenorhabditis elegans genome assembly C_elegans_Bristol_N2_v1_5_4 ,scaffold CELN2_scaffold0000009	K07375	TUBB	tubulin beta	http://www.genome.jp/dbget-bin/www_bget?ko:K07375	P52275	507	1.04011e-59	Tubulin beta-2 chain OS=Caenorhabditis elegans GN=tbb-2 PE=3 SV=1	PF00091	Tubulin/FtsZ family, GTPase domain	--	--	GO:0003924	GTPase activity	--	--	KOG1375	Beta tubulin
GYJ|c10798_g1	164.793	175.81	165.51	153.06	1689		331213137	XP_003319250.1	436	1.85633e-47	0.78	hypothetical protein PGTG_01424 [Puccinia graminis f. sp. tritici CRL 75-36-700-3]>gi|309298240|gb|EFP74831.1| hypothetical protein PGTG_01424 [Puccinia graminis f. sp. tritici CRL 75-36-700-3]	--	--	--	--	--	--	--	--	--	--	--	--	--	--	--	--	--	--	--	--	--	--	--
GYJ|c10799_g1	359.037	462.62	298.35	316.14	1470		599368097	XP_007406414.1	960	1.87768e-125	0.92	hypothetical protein MELLADRAFT_28398 [Melampsora larici-populina 98AG31]>gi|328861009|gb|EGG10113.1| hypothetical protein MELLADRAFT_28398, partial [Melampsora larici-populina 98AG31]	--	--	--	--	--	K03259	EIF4E	translation initiation factor 4E	http://www.genome.jp/dbget-bin/www_bget?ko:K03259	P78954	368	4.24854e-39	Eukaryotic translation initiation factor 4E-1 OS=Schizosaccharomyces pombe (strain 972 / ATCC 24843) GN=tif451 PE=3 SV=1	PF01652	Eukaryotic initiation factor 4E	GO:0006446//GO:0006413	regulation of translational initiation//translational initiation	GO:0003743//GO:0003723	translation initiation factor activity//RNA binding	GO:0005840//GO:0005737	ribosome//cytoplasm	KOG1670	Translation initiation factor 4F, cap-binding subunit (eIF-4E) and related cap-binding proteins
GYJ|c10800_g1	28.6833	9.98	35.65	40.42	2283		403177002	XP_003335604.2	1213	2.59336e-154	0.7	hypothetical protein PGTG_16376 [Puccinia graminis f. sp. tritici CRL 75-36-700-3]>gi|375172684|gb|EFP91185.2| hypothetical protein PGTG_16376 [Puccinia graminis f. sp. tritici CRL 75-36-700-3]	599362339	XM_007405254.1	56	7.63447e-18	Melampsora larici-populina 98AG31 hypothetical protein (MELLADRAFT_90937), partial mRNA	K00507	SCD, desC	stearoyl-CoA desaturase (delta-9 desaturase)	http://www.genome.jp/dbget-bin/www_bget?ko:K00507	P21147	555	1.51525e-60	Acyl-CoA desaturase 1 OS=Saccharomyces cerevisiae (strain ATCC 204508 / S288c) GN=OLE1 PE=1 SV=2	PF00487	Fatty acid desaturase	GO:0044710//GO:0006629	single-organism metabolic process//lipid metabolic process	GO:0016491	oxidoreductase activity	--	--	KOG1600	Fatty acid desaturase
GYJ|c10801_g1	5.23	2.84	10.24	2.61	343		--	--	--	--	--	--	--	--	--	--	--	--	--	--	--	--	--	--	--	--	--	--	--	--	--	--	--	--	--
GYJ|c10802_g1	12.65	9.3	14.93	13.72	1108		--	--	--	--	--	--	--	--	--	--	--	--	--	--	--	--	--	--	--	--	--	--	--	--	--	--	--	--	--
GYJ|c10803_g1	0.786667	0.83	0	1.53	329		--	--	--	--	--	--	--	--	--	--	--	--	--	--	--	--	--	--	--	--	--	--	--	--	--	--	--	--	--
GYJ|c10804_g1	3.33333	1.45	3.45	5.1	1199		--	--	--	--	--	--	--	--	--	--	--	--	--	--	--	--	--	--	--	--	--	--	--	--	--	--	--	--	--
GYJ|c10804_g2	2.14667	0.53	2.91	3	743		--	--	--	--	--	--	195163156	XM_002022383.1	36	3.16012e-07	Drosophila persimilis GL13025 (Dper\GL13025), mRNA	--	--	--	--	--	--	--	--	--	--	--	--	--	--	--	--	--	--
GYJ|c10805_g1	0.846667	0.21	1.58	0.75	757		--	--	--	--	--	--	--	--	--	--	--	--	--	--	--	--	--	--	--	--	--	--	--	--	--	--	--	--	--
GYJ|c10806_g1	12.0467	8.85	15.19	12.1	3249		599418168	XP_007415772.1	1090	2.8027e-135	0.71	hypothetical protein MELLADRAFT_39449 [Melampsora larici-populina 98AG31]>gi|328851773|gb|EGG00924.1| hypothetical protein MELLADRAFT_39449 [Melampsora larici-populina 98AG31]	--	--	--	--	--	K00008	SORD, gutB	L-iditol 2-dehydrogenase	http://www.genome.jp/dbget-bin/www_bget?ko:K00008	Q58D31	661	8.87227e-76	Sorbitol dehydrogenase OS=Bos taurus GN=SORD PE=2 SV=3	PF08240//PF00033//PF00107//PF08241//PF03721//PF02254//PF02826//PF07992	Alcohol dehydrogenase GroES-like domain//Cytochrome b/b6/petB//Zinc-binding dehydrogenase//Methyltransferase domain//UDP-glucose/GDP-mannose dehydrogenase family, NAD binding domain//TrkA-N domain//D-isomer specific 2-hydroxyacid dehydrogenase, NAD binding domain//Pyridine nucleotide-disulphide oxidoreductase	GO:0022904//GO:0006813//GO:0055114//GO:0008152	respiratory electron transport chain//potassium ion transport//oxidation-reduction process//metabolic process	GO:0016616//GO:0016491//GO:0005488//GO:0051287//GO:0008168	oxidoreductase activity, acting on the CH-OH group of donors, NAD or NADP as acceptor//oxidoreductase activity//binding//NAD binding//methyltransferase activity	GO:0016020	membrane	KOG0024	Sorbitol dehydrogenase
GYJ|c10807_g1	24.29	26.43	24.99	21.45	1427	yes	472582691	EMS20369.1	1171	5.44581e-156	0.82	geranylgeranyl transferase type-2 subunit beta [Rhodosporidium toruloides NP11]>gi|647398987|emb|CDR43351.1| RHTO0S08e00408g1_1 [Rhodosporidium toruloides]	--	--	--	--	--	K05956	RABGGTB	geranylgeranyl transferase type-2 subunit beta	http://www.genome.jp/dbget-bin/www_bget?ko:K05956	P20133	856	1.65726e-109	Geranylgeranyl transferase type-2 subunit beta OS=Saccharomyces cerevisiae (strain ATCC 204508 / S288c) GN=BET2 PE=1 SV=3	PF00432	Prenyltransferase and squalene oxidase repeat	--	--	GO:0003824	catalytic activity	--	--	KOG0366	Protein geranylgeranyltransferase type II, beta subunit
GYJ|c10808_g1	0	0	0	0	226		--	--	--	--	--	--	--	--	--	--	--	--	--	--	--	--	--	--	--	--	--	--	--	--	--	--	--	--	--
GYJ|c10809_g1	0.38	0.71	0.43	0	556		--	--	--	--	--	--	--	--	--	--	--	--	--	--	--	--	--	--	--	--	--	--	--	--	--	--	--	--	--
GYJ|c10811_g1	19.53	3.47	22.23	32.89	1554		--	--	--	--	--	--	--	--	--	--	--	--	--	--	--	--	--	--	--	--	--	--	--	--	--	--	--	--	--
GYJ|c10812_g1	8.66333	8.9	9.41	7.68	1902	yes	403179915	XP_003338212.2	1291	3.66196e-169	0.75	hypothetical protein PGTG_19838 [Puccinia graminis f. sp. tritici CRL 75-36-700-3]>gi|375165412|gb|EFP93793.2| hypothetical protein PGTG_19838 [Puccinia graminis f. sp. tritici CRL 75-36-700-3]	--	--	--	--	--	K07566	tsaC, rimN, SUA5	L-threonylcarbamoyladenylate synthase	http://www.genome.jp/dbget-bin/www_bget?ko:K07566	P32579	625	3.3459e-72	Threonylcarbamoyl-AMP synthase OS=Saccharomyces cerevisiae (strain ATCC 204508 / S288c) GN=SUA5 PE=1 SV=1	PF01300	Telomere recombination	--	--	GO:0003725	double-stranded RNA binding	--	--	KOG3051	RNA binding/translational regulation protein of the SUA5 family
GYJ|c10814_g1	0.163333	0	0.49	0	358		--	--	--	--	--	--	--	--	--	--	--	--	--	--	--	--	--	--	--	--	--	--	--	--	--	--	--	--	--
GYJ|c10815_g1	44.4333	54.76	40.62	37.92	1549		472587376	EMS24875.1	378	3.27846e-92	0.78	putative methyltransferase c20orf7 mitochondrial precursor [Rhodosporidium toruloides NP11]>gi|647401305|emb|CDR47451.1| RHTO0S14e03840g1_1 [Rhodosporidium toruloides]	--	--	--	--	--	K18162	NDUFAF5	NADH dehydrogenase	http://www.genome.jp/dbget-bin/www_bget?ko:K18162	A2APY7	300	2.58442e-65	NADH dehydrogenase [ubiquinone] 1 alpha subcomplex assembly factor 5 OS=Mus musculus GN=Ndufaf5 PE=2 SV=1	PF08241	Methyltransferase domain	GO:0008152	metabolic process	GO:0008168	methyltransferase activity	--	--	KOG2940	Predicted methyltransferase
GYJ|c10816_g1	14.2	6.84	16	19.76	4827		599416590	XP_007415284.1	2439	0	0.7	hypothetical protein MELLADRAFT_117813 [Melampsora larici-populina 98AG31]>gi|328852287|gb|EGG01434.1| hypothetical protein MELLADRAFT_117813 [Melampsora larici-populina 98AG31]	--	--	--	--	--	--	--	--	--	O14306	989	1.57223e-110	Probable inositol polyphosphate 5-phosphatase C9G1.10c OS=Schizosaccharomyces pombe (strain 972 / ATCC 24843) GN=SPAC9G1.10c PE=1 SV=2	PF00400	WD domain, G-beta repeat	--	--	GO:0005515	protein binding	--	--	KOG0565	Inositol polyphosphate 5-phosphatase and related proteins
GYJ|c10817_g1	210.277	152.28	277.31	201.24	1465		331220309	XP_003322830.1	862	5.78135e-110	0.78	hypothetical protein PGTG_04367 [Puccinia graminis f. sp. tritici CRL 75-36-700-3]>gi|309301820|gb|EFP78411.1| hypothetical protein PGTG_04367 [Puccinia graminis f. sp. tritici CRL 75-36-700-3]	--	--	--	--	--	--	--	--	--	O76003	339	4.77825e-34	Glutaredoxin-3 OS=Homo sapiens GN=GLRX3 PE=1 SV=2	PF00462//PF05933//PF00085	Glutaredoxin//Fungal ATP synthase protein 8 (A6L)//Thioredoxin	GO:0006118//GO:0015986//GO:0015992//GO:0045454	obsolete electron transport//ATP synthesis coupled proton transport//proton transport//cell redox homeostasis	GO:0009055//GO:0015078//GO:0015035	electron carrier activity//hydrogen ion transmembrane transporter activity//protein disulfide oxidoreductase activity	GO:0000276	mitochondrial proton-transporting ATP synthase complex, coupling factor F(o)	KOG0911	Glutaredoxin-related protein
GYJ|c10818_g1	0	0	0	0	268		--	--	--	--	--	--	--	--	--	--	--	--	--	--	--	--	--	--	--	--	--	--	--	--	--	--	--	--	--
GYJ|c10819_g1	0.513333	0	0.99	0.55	440		353236846	CCA68832.1	294	4.46239e-32	0.94	probable 40S ribosomal protein S27 [Piriformospora indica DSM 11827]	41152143	NM_200765.1	326	1.1186e-168	Danio rerio ribosomal protein S27, isoform 2 (rps27.2), mRNA >gnl|BL_ORD_ID|2620563 Danio rerio zgc:73262, mRNA (cDNA clone MGC:73262 IMAGE:4200810), complete cds	K02978	RP-S27e, RPS27	small subunit ribosomal protein S27e	http://www.genome.jp/dbget-bin/www_bget?ko:K02978	P47904	325	1.23625e-37	40S ribosomal protein S27 OS=Xenopus laevis GN=rps27 PE=3 SV=2	PF06390//PF01667	Neuroendocrine-specific golgi protein P55 (NESP55)//Ribosomal protein S27	GO:0042254//GO:0071107//GO:0006412	ribosome biogenesis//response to parathyroid hormone//translation	GO:0003735	structural constituent of ribosome	GO:0005840//GO:0005622	ribosome//intracellular	KOG1779	40s ribosomal protein S27
GYJ|c1081_g1	0.313333	0	0.94	0	362		--	--	--	--	--	--	--	--	--	--	--	--	--	--	--	--	--	--	--	--	--	--	--	--	--	--	--	--	--
GYJ|c10820_g1	4.73	14.19	0	0	259		--	--	--	--	--	--	636579668	XM_008022982.1	65	7.6259e-24	Setosphaeria turcica Et28A hypothetical protein mRNA	--	--	--	--	--	--	--	--	--	--	--	--	--	--	--	--	--	--
GYJ|c10821_g1	0	0	0	0	204		--	--	--	--	--	--	--	--	--	--	--	--	--	--	--	--	--	--	--	--	--	--	--	--	--	--	--	--	--
GYJ|c10823_g1	1.42333	0.84	1.7	1.73	747		--	--	--	--	--	--	--	--	--	--	--	--	--	--	--	--	--	--	--	--	--	--	--	--	--	--	--	--	--
GYJ|c10824_g1	134.71	135.36	153.65	115.12	947		331243812	XP_003334548.1	526	1.48988e-63	0.82	hypothetical protein PGTG_15977 [Puccinia graminis f. sp. tritici CRL 75-36-700-3]>gi|309313538|gb|EFP90129.1| hypothetical protein PGTG_15977 [Puccinia graminis f. sp. tritici CRL 75-36-700-3]	--	--	--	--	--	K18176	COA3	cytochrome c oxidase assembly factor 3, fungi type	http://www.genome.jp/dbget-bin/www_bget?ko:K18176	Q6CHT7	147	2.45254e-10	Cytochrome c oxidase assembly factor 3, mitochondrial OS=Yarrowia lipolytica (strain CLIB 122 / E 150) GN=COA3 PE=3 SV=1	--	--	--	--	--	--	--	--	--	--
GYJ|c10825_g1	329.703	495.32	241.78	252.01	1872		403176606	XP_003335262.2	1083	4.16361e-140	0.81	hypothetical protein PGTG_17042 [Puccinia graminis f. sp. tritici CRL 75-36-700-3]>gi|375172321|gb|EFP90843.2| hypothetical protein PGTG_17042 [Puccinia graminis f. sp. tritici CRL 75-36-700-3]	--	--	--	--	--	--	--	--	--	--	--	--	--	PF01284	Membrane-associating domain	--	--	--	--	GO:0016020	membrane	--	--
GYJ|c10826_g1	76.0267	62.27	87.69	78.12	3384		403162021	XP_003322297.2	3082	0	0.85	dynamin GTPase [Puccinia graminis f. sp. tritici CRL 75-36-700-3]>gi|375172030|gb|EFP77878.2| dynamin GTPase [Puccinia graminis f. sp. tritici CRL 75-36-700-3]	--	--	--	--	--	K17065	DNM1L	dynamin 1-like protein	http://www.genome.jp/dbget-bin/www_bget?ko:K17065	Q09748	1748	0	Dynamin-related protein dnm1 OS=Schizosaccharomyces pombe (strain 972 / ATCC 24843) GN=dnm1 PE=3 SV=1	PF01031//PF02212//PF01926	Dynamin central region//Dynamin GTPase effector domain//50S ribosome-binding GTPase	GO:0006184//GO:0000001//GO:0001300//GO:0000266//GO:0051260//GO:0016559	obsolete GTP catabolic process//mitochondrion inheritance//chronological cell aging//mitochondrial fission//protein homooligomerization//peroxisome fission	GO:0042803//GO:0005525//GO:0003924	protein homodimerization activity//GTP binding//GTPase activity	GO:0005777//GO:0005741	peroxisome//mitochondrial outer membrane	KOG0446	Vacuolar sorting protein VPS1, dynamin, and related proteins
GYJ|c10827_g1	20.55	34.98	15.03	11.64	723		--	--	--	--	--	--	--	--	--	--	--	--	--	--	--	--	--	--	--	--	--	--	--	--	--	--	--	--	--
GYJ|c10827_g2	29.71	25.71	30.99	32.43	3809		331220385	XP_003322868.1	5359	0	0.94	carbamoyl-phosphate synthase arginine-specific large chain [Puccinia graminis f. sp. tritici CRL 75-36-700-3]>gi|309301858|gb|EFP78449.1| carbamoyl-phosphate synthase arginine-specific large chain [Puccinia graminis f. sp. tritici CRL 75-36-700-3]	403162687	XM_003322820.2	1072	0	Puccinia graminis f. sp. tritici CRL 75-36-700-3 carbamoyl-phosphate synthase arginine-specific large chain (PGTG_04405), mRNA	K01955	carB, CPA2	carbamoyl-phosphate synthase large subunit	http://www.genome.jp/dbget-bin/www_bget?ko:K01955	P46056	4180	0	Carbamoyl-phosphate synthase arginine-specific large chain OS=Trichosporon cutaneum GN=argA PE=3 SV=1	PF07478//PF02789//PF04706//PF05439//PF02786	D-ala D-ala ligase C-terminus//Cytosol aminopeptidase family, N-terminal domain//Dickkopf N-terminal cysteine-rich region//Jumping translocation breakpoint protein (JTB)//Carbamoyl-phosphate synthase L chain, ATP binding domain	GO:0030178//GO:0006807//GO:0009252//GO:0046436//GO:0006508//GO:0007275	negative regulation of Wnt signaling pathway//nitrogen compound metabolic process//peptidoglycan biosynthetic process//D-alanine metabolic process//proteolysis//multicellular organismal development	GO:0004177//GO:0046872//GO:0005524//GO:0003824//GO:0008716	aminopeptidase activity//metal ion binding//ATP binding//catalytic activity//D-alanine-D-alanine ligase activity	GO:0005622//GO:0005951//GO:0005576//GO:0016021	intracellular//carbamoyl-phosphate synthase complex//extracellular region//integral component of membrane	KOG0370	Multifunctional pyrimidine synthesis protein CAD (includes carbamoyl-phophate synthetase, aspartate transcarbamylase, and glutamine amidotransferase)
GYJ|c10828_g1	270.137	22.87	378.24	409.3	2647		403166480	XP_003326352.2	757	4.54421e-131	0.65	hypothetical protein PGTG_08182 [Puccinia graminis f. sp. tritici CRL 75-36-700-3]>gi|375166268|gb|EFP81933.2| hypothetical protein PGTG_08182 [Puccinia graminis f. sp. tritici CRL 75-36-700-3]	--	--	--	--	--	--	--	--	--	--	--	--	--	--	--	--	--	--	--	--	--	--	--
GYJ|c1082_g1	0.623333	0	1.36	0.51	455		--	--	--	--	--	--	--	--	--	--	--	--	--	--	--	--	--	--	--	--	--	--	--	--	--	--	--	--	--
GYJ|c10830_g1	0	0	0	0	206		--	--	--	--	--	--	--	--	--	--	--	--	--	--	--	--	--	--	--	--	--	--	--	--	--	--	--	--	--
GYJ|c10831_g1	0.65	0	0.72	1.23	939	yes	--	--	--	--	--	--	--	--	--	--	--	--	--	--	--	--	--	--	--	--	--	--	--	--	--	--	--	--	--
GYJ|c10832_g1	0.57	0.64	1.07	0	350		--	--	--	--	--	--	--	--	--	--	--	--	--	--	--	--	--	--	--	PF15550	Draxin	GO:0007411//GO:0016055	axon guidance//Wnt signaling pathway	--	--	GO:0005576	extracellular region	--	--
GYJ|c10833_g1	65.9467	38.46	75.87	83.51	359		--	--	--	--	--	--	--	--	--	--	--	--	--	--	--	--	--	--	--	--	--	--	--	--	--	--	--	--	--
GYJ|c10833_g2	1.21	1.74	0.89	1	503		--	--	--	--	--	--	--	--	--	--	--	--	--	--	--	--	--	--	--	--	--	--	--	--	--	--	--	--	--
GYJ|c10834_g1	0	0	0	0	241		--	--	--	--	--	--	--	--	--	--	--	--	--	--	--	--	--	--	--	--	--	--	--	--	--	--	--	--	--
GYJ|c10835_g1	1.01333	0	1.3	1.74	432		--	--	--	--	--	--	--	--	--	--	--	--	--	--	--	--	--	--	--	--	--	--	--	--	--	--	--	--	--
GYJ|c10836_g1	0.66	0.21	1.09	0.68	1664		403178431	XP_003336874.2	500	1.0191e-54	0.53	hypothetical protein PGTG_18280 [Puccinia graminis f. sp. tritici CRL 75-36-700-3]>gi|375164152|gb|EFP92455.2| hypothetical protein PGTG_18280 [Puccinia graminis f. sp. tritici CRL 75-36-700-3]	--	--	--	--	--	--	--	--	--	--	--	--	--	--	--	--	--	--	--	--	--	--	--
GYJ|c10837_g1	63.1733	64.34	61.08	64.1	2270		331219876	XP_003322614.1	2343	0	0.95	AGC/NDR/NDR protein kinase [Puccinia graminis f. sp. tritici CRL 75-36-700-3]>gi|309301604|gb|EFP78195.1| AGC/NDR/NDR protein kinase [Puccinia graminis f. sp. tritici CRL 75-36-700-3]	599399620	XM_007412016.1	338	1.31016e-174	Melampsora larici-populina 98AG31 hypothetical protein (MELLADRAFT_49110), mRNA	K08286	E2.7.11.-	protein-serine/threonine kinase	http://www.genome.jp/dbget-bin/www_bget?ko:K08286	Q6TGC6	1784	0	Serine/threonine-protein kinase CBK1 OS=Pneumocystis carinii GN=CBK1 PE=2 SV=1	PF00433//PF00069//PF06293//PF05445//PF07714	Protein kinase C terminal domain//Protein kinase domain//Lipopolysaccharide kinase (Kdo/WaaP) family//Poxvirus serine/threonine protein kinase//Protein tyrosine kinase	GO:0009069//GO:0030950//GO:0016310//GO:0007118//GO:0060237//GO:0006468	serine family amino acid metabolic process//establishment or maintenance of actin cytoskeleton polarity//phosphorylation//budding cell apical bud growth//regulation of fungal-type cell wall organization//protein phosphorylation	GO:0004674//GO:0005524//GO:0004672//GO:0016773	protein serine/threonine kinase activity//ATP binding//protein kinase activity//phosphotransferase activity, alcohol group as acceptor	GO:0000131//GO:0043332//GO:0016020//GO:0005934//GO:0005935//GO:0005938//GO:0005634	incipient cellular bud site//mating projection tip//membrane//cellular bud tip//cellular bud neck//cell cortex//nucleus	KOG0605	NDR and related serine/threonine kinases
GYJ|c10838_g1	20.2767	18.1	24.79	17.94	554		403163119	XP_003323242.2	130	8.0132e-07	0.54	hypothetical protein PGTG_04779 [Puccinia graminis f. sp. tritici CRL 75-36-700-3]>gi|375163921|gb|EFP78823.2| hypothetical protein PGTG_04779 [Puccinia graminis f. sp. tritici CRL 75-36-700-3]	--	--	--	--	--	--	--	--	--	--	--	--	--	--	--	--	--	--	--	--	--	--	--
GYJ|c10840_g1	0.496667	0	0.52	0.97	1344		599370881	XP_007406922.1	202	5.54461e-15	0.42	hypothetical protein MELLADRAFT_71192 [Melampsora larici-populina 98AG31]>gi|328860763|gb|EGG09868.1| hypothetical protein MELLADRAFT_71192 [Melampsora larici-populina 98AG31]	--	--	--	--	--	--	--	--	--	--	--	--	--	--	--	--	--	--	--	--	--	--	--
GYJ|c10842_g1	10.8533	13.41	9.54	9.61	2719		403167806	XP_003327564.2	500	8.56919e-51	0.7	hypothetical protein PGTG_09098 [Puccinia graminis f. sp. tritici CRL 75-36-700-3]>gi|375167209|gb|EFP83145.2| hypothetical protein PGTG_09098 [Puccinia graminis f. sp. tritici CRL 75-36-700-3]	514689513	XM_004992275.1	39	2.56871e-08	Salpingoeca rosetta hypothetical protein partial mRNA	--	--	--	--	--	--	--	--	--	--	--	--	--	--	--	--	--	--
GYJ|c10844_g1	72.6833	45.27	96.49	76.29	986		599369399	XP_007406682.1	377	3.955e-42	0.88	hypothetical protein MELLADRAFT_42266 [Melampsora larici-populina 98AG31]>gi|83026483|gb|ABB96277.1| hesp-767 [Melampsora lini]>gi|328861277|gb|EGG10381.1| hypothetical protein MELLADRAFT_42266 [Melampsora larici-populina 98AG31]	--	--	--	--	--	--	--	--	--	--	--	--	--	PF15550//PF04689	Draxin//DNA binding protein S1FA	GO:0007411//GO:0006355//GO:0016055	axon guidance//regulation of transcription, DNA-templated//Wnt signaling pathway	GO:0003677	DNA binding	GO:0005576//GO:0005634	extracellular region//nucleus	--	--
GYJ|c10845_g1	46.38	57.22	43.9	38.02	1653		358059562	GAA94719.1	604	2.96306e-68	0.55	hypothetical protein E5Q_01372 [Mixia osmundae IAM 14324]>gi|658164889|gb|KEI39602.1| hypothetical protein L969DRAFT_17524 [Mixia osmundae IAM 14324]	--	--	--	--	--	--	--	--	--	Q75JQ3	343	7.73815e-34	Peroxisome biogenesis factor 2 OS=Dictyostelium discoideum GN=pex2 PE=3 SV=1	--	--	--	--	--	--	--	--	KOG2879	Predicted E3 ubiquitin ligase
GYJ|c10846_g1	5.65	11.06	1.1	4.79	348		--	--	--	--	--	--	--	--	--	--	--	--	--	--	--	--	--	--	--	--	--	--	--	--	--	--	--	--	--
GYJ|c10847_g1	38.6233	48.35	35.94	31.58	2141		331242874	XP_003334082.1	1536	0	0.77	hypothetical protein PGTG_15626 [Puccinia graminis f. sp. tritici CRL 75-36-700-3]>gi|309313072|gb|EFP89663.1| hypothetical protein PGTG_15626 [Puccinia graminis f. sp. tritici CRL 75-36-700-3]	--	--	--	--	--	--	--	--	--	--	--	--	--	PF12937//PF00646	F-box-like//F-box domain	--	--	GO:0005515	protein binding	--	--	--	--
GYJ|c10848_g1	32.4867	28.5	34.98	33.98	3756		403161790	XP_003322109.2	4105	0	0.95	hypothetical protein PGTG_03646 [Puccinia graminis f. sp. tritici CRL 75-36-700-3]>gi|375171927|gb|EFP77690.2| hypothetical protein PGTG_03646 [Puccinia graminis f. sp. tritici CRL 75-36-700-3]	695532254	XM_009542533.1	104	2.62021e-44	Heterobasidion irregulare TC 32-1 hypothetical protein partial mRNA	K17267	COPG	coatomer protein complex, subunit gamma	http://www.genome.jp/dbget-bin/www_bget?ko:K17267	P87140	1937	0	Probable coatomer subunit gamma OS=Schizosaccharomyces pombe (strain 972 / ATCC 24843) GN=sec21 PE=1 SV=1	PF02985//PF01602//PF01007//PF09061//PF08064//PF08752	HEAT repeat//Adaptin N terminal region//Inward rectifier potassium channel//Stirrup//UME (NUC010) domain//Coatomer gamma subunit appendage platform subdomain	GO:0016310//GO:0006813//GO:0009069//GO:0016192//GO:0006886	phosphorylation//potassium ion transport//serine family amino acid metabolic process//vesicle-mediated transport//intracellular protein transport	GO:0016788//GO:0004674//GO:0005515//GO:0005242//GO:0005198	hydrolase activity, acting on ester bonds//protein serine/threonine kinase activity//protein binding//inward rectifier potassium channel activity//structural molecule activity	GO:0030117//GO:0016021//GO:0030126//GO:0008076	membrane coat//integral component of membrane//COPI vesicle coat//voltage-gated potassium channel complex	KOG1078	Vesicle coat complex COPI, gamma subunit
GYJ|c10849_g1	47.5767	29.99	53.43	59.31	2051		331217217	XP_003321287.1	2080	0	0.87	sphinganine-1-phosphate aldolase [Puccinia graminis f. sp. tritici CRL 75-36-700-3]>gi|309300277|gb|EFP76868.1| sphinganine-1-phosphate aldolase [Puccinia graminis f. sp. tritici CRL 75-36-700-3]	630032803	XM_007839835.1	39	1.93073e-08	Pestalotiopsis fici W106-1 hypothetical protein mRNA	K01634	SGPL1, DPL1	sphinganine-1-phosphate aldolase	http://www.genome.jp/dbget-bin/www_bget?ko:K01634	Q05567	1149	7.91054e-147	Sphingosine-1-phosphate lyase OS=Saccharomyces cerevisiae (strain ATCC 204508 / S288c) GN=DPL1 PE=1 SV=1	PF01053//PF00282	Cys/Met metabolism PLP-dependent enzyme//Pyridoxal-dependent decarboxylase conserved domain	GO:0019722//GO:0009267//GO:0019752//GO:0006665	calcium-mediated signaling//cellular response to starvation//carboxylic acid metabolic process//sphingolipid metabolic process	GO:0030170//GO:0016831	pyridoxal phosphate binding//carboxy-lyase activity	GO:0097038//GO:0032541	perinuclear endoplasmic reticulum//cortical endoplasmic reticulum	KOG1549	Cysteine desulfurase NFS1
GYJ|c10852_g1	0	0	0	0	201		597909882	XP_007302240.1	109	7.44729e-06	0.64	hypothetical protein STEHIDRAFT_155080 [Stereum hirsutum FP-91666 SS1]>gi|389748240|gb|EIM89418.1| hypothetical protein STEHIDRAFT_155080 [Stereum hirsutum FP-91666 SS1]	--	--	--	--	--	--	--	--	--	--	--	--	--	--	--	--	--	--	--	--	--	--	--
GYJ|c10852_g2	0.553333	1.66	0	0	574		618806211	XP_007305865.1	304	4.31395e-32	0.65	hypothetical protein STEHIDRAFT_158387 [Stereum hirsutum FP-91666 SS1]>gi|389743487|gb|EIM84671.1| hypothetical protein STEHIDRAFT_158387 [Stereum hirsutum FP-91666 SS1]	--	--	--	--	--	--	--	--	--	--	--	--	--	--	--	--	--	--	--	--	--	--	--
GYJ|c10853_g1	11.93	9.11	13.64	13.04	2392		331235477	XP_003330399.1	2387	0	0.78	hypothetical protein PGTG_11736 [Puccinia graminis f. sp. tritici CRL 75-36-700-3]>gi|309309389|gb|EFP85980.1| hypothetical protein PGTG_11736 [Puccinia graminis f. sp. tritici CRL 75-36-700-3]	--	--	--	--	--	K16570	TUBGCP3, GCP3	gamma-tubulin complex component 3	http://www.genome.jp/dbget-bin/www_bget?ko:K16570	Q9USQ2	861	1.76666e-100	Spindle pole body component alp6 OS=Schizosaccharomyces pombe (strain 972 / ATCC 24843) GN=alp6 PE=1 SV=2	PF04130	Spc97 / Spc98 family	GO:0090063//GO:0000226	positive regulation of microtubule nucleation//microtubule cytoskeleton organization	--	--	GO:0000922//GO:0044430//GO:0015630//GO:0005815	spindle pole//cytoskeletal part//microtubule cytoskeleton//microtubule organizing center	KOG2000	Gamma-tubulin complex, DGRIP91/SPC98 component
GYJ|c10854_g1	1.12667	0.37	1.36	1.65	2351		--	--	--	--	--	--	--	--	--	--	--	--	--	--	--	--	--	--	--	--	--	--	--	--	--	--	--	--	--
GYJ|c10855_g1	24.47	34.93	19.9	18.58	2236		403179199	XP_003337571.2	993	3.23063e-122	0.6	hypothetical protein PGTG_19112 [Puccinia graminis f. sp. tritici CRL 75-36-700-3]>gi|375164797|gb|EFP93152.2| hypothetical protein PGTG_19112 [Puccinia graminis f. sp. tritici CRL 75-36-700-3]	--	--	--	--	--	--	--	--	--	O94652	275	3.18116e-24	Nucleoporin gle1 OS=Schizosaccharomyces pombe (strain 972 / ATCC 24843) GN=gle1 PE=3 SV=1	PF07817//PF08702	GLE1-like protein//Fibrinogen alpha/beta chain family	GO:0016973//GO:0007165//GO:0030168//GO:0051258	poly(A)+ mRNA export from nucleus//signal transduction//platelet activation//protein polymerization	GO:0030674//GO:0005102	protein binding, bridging//receptor binding	GO:0005643//GO:0005577	nuclear pore//fibrinogen complex	KOG2412	Nuclear-export-signal (NES)-containing protein/polyadenylated-RNA export factor
GYJ|c10856_g1	5.22	3.02	5.38	7.26	538		--	--	--	--	--	--	--	--	--	--	--	--	--	--	--	--	--	--	--	--	--	--	--	--	--	--	--	--	--
GYJ|c10857_g1	43.8633	21.82	61.81	47.96	1218		331216389	XP_003320874.1	561	2.62106e-67	0.77	hypothetical protein PGTG_02896 [Puccinia graminis f. sp. tritici CRL 75-36-700-3]>gi|309299864|gb|EFP76455.1| hypothetical protein PGTG_02896 [Puccinia graminis f. sp. tritici CRL 75-36-700-3]	--	--	--	--	--	--	--	--	--	--	--	--	--	PF00856	SET domain	--	--	GO:0005515	protein binding	--	--	--	--
GYJ|c10858_g1	5.84667	4.1	6.97	6.47	1723		403163730	XP_003890230.1	572	4.08718e-64	0.51	hypothetical protein PGTG_21191 [Puccinia graminis f. sp. tritici CRL 75-36-700-3]>gi|375164426|gb|EHS62684.1| hypothetical protein PGTG_21191 [Puccinia graminis f. sp. tritici CRL 75-36-700-3]	--	--	--	--	--	--	--	--	--	--	--	--	--	PF03875	Statherin	GO:0030500//GO:0042742	regulation of bone mineralization//defense response to bacterium	GO:0046848	hydroxyapatite binding	GO:0005576	extracellular region	--	--
GYJ|c1085_g1	2.42333	2.24	2.25	2.78	776		--	--	--	--	--	--	--	--	--	--	--	--	--	--	--	--	--	--	--	--	--	--	--	--	--	--	--	--	--
GYJ|c10860_g1	31.6267	26.58	35.51	32.79	1605		331234658	XP_003329988.1	1105	2.13001e-143	0.74	hypothetical protein PGTG_11925 [Puccinia graminis f. sp. tritici CRL 75-36-700-3]>gi|309308978|gb|EFP85569.1| hypothetical protein PGTG_11925 [Puccinia graminis f. sp. tritici CRL 75-36-700-3]	--	--	--	--	--	K14963	WDR5, SWD3, CPS30	COMPASS component SWD3	http://www.genome.jp/dbget-bin/www_bget?ko:K14963	Q498M4	692	4.26067e-84	WD repeat-containing protein 5 OS=Rattus norvegicus GN=Wdr5 PE=1 SV=1	PF00400	WD domain, G-beta repeat	--	--	GO:0005515	protein binding	--	--	KOG0266	WD40 repeat-containing protein
GYJ|c10862_g1	173.677	203.03	169.65	148.35	1701		599407983	XP_007413615.1	847	3.78871e-106	0.96	hypothetical protein MELLADRAFT_72633 [Melampsora larici-populina 98AG31]>gi|328854020|gb|EGG03155.1| hypothetical protein MELLADRAFT_72633 [Melampsora larici-populina 98AG31]	--	--	--	--	--	K15110	SLC25A21, ODC	solute carrier family 25 (mitochondrial 2-oxodicarboxylate transporter), member 21	http://www.genome.jp/dbget-bin/www_bget?ko:K15110	Q99297	548	5.00442e-63	Mitochondrial 2-oxodicarboxylate carrier 2 OS=Saccharomyces cerevisiae (strain ATCC 204508 / S288c) GN=ODC2 PE=1 SV=1	--	--	GO:0055085	transmembrane transport	--	--	GO:0016021	integral component of membrane	KOG0754	Mitochondrial oxodicarboxylate carrier protein
GYJ|c10865_g1	123.15	174.51	91.44	103.5	2417		331226890	XP_003326114.1	1139	3.4339e-143	0.63	hypothetical protein PGTG_07944 [Puccinia graminis f. sp. tritici CRL 75-36-700-3]>gi|309305104|gb|EFP81695.1| hypothetical protein PGTG_07944 [Puccinia graminis f. sp. tritici CRL 75-36-700-3]	--	--	--	--	--	--	--	--	--	Q4P0N6	385	2.27884e-37	Nuclear distribution protein nudE homolog 1 OS=Ustilago maydis (strain 521 / FGSC 9021) GN=NDE1 PE=3 SV=1	PF04977//PF16331//PF06005//PF09726//PF17078	Septum formation initiator//TolA binding protein trimerisation//Protein of unknown function (DUF904)//Transmembrane protein//SWI5-dependent HO expression protein 3	GO:0043093//GO:0070206//GO:0048309//GO:0000917//GO:0051028//GO:0007049	FtsZ-dependent cytokinesis//protein trimerization//endoplasmic reticulum inheritance//barrier septum assembly//mRNA transport//cell cycle	--	--	GO:0016021//GO:0005737	integral component of membrane//cytoplasm	KOG1853	LIS1-interacting protein NUDE
GYJ|c10867_g1	25.8267	14.92	29.21	33.35	2989		331231295	XP_003328311.1	648	1.55363e-69	0.6	hypothetical protein PGTG_09605 [Puccinia graminis f. sp. tritici CRL 75-36-700-3]>gi|309307301|gb|EFP83892.1| hypothetical protein PGTG_09605 [Puccinia graminis f. sp. tritici CRL 75-36-700-3]	--	--	--	--	--	--	--	--	--	Q6PIY7	252	4.92569e-21	Poly(A) RNA polymerase GLD2 OS=Homo sapiens GN=PAPD4 PE=1 SV=1	PF01909//PF15715//PF06495	Nucleotidyltransferase domain//PCNA-associated factor//Fruit fly transformer protein	GO:0051726//GO:0006397//GO:0046660//GO:0006974	regulation of cell cycle//mRNA processing//female sex differentiation//cellular response to DNA damage stimulus	GO:0016779	nucleotidyltransferase activity	GO:0005634	nucleus	KOG2277	S-M checkpoint control protein CID1 and related nucleotidyltransferases
GYJ|c1086_g1	6.33667	0.74	9.22	9.05	611		599395773	XP_007411437.1	143	2.74021e-08	0.66	hypothetical protein MELLADRAFT_88133 [Melampsora larici-populina 98AG31]>gi|328855949|gb|EGG05072.1| hypothetical protein MELLADRAFT_88133 [Melampsora larici-populina 98AG31]	--	--	--	--	--	--	--	--	--	--	--	--	--	--	--	--	--	--	--	--	--	--	--
GYJ|c10871_g1	0.453333	0	1.36	0	332		--	--	--	--	--	--	--	--	--	--	--	--	--	--	--	--	--	--	--	--	--	--	--	--	--	--	--	--	--
GYJ|c10872_g1	38.7033	8.97	53.23	53.91	286		--	--	--	--	--	--	596672245	XM_007277144.1	34	1.45918e-06	Colletotrichum gloeosporioides Nara gc5 nacht and wd40 domain protein (CGGC5_6361), partial mRNA	--	--	--	--	--	--	--	--	--	--	--	--	--	--	--	--	--	--
GYJ|c10874_g1	17.8	10.06	19.05	24.29	4198		331213199	XP_003319281.1	1255	3.81728e-143	0.64	hypothetical protein PGTG_01455 [Puccinia graminis f. sp. tritici CRL 75-36-700-3]>gi|309298271|gb|EFP74862.1| hypothetical protein PGTG_01455 [Puccinia graminis f. sp. tritici CRL 75-36-700-3]	636606446	XM_008036167.1	55	5.08212e-17	Trametes versicolor FP-101664 SS1 hypothetical protein mRNA	--	--	--	--	O13690	249	6.58682e-20	PH and SEC7 domain-containing protein C11E3.11c OS=Schizosaccharomyces pombe (strain 972 / ATCC 24843) GN=SPAC11E3.11c PE=3 SV=1	PF04265//PF01369	Thiamin pyrophosphokinase, vitamin B1 binding domain//Sec7 domain	GO:0032012//GO:0009229//GO:0043087	regulation of ARF protein signal transduction//thiamine diphosphate biosynthetic process//regulation of GTPase activity	GO:0005086//GO:0030975	ARF guanyl-nucleotide exchange factor activity//thiamine binding	--	--	KOG0929	Guanine nucleotide exchange factor
GYJ|c10875_g1	10.1633	0	18.14	12.35	1442		--	--	--	--	--	--	--	--	--	--	--	--	--	--	--	--	--	--	--	PF04513//PF08782	Baculovirus polyhedron envelope protein, PEP, C terminus//c-SKI Smad4 binding domain	--	--	GO:0005198//GO:0046332	structural molecule activity//SMAD binding	GO:0019031//GO:0019028	viral envelope//viral capsid	--	--
GYJ|c10876_g1	0.476667	0	1.04	0.39	622		116203021	XP_001227322.1	146	9.58365e-09	0.49	hypothetical protein CHGG_09395 [Chaetomium globosum CBS 148.51]>gi|88177913|gb|EAQ85381.1| hypothetical protein CHGG_09395 [Chaetomium globosum CBS 148.51]	--	--	--	--	--	--	--	--	--	P48417	532	9.29737e-63	Allene oxide synthase, chloroplastic OS=Linum usitatissimum GN=CYP74A PE=1 SV=1	PF00067	Cytochrome P450	GO:0055114	oxidation-reduction process	GO:0005506//GO:0016705//GO:0020037	iron ion binding//oxidoreductase activity, acting on paired donors, with incorporation or reduction of molecular oxygen//heme binding	--	--	KOG0684	Cytochrome P450
GYJ|c10877_g1	10.51	5.71	12.78	13.04	3523		331214001	XP_003319682.1	1373	8.19345e-164	0.59	hypothetical protein PGTG_01856 [Puccinia graminis f. sp. tritici CRL 75-36-700-3]>gi|309298672|gb|EFP75263.1| hypothetical protein PGTG_01856 [Puccinia graminis f. sp. tritici CRL 75-36-700-3]	--	--	--	--	--	--	--	--	--	--	--	--	--	--	--	--	--	--	--	--	--	--	--
GYJ|c10878_g1	0	0	0	0	227		331230076	XP_003327703.1	121	1.84974e-06	0.56	hypothetical protein PGTG_09237 [Puccinia graminis f. sp. tritici CRL 75-36-700-3]>gi|309306693|gb|EFP83284.1| hypothetical protein PGTG_09237 [Puccinia graminis f. sp. tritici CRL 75-36-700-3]	--	--	--	--	--	--	--	--	--	--	--	--	--	--	--	--	--	--	--	--	--	--	--
GYJ|c10878_g2	5.58667	0	0.92	15.84	313		--	--	--	--	--	--	--	--	--	--	--	--	--	--	--	--	--	--	--	--	--	--	--	--	--	--	--	--	--
GYJ|c10879_g1	0.926667	0	0.52	2.26	353		--	--	--	--	--	--	--	--	--	--	--	--	--	--	--	--	--	--	--	--	--	--	--	--	--	--	--	--	--
GYJ|c1087_g1	73.1533	64.85	78.94	75.67	2099		--	--	--	--	--	--	--	--	--	--	--	--	--	--	--	--	--	--	--	--	--	--	--	--	--	--	--	--	--
GYJ|c10880_g1	0.44	0	0.18	1.14	979		748559371	GAM34212.1	376	4.79459e-40	0.56	short-chain dehydrogenase [Talaromyces cellulolyticus]	731401329	XM_010655941.1	210	7.91448e-104	PREDICTED: Vitis vinifera tropinone reductase homolog (LOC100254617), mRNA	--	--	--	--	P50165	971	8.71794e-130	Tropinone reductase homolog OS=Datura stramonium PE=2 SV=1	PF01370//PF00106//PF00693	NAD dependent epimerase/dehydratase family//short chain dehydrogenase//Thymidine kinase from herpesvirus	GO:0006230//GO:0008152//GO:0006206	TMP biosynthetic process//metabolic process//pyrimidine nucleobase metabolic process	GO:0003824//GO:0005524//GO:0050662//GO:0016491//GO:0004797	catalytic activity//ATP binding//coenzyme binding//oxidoreductase activity//thymidine kinase activity	--	--	KOG0725	Reductases with broad range of substrate specificities
GYJ|c10881_g1	1.46667	0.5	1.84	2.06	474		--	--	--	--	--	--	--	--	--	--	--	--	--	--	--	--	--	--	--	--	--	--	--	--	--	--	--	--	--
GYJ|c10882_g1	29.66	16.17	39.8	33.01	505		331217281	XP_003321319.1	435	9.59839e-51	0.9	hypothetical protein PGTG_02361 [Puccinia graminis f. sp. tritici CRL 75-36-700-3]>gi|309300309|gb|EFP76900.1| hypothetical protein PGTG_02361 [Puccinia graminis f. sp. tritici CRL 75-36-700-3]	--	--	--	--	--	--	--	--	--	Q9P6N2	187	5.12652e-16	Pdp3-interacting factor 1 OS=Schizosaccharomyces pombe (strain 972 / ATCC 24843) GN=ptf1 PE=1 SV=1	--	--	GO:0016311	dephosphorylation	GO:0016791	phosphatase activity	--	--	--	--
GYJ|c10882_g2	26.32	8.05	39.04	31.87	614		331217281	XP_003321319.1	761	2.69968e-99	0.95	hypothetical protein PGTG_02361 [Puccinia graminis f. sp. tritici CRL 75-36-700-3]>gi|309300309|gb|EFP76900.1| hypothetical protein PGTG_02361 [Puccinia graminis f. sp. tritici CRL 75-36-700-3]	--	--	--	--	--	--	--	--	--	Q9P6N2	383	7.87314e-44	Pdp3-interacting factor 1 OS=Schizosaccharomyces pombe (strain 972 / ATCC 24843) GN=ptf1 PE=1 SV=1	PF06888//PF05822	Putative Phosphatase//Pyrimidine 5'-nucleotidase (UMPH-1)	GO:0016311//GO:0008152	dephosphorylation//metabolic process	GO:0008253//GO:0000287//GO:0016791	5'-nucleotidase activity//magnesium ion binding//phosphatase activity	GO:0005737	cytoplasm	--	--
GYJ|c10883_g1	1.42333	0.59	1.79	1.89	989		--	--	--	--	--	--	--	--	--	--	--	--	--	--	--	--	--	--	--	--	--	--	--	--	--	--	--	--	--
GYJ|c10884_g1	5.21	3.45	6.22	5.96	530		--	--	--	--	--	--	--	--	--	--	--	--	--	--	--	--	--	--	--	--	--	--	--	--	--	--	--	--	--
GYJ|c10885_g1	34.95	47.21	33.82	23.82	1106		403159009	XP_003319674.2	856	6.31505e-112	0.96	hypothetical protein PGTG_01848 [Puccinia graminis f. sp. tritici CRL 75-36-700-3]>gi|375166553|gb|EFP75255.2| hypothetical protein PGTG_01848 [Puccinia graminis f. sp. tritici CRL 75-36-700-3]	--	--	--	--	--	K14566	UTP24, FCF1	U3 small nucleolar RNA-associated protein 24	http://www.genome.jp/dbget-bin/www_bget?ko:K14566	Q5RFQ0	575	1.32881e-70	rRNA-processing protein FCF1 homolog OS=Pongo abelii GN=FCF1 PE=2 SV=1	PF04900	Fcf1	GO:0000472//GO:0000447//GO:0000480	endonucleolytic cleavage to generate mature 5'-end of SSU-rRNA from (SSU-rRNA, 5.8S rRNA, LSU-rRNA)//endonucleolytic cleavage in ITS1 to separate SSU-rRNA from 5.8S rRNA and LSU-rRNA from tricistronic rRNA transcript (SSU-rRNA, 5.8S rRNA, LSU-rRNA)//endonucleolytic cleavage in 5'-ETS of tricistronic rRNA transcript (SSU-rRNA, 5.8S rRNA, LSU-rRNA)	--	--	GO:0032040//GO:0005730	small-subunit processome//nucleolus	KOG3165	Predicted nucleic-acid-binding protein, contains PIN domain
GYJ|c10886_g1	45.1167	50.88	44.02	40.45	1626		331229250	XP_003327291.1	637	1.96145e-72	0.7	hypothetical protein PGTG_09840 [Puccinia graminis f. sp. tritici CRL 75-36-700-3]>gi|309306281|gb|EFP82872.1| hypothetical protein PGTG_09840 [Puccinia graminis f. sp. tritici CRL 75-36-700-3]	--	--	--	--	--	K11676	IES2	Ino eighty subunit 2	http://www.genome.jp/dbget-bin/www_bget?ko:K11676	--	--	--	--	PF08496//PF10034//PF04795	Peptidase family S49 N-terminal//Q-cell neuroblast polarisation//PAPA-1-like conserved region	--	--	GO:0004252	serine-type endopeptidase activity	GO:0031011//GO:0016021//GO:0005886	Ino80 complex//integral component of membrane//plasma membrane	--	--
GYJ|c10887_g1	14.2833	5.15	18.33	19.37	1981		--	--	--	--	--	--	--	--	--	--	--	--	--	--	--	--	--	--	--	PF05434	TMEM9	--	--	--	--	GO:0016021	integral component of membrane	--	--
GYJ|c10888_g1	5.57667	4.83	4.99	6.91	687		--	--	--	--	--	--	--	--	--	--	--	--	--	--	--	--	--	--	--	--	--	--	--	--	--	--	--	--	--
GYJ|c10889_g1	15.2233	10.44	18.81	16.42	2187	yes	331212927	XP_003307733.1	963	1.67277e-119	0.67	hypothetical protein PGTG_00683 [Puccinia graminis f. sp. tritici CRL 75-36-700-3]>gi|309298136|gb|EFP74727.1| hypothetical protein PGTG_00683 [Puccinia graminis f. sp. tritici CRL 75-36-700-3]	--	--	--	--	--	K05355	hexPS, COQ1	hexaprenyl-diphosphate synthase	http://www.genome.jp/dbget-bin/www_bget?ko:K05355	Q7S565	765	2.52541e-91	Probable hexaprenyl pyrophosphate synthase, mitochondrial OS=Neurospora crassa (strain ATCC 24698 / 74-OR23-1A / CBS 708.71 / DSM 1257 / FGSC 987) GN=NCU02305 PE=3 SV=1	PF17121//PF00348//PF07307	Zinc finger, C3HC4 type (RING finger)//Polyprenyl synthetase//Heptaprenyl diphosphate synthase (HEPPP synthase) subunit 1	GO:0009234//GO:0008299	menaquinone biosynthetic process//isoprenoid biosynthetic process	GO:0008270//GO:0005515	zinc ion binding//protein binding	--	--	KOG0776	Geranylgeranyl pyrophosphate synthase/Polyprenyl synthetase
GYJ|c10890_g1	22.7733	19.45	20.77	28.1	480		--	--	--	--	--	--	--	--	--	--	--	--	--	--	--	--	--	--	--	--	--	--	--	--	--	--	--	--	--
GYJ|c10891_g1	13.96	16.4	13.35	12.13	5614		403173426	XP_003332498.2	1849	0	0.73	hypothetical protein PGTG_12526 [Puccinia graminis f. sp. tritici CRL 75-36-700-3]>gi|375170536|gb|EFP88079.2| hypothetical protein PGTG_12526 [Puccinia graminis f. sp. tritici CRL 75-36-700-3]	--	--	--	--	--	--	--	--	--	Q09906	667	1.9999e-74	Transmembrane protein 184 homolog C30D11.06c OS=Schizosaccharomyces pombe (strain 972 / ATCC 24843) GN=SPAC30D11.06c PE=1 SV=1	PF00531	Death domain	GO:0007165	signal transduction	GO:0005515	protein binding	--	--	KOG2641	Predicted seven transmembrane receptor - rhodopsin family
GYJ|c10892_g1	571.723	0	819.84	895.33	567		--	--	--	--	--	--	507148052	NR_102859.1	558	0	Mycoplasma hyorhinis HUB-1 strain HUB-1 16S ribosomal RNA, complete sequence	--	--	--	--	--	--	--	--	--	--	--	--	--	--	--	--	--	--
GYJ|c10893_g1	8.63667	7.01	9.04	9.86	2881	yes	599376078	XP_007407881.1	2067	0	0.8	hypothetical protein MELLADRAFT_77271 [Melampsora larici-populina 98AG31]>gi|328859799|gb|EGG08907.1| hypothetical protein MELLADRAFT_77271 [Melampsora larici-populina 98AG31]	--	--	--	--	--	--	--	--	--	P53394	646	3.43619e-70	Putative sulfate transporter YPR003C OS=Saccharomyces cerevisiae (strain ATCC 204508 / S288c) GN=YPR003C PE=1 SV=1	PF08802//PF00916	Cytochrome B6-F complex Fe-S subunit//Sulfate permease family	GO:0008272//GO:0055114//GO:0006118	sulfate transport//oxidation-reduction process//obsolete electron transport	GO:0009496//GO:0015116//GO:0051537	plastoquinol--plastocyanin reductase activity//sulfate transmembrane transporter activity//2 iron, 2 sulfur cluster binding	GO:0009512//GO:0016021//GO:0042651	cytochrome b6f complex//integral component of membrane//thylakoid membrane	KOG0236	Sulfate/bicarbonate/oxalate exchanger SAT-1 and related transporters (SLC26 family)
GYJ|c10894_g1	0	0	0	0	220		667828796	XP_007778567.1	219	1.70838e-21	0.76	hypothetical protein W97_02477 [Coniosporium apollinis CBS 100218]>gi|494826138|gb|EON63250.1| hypothetical protein W97_02477 [Coniosporium apollinis CBS 100218]	--	--	--	--	--	--	--	--	--	--	--	--	--	--	--	--	--	--	--	--	--	--	--
GYJ|c10894_g2	2.64667	7.94	0	0	234		662528676	KEQ86053.1	190	2.94668e-17	0.75	hypothetical protein M438DRAFT_270235 [Aureobasidium pullulans EXF-150]	--	--	--	--	--	--	--	--	--	--	--	--	--	--	--	--	--	--	--	--	--	--	--
GYJ|c10895_g1	0.743333	0.45	1.06	0.72	1728	yes	403164967	XP_003325010.2	136	1.75286e-06	0.49	hypothetical protein PGTG_06547 [Puccinia graminis f. sp. tritici CRL 75-36-700-3]>gi|375165477|gb|EFP80591.2| hypothetical protein PGTG_06547 [Puccinia graminis f. sp. tritici CRL 75-36-700-3]	--	--	--	--	--	--	--	--	--	--	--	--	--	--	--	--	--	--	--	--	--	--	--
GYJ|c10896_g1	20.99	18.97	21.07	22.93	2130		599377323	XP_007408113.1	1492	0	0.85	hypothetical protein MELLADRAFT_74515 [Melampsora larici-populina 98AG31]>gi|328859418|gb|EGG08527.1| hypothetical protein MELLADRAFT_74515 [Melampsora larici-populina 98AG31]	--	--	--	--	--	K07179	RIOK2	RIO kinase 2	http://www.genome.jp/dbget-bin/www_bget?ko:K07179	Q9P7W5	939	1.15548e-118	Serine/threonine-protein kinase rio2 OS=Schizosaccharomyces pombe (strain 972 / ATCC 24843) GN=rio2 PE=3 SV=2	PF06293//PF01060//PF09202	Lipopolysaccharide kinase (Kdo/WaaP) family//Transthyretin-like family//Rio2, N-terminal	GO:0006468//GO:0009069//GO:0016310	protein phosphorylation//serine family amino acid metabolic process//phosphorylation	GO:0016773//GO:0004674//GO:0005524	phosphotransferase activity, alcohol group as acceptor//protein serine/threonine kinase activity//ATP binding	GO:0005615//GO:0016020	extracellular space//membrane	KOG2268	Serine/threonine protein kinase
GYJ|c10897_g1	20.3467	25.77	18.61	16.66	2801		403160483	XP_003320982.2	975	7.90776e-175	0.65	hypothetical protein PGTG_02024 [Puccinia graminis f. sp. tritici CRL 75-36-700-3]>gi|375170266|gb|EFP76563.2| hypothetical protein PGTG_02024 [Puccinia graminis f. sp. tritici CRL 75-36-700-3]	--	--	--	--	--	--	--	--	--	Q8R146	353	2.54556e-46	Acylamino-acid-releasing enzyme OS=Mus musculus GN=Apeh PE=2 SV=3	PF07859//PF00326//PF05577	alpha/beta hydrolase fold//Prolyl oligopeptidase family//Serine carboxypeptidase S28	GO:0008152//GO:0006508	metabolic process//proteolysis	GO:0008236//GO:0016787	serine-type peptidase activity//hydrolase activity	--	--	KOG2100	Dipeptidyl aminopeptidase
GYJ|c10899_g1	2.68667	0	2.65	5.41	265		--	--	--	--	--	--	--	--	--	--	--	--	--	--	--	Q9FH13	154	1.41609e-12	Putative 4-hydroxy-4-methyl-2-oxoglutarate aldolase 3 OS=Arabidopsis thaliana GN=At5g56260 PE=1 SV=1	--	--	--	--	--	--	--	--	--	--
GYJ|c108_g1	0.33	0	0.31	0.68	409		--	--	--	--	--	--	--	--	--	--	--	--	--	--	--	--	--	--	--	--	--	--	--	--	--	--	--	--	--
GYJ|c10900_g1	10.1633	12.95	9.94	7.6	1133		599356785	XP_007404305.1	305	1.98497e-31	0.93	hypothetical protein MELLADRAFT_89050 [Melampsora larici-populina 98AG31]>gi|328862830|gb|EGG11930.1| hypothetical protein MELLADRAFT_89050 [Melampsora larici-populina 98AG31]	--	--	--	--	--	--	--	--	--	--	--	--	--	PF07259	ProSAAS precursor	GO:0010951	negative regulation of endopeptidase activity	GO:0004866	endopeptidase inhibitor activity	--	--	KOG4148	Uncharacterized conserved protein
GYJ|c10902_g1	6.30333	0	18.91	0	227		599426789	XP_007418006.1	210	3.14522e-18	0.72	hypothetical protein MELLADRAFT_79631 [Melampsora larici-populina 98AG31]>gi|328849552|gb|EGF98730.1| hypothetical protein MELLADRAFT_79631 [Melampsora larici-populina 98AG31]	--	--	--	--	--	--	--	--	--	--	--	--	--	PF01193	RNA polymerase Rpb3/Rpb11 dimerisation domain	GO:0006351	transcription, DNA-templated	GO:0046983	protein dimerization activity	--	--	--	--
GYJ|c10904_g1	0	0	0	0	230		--	--	--	--	--	--	--	--	--	--	--	--	--	--	--	--	--	--	--	--	--	--	--	--	--	--	--	--	--
GYJ|c10905_g1	0.496667	0	1.12	0.37	533		--	--	--	--	--	--	--	--	--	--	--	--	--	--	--	--	--	--	--	--	--	--	--	--	--	--	--	--	--
GYJ|c10906_g1	24.2233	16.96	25.66	30.05	2260		403157677	XP_003307071.2	1137	1.21848e-146	0.83	hypothetical protein PGTG_00021 [Puccinia graminis f. sp. tritici CRL 75-36-700-3]>gi|375163513|gb|EFP74065.2| hypothetical protein PGTG_00021 [Puccinia graminis f. sp. tritici CRL 75-36-700-3]	--	--	--	--	--	--	--	--	--	Q8L4Y2	335	3.31197e-32	Probable 1-acyl-sn-glycerol-3-phosphate acyltransferase 4 OS=Arabidopsis thaliana GN=LPAT4 PE=2 SV=1	PF01553//PF00549	Acyltransferase//CoA-ligase	GO:0008152	metabolic process	GO:0003824//GO:0016746	catalytic activity//transferase activity, transferring acyl groups	--	--	KOG1505	Lysophosphatidic acid acyltransferase LPAAT and related acyltransferases
GYJ|c10907_g1	108.163	177.51	71.97	75.01	2389		331213105	XP_003319234.1	939	2.1453e-116	0.75	hypothetical protein PGTG_01408 [Puccinia graminis f. sp. tritici CRL 75-36-700-3]>gi|309298224|gb|EFP74815.1| hypothetical protein PGTG_01408 [Puccinia graminis f. sp. tritici CRL 75-36-700-3]	--	--	--	--	--	--	--	--	--	--	--	--	--	PF00475	Imidazoleglycerol-phosphate dehydratase	GO:0000105	histidine biosynthetic process	GO:0004424	imidazoleglycerol-phosphate dehydratase activity	--	--	--	--
GYJ|c10910_g1	57.2267	56.65	65.07	49.96	979		749768065	KII92497.1	206	1.13472e-29	0.71	hypothetical protein PLICRDRAFT_172583 [Plicaturopsis crispa FD-325 SS-3]	--	--	--	--	--	--	--	--	--	O95563	179	1.08771e-14	Mitochondrial pyruvate carrier 2 OS=Homo sapiens GN=MPC2 PE=1 SV=1	PF03650	Uncharacterised protein family (UPF0041)	GO:0006850	mitochondrial pyruvate transport	--	--	GO:0005743	mitochondrial inner membrane	KOG1589	Uncharacterized conserved protein
GYJ|c10911_g1	5.06	2.11	6.47	6.6	3163		403177596	XP_003336080.2	2473	0	0.75	SCY1 protein kinase [Puccinia graminis f. sp. tritici CRL 75-36-700-3]>gi|375172935|gb|EFP91661.2| SCY1 protein kinase [Puccinia graminis f. sp. tritici CRL 75-36-700-3]	--	--	--	--	--	--	--	--	--	Q6P3W7	781	1.56616e-86	SCY1-like protein 2 OS=Homo sapiens GN=SCYL2 PE=1 SV=1	PF07714//PF05507//PF00069	Protein tyrosine kinase//Microfibril-associated glycoprotein (MAGP)//Protein kinase domain	GO:0006468//GO:0016310	protein phosphorylation//phosphorylation	GO:0004672//GO:0016301//GO:0005524	protein kinase activity//kinase activity//ATP binding	GO:0001527	microfibril	KOG2137	Protein kinase
GYJ|c10912_g1	1.92333	5.77	0	0	1234		--	--	--	--	--	--	1208412	D38540.1	1228	0	Caenorhabditis elegans tmy-1 mRNA for tropomyosin isoform CeTMI, complete cds	--	--	--	--	Q22866	1202	2.93515e-163	Tropomyosin isoforms a/b/d/f OS=Caenorhabditis elegans GN=lev-11 PE=1 SV=1	PF10473//PF04513//PF07926//PF02601//PF08651//PF06008//PF00769//PF16716//PF06009//PF00015//PF06160	Leucine-rich repeats of kinetochore protein Cenp-F/LEK1//Baculovirus polyhedron envelope protein, PEP, C terminus//TPR/MLP1/MLP2-like protein//Exonuclease VII, large subunit//DASH complex subunit Duo1//Laminin Domain I//Ezrin/radixin/moesin family//Bone marrow stromal antigen 2//Laminin Domain II//Methyl-accepting chemotaxis protein (MCP) signalling domain//Septation ring formation regulator, EzrA	GO:0000921//GO:0030334//GO:0030155//GO:0007165//GO:0007067//GO:0051607//GO:0006606//GO:0006308//GO:0007155//GO:0045995	septin ring assembly//regulation of cell migration//regulation of cell adhesion//signal transduction//mitotic nuclear division//defense response to virus//protein import into nucleus//DNA catabolic process//cell adhesion//regulation of embryonic development	GO:0008134//GO:0008092//GO:0042803//GO:0045502//GO:0004871//GO:0005198//GO:0008855//GO:0005102	transcription factor binding//cytoskeletal protein binding//protein homodimerization activity//dynein binding//signal transducer activity//structural molecule activity//exodeoxyribonuclease VII activity//receptor binding	GO:0019031//GO:0019898//GO:0005737//GO:0005940//GO:0016020//GO:0030286//GO:0009318//GO:0072686//GO:0016021//GO:0019028//GO:0005667//GO:0042729	viral envelope//extrinsic component of membrane//cytoplasm//septin ring//membrane//dynein complex//exodeoxyribonuclease VII complex//mitotic spindle//integral component of membrane//viral capsid//transcription factor complex//DASH complex	KOG1003	Actin filament-coating protein tropomyosin
GYJ|c10913_g1	330.133	285.02	340.2	365.18	3327		599369334	XP_007406669.1	2588	0	0.92	hypothetical protein MELLADRAFT_47180 [Melampsora larici-populina 98AG31]>gi|328861264|gb|EGG10368.1| hypothetical protein MELLADRAFT_47180 [Melampsora larici-populina 98AG31]	--	--	--	--	--	--	--	--	--	Q09702	1107	1.02736e-136	Negative regulator of differentiation 1 OS=Schizosaccharomyces pombe (strain 972 / ATCC 24843) GN=nrd1 PE=1 SV=1	PF08777//PF16866//PF00076	RNA binding motif//PHD-finger//RNA recognition motif. (a.k.a. RRM, RBD, or RNP domain)	--	--	GO:0000166//GO:0003676//GO:0005515//GO:0003723	nucleotide binding//nucleic acid binding//protein binding//RNA binding	--	--	KOG0118	FOG: RRM domain
GYJ|c10914_g1	408.86	28.4	568.92	629.26	736		--	--	--	--	--	--	--	--	--	--	--	--	--	--	--	--	--	--	--	--	--	--	--	--	--	--	--	--	--
GYJ|c10915_g1	53.7133	46.49	47.07	67.58	243		--	--	--	--	--	--	--	--	--	--	--	--	--	--	--	--	--	--	--	--	--	--	--	--	--	--	--	--	--
GYJ|c10916_g1	1.16	0	2.21	1.27	1805		403171051	XP_003330295.2	371	4.53135e-37	0.56	hypothetical protein PGTG_11632 [Puccinia graminis f. sp. tritici CRL 75-36-700-3]>gi|375169013|gb|EFP85876.2| hypothetical protein PGTG_11632 [Puccinia graminis f. sp. tritici CRL 75-36-700-3]	--	--	--	--	--	--	--	--	--	--	--	--	--	--	--	--	--	--	--	--	--	--	--
GYJ|c10917_g1	4.33	0.86	5.51	6.62	2589	yes	599365444	XP_007405889.1	554	8.79936e-61	0.53	secreted protein [Melampsora larici-populina 98AG31]>gi|328861316|gb|EGG10419.1| secreted protein [Melampsora larici-populina 98AG31]	--	--	--	--	--	--	--	--	--	--	--	--	--	PF04650	YSIRK type signal peptide	--	--	--	--	GO:0016020	membrane	--	--
GYJ|c10918_g1	78.2367	97.91	63.54	73.26	2123		403171410	XP_003330642.2	867	6.6031e-105	0.68	hypothetical protein PGTG_12179 [Puccinia graminis f. sp. tritici CRL 75-36-700-3]>gi|375169172|gb|EFP86223.2| hypothetical protein PGTG_12179 [Puccinia graminis f. sp. tritici CRL 75-36-700-3]	--	--	--	--	--	--	--	--	--	--	--	--	--	PF00498	FHA domain	--	--	GO:0005515	protein binding	--	--	--	--
GYJ|c10919_g1	13.6667	10.3	14.61	16.09	4709		599414319	XP_007414659.1	3078	0	0.68	hypothetical protein MELLADRAFT_91665 [Melampsora larici-populina 98AG31]>gi|328852980|gb|EGG02122.1| hypothetical protein MELLADRAFT_91665 [Melampsora larici-populina 98AG31]	--	--	--	--	--	--	--	--	--	--	--	--	--	PF11744//PF04632//PF05887	Aluminium activated malate transporter//Fusaric acid resistance protein family//Procyclic acidic repetitive protein (PARP)	GO:0015743//GO:0006810	malate transport//transport	--	--	GO:0005886//GO:0016020	plasma membrane//membrane	--	--
GYJ|c1091_g1	4.12333	6.57	3.21	2.59	321		--	--	--	--	--	--	--	--	--	--	--	--	--	--	--	--	--	--	--	--	--	--	--	--	--	--	--	--	--
GYJ|c10920_g1	1.67667	0	3.76	1.27	774		599375880	XP_007407842.1	320	3.81574e-33	0.8	hypothetical protein MELLADRAFT_104766 [Melampsora larici-populina 98AG31]>gi|328859760|gb|EGG08868.1| hypothetical protein MELLADRAFT_104766 [Melampsora larici-populina 98AG31]	--	--	--	--	--	--	--	--	--	--	--	--	--	PF01284	Membrane-associating domain	--	--	--	--	GO:0016020	membrane	--	--
GYJ|c10922_g1	161.62	207.37	130.57	146.92	3837		331238661	XP_003331985.1	739	4.73613e-81	0.62	hypothetical protein PGTG_13937 [Puccinia graminis f. sp. tritici CRL 75-36-700-3]>gi|309310975|gb|EFP87566.1| hypothetical protein PGTG_13937 [Puccinia graminis f. sp. tritici CRL 75-36-700-3]	--	--	--	--	--	--	--	--	--	--	--	--	--	--	--	--	--	--	--	--	--	--	--
GYJ|c10923_g1	33.84	20.16	44.28	37.08	956		--	--	--	--	--	--	--	--	--	--	--	--	--	--	--	--	--	--	--	--	--	--	--	--	--	--	--	--	--
GYJ|c10924_g1	33.1633	34.37	34.24	30.88	1405		599399472	XP_007412052.1	840	2.11272e-107	0.76	hypothetical protein MELLADRAFT_49104 [Melampsora larici-populina 98AG31]>gi|328855487|gb|EGG04613.1| hypothetical protein MELLADRAFT_49104 [Melampsora larici-populina 98AG31]	--	--	--	--	--	K00275	pdxH, PNPO	pyridoxamine 5'-phosphate oxidase	http://www.genome.jp/dbget-bin/www_bget?ko:K00275	B7UXE2	511	1.05868e-59	Pyridoxine/pyridoxamine 5'-phosphate oxidase OS=Pseudomonas aeruginosa (strain LESB58) GN=pdxH PE=3 SV=1	PF10590//PF12766//PF01243	Pyridoxine 5'-phosphate oxidase C-terminal dimerisation region//Pyridoxamine 5'-phosphate oxidase//Pyridoxamine 5'-phosphate oxidase	GO:0044249//GO:0055114//GO:1901576//GO:0008615//GO:0044710	cellular biosynthetic process//oxidation-reduction process//organic substance biosynthetic process//pyridoxine biosynthetic process//single-organism metabolic process	GO:0004733//GO:0016638//GO:0010181	pyridoxamine-phosphate oxidase activity//oxidoreductase activity, acting on the CH-NH2 group of donors//FMN binding	--	--	KOG2586	Pyridoxamine-phosphate oxidase
GYJ|c10926_g1	1.26	1.39	1.54	0.85	381		--	--	--	--	--	--	--	--	--	--	--	--	--	--	--	--	--	--	--	--	--	--	--	--	--	--	--	--	--
GYJ|c10927_g1	0	0	0	0	206		--	--	--	--	--	--	--	--	--	--	--	--	--	--	--	--	--	--	--	--	--	--	--	--	--	--	--	--	--
GYJ|c10928_g1	15.0067	15.25	14.68	15.09	2358		331225825	XP_003325583.1	1697	0	0.67	atypical/ABC1/ABC1-A protein kinase [Puccinia graminis f. sp. tritici CRL 75-36-700-3]>gi|309304573|gb|EFP81164.1| atypical/ABC1/ABC1-A protein kinase [Puccinia graminis f. sp. tritici CRL 75-36-700-3]	--	--	--	--	--	K08869	ADCK, ABC1	aarF domain-containing kinase	http://www.genome.jp/dbget-bin/www_bget?ko:K08869	P27697	985	1.97654e-122	Atypical kinase COQ8, mitochondrial OS=Saccharomyces cerevisiae (strain ATCC 204508 / S288c) GN=COQ8 PE=1 SV=1	PF00069	Protein kinase domain	GO:0006468//GO:0016310	protein phosphorylation//phosphorylation	GO:0016301//GO:0005524//GO:0004672	kinase activity//ATP binding//protein kinase activity	--	--	KOG1234	ABC (ATP binding cassette) 1 protein
GYJ|c10929_g1	11.5567	0	0	34.67	212		--	--	--	--	--	--	--	--	--	--	--	--	--	--	--	--	--	--	--	--	--	--	--	--	--	--	--	--	--
GYJ|c10930_g1	1.14667	0.63	1.35	1.46	424		--	--	--	--	--	--	--	--	--	--	--	--	--	--	--	--	--	--	--	--	--	--	--	--	--	--	--	--	--
GYJ|c10931_g1	0.87	1.79	0	0.82	324		--	--	--	--	--	--	--	--	--	--	--	--	--	--	--	--	--	--	--	--	--	--	--	--	--	--	--	--	--
GYJ|c10932_g1	0.97	0	1.4	1.51	330		727154475	CEG63332.1	142	6.48745e-10	1	Putative Calmodulin [Rhizopus microsporus]	342357364	JN252700.1	67	7.74721e-25	Betula platyphylla calmodulin (CaM) mRNA, complete cds	--	--	--	--	P41040	148	1.45149e-11	Calmodulin OS=Zea mays GN=CALM1 PE=2 SV=2	--	--	--	--	--	--	--	--	KOG0027	Calmodulin and related proteins (EF-Hand superfamily)
GYJ|c10932_g2	0.433333	0	1.3	0	401		751831995	CEL63520.1	582	8.12575e-75	0.8	Calmodulin OS=Pleurotus ostreatus GN=CMD1 PE=2 SV=3 [Rhizoctonia solani AG-1 IB]	270145412	BT112364.1	245	1.07791e-123	Picea glauca clone GQ03313_O04 mRNA sequence	K02183	CALM	calmodulin	http://www.genome.jp/dbget-bin/www_bget?ko:K02183	Q7DMN9	617	3.64031e-81	Calmodulin-5/6/7/8 OS=Solanum tuberosum GN=PCM5 PE=1 SV=3	PF00036//PF10591//PF03874//PF12763//PF13405//PF13833//PF13202//PF13499	EF hand//Secreted protein acidic and rich in cysteine Ca binding region//RNA polymerase Rpb4//Cytoskeletal-regulatory complex EF hand//EF-hand domain//EF-hand domain pair//EF hand//EF-hand domain pair	GO:0006144//GO:0007165//GO:0006351//GO:0006206	purine nucleobase metabolic process//signal transduction//transcription, DNA-templated//pyrimidine nucleobase metabolic process	GO:0005509//GO:0005515//GO:0003899	calcium ion binding//protein binding//DNA-directed RNA polymerase activity	GO:0005730//GO:0005578	nucleolus//proteinaceous extracellular matrix	KOG0027	Calmodulin and related proteins (EF-Hand superfamily)
GYJ|c10933_g1	409.327	321.57	456.44	449.97	2984		403174919	XP_003333819.2	1025	7.38597e-122	0.67	hypothetical protein PGTG_15242 [Puccinia graminis f. sp. tritici CRL 75-36-700-3]>gi|375171376|gb|EFP89400.2| hypothetical protein PGTG_15242 [Puccinia graminis f. sp. tritici CRL 75-36-700-3]	--	--	--	--	--	--	--	--	--	--	--	--	--	--	--	--	--	--	--	--	--	--	--
GYJ|c10934_g1	79.0333	94.12	81.43	61.55	1303		599416717	XP_007415322.1	846	1.2344e-109	0.94	hypothetical protein MELLADRAFT_92148 [Melampsora larici-populina 98AG31]>gi|328852325|gb|EGG01472.1| hypothetical protein MELLADRAFT_92148 [Melampsora larici-populina 98AG31]	--	--	--	--	--	--	--	--	--	P38264	428	2.87668e-48	Inorganic phosphate transport protein PHO88 OS=Saccharomyces cerevisiae (strain ATCC 204508 / S288c) GN=PHO88 PE=1 SV=1	--	--	--	--	--	--	--	--	KOG4554	Protein involved in inorganic phosphate transport
GYJ|c10935_g1	7.77333	1.26	11.66	10.4	351		--	--	--	--	--	--	--	--	--	--	--	--	--	--	--	--	--	--	--	--	--	--	--	--	--	--	--	--	--
GYJ|c10935_g2	13.7167	0.9	18.12	22.13	4848		599366198	XP_007406055.1	2403	0	0.73	hypothetical protein MELLADRAFT_76881 [Melampsora larici-populina 98AG31]>gi|328861483|gb|EGG10586.1| hypothetical protein MELLADRAFT_76881 [Melampsora larici-populina 98AG31]	--	--	--	--	--	--	--	--	--	O14260	153	1.54392e-08	UPF0592 membrane protein C7D4.03c OS=Schizosaccharomyces pombe (strain 972 / ATCC 24843) GN=SPAC7D4.03c PE=3 SV=1	--	--	--	--	--	--	--	--	--	--
GYJ|c10936_g1	23.91	15.16	26.9	29.67	7394		331228174	XP_003326754.1	6452	0	0.84	hypothetical protein PGTG_08291 [Puccinia graminis f. sp. tritici CRL 75-36-700-3]>gi|309305744|gb|EFP82335.1| hypothetical protein PGTG_08291 [Puccinia graminis f. sp. tritici CRL 75-36-700-3]	--	--	--	--	--	K10590	TRIP12	E3 ubiquitin-protein ligase TRIP12	http://www.genome.jp/dbget-bin/www_bget?ko:K10590	Q10435	971	4.46279e-105	Probable ubiquitin fusion degradation protein C12B10.01c OS=Schizosaccharomyces pombe (strain 972 / ATCC 24843) GN=SPAC12B10.01c PE=3 SV=2	PF10716//PF00514//PF00632//PF01602	NADH dehydrogenase transmembrane subunit//Armadillo/beta-catenin-like repeat//HECT-domain (ubiquitin-transferase)//Adaptin N terminal region	GO:0016192//GO:0006118//GO:0006886//GO:0016567//GO:0055114	vesicle-mediated transport//obsolete electron transport//intracellular protein transport//protein ubiquitination//oxidation-reduction process	GO:0004842//GO:0005515//GO:0016655	ubiquitin-protein transferase activity//protein binding//oxidoreductase activity, acting on NAD(P)H, quinone or similar compound as acceptor	GO:0005622//GO:0030117	intracellular//membrane coat	KOG0170	E3 ubiquitin protein ligase
GYJ|c10937_g1	0	0	0	0	277		164426171	XP_961039.2	186	5.52765e-15	0.64	MFS monosaccharide transporter [Neurospora crassa OR74A]>gi|16416050|emb|CAB88582.2| probable sugar transporter [Neurospora crassa]>gi|157071226|gb|EAA31803.2| MFS monosaccharide transporter [Neurospora crassa OR74A]>gi|725985307|gb|KHE88243.1| putative sugar transporter [Neurospora crassa]	--	--	--	--	--	--	--	--	--	--	--	--	--	PF00083	Sugar (and other) transporter	GO:0055085	transmembrane transport	GO:0022857	transmembrane transporter activity	GO:0016021	integral component of membrane	--	--
GYJ|c10939_g1	0.416667	0	0.83	0.42	709		552911593	ERZ97238.1	492	1.29301e-59	0.8	hypothetical protein GLOINDRAFT_334480 [Rhizophagus irregularis DAOM 181602]	--	--	--	--	--	K02966	RP-S19e, RPS19	small subunit ribosomal protein S19e	http://www.genome.jp/dbget-bin/www_bget?ko:K02966	Q9SGA6	602	3.00013e-77	40S ribosomal protein S19-1 OS=Arabidopsis thaliana GN=RPS19A PE=2 SV=1	PF01090	Ribosomal protein S19e	GO:0042254//GO:0006412	ribosome biogenesis//translation	GO:0003735	structural constituent of ribosome	GO:0005840	ribosome	KOG3411	40S ribosomal protein S19
[truncated: 29,352 more rows]
