# Supplementary material for: Comparative transcriptomics of Gymnosporangium spp. teliospores reveals a conserved genetic program at this specific stage of the rust fungal life cycle
Source: BMC Genomics. 2019 Oct 9;20:723. doi: 10.1186/s12864-019-6099-x (PMC6785864; doi:10.1186/s12864-019-6099-x)
Supplement: Supplementary file 6 — Additional file 6: Table S2. KOG and KEGG annotation and classification of G. japonicum unigenes. (XLSX 93 kb) [file 12864_2019_6099_MOESM6_ESM.xlsx]

## Sheet: KOG_classification
Class	Gene Numbers	Gene IDs
RNA processing and modification	359	GYJ|c10276_g1,GYJ|c10299_g1,GYJ|c10337_g1,GYJ|c10353_g1,GYJ|c10375_g1,GYJ|c10515_g1,GYJ|c10565_g1,GYJ|c10577_g1,GYJ|c10676_g1,GYJ|c10677_g1,GYJ|c10751_g1,GYJ|c10793_g1,GYJ|c10855_g1,GYJ|c10969_g1,GYJ|c11004_g1,GYJ|c11065_g1,GYJ|c11140_g1,GYJ|c11211_g1,GYJ|c11214_g1,GYJ|c11268_g1,GYJ|c11286_g1,GYJ|c11304_g1,GYJ|c11384_g1,GYJ|c11393_g1,GYJ|c11486_g1,GYJ|c11564_g1,GYJ|c11569_g1,GYJ|c11622_g1,GYJ|c11…
Chromatin structure and dynamics	170	GYJ|c10313_g1,GYJ|c10415_g1,GYJ|c10600_g1,GYJ|c10627_g1,GYJ|c10642_g1,GYJ|c10675_g2,GYJ|c10724_g1,GYJ|c11172_g1,GYJ|c11172_g2,GYJ|c11270_g1,GYJ|c11298_g1,GYJ|c11554_g1,GYJ|c11589_g1,GYJ|c11662_g1,GYJ|c11838_g1,GYJ|c11873_g1,GYJ|c11912_g1,GYJ|c12069_g1,GYJ|c12152_g1,GYJ|c12239_g2,GYJ|c12260_g1,GYJ|c12350_g1,GYJ|c12350_g2,GYJ|c12368_g1,GYJ|c12369_g1,GYJ|c12390_g1,GYJ|c12499_g1,GYJ|c12803_g1,GYJ|c12…
Energy production and conversion	611	GYJ|c10116_g1,GYJ|c10129_g1,GYJ|c10187_g1,GYJ|c10303_g1,GYJ|c10342_g1,GYJ|c10400_g1,GYJ|c10484_g1,GYJ|c10503_g1,GYJ|c10519_g1,GYJ|c10615_g1,GYJ|c10621_g1,GYJ|c10770_g1,GYJ|c10862_g1,GYJ|c10940_g1,GYJ|c10951_g1,GYJ|c10968_g1,GYJ|c11091_g1,GYJ|c11166_g1,GYJ|c11169_g1,GYJ|c11256_g1,GYJ|c11285_g1,GYJ|c11300_g1,GYJ|c11392_g1,GYJ|c11418_g1,GYJ|c11423_g1,GYJ|c11481_g1,GYJ|c11511_g1,GYJ|c11655_g1,GYJ|c11…
Cell cycle control, cell division, chromosome partitioning	230	GYJ|c10001_g1,GYJ|c10057_g1,GYJ|c10274_g1,GYJ|c10370_g1,GYJ|c10401_g1,GYJ|c10436_g1,GYJ|c10479_g1,GYJ|c10643_g1,GYJ|c10772_g1,GYJ|c10867_g1,GYJ|c10975_g1,GYJ|c11053_g1,GYJ|c11093_g1,GYJ|c11094_g1,GYJ|c11190_g1,GYJ|c11376_g1,GYJ|c11389_g1,GYJ|c11442_g1,GYJ|c11518_g2,GYJ|c11554_g1,GYJ|c11873_g1,GYJ|c11962_g1,GYJ|c12059_g3,GYJ|c12073_g1,GYJ|c12142_g1,GYJ|c12258_g2,GYJ|c12390_g1,GYJ|c12419_g1,GYJ|c12…
Amino acid transport and metabolism	402	GYJ|c10055_g1,GYJ|c10278_g1,GYJ|c10301_g1,GYJ|c10324_g1,GYJ|c10349_g1,GYJ|c10389_g1,GYJ|c10443_g1,GYJ|c10527_g1,GYJ|c10563_g1,GYJ|c10692_g1,GYJ|c10740_g1,GYJ|c10754_g1,GYJ|c10849_g1,GYJ|c10947_g1,GYJ|c10947_g2,GYJ|c10983_g1,GYJ|c11110_g1,GYJ|c11143_g1,GYJ|c11354_g1,GYJ|c11356_g1,GYJ|c11377_g1,GYJ|c11507_g1,GYJ|c11711_g1,GYJ|c11947_g1,GYJ|c12054_g1,GYJ|c12087_g1,GYJ|c12150_g1,GYJ|c12173_g1,GYJ|c12…
Nucleotide transport and metabolism	107	GYJ|c10091_g1,GYJ|c11062_g1,GYJ|c1112_g1,GYJ|c11272_g1,GYJ|c12085_g1,GYJ|c12357_g1,GYJ|c1241_g1,GYJ|c12421_g1,GYJ|c12634_g1,GYJ|c12743_g1,GYJ|c13099_g1,GYJ|c13611_g1,GYJ|c13639_g1,GYJ|c13693_g1,GYJ|c13715_g1,GYJ|c13771_g1,GYJ|c13777_g1,GYJ|c13804_g1,GYJ|c13997_g1,GYJ|c14292_g1,GYJ|c14306_g1,GYJ|c14352_g1,GYJ|c14702_g1,GYJ|c14903_g1,GYJ|c15083_g1,GYJ|c15250_g1,GYJ|c15420_g1,GYJ|c15693_g1,GYJ|c1621…
Carbohydrate transport and metabolism	413	GYJ|c10208_g1,GYJ|c10232_g1,GYJ|c10278_g1,GYJ|c10311_g1,GYJ|c10417_g1,GYJ|c10517_g1,GYJ|c1051_g1,GYJ|c1051_g2,GYJ|c1057_g1,GYJ|c10589_g1,GYJ|c1062_g1,GYJ|c10996_g1,GYJ|c11099_g1,GYJ|c11114_g1,GYJ|c11152_g1,GYJ|c11198_g1,GYJ|c11216_g1,GYJ|c11295_g1,GYJ|c11321_g1,GYJ|c11366_g1,GYJ|c11760_g1,GYJ|c11785_g1,GYJ|c11790_g1,GYJ|c12028_g1,GYJ|c12057_g1,GYJ|c12114_g1,GYJ|c12228_g1,GYJ|c12228_g2,GYJ|c12403_…
Coenzyme transport and metabolism	126	GYJ|c10575_g1,GYJ|c10647_g1,GYJ|c10889_g1,GYJ|c10924_g1,GYJ|c11028_g1,GYJ|c11103_g1,GYJ|c11265_g1,GYJ|c11356_g1,GYJ|c11799_g1,GYJ|c11949_g1,GYJ|c12093_g1,GYJ|c12132_g1,GYJ|c12153_g1,GYJ|c12438_g1,GYJ|c1272_g1,GYJ|c12979_g1,GYJ|c13005_g1,GYJ|c13450_g1,GYJ|c13484_g1,GYJ|c13502_g1,GYJ|c13541_g1,GYJ|c13750_g1,GYJ|c13750_g2,GYJ|c13874_g1,GYJ|c14406_g1,GYJ|c14416_g1,GYJ|c14418_g1,GYJ|c14446_g1,GYJ|c144…
Lipid transport and metabolism	383	GYJ|c10008_g1,GYJ|c10015_g1,GYJ|c10173_g1,GYJ|c10271_g1,GYJ|c10314_g1,GYJ|c10317_g1,GYJ|c10319_g1,GYJ|c10374_g1,GYJ|c10389_g1,GYJ|c10399_g1,GYJ|c10428_g1,GYJ|c10477_g1,GYJ|c10622_g1,GYJ|c10655_g1,GYJ|c10800_g1,GYJ|c10906_g1,GYJ|c11087_g1,GYJ|c11110_g1,GYJ|c11205_g1,GYJ|c11233_g1,GYJ|c11257_g1,GYJ|c1138_g1,GYJ|c11543_g1,GYJ|c11585_g1,GYJ|c11770_g1,GYJ|c11793_g1,GYJ|c11820_g1,GYJ|c11992_g1,GYJ|c120…
Translation, ribosomal structure and biogenesis	1040	GYJ|c10002_g1,GYJ|c1009_g1,GYJ|c10134_g1,GYJ|c10175_g1,GYJ|c10229_g1,GYJ|c10250_g1,GYJ|c10264_g1,GYJ|c10276_g1,GYJ|c10295_g1,GYJ|c10298_g1,GYJ|c10331_g1,GYJ|c10353_g1,GYJ|c10394_g1,GYJ|c10408_g1,GYJ|c10427_g1,GYJ|c10444_g1,GYJ|c10457_g1,GYJ|c10502_g1,GYJ|c10561_g1,GYJ|c10636_g1,GYJ|c10651_g1,GYJ|c10652_g1,GYJ|c10652_g2,GYJ|c10667_g1,GYJ|c10676_g1,GYJ|c10706_g1,GYJ|c10707_g1,GYJ|c10745_g1,GYJ|c107…
Transcription	315	GYJ|c10159_g1,GYJ|c10199_g1,GYJ|c10269_g1,GYJ|c10292_g1,GYJ|c10326_g1,GYJ|c10370_g1,GYJ|c10416_g1,GYJ|c10479_g1,GYJ|c10515_g1,GYJ|c10627_g1,GYJ|c10643_g1,GYJ|c11049_g1,GYJ|c11145_g1,GYJ|c11223_g1,GYJ|c11276_g1,GYJ|c11291_g1,GYJ|c11518_g2,GYJ|c11644_g1,GYJ|c11674_g1,GYJ|c11693_g1,GYJ|c11846_g1,GYJ|c11880_g1,GYJ|c11897_g1,GYJ|c11930_g1,GYJ|c11944_g1,GYJ|c11951_g1,GYJ|c11970_g1,GYJ|c11997_g1,GYJ|c11…
Replication, recombination and repair	208	GYJ|c10209_g1,GYJ|c10321_g1,GYJ|c10432_g1,GYJ|c10489_g1,GYJ|c10560_g1,GYJ|c10576_g1,GYJ|c10627_g1,GYJ|c11080_g1,GYJ|c11170_g1,GYJ|c11192_g1,GYJ|c11276_g1,GYJ|c11427_g1,GYJ|c11666_g1,GYJ|c11875_g1,GYJ|c11880_g1,GYJ|c11944_g1,GYJ|c11993_g1,GYJ|c12043_g1,GYJ|c12100_g1,GYJ|c12159_g1,GYJ|c12241_g1,GYJ|c12245_g1,GYJ|c12303_g1,GYJ|c12321_g1,GYJ|c12378_g1,GYJ|c12379_g1,GYJ|c12390_g1,GYJ|c12391_g1,GYJ|c12…
Cell wall/membrane/envelope biogenesis	79	GYJ|c10344_g1,GYJ|c11139_g1,GYJ|c11219_g1,GYJ|c11234_g1,GYJ|c11266_g1,GYJ|c11360_g1,GYJ|c11520_g1,GYJ|c11532_g1,GYJ|c11618_g1,GYJ|c11620_g1,GYJ|c11707_g1,GYJ|c11866_g1,GYJ|c11932_g1,GYJ|c12028_g1,GYJ|c12070_g2,GYJ|c12101_g1,GYJ|c12304_g1,GYJ|c12460_g1,GYJ|c13126_g1,GYJ|c13337_g1,GYJ|c13477_g1,GYJ|c13487_g2,GYJ|c13624_g1,GYJ|c14066_g1,GYJ|c14129_g1,GYJ|c14450_g1,GYJ|c14690_g1,GYJ|c15133_g1,GYJ|c16…
Cell motility	6	GYJ|c11962_g1,GYJ|c21516_g1,GYJ|c26595_g1,GYJ|c27324_g1,GYJ|c3575_g1,GYJ|c9041_g1
Posttranslational modification, protein turnover, chaperones	1120	GYJ|c10014_g1,GYJ|c10052_g1,GYJ|c10125_g1,GYJ|c10137_g1,GYJ|c10145_g1,GYJ|c1015_g1,GYJ|c10225_g1,GYJ|c10282_g1,GYJ|c10294_g1,GYJ|c10326_g1,GYJ|c10333_g1,GYJ|c10365_g1,GYJ|c10371_g1,GYJ|c10377_g1,GYJ|c10380_g1,GYJ|c10393_g1,GYJ|c10398_g1,GYJ|c10401_g1,GYJ|c10412_g1,GYJ|c10436_g1,GYJ|c10441_g1,GYJ|c10466_g1,GYJ|c10471_g1,GYJ|c10490_g1,GYJ|c10525_g1,GYJ|c10563_g1,GYJ|c10589_g1,GYJ|c10604_g1,GYJ|c106…
Inorganic ion transport and metabolism	191	GYJ|c1025_g1,GYJ|c10598_g1,GYJ|c10763_g1,GYJ|c10893_g1,GYJ|c10934_g1,GYJ|c11062_g1,GYJ|c11155_g1,GYJ|c11350_g1,GYJ|c11378_g1,GYJ|c11425_g1,GYJ|c11485_g1,GYJ|c11647_g1,GYJ|c11769_g1,GYJ|c11776_g2,GYJ|c12006_g3,GYJ|c12017_g1,GYJ|c12032_g1,GYJ|c12105_g1,GYJ|c12120_g1,GYJ|c12201_g1,GYJ|c12279_g1,GYJ|c12331_g1,GYJ|c12384_g1,GYJ|c12760_g1,GYJ|c12922_g1,GYJ|c1298_g1,GYJ|c13162_g1,GYJ|c13230_g2,GYJ|c1328…
Secondary metabolites biosynthesis, transport and catabolism	231	GYJ|c10019_g1,GYJ|c10168_g2,GYJ|c10245_g1,GYJ|c10338_g1,GYJ|c10417_g1,GYJ|c10464_g1,GYJ|c10493_g1,GYJ|c10505_g1,GYJ|c10659_g1,GYJ|c10685_g1,GYJ|c10806_g1,GYJ|c10876_g1,GYJ|c10971_g1,GYJ|c11381_g1,GYJ|c11576_g1,GYJ|c11752_g1,GYJ|c11872_g1,GYJ|c11904_g1,GYJ|c11908_g1,GYJ|c12000_g1,GYJ|c12002_g1,GYJ|c12105_g1,GYJ|c12270_g1,GYJ|c12388_g1,GYJ|c12556_g1,GYJ|c12615_g1,GYJ|c12654_g1,GYJ|c12992_g1,GYJ|c13…
General function prediction only	961	GYJ|c10019_g1,GYJ|c10033_g1,GYJ|c10106_g1,GYJ|c10135_g1,GYJ|c10226_g1,GYJ|c10265_g1,GYJ|c10277_g1,GYJ|c10325_g1,GYJ|c10362_g1,GYJ|c10372_g1,GYJ|c10376_g1,GYJ|c10423_g1,GYJ|c10448_g1,GYJ|c10470_g1,GYJ|c10478_g1,GYJ|c10523_g1,GYJ|c10547_g1,GYJ|c10567_g2,GYJ|c10567_g3,GYJ|c10570_g1,GYJ|c10580_g1,GYJ|c10594_g1,GYJ|c10643_g1,GYJ|c10659_g1,GYJ|c10713_g1,GYJ|c10718_g1,GYJ|c10723_g1,GYJ|c10758_g1,GYJ|c10…
Function unknown	318	GYJ|c10043_g1,GYJ|c10073_g1,GYJ|c10115_g1,GYJ|c10143_g1,GYJ|c10345_g1,GYJ|c10390_g1,GYJ|c10452_g1,GYJ|c10508_g1,GYJ|c10572_g1,GYJ|c10635_g1,GYJ|c10777_g1,GYJ|c10786_g1,GYJ|c10900_g1,GYJ|c10910_g1,GYJ|c10979_g1,GYJ|c11016_g1,GYJ|c11063_g1,GYJ|c11089_g1,GYJ|c11092_g1,GYJ|c11158_g1,GYJ|c11207_g1,GYJ|c11264_g1,GYJ|c11269_g1,GYJ|c11273_g1,GYJ|c11396_g1,GYJ|c11478_g1,GYJ|c11480_g1,GYJ|c11629_g1,GYJ|c11…
Signal transduction mechanisms	588	GYJ|c10053_g1,GYJ|c10097_g1,GYJ|c10145_g1,GYJ|c10222_g1,GYJ|c10274_g1,GYJ|c10275_g1,GYJ|c10295_g1,GYJ|c10326_g1,GYJ|c10350_g1,GYJ|c10361_g1,GYJ|c10370_g1,GYJ|c10374_g1,GYJ|c10418_g1,GYJ|c10459_g1,GYJ|c10479_g1,GYJ|c10487_g1,GYJ|c10516_g1,GYJ|c10546_g1,GYJ|c10559_g1,GYJ|c10567_g2,GYJ|c10567_g3,GYJ|c10580_g1,GYJ|c10595_g1,GYJ|c10602_g2,GYJ|c10628_g1,GYJ|c10641_g1,GYJ|c10658_g1,GYJ|c10674_g1,GYJ|c10…
Intracellular trafficking, secretion, and vesicular transport	491	GYJ|c10011_g1,GYJ|c10050_g1,GYJ|c10050_g2,GYJ|c10107_g1,GYJ|c10399_g1,GYJ|c10485_g1,GYJ|c10488_g1,GYJ|c10498_g1,GYJ|c10589_g1,GYJ|c10663_g1,GYJ|c10679_g1,GYJ|c10779_g1,GYJ|c10816_g1,GYJ|c10826_g1,GYJ|c10848_g1,GYJ|c10874_g1,GYJ|c10955_g1,GYJ|c10985_g1,GYJ|c11073_g1,GYJ|c11151_g1,GYJ|c11153_g1,GYJ|c11165_g1,GYJ|c11177_g1,GYJ|c11183_g1,GYJ|c11191_g1,GYJ|c11206_g1,GYJ|c11231_g1,GYJ|c11283_g1,GYJ|c11…
Defense mechanisms	57	GYJ|c10406_g1,GYJ|c10467_g1,GYJ|c10532_g1,GYJ|c10588_g1,GYJ|c10674_g1,GYJ|c11382_g1,GYJ|c11640_g1,GYJ|c11762_g1,GYJ|c11888_g1,GYJ|c12407_g1,GYJ|c12924_g1,GYJ|c12988_g1,GYJ|c13129_g1,GYJ|c14171_g2,GYJ|c14489_g1,GYJ|c14592_g1,GYJ|c15714_g1,GYJ|c16265_g1,GYJ|c16433_g1,GYJ|c16834_g1,GYJ|c17200_g1,GYJ|c17377_g1,GYJ|c18834_g1,GYJ|c21385_g1,GYJ|c21568_g1,GYJ|c22197_g1,GYJ|c22315_g1,GYJ|c22900_g1,GYJ|c23…
Extracellular structures	80	GYJ|c1003_g1,GYJ|c1003_g2,GYJ|c10182_g2,GYJ|c10182_g3,GYJ|c10347_g1,GYJ|c10461_g1,GYJ|c10654_g2,GYJ|c11786_g2,GYJ|c11786_g3,GYJ|c12035_g1,GYJ|c13038_g1,GYJ|c13745_g1,GYJ|c14861_g1,GYJ|c15820_g2,GYJ|c15820_g3,GYJ|c16159_g2,GYJ|c16159_g6,GYJ|c16159_g7,GYJ|c16804_g1,GYJ|c17218_g1,GYJ|c17373_g1,GYJ|c17643_g1,GYJ|c17940_g1,GYJ|c17950_g1,GYJ|c17988_g1,GYJ|c1857_g1,GYJ|c18660_g1,GYJ|c18743_g1,GYJ|c19521…
Nuclear structure	44	GYJ|c10955_g1,GYJ|c11067_g1,GYJ|c11151_g1,GYJ|c11163_g1,GYJ|c12356_g2,GYJ|c12417_g2,GYJ|c13538_g1,GYJ|c13841_g1,GYJ|c14021_g1,GYJ|c14947_g2,GYJ|c15494_g1,GYJ|c16086_g1,GYJ|c16255_g1,GYJ|c19351_g1,GYJ|c19482_g1,GYJ|c19596_g1,GYJ|c2037_g1,GYJ|c20391_g1,GYJ|c20763_g1,GYJ|c21255_g1,GYJ|c22189_g1,GYJ|c22236_g1,GYJ|c23350_g1,GYJ|c23529_g1,GYJ|c23556_g1,GYJ|c23933_g1,GYJ|c24984_g1,GYJ|c25383_g1,GYJ|c260…
Cytoskeleton	258	GYJ|c10001_g1,GYJ|c10053_g1,GYJ|c10197_g1,GYJ|c10305_g1,GYJ|c10361_g1,GYJ|c10459_g1,GYJ|c10559_g1,GYJ|c10595_g1,GYJ|c10602_g2,GYJ|c10607_g1,GYJ|c10797_g1,GYJ|c10853_g1,GYJ|c10865_g1,GYJ|c10912_g1,GYJ|c11088_g1,GYJ|c11157_g1,GYJ|c11197_g1,GYJ|c11241_g1,GYJ|c11250_g1,GYJ|c11287_g1,GYJ|c1134_g1,GYJ|c11453_g1,GYJ|c11727_g1,GYJ|c11825_g1,GYJ|c11971_g1,GYJ|c11975_g1,GYJ|c12044_g2,GYJ|c12160_g1,GYJ|c123…
Secreted proteins	577	GYJ_c3649_g1;GYJ_c22225_g1;GYJ_c12767_g1;GYJ_c12944_g1;GYJ_c24201_g1;GYJ_c31715_g1;GYJ_c16006_g1;GYJ_c8470_g1;GYJ_c6800_g1;GYJ_c14202_g1;GYJ_c23857_g1;GYJ_c10351_g1;GYJ_c22592_g1;GYJ_c11268_g1;GYJ_c15617_g1;GYJ_c19014_g1;GYJ_c12224_g1;GYJ_c14681_g1;GYJ_c14476_g1;GYJ_c15391_g1;GYJ_c2022_g1;GYJ_c22850_g1;GYJ_c19386_g1;GYJ_c12908_g1;GYJ_c9258_g1;GYJ_c8568_g1;GYJ_c13411_g1;GYJ_c16850_g1;GYJ_c4519_g1;…

## Sheet: KEGG_classification
Pathway Hierarchy1	Pathway Hierarchy2	KEGG Pathway	Pathway ID	Gene Number	Gene IDs
Genetic Information Processing	Translation	Ribosome	ko03010	539	GYJ|c32976_g1,GYJ|c19326_g1,GYJ|c32168_g1,GYJ|c22176_g1,GYJ|c27541_g1,GYJ|c19155_g1,GYJ|c19633_g1,GYJ|c22739_g1,GYJ|c25397_g1,GYJ|c20191_g1,GYJ|c16090_g1,GYJ|c15523_g1,GYJ|c25518_g1,GYJ|c31337_g1,GYJ|c10264_g1,GYJ|c26680_g1,GYJ|c3111_g1,GYJ|c15225_g1,GYJ|c25913_g1,GYJ|c32439_g1,GYJ|c8078_g1,GYJ|c14585_g1,GYJ|c12344_g1,GYJ|c25288_g1,GYJ|c18313_g1,GYJ|c3870_g1,GYJ|c10331_g1,GYJ|c16541_g1,GYJ|c2252_…
Metabolism	Overview	Carbon metabolism	ko01200	379	GYJ|c30524_g1,GYJ|c17267_g1,GYJ|c2934_g1,GYJ|c26477_g1,GYJ|c14083_g1,GYJ|c4380_g1,GYJ|c31552_g1,GYJ|c31538_g1,GYJ|c8567_g1,GYJ|c28345_g1,GYJ|c17293_g1,GYJ|c19803_g1,GYJ|c19260_g1,GYJ|c31887_g1,GYJ|c31866_g1,GYJ|c1841_g1,GYJ|c30343_g1,GYJ|c22691_g1,GYJ|c4270_g1,GYJ|c30780_g1,GYJ|c11760_g1,GYJ|c7380_g1,GYJ|c20930_g1,GYJ|c32039_g1,GYJ|c23269_g1,GYJ|c32405_g1,GYJ|c32132_g1,GYJ|c23538_g1,GYJ|c30157_g1…
Metabolism	Overview	Biosynthesis of amino acids	ko01230	328	GYJ|c994_g1,GYJ|c28745_g1,GYJ|c32289_g1,GYJ|c12517_g1,GYJ|c23773_g1,GYJ|c23061_g1,GYJ|c28206_g1,GYJ|c28773_g1,GYJ|c15615_g1,GYJ|c29245_g1,GYJ|c4660_g1,GYJ|c9250_g1,GYJ|c32189_g1,GYJ|c23327_g1,GYJ|c14557_g1,GYJ|c13003_g1,GYJ|c7210_g1,GYJ|c21161_g1,GYJ|c26189_g1,GYJ|c15308_g1,GYJ|c329_g1,GYJ|c20825_g1,GYJ|c29510_g1,GYJ|c33855_g1,GYJ|c27271_g1,GYJ|c27443_g1,GYJ|c14999_g1,GYJ|c24818_g1,GYJ|c6079_g1,G…
Metabolism	Energy metabolism	Oxidative phosphorylation	ko00190	264	GYJ|c16880_g1,GYJ|c25781_g1,GYJ|c2049_g1,GYJ|c5112_g1,GYJ|c32763_g1,GYJ|c25897_g1,GYJ|c29888_g1,GYJ|c5197_g1,GYJ|c19818_g1,GYJ|c30878_g1,GYJ|c19270_g1,GYJ|c20845_g1,GYJ|c26552_g1,GYJ|c24055_g1,GYJ|c29181_g1,GYJ|c14045_g1,GYJ|c30382_g1,GYJ|c22570_g1,GYJ|c27833_g1,GYJ|c29185_g1,GYJ|c31285_g1,GYJ|c10940_g1,GYJ|c24099_g1,GYJ|c8297_g1,GYJ|c17255_g1,GYJ|c19515_g1,GYJ|c13020_g1,GYJ|c30063_g1,GYJ|c1575_g…
Genetic Information Processing	Folding, sorting and degradation	Protein processing in endoplasmic reticulum	ko04141	242	GYJ|c5398_g1,GYJ|c8134_g1,GYJ|c52_g1,GYJ|c12625_g1,GYJ|c10428_g1,GYJ|c9043_g1,GYJ|c32257_g1,GYJ|c18745_g1,GYJ|c17427_g1,GYJ|c13006_g1,GYJ|c6140_g1,GYJ|c12596_g1,GYJ|c16791_g1,GYJ|c19875_g1,GYJ|c32643_g1,GYJ|c30111_g1,GYJ|c31435_g1,GYJ|c17847_g1,GYJ|c79_g1,GYJ|c11800_g1,GYJ|c22133_g1,GYJ|c6352_g1,GYJ|c28497_g1,GYJ|c23119_g1,GYJ|c4511_g1,GYJ|c22494_g1,GYJ|c2104_g1,GYJ|c25382_g1,GYJ|c25286_g1,GYJ|c2…
Metabolism	Carbohydrate metabolism	Glycolysis / Gluconeogenesis	ko00010	208	GYJ|c24735_g1,GYJ|c32255_g1,GYJ|c8579_g1,GYJ|c21061_g1,GYJ|c22502_g1,GYJ|c25221_g1,GYJ|c27224_g1,GYJ|c9208_g1,GYJ|c2797_g1,GYJ|c31480_g1,GYJ|c29881_g1,GYJ|c17452_g1,GYJ|c28647_g1,GYJ|c6195_g1,GYJ|c20291_g1,GYJ|c28848_g1,GYJ|c33872_g1,GYJ|c24471_g1,GYJ|c30392_g1,GYJ|c20658_g1,GYJ|c29661_g1,GYJ|c30980_g1,GYJ|c21266_g1,GYJ|c25890_g1,GYJ|c8356_g1,GYJ|c24321_g1,GYJ|c29009_g1,GYJ|c25940_g1,GYJ|c16459_g…
Genetic Information Processing	Transcription	Spliceosome	ko03040	159	GYJ|c6108_g1,GYJ|c11859_g1,GYJ|c28342_g1,GYJ|c13192_g1,GYJ|c17816_g1,GYJ|c33550_g1,GYJ|c13991_g1,GYJ|c10786_g1,GYJ|c11919_g1,GYJ|c4263_g1,GYJ|c22848_g1,GYJ|c14546_g1,GYJ|c1745_g1,GYJ|c17730_g1,GYJ|c19031_g1,GYJ|c12168_g1,GYJ|c19176_g1,GYJ|c25204_g1,GYJ|c21503_g1,GYJ|c11140_g1,GYJ|c8748_g1,GYJ|c11214_g1,GYJ|c10713_g1,GYJ|c11569_g1,GYJ|c26013_g1,GYJ|c18802_g1,GYJ|c8541_g1,GYJ|c25342_g1,GYJ|c26155_g…
Genetic Information Processing	Translation	RNA transport	ko03013	159	GYJ|c8694_g1,GYJ|c22043_g1,GYJ|c9835_g1,GYJ|c31360_g1,GYJ|c8677_g1,GYJ|c4291_g1,GYJ|c5338_g1,GYJ|c24147_g1,GYJ|c25673_g1,GYJ|c11030_g1,GYJ|c10706_g1,GYJ|c15236_g1,GYJ|c31512_g1,GYJ|c8764_g1,GYJ|c23430_g1,GYJ|c14692_g1,GYJ|c16150_g1,GYJ|c33081_g1,GYJ|c4262_g1,GYJ|c12705_g1,GYJ|c10652_g1,GYJ|c13767_g1,GYJ|c21766_g1,GYJ|c11077_g2,GYJ|c13164_g1,GYJ|c24227_g1,GYJ|c10799_g1,GYJ|c22754_g1,GYJ|c28573_g1,…
Cellular Processes	Transport and catabolism	Endocytosis	ko04144	148	GYJ|c20169_g1,GYJ|c24695_g1,GYJ|c11399_g1,GYJ|c18399_g1,GYJ|c9788_g1,GYJ|c29450_g1,GYJ|c32608_g1,GYJ|c30510_g1,GYJ|c6063_g1,GYJ|c25568_g1,GYJ|c23075_g1,GYJ|c16648_g1,GYJ|c18314_g1,GYJ|c15495_g1,GYJ|c4452_g1,GYJ|c33732_g1,GYJ|c19075_g1,GYJ|c14254_g1,GYJ|c19532_g1,GYJ|c29382_g1,GYJ|c19829_g1,GYJ|c16426_g1,GYJ|c3761_g1,GYJ|c19311_g1,GYJ|c17599_g1,GYJ|c14003_g1,GYJ|c12310_g1,GYJ|c21428_g1,GYJ|c20971_…
Metabolism	Energy metabolism	Carbon fixation in photosynthetic organisms	ko00710	130	GYJ|c10208_g1,GYJ|c21319_g1,GYJ|c3247_g1,GYJ|c9038_g1,GYJ|c22800_g1,GYJ|c23736_g1,GYJ|c32149_g1,GYJ|c24181_g1,GYJ|c11785_g1,GYJ|c22591_g1,GYJ|c28913_g1,GYJ|c20131_g1,GYJ|c16794_g1,GYJ|c7336_g1,GYJ|c21859_g1,GYJ|c5756_g1,GYJ|c31504_g1,GYJ|c29923_g1,GYJ|c21781_g1,GYJ|c19595_g1,GYJ|c2238_g1,GYJ|c16122_g1,GYJ|c28808_g1,GYJ|c33270_g1,GYJ|c23770_g1,GYJ|c28437_g1,GYJ|c33219_g1,GYJ|c29896_g1,GYJ|c860_g1,…
Cellular Processes	Transport and catabolism	Phagosome	ko04145	126	GYJ|c11975_g1,GYJ|c22334_g1,GYJ|c20099_g1,GYJ|c11287_g1,GYJ|c32102_g1,GYJ|c27330_g1,GYJ|c19259_g1,GYJ|c18900_g1,GYJ|c29135_g1,GYJ|c32225_g1,GYJ|c1282_g1,GYJ|c16190_g1,GYJ|c22897_g1,GYJ|c8855_g1,GYJ|c1282_g2,GYJ|c27628_g1,GYJ|c1449_g1,GYJ|c6237_g1,GYJ|c4500_g1,GYJ|c28976_g1,GYJ|c12828_g1,GYJ|c15650_g1,GYJ|c30419_g1,GYJ|c18377_g1,GYJ|c16334_g5,GYJ|c20671_g1,GYJ|c30702_g1,GYJ|c4216_g1,GYJ|c10621_g1,…
Metabolism	Carbohydrate metabolism	Pyruvate metabolism	ko00620	121	GYJ|c33158_g1,GYJ|c29956_g1,GYJ|c12912_g1,GYJ|c16864_g1,GYJ|c6679_g1,GYJ|c20254_g1,GYJ|c4356_g1,GYJ|c29798_g1,GYJ|c30745_g1,GYJ|c25291_g1,GYJ|c17111_g1,GYJ|c31017_g1,GYJ|c14389_g1,GYJ|c17656_g1,GYJ|c28937_g1,GYJ|c19315_g1,GYJ|c3318_g1,GYJ|c16631_g1,GYJ|c1057_g1,GYJ|c33293_g1,GYJ|c20584_g1,GYJ|c24172_g1,GYJ|c16268_g1,GYJ|c32140_g1,GYJ|c33426_g1,GYJ|c17622_g1,GYJ|c30268_g1,GYJ|c19715_g1,GYJ|c14006_…
Metabolism	Nucleotide metabolism	Purine metabolism	ko00230	119	GYJ|c1051_g1,GYJ|c14509_g1,GYJ|c12188_g1,GYJ|c10091_g1,GYJ|c14306_g1,GYJ|c12634_g1,GYJ|c12357_g1,GYJ|c13611_g1,GYJ|c9395_g1,GYJ|c16696_g1,GYJ|c13647_g1,GYJ|c948_g1,GYJ|c9955_g1,GYJ|c6943_g1,GYJ|c15334_g1,GYJ|c12443_g1,GYJ|c9552_g1,GYJ|c26040_g1,GYJ|c21072_g1,GYJ|c1811_g1,GYJ|c17583_g1,GYJ|c2663_g1,GYJ|c11272_g1,GYJ|c8955_g1,GYJ|c27736_g1,GYJ|c26083_g1,GYJ|c13668_g1,GYJ|c28347_g1,GYJ|c33544_g1,GYJ…
Metabolism	Carbohydrate metabolism	Citrate cycle (TCA cycle)	ko00020	110	GYJ|c27220_g1,GYJ|c18450_g1,GYJ|c3958_g1,GYJ|c30229_g1,GYJ|c181_g1,GYJ|c25563_g1,GYJ|c16497_g1,GYJ|c21881_g1,GYJ|c2094_g1,GYJ|c7262_g1,GYJ|c28824_g1,GYJ|c93_g1,GYJ|c18472_g1,GYJ|c33692_g1,GYJ|c8113_g1,GYJ|c16504_g1,GYJ|c18045_g1,GYJ|c860_g1,GYJ|c14959_g1,GYJ|c28437_g1,GYJ|c1536_g1,GYJ|c23552_g1,GYJ|c16693_g1,GYJ|c29791_g1,GYJ|c19478_g1,GYJ|c11731_g1,GYJ|c32361_g1,GYJ|c14825_g1,GYJ|c26126_g1,GYJ|c…
Metabolism	Carbohydrate metabolism	Starch and sucrose metabolism	ko00500	110	GYJ|c23100_g1,GYJ|c31866_g1,GYJ|c12195_g1,GYJ|c2736_g1,GYJ|c7086_g1,GYJ|c6886_g1,GYJ|c15019_g1,GYJ|c22697_g1,GYJ|c28055_g1,GYJ|c1656_g1,GYJ|c24446_g1,GYJ|c14541_g1,GYJ|c7729_g1,GYJ|c28498_g1,GYJ|c17185_g1,GYJ|c26128_g1,GYJ|c18441_g1,GYJ|c20930_g1,GYJ|c33777_g1,GYJ|c12114_g1,GYJ|c10151_g1,GYJ|c27686_g1,GYJ|c13612_g1,GYJ|c32635_g1,GYJ|c18336_g1,GYJ|c32025_g1,GYJ|c21782_g1,GYJ|c14425_g1,GYJ|c30561_g…
Cellular Processes	Cell growth and death	Cell cycle - yeast	ko04111	107	GYJ|c26687_g1,GYJ|c10975_g1,GYJ|c22069_g1,GYJ|c19360_g1,GYJ|c2858_g1,GYJ|c10547_g1,GYJ|c14703_g1,GYJ|c18151_g1,GYJ|c11376_g1,GYJ|c25795_g1,GYJ|c24372_g1,GYJ|c32933_g1,GYJ|c11873_g1,GYJ|c5961_g1,GYJ|c14670_g1,GYJ|c9768_g1,GYJ|c31686_g1,GYJ|c15383_g1,GYJ|c31377_g1,GYJ|c29242_g1,GYJ|c29950_g1,GYJ|c8147_g1,GYJ|c28304_g1,GYJ|c22517_g1,GYJ|c5046_g1,GYJ|c6914_g1,GYJ|c15612_g1,GYJ|c18505_g1,GYJ|c24685_g1…
Cellular Processes	Cell growth and death	Meiosis - yeast	ko04113	106	GYJ|c33360_g1,GYJ|c28904_g1,GYJ|c15079_g1,GYJ|c33749_g1,GYJ|c13423_g1,GYJ|c21406_g1,GYJ|c14921_g1,GYJ|c28586_g1,GYJ|c10567_g3,GYJ|c19095_g1,GYJ|c25476_g1,GYJ|c17424_g1,GYJ|c2294_g1,GYJ|c32418_g1,GYJ|c27995_g1,GYJ|c12292_g1,GYJ|c14428_g1,GYJ|c29509_g1,GYJ|c7840_g1,GYJ|c20106_g1,GYJ|c11093_g1,GYJ|c7806_g1,GYJ|c15872_g1,GYJ|c27428_g1,GYJ|c32496_g1,GYJ|c11427_g1,GYJ|c18292_g1,GYJ|c22410_g1,GYJ|c19103…
Environmental Information Processing	Signal transduction	PI3K-Akt signaling pathway	ko04151	106	GYJ|c16088_g1,GYJ|c10706_g1,GYJ|c9072_g1,GYJ|c19055_g1,GYJ|c16516_g1,GYJ|c2933_g1,GYJ|c26720_g1,GYJ|c25642_g1,GYJ|c29028_g1,GYJ|c22069_g1,GYJ|c26687_g1,GYJ|c2858_g1,GYJ|c27966_g1,GYJ|c17574_g1,GYJ|c12458_g1,GYJ|c21140_g1,GYJ|c570_g1,GYJ|c15745_g1,GYJ|c24372_g1,GYJ|c20785_g1,GYJ|c17319_g1,GYJ|c18151_g1,GYJ|c26137_g1,GYJ|c1015_g1,GYJ|c28258_g1,GYJ|c26463_g1,GYJ|c28163_g1,GYJ|c3280_g1,GYJ|c20526_g1,…
Metabolism	Carbohydrate metabolism	Glyoxylate and dicarboxylate metabolism	ko00630	106	GYJ|c3318_g1,GYJ|c12760_g1,GYJ|c6121_g1,GYJ|c12015_g1,GYJ|c28937_g1,GYJ|c32435_g1,GYJ|c28540_g1,GYJ|c29745_g1,GYJ|c22261_g1,GYJ|c5408_g1,GYJ|c5101_g1,GYJ|c33293_g1,GYJ|c16995_g1,GYJ|c25494_g1,GYJ|c20584_g1,GYJ|c23521_g1,GYJ|c21485_g1,GYJ|c8474_g1,GYJ|c31111_g1,GYJ|c6679_g1,GYJ|c20254_g1,GYJ|c29024_g1,GYJ|c17429_g1,GYJ|c9640_g1,GYJ|c16597_g1,GYJ|c23880_g1,GYJ|c25291_g1,GYJ|c23494_g1,GYJ|c17083_g1,…
Cellular Processes	Transport and catabolism	Peroxisome	ko04146	105	GYJ|c3276_g1,GYJ|c13285_g2,GYJ|c32930_g1,GYJ|c27894_g1,GYJ|c8312_g1,GYJ|c33849_g1,GYJ|c3482_g1,GYJ|c3790_g1,GYJ|c1607_g1,GYJ|c9472_g2,GYJ|c33395_g1,GYJ|c4926_g1,GYJ|c23886_g1,GYJ|c29110_g1,GYJ|c14334_g1,GYJ|c28075_g1,GYJ|c8922_g1,GYJ|c22669_g1,GYJ|c23256_g1,GYJ|c18600_g1,GYJ|c21841_g1,GYJ|c33231_g1,GYJ|c14959_g1,GYJ|c30211_g1,GYJ|c15289_g1,GYJ|c32793_g1,GYJ|c29865_g1,GYJ|c9472_g1,GYJ|c11646_g1,GY…
Genetic Information Processing	Folding, sorting and degradation	Proteasome	ko03050	102	GYJ|c26943_g1,GYJ|c30494_g1,GYJ|c29192_g1,GYJ|c29057_g1,GYJ|c18977_g1,GYJ|c30727_g1,GYJ|c30809_g1,GYJ|c28740_g1,GYJ|c30445_g1,GYJ|c8377_g1,GYJ|c32617_g1,GYJ|c13922_g1,GYJ|c1132_g1,GYJ|c33139_g1,GYJ|c23297_g1,GYJ|c33249_g1,GYJ|c29223_g1,GYJ|c2854_g1,GYJ|c23134_g1,GYJ|c25786_g1,GYJ|c28850_g1,GYJ|c25573_g1,GYJ|c5993_g1,GYJ|c21028_g1,GYJ|c23841_g1,GYJ|c19325_g1,GYJ|c5660_g1,GYJ|c28045_g1,GYJ|c18411_g…
Genetic Information Processing	Translation	Ribosome biogenesis in eukaryotes	ko03008	100	GYJ|c13567_g1,GYJ|c23060_g1,GYJ|c9594_g1,GYJ|c33132_g1,GYJ|c23958_g1,GYJ|c4448_g1,GYJ|c13177_g1,GYJ|c19479_g1,GYJ|c30902_g1,GYJ|c8299_g1,GYJ|c28457_g1,GYJ|c25640_g1,GYJ|c29452_g1,GYJ|c2148_g1,GYJ|c2865_g1,GYJ|c14645_g1,GYJ|c14292_g1,GYJ|c8319_g1,GYJ|c5454_g1,GYJ|c13942_g1,GYJ|c15541_g1,GYJ|c14630_g1,GYJ|c32782_g1,GYJ|c15689_g1,GYJ|c10412_g1,GYJ|c12024_g1,GYJ|c25561_g1,GYJ|c10885_g1,GYJ|c11183_g1,…
Environmental Information Processing	Signal transduction	HIF-1 signaling pathway	ko04066	96	GYJ|c28913_g1,GYJ|c25221_g1,GYJ|c3289_g1,GYJ|c6119_g1,GYJ|c8579_g1,GYJ|c30702_g1,GYJ|c22502_g1,GYJ|c7907_g1,GYJ|c23536_g1,GYJ|c9208_g1,GYJ|c21713_g1,GYJ|c22800_g1,GYJ|c33872_g1,GYJ|c33270_g1,GYJ|c21266_g1,GYJ|c23770_g1,GYJ|c25890_g1,GYJ|c25518_g1,GYJ|c30392_g1,GYJ|c29661_g1,GYJ|c16459_g1,GYJ|c15387_g1,GYJ|c4380_g2,GYJ|c6054_g1,GYJ|c33614_g1,GYJ|c17236_g1,GYJ|c12043_g1,GYJ|c24673_g1,GYJ|c31948_g1,…
Genetic Information Processing	Translation	mRNA surveillance pathway	ko03015	96	GYJ|c28573_g1,GYJ|c4263_g1,GYJ|c8816_g1,GYJ|c32602_g1,GYJ|c11919_g1,GYJ|c17816_g1,GYJ|c5983_g1,GYJ|c30995_g1,GYJ|c23918_g1,GYJ|c11728_g1,GYJ|c8748_g1,GYJ|c6754_g1,GYJ|c32940_g1,GYJ|c10641_g1,GYJ|c10375_g1,GYJ|c2792_g1,GYJ|c11675_g1,GYJ|c15197_g1,GYJ|c14998_g1,GYJ|c26560_g1,GYJ|c17485_g1,GYJ|c12168_g1,GYJ|c15556_g1,GYJ|c25227_g1,GYJ|c20332_g1,GYJ|c1745_g1,GYJ|c17730_g1,GYJ|c16839_g1,GYJ|c26467_g1,…
Organismal Systems	Endocrine system	Insulin signaling pathway	ko04910	96	GYJ|c28163_g1,GYJ|c3280_g1,GYJ|c22298_g1,GYJ|c20785_g1,GYJ|c24372_g1,GYJ|c26137_g1,GYJ|c15745_g1,GYJ|c21957_g1,GYJ|c17574_g1,GYJ|c18337_g1,GYJ|c12458_g1,GYJ|c27966_g1,GYJ|c22623_g1,GYJ|c29028_g1,GYJ|c18512_g1,GYJ|c8702_g1,GYJ|c27691_g1,GYJ|c12799_g1,GYJ|c22877_g1,GYJ|c25505_g1,GYJ|c30745_g1,GYJ|c14063_g1,GYJ|c16088_g1,GYJ|c26467_g1,GYJ|c10706_g1,GYJ|c16232_g1,GYJ|c2695_g1,GYJ|c33418_g1,GYJ|c12725…
Cellular Processes	Cell growth and death	Oocyte meiosis	ko04114	95	GYJ|c25227_g1,GYJ|c17485_g1,GYJ|c9040_g1,GYJ|c14883_g1,GYJ|c14097_g1,GYJ|c2840_g1,GYJ|c14822_g1,GYJ|c2563_g1,GYJ|c7834_g1,GYJ|c14321_g1,GYJ|c14554_g1,GYJ|c10641_g1,GYJ|c16408_g1,GYJ|c10932_g2,GYJ|c29242_g1,GYJ|c31377_g1,GYJ|c5303_g1,GYJ|c22707_g1,GYJ|c22071_g1,GYJ|c11461_g1,GYJ|c30995_g1,GYJ|c25534_g1,GYJ|c15612_g1,GYJ|c6914_g1,GYJ|c10418_g1,GYJ|c12082_g1,GYJ|c27720_g1,GYJ|c16888_g1,GYJ|c18151_g1…
Metabolism	Amino acid metabolism	Valine, leucine and isoleucine degradation	ko00280	95	GYJ|c3318_g1,GYJ|c33293_g1,GYJ|c16268_g1,GYJ|c17622_g1,GYJ|c33426_g1,GYJ|c20006_g1,GYJ|c7639_g1,GYJ|c14006_g1,GYJ|c2080_g1,GYJ|c31129_g1,GYJ|c21485_g1,GYJ|c11585_g1,GYJ|c14868_g1,GYJ|c18080_g1,GYJ|c31936_g1,GYJ|c12912_g1,GYJ|c20254_g1,GYJ|c33391_g1,GYJ|c31754_g1,GYJ|c10389_g1,GYJ|c14389_g1,GYJ|c30812_g1,GYJ|c20354_g1,GYJ|c9790_g1,GYJ|c10951_g1,GYJ|c5080_g1,GYJ|c4270_g1,GYJ|c32489_g1,GYJ|c32089_g1…
Metabolism	Overview	2-Oxocarboxylic acid metabolism	ko01210	95	GYJ|c33737_g1,GYJ|c32149_g1,GYJ|c20209_g1,GYJ|c17958_g1,GYJ|c31108_g1,GYJ|c28075_g1,GYJ|c9268_g1,GYJ|c33034_g1,GYJ|c13007_g1,GYJ|c27299_g1,GYJ|c16542_g1,GYJ|c16794_g1,GYJ|c21558_g1,GYJ|c21725_g1,GYJ|c14313_g1,GYJ|c24181_g1,GYJ|c5991_g1,GYJ|c16504_g1,GYJ|c18045_g1,GYJ|c7262_g1,GYJ|c93_g1,GYJ|c17873_g1,GYJ|c25581_g1,GYJ|c2094_g1,GYJ|c18450_g1,GYJ|c14764_g2,GYJ|c1812_g1,GYJ|c33963_g1,GYJ|c21605_g1,G…
Genetic Information Processing	Folding, sorting and degradation	Ubiquitin mediated proteolysis	ko04120	94	GYJ|c17999_g1,GYJ|c29428_g1,GYJ|c15507_g1,GYJ|c21200_g1,GYJ|c11951_g1,GYJ|c30979_g1,GYJ|c5055_g1,GYJ|c29952_g1,GYJ|c4978_g1,GYJ|c27158_g1,GYJ|c9957_g2,GYJ|c22293_g1,GYJ|c32819_g1,GYJ|c17758_g1,GYJ|c1293_g1,GYJ|c11899_g1,GYJ|c11353_g1,GYJ|c31092_g1,GYJ|c22169_g1,GYJ|c18432_g1,GYJ|c28489_g1,GYJ|c17236_g1,GYJ|c17034_g1,GYJ|c25752_g1,GYJ|c14312_g1,GYJ|c6054_g1,GYJ|c223_g1,GYJ|c10401_g1,GYJ|c21014_g1,…
Metabolism	Nucleotide metabolism	Pyrimidine metabolism	ko00240	93	GYJ|c12371_g1,GYJ|c13352_g2,GYJ|c4598_g1,GYJ|c25374_g1,GYJ|c28680_g1,GYJ|c26062_g1,GYJ|c27476_g1,GYJ|c13152_g1,GYJ|c4710_g1,GYJ|c11579_g1,GYJ|c29727_g1,GYJ|c33846_g1,GYJ|c24990_g1,GYJ|c13394_g1,GYJ|c30304_g1,GYJ|c28583_g1,GYJ|c11220_g1,GYJ|c21898_g1,GYJ|c10576_g1,GYJ|c31572_g1,GYJ|c14445_g1,GYJ|c28429_g1,GYJ|c16406_g1,GYJ|c18864_g1,GYJ|c14702_g1,GYJ|c16140_g1,GYJ|c20012_g1,GYJ|c12253_g1,GYJ|c3361…
Organismal Systems	Endocrine system	Oxytocin signaling pathway	ko04921	93	GYJ|c25185_g1,GYJ|c22313_g1,GYJ|c9599_g1,GYJ|c17471_g1,GYJ|c2157_g1,GYJ|c13633_g1,GYJ|c24372_g1,GYJ|c13866_g1,GYJ|c1925_g1,GYJ|c7123_g1,GYJ|c22877_g1,GYJ|c14063_g1,GYJ|c2936_g1,GYJ|c260_g1,GYJ|c15571_g1,GYJ|c32133_g1,GYJ|c15040_g3,GYJ|c26467_g1,GYJ|c19426_g1,GYJ|c19895_g1,GYJ|c20565_g1,GYJ|c16316_g1,GYJ|c22623_g1,GYJ|c17465_g1,GYJ|c12799_g1,GYJ|c31178_g1,GYJ|c10932_g2,GYJ|c17298_g1,GYJ|c11913_g1,…
Environmental Information Processing	Signal transduction	MAPK signaling pathway - yeast	ko04011	92	GYJ|c12620_g1,GYJ|c11499_g1,GYJ|c9040_g1,GYJ|c10274_g1,GYJ|c14336_g1,GYJ|c17298_g1,GYJ|c16808_g1,GYJ|c7637_g1,GYJ|c12924_g1,GYJ|c8119_g1,GYJ|c13849_g1,GYJ|c8865_g1,GYJ|c29242_g1,GYJ|c12111_g1,GYJ|c16668_g1,GYJ|c27077_g1,GYJ|c20959_g1,GYJ|c33652_g1,GYJ|c17471_g1,GYJ|c12760_g1,GYJ|c8106_g1,GYJ|c6121_g1,GYJ|c13633_g1,GYJ|c5408_g1,GYJ|c24372_g1,GYJ|c11094_g1,GYJ|c10350_g1,GYJ|c14440_g1,GYJ|c13688_g1,…
Environmental Information Processing	Signal transduction	AMPK signaling pathway	ko04152	91	GYJ|c17525_g1,GYJ|c15484_g1,GYJ|c16572_g1,GYJ|c15040_g1,GYJ|c22942_g1,GYJ|c10622_g1,GYJ|c23039_g1,GYJ|c11732_g1,GYJ|c21406_g1,GYJ|c27224_g1,GYJ|c32938_g1,GYJ|c24645_g1,GYJ|c31016_g1,GYJ|c2889_g1,GYJ|c15173_g1,GYJ|c18049_g1,GYJ|c33349_g1,GYJ|c22591_g1,GYJ|c27921_g1,GYJ|c20106_g1,GYJ|c7840_g1,GYJ|c29509_g1,GYJ|c21526_g1,GYJ|c26606_g1,GYJ|c23502_g1,GYJ|c16122_g1,GYJ|c28853_g1,GYJ|c12043_g1,GYJ|c2960…
Metabolism	Amino acid metabolism	Alanine, aspartate and glutamate metabolism	ko00250	91	GYJ|c16291_g1,GYJ|c151_g1,GYJ|c20362_g1,GYJ|c28347_g1,GYJ|c20504_g1,GYJ|c8803_g1,GYJ|c23560_g1,GYJ|c948_g1,GYJ|c14329_g1,GYJ|c27468_g1,GYJ|c27490_g1,GYJ|c28467_g1,GYJ|c10443_g1,GYJ|c14126_g1,GYJ|c19720_g1,GYJ|c20137_g1,GYJ|c15524_g1,GYJ|c18794_g1,GYJ|c29436_g1,GYJ|c28969_g1,GYJ|c237_g1,GYJ|c29411_g1,GYJ|c33737_g1,GYJ|c23256_g1,GYJ|c16643_g1,GYJ|c17958_g1,GYJ|c32149_g1,GYJ|c3278_g1,GYJ|c24181_g1,G…
Genetic Information Processing	Folding, sorting and degradation	RNA degradation	ko03018	90	GYJ|c20039_g1,GYJ|c9208_g1,GYJ|c6102_g1,GYJ|c17504_g1,GYJ|c32182_g1,GYJ|c2704_g1,GYJ|c19939_g1,GYJ|c9797_g1,GYJ|c18998_g1,GYJ|c14655_g1,GYJ|c11393_g1,GYJ|c25456_g1,GYJ|c6119_g1,GYJ|c8438_g2,GYJ|c26133_g1,GYJ|c27198_g1,GYJ|c29915_g1,GYJ|c33919_g1,GYJ|c13577_g1,GYJ|c18266_g1,GYJ|c9793_g1,GYJ|c23383_g1,GYJ|c4095_g1,GYJ|c29545_g1,GYJ|c29222_g1,GYJ|c6089_g1,GYJ|c30210_g1,GYJ|c10676_g1,GYJ|c9162_g1,GYJ…
Metabolism	Amino acid metabolism	Cysteine and methionine metabolism	ko00270	90	GYJ|c17173_g1,GYJ|c27271_g1,GYJ|c27443_g1,GYJ|c24795_g1,GYJ|c27308_g1,GYJ|c25507_g1,GYJ|c17111_g1,GYJ|c24244_g1,GYJ|c18589_g1,GYJ|c25291_g1,GYJ|c20909_g1,GYJ|c23600_g1,GYJ|c21348_g1,GYJ|c11103_g1,GYJ|c10534_g1,GYJ|c29363_g1,GYJ|c21487_g1,GYJ|c11507_g1,GYJ|c27229_g1,GYJ|c33303_g1,GYJ|c13237_g1,GYJ|c28206_g1,GYJ|c20742_g1,GYJ|c9473_g1,GYJ|c15615_g1,GYJ|c11823_g1,GYJ|c29622_g1,GYJ|c3772_g1,GYJ|c2874…
Cellular Processes	Cell growth and death	Cell cycle	ko04110	80	GYJ|c18116_g1,GYJ|c11427_g1,GYJ|c32819_g1,GYJ|c22293_g1,GYJ|c19103_g1,GYJ|c3379_g1,GYJ|c17308_g1,GYJ|c24081_g1,GYJ|c292_g2,GYJ|c28904_g1,GYJ|c13289_g1,GYJ|c15079_g1,GYJ|c14921_g1,GYJ|c24064_g1,GYJ|c13423_g1,GYJ|c17424_g1,GYJ|c14428_g1,GYJ|c11093_g1,GYJ|c30979_g1,GYJ|c7806_g1,GYJ|c2093_g1,GYJ|c4378_g1,GYJ|c17847_g1,GYJ|c292_g1,GYJ|c13006_g1,GYJ|c28646_g1,GYJ|c7701_g1,GYJ|c14289_g1,GYJ|c23157_g1,GY…
Metabolism	Energy metabolism	Methane metabolism	ko00680	80	GYJ|c29009_g1,GYJ|c4380_g2,GYJ|c17398_g1,GYJ|c31802_g1,GYJ|c33085_g1,GYJ|c24471_g1,GYJ|c29661_g1,GYJ|c20658_g1,GYJ|c20778_g1,GYJ|c11099_g1,GYJ|c544_g1,GYJ|c21266_g1,GYJ|c2041_g1,GYJ|c16122_g1,GYJ|c27689_g1,GYJ|c30210_g1,GYJ|c31446_g1,GYJ|c24073_g1,GYJ|c29915_g1,GYJ|c18266_g1,GYJ|c5176_g1,GYJ|c14025_g1,GYJ|c20860_g1,GYJ|c20131_g1,GYJ|c6119_g1,GYJ|c31504_g1,GYJ|c27224_g1,GYJ|c32255_g1,GYJ|c6939_g1,…
Metabolism	Carbohydrate metabolism	Amino sugar and nucleotide sugar metabolism	ko00520	79	GYJ|c1811_g1,GYJ|c24673_g1,GYJ|c14450_g1,GYJ|c31948_g1,GYJ|c2862_g1,GYJ|c28770_g1,GYJ|c30791_g1,GYJ|c25970_g1,GYJ|c5964_g1,GYJ|c16463_g1,GYJ|c27918_g1,GYJ|c13973_g2,GYJ|c13050_g1,GYJ|c12028_g1,GYJ|c18291_g1,GYJ|c32945_g1,GYJ|c31555_g1,GYJ|c11520_g1,GYJ|c6943_g1,GYJ|c14566_g1,GYJ|c21541_g1,GYJ|c11707_g1,GYJ|c20077_g1,GYJ|c22157_g1,GYJ|c11266_g1,GYJ|c25843_g1,GYJ|c30506_g1,GYJ|c14177_g2,GYJ|c32525_…
Metabolism	Carbohydrate metabolism	Pentose phosphate pathway	ko00030	79	GYJ|c27761_g1,GYJ|c33760_g1,GYJ|c18983_g1,GYJ|c16977_g1,GYJ|c11152_g1,GYJ|c13774_g1,GYJ|c22298_g1,GYJ|c22512_g1,GYJ|c20081_g1,GYJ|c21912_g1,GYJ|c33622_g1,GYJ|c26189_g1,GYJ|c12496_g1,GYJ|c329_g1,GYJ|c6902_g1,GYJ|c30472_g1,GYJ|c33855_g1,GYJ|c10414_g1,GYJ|c18512_g1,GYJ|c27237_g1,GYJ|c1356_g1,GYJ|c33316_g1,GYJ|c23269_g1,GYJ|c19660_g1,GYJ|c4019_g1,GYJ|c20930_g1,GYJ|c15516_g1,GYJ|c12114_g1,GYJ|c30780_g…
Metabolism	Lipid metabolism	Fatty acid degradation	ko00071	78	GYJ|c28593_g1,GYJ|c20254_g1,GYJ|c12912_g1,GYJ|c19615_g1,GYJ|c19316_g1,GYJ|c16559_g1,GYJ|c31754_g1,GYJ|c16268_g1,GYJ|c33293_g1,GYJ|c3318_g1,GYJ|c31737_g1,GYJ|c14006_g1,GYJ|c2080_g1,GYJ|c26585_g1,GYJ|c27724_g1,GYJ|c7639_g1,GYJ|c27322_g1,GYJ|c18797_g1,GYJ|c17622_g1,GYJ|c33426_g1,GYJ|c29282_g1,GYJ|c3641_g1,GYJ|c12941_g1,GYJ|c25615_g1,GYJ|c20082_g1,GYJ|c12468_g1,GYJ|c21050_g1,GYJ|c12018_g1,GYJ|c33948_…
Metabolism	Carbohydrate metabolism	Pentose and glucuronate interconversions	ko00040	77	GYJ|c26999_g1,GYJ|c7244_g1,GYJ|c24735_g1,GYJ|c19294_g1,GYJ|c16200_g1,GYJ|c21334_g1,GYJ|c17452_g1,GYJ|c29881_g1,GYJ|c9527_g1,GYJ|c14393_g1,GYJ|c20355_g1,GYJ|c15407_g1,GYJ|c3858_g1,GYJ|c20077_g1,GYJ|c20291_g1,GYJ|c19300_g1,GYJ|c31247_g1,GYJ|c30943_g1,GYJ|c15001_g1,GYJ|c24775_g1,GYJ|c15060_g1,GYJ|c33219_g1,GYJ|c27918_g1,GYJ|c26837_g1,GYJ|c1870_g1,GYJ|c6275_g1,GYJ|c12002_g1,GYJ|c8356_g1,GYJ|c1205_g1,…
Organismal Systems	Endocrine system	Estrogen signaling pathway	ko04915	77	GYJ|c7855_g1,GYJ|c6140_g1,GYJ|c7098_g1,GYJ|c5126_g1,GYJ|c17427_g1,GYJ|c10570_g1,GYJ|c11898_g1,GYJ|c8134_g1,GYJ|c19366_g1,GYJ|c33614_g1,GYJ|c6342_g1,GYJ|c30841_g1,GYJ|c32805_g1,GYJ|c31797_g1,GYJ|c9691_g1,GYJ|c13803_g1,GYJ|c1483_g1,GYJ|c9691_g2,GYJ|c31112_g1,GYJ|c9185_g1,GYJ|c21713_g1,GYJ|c13703_g1,GYJ|c6342_g2,GYJ|c33360_g1,GYJ|c33599_g1,GYJ|c16901_g1,GYJ|c30351_g1,GYJ|c34013_g1,GYJ|c3289_g1,GYJ|c…
Cellular Processes	Cell motility	Regulation of actin cytoskeleton	ko04810	75	GYJ|c1482_g1,GYJ|c15634_g1,GYJ|c13283_g1,GYJ|c68_g1,GYJ|c2632_g1,GYJ|c32010_g1,GYJ|c33614_g1,GYJ|c12160_g1,GYJ|c7788_g1,GYJ|c10570_g1,GYJ|c10487_g1,GYJ|c31983_g1,GYJ|c20823_g1,GYJ|c24606_g1,GYJ|c28160_g1,GYJ|c27428_g1,GYJ|c16334_g5,GYJ|c10607_g1,GYJ|c12690_g1,GYJ|c12828_g1,GYJ|c32193_g1,GYJ|c15650_g1,GYJ|c3289_g1,GYJ|c17653_g1,GYJ|c25483_g1,GYJ|c10567_g3,GYJ|c33749_g1,GYJ|c27405_g1,GYJ|c5825_g1,G…
Organismal Systems	Nervous system	Synaptic vesicle cycle	ko04721	71	GYJ|c18314_g1,GYJ|c9297_g1,GYJ|c29578_g1,GYJ|c30279_g1,GYJ|c17670_g1,GYJ|c33481_g1,GYJ|c31273_g1,GYJ|c29382_g1,GYJ|c19652_g1,GYJ|c29906_g1,GYJ|c24257_g1,GYJ|c31469_g1,GYJ|c20169_g1,GYJ|c11718_g1,GYJ|c31424_g1,GYJ|c22570_g1,GYJ|c10116_g1,GYJ|c18399_g1,GYJ|c14045_g1,GYJ|c4216_g2,GYJ|c28434_g1,GYJ|c33988_g1,GYJ|c15463_g2,GYJ|c10940_g1,GYJ|c2385_g1,GYJ|c20971_g1,GYJ|c18168_g1,GYJ|c19851_g1,GYJ|c32166…
Metabolism	Lipid metabolism	Glycerolipid metabolism	ko00561	70	GYJ|c24735_g1,GYJ|c13250_g1,GYJ|c14154_g1,GYJ|c21376_g1,GYJ|c16280_g1,GYJ|c20929_g1,GYJ|c21334_g1,GYJ|c17452_g1,GYJ|c29881_g1,GYJ|c3858_g1,GYJ|c28972_g1,GYJ|c19300_g1,GYJ|c31247_g1,GYJ|c20291_g1,GYJ|c20014_g1,GYJ|c30986_g1,GYJ|c8436_g1,GYJ|c30943_g1,GYJ|c10399_g1,GYJ|c879_g1,GYJ|c21516_g1,GYJ|c24775_g1,GYJ|c28544_g1,GYJ|c1870_g1,GYJ|c24321_g1,GYJ|c8356_g1,GYJ|c15811_g1,GYJ|c1205_g1,GYJ|c13146_g1,…
Metabolism	Overview	Fatty acid metabolism	ko01212	70	GYJ|c20254_g1,GYJ|c21023_g1,GYJ|c4649_g1,GYJ|c30745_g1,GYJ|c31754_g1,GYJ|c17014_g1,GYJ|c33293_g1,GYJ|c3318_g1,GYJ|c2080_g1,GYJ|c33427_g1,GYJ|c7639_g1,GYJ|c18797_g1,GYJ|c8986_g1,GYJ|c29282_g1,GYJ|c27821_g1,GYJ|c3641_g1,GYJ|c12941_g1,GYJ|c25945_g1,GYJ|c12468_g1,GYJ|c21050_g1,GYJ|c26556_g1,GYJ|c14824_g1,GYJ|c14345_g1,GYJ|c14037_g1,GYJ|c26071_g1,GYJ|c26973_g1,GYJ|c10800_g1,GYJ|c7106_g1,GYJ|c3276_g2,G…
Metabolism	Amino acid metabolism	Tryptophan metabolism	ko00380	68	GYJ|c13285_g2,GYJ|c21472_g1,GYJ|c24735_g1,GYJ|c17664_g1,GYJ|c31554_g1,GYJ|c12442_g1,GYJ|c32219_g1,GYJ|c21334_g1,GYJ|c17452_g1,GYJ|c4568_g1,GYJ|c9472_g2,GYJ|c20291_g1,GYJ|c8922_g1,GYJ|c31247_g1,GYJ|c30211_g1,GYJ|c32793_g1,GYJ|c24775_g1,GYJ|c9700_g1,GYJ|c9472_g1,GYJ|c8148_g1,GYJ|c8356_g1,GYJ|c24321_g1,GYJ|c2237_g1,GYJ|c20954_g1,GYJ|c13285_g1,GYJ|c20877_g1,GYJ|c1205_g1,GYJ|c15811_g1,GYJ|c6043_g1,GYJ…
Metabolism	Metabolism of other amino acids	Glutathione metabolism	ko00480	68	GYJ|c8858_g1,GYJ|c22512_g1,GYJ|c20871_g1,GYJ|c27237_g1,GYJ|c23206_g1,GYJ|c17173_g1,GYJ|c31936_g1,GYJ|c6902_g1,GYJ|c33233_g1,GYJ|c23015_g1,GYJ|c16009_g1,GYJ|c15009_g1,GYJ|c24702_g1,GYJ|c12927_g1,GYJ|c28416_g1,GYJ|c9250_g1,GYJ|c11516_g1,GYJ|c16562_g1,GYJ|c30564_g1,GYJ|c32336_g1,GYJ|c15304_g1,GYJ|c11198_g1,GYJ|c21167_g1,GYJ|c28682_g1,GYJ|c12150_g1,GYJ|c1494_g1,GYJ|c29964_g1,GYJ|c12418_g1,GYJ|c28345_…
Cellular Processes	Transport and catabolism	Lysosome	ko04142	67	GYJ|c10621_g1,GYJ|c17637_g1,GYJ|c26954_g1,GYJ|c16169_g1,GYJ|c24161_g1,GYJ|c17813_g1,GYJ|c8471_g1,GYJ|c33946_g1,GYJ|c6533_g1,GYJ|c16410_g1,GYJ|c13685_g1,GYJ|c28385_g1,GYJ|c14177_g2,GYJ|c31339_g1,GYJ|c17322_g1,GYJ|c22658_g1,GYJ|c3779_g1,GYJ|c32128_g1,GYJ|c13973_g2,GYJ|c31735_g1,GYJ|c29237_g1,GYJ|c5257_g1,GYJ|c27825_g1,GYJ|c19247_g1,GYJ|c2039_g1,GYJ|c3779_g2,GYJ|c20003_g1,GYJ|c16239_g2,GYJ|c14276_g1…
Metabolism	Amino acid metabolism	Arginine and proline metabolism	ko00330	66	GYJ|c17452_g1,GYJ|c21334_g1,GYJ|c12166_g1,GYJ|c12053_g1,GYJ|c27248_g1,GYJ|c20291_g1,GYJ|c31247_g1,GYJ|c17958_g1,GYJ|c11947_g1,GYJ|c32149_g1,GYJ|c13386_g1,GYJ|c24735_g1,GYJ|c17664_g1,GYJ|c13183_g1,GYJ|c18946_g1,GYJ|c16794_g1,GYJ|c16542_g1,GYJ|c21558_g1,GYJ|c15811_g1,GYJ|c1205_g1,GYJ|c5221_g1,GYJ|c21265_g1,GYJ|c9299_g1,GYJ|c30799_g1,GYJ|c20504_g1,GYJ|c24775_g1,GYJ|c23560_g1,GYJ|c8356_g1,GYJ|c24321_…
Genetic Information Processing	Translation	Aminoacyl-tRNA biosynthesis	ko00970	65	GYJ|c22312_g1,GYJ|c20915_g1,GYJ|c33341_g1,GYJ|c11664_g1,GYJ|c19430_g1,GYJ|c1345_g1,GYJ|c19619_g1,GYJ|c11910_g1,GYJ|c14332_g1,GYJ|c32406_g1,GYJ|c17030_g1,GYJ|c23021_g1,GYJ|c15688_g1,GYJ|c17672_g1,GYJ|c18841_g1,GYJ|c90_g1,GYJ|c22784_g1,GYJ|c9288_g1,GYJ|c19078_g1,GYJ|c15022_g1,GYJ|c12874_g1,GYJ|c20455_g1,GYJ|c21746_g1,GYJ|c1500_g1,GYJ|c32698_g1,GYJ|c21740_g1,GYJ|c16714_g1,GYJ|c14277_g1,GYJ|c30682_g1…
Environmental Information Processing	Signal transduction	MAPK signaling pathway	ko04010	64	GYJ|c23659_g1,GYJ|c20328_g1,GYJ|c32193_g1,GYJ|c27995_g1,GYJ|c8528_g2,GYJ|c16324_g1,GYJ|c33360_g1,GYJ|c30351_g1,GYJ|c16901_g1,GYJ|c33599_g1,GYJ|c25476_g1,GYJ|c3289_g1,GYJ|c21713_g1,GYJ|c9691_g1,GYJ|c8270_g1,GYJ|c9691_g2,GYJ|c1483_g1,GYJ|c24861_g1,GYJ|c32805_g1,GYJ|c30841_g1,GYJ|c13283_g1,GYJ|c33614_g1,GYJ|c19366_g1,GYJ|c10487_g1,GYJ|c10570_g1,GYJ|c11898_g1,GYJ|c5574_g1,GYJ|c8134_g1,GYJ|c7788_g1,GY…
Metabolism	Carbohydrate metabolism	Galactose metabolism	ko00052	64	GYJ|c16147_g1,GYJ|c22559_g1,GYJ|c34032_g1,GYJ|c33316_g1,GYJ|c16609_g1,GYJ|c1356_g1,GYJ|c12912_g1,GYJ|c8702_g1,GYJ|c10414_g1,GYJ|c16977_g1,GYJ|c33426_g1,GYJ|c17622_g1,GYJ|c14006_g1,GYJ|c28012_g1,GYJ|c20406_g1,GYJ|c18558_g1,GYJ|c16268_g1,GYJ|c12461_g1,GYJ|c18343_g1,GYJ|c21043_g1,GYJ|c17848_g1,GYJ|c22562_g1,GYJ|c24583_g1,GYJ|c16919_g1,GYJ|c30561_g1,GYJ|c33948_g1,GYJ|c20864_g1,GYJ|c20082_g1,GYJ|c2541…
Environmental Information Processing	Signal transduction	Hippo signaling pathway	ko04390	63	GYJ|c26467_g1,GYJ|c32314_g1,GYJ|c22877_g1,GYJ|c14063_g1,GYJ|c26720_g1,GYJ|c22069_g1,GYJ|c26687_g1,GYJ|c20565_g1,GYJ|c2858_g1,GYJ|c292_g1,GYJ|c28160_g1,GYJ|c23502_g1,GYJ|c28853_g1,GYJ|c26137_g1,GYJ|c23157_g1,GYJ|c18151_g1,GYJ|c25795_g1,GYJ|c1925_g1,GYJ|c28337_g1,GYJ|c25185_g1,GYJ|c2157_g1,GYJ|c19672_g1,GYJ|c28646_g1,GYJ|c25534_g1,GYJ|c21406_g1,GYJ|c10567_g3,GYJ|c16334_g1,GYJ|c21532_g1,GYJ|c3664_g1…
Environmental Information Processing	Signal transduction	cGMP - PKG signaling pathway	ko04022	63	GYJ|c13476_g1,GYJ|c12027_g1,GYJ|c11776_g2,GYJ|c17717_g1,GYJ|c20823_g1,GYJ|c30539_g1,GYJ|c15801_g1,GYJ|c12401_g1,GYJ|c24372_g1,GYJ|c25262_g1,GYJ|c5105_g1,GYJ|c20589_g1,GYJ|c31947_g1,GYJ|c32090_g1,GYJ|c13633_g1,GYJ|c26467_g1,GYJ|c12479_g1,GYJ|c22877_g1,GYJ|c33614_g1,GYJ|c14063_g1,GYJ|c68_g1,GYJ|c31797_g1,GYJ|c30201_g1,GYJ|c23319_g1,GYJ|c5089_g1,GYJ|c24319_g1,GYJ|c11655_g1,GYJ|c22410_g1,GYJ|c20056_g…
Metabolism	Amino acid metabolism	Arginine biosynthesis	ko00220	63	GYJ|c16712_g1,GYJ|c8474_g1,GYJ|c11507_g1,GYJ|c5052_g1,GYJ|c14503_g1,GYJ|c10754_g1,GYJ|c5101_g1,GYJ|c23600_g1,GYJ|c151_g1,GYJ|c27490_g1,GYJ|c21161_g1,GYJ|c27468_g1,GYJ|c23560_g1,GYJ|c4567_g1,GYJ|c14126_g1,GYJ|c20825_g1,GYJ|c28467_g1,GYJ|c10349_g1,GYJ|c16597_g1,GYJ|c17429_g1,GYJ|c8803_g1,GYJ|c20504_g1,GYJ|c24795_g1,GYJ|c20026_g1,GYJ|c19047_g1,GYJ|c5888_g1,GYJ|c32039_g1,GYJ|c33737_g1,GYJ|c32189_g1,G…
Organismal Systems	Circulatory system	Cardiac muscle contraction	ko04260	63	GYJ|c13954_g1,GYJ|c13362_g4,GYJ|c27615_g1,GYJ|c23669_g1,GYJ|c17573_g1,GYJ|c275_g1,GYJ|c11155_g1,GYJ|c26025_g1,GYJ|c15095_g3,GYJ|c23335_g1,GYJ|c27600_g1,GYJ|c25688_g1,GYJ|c25624_g1,GYJ|c23260_g1,GYJ|c27449_g1,GYJ|c29069_g1,GYJ|c29391_g1,GYJ|c25888_g1,GYJ|c26541_g1,GYJ|c25682_g1,GYJ|c24099_g1,GYJ|c24083_g1,GYJ|c29185_g1,GYJ|c26365_g1,GYJ|c19872_g1,GYJ|c13915_g1,GYJ|c18773_g1,GYJ|c13020_g1,GYJ|c2655…
Organismal Systems	Immune system	Antigen processing and presentation	ko04612	63	GYJ|c33573_g1,GYJ|c25204_g1,GYJ|c4484_g1,GYJ|c23080_g1,GYJ|c9691_g1,GYJ|c1483_g1,GYJ|c9691_g2,GYJ|c23099_g1,GYJ|c27628_g1,GYJ|c31112_g1,GYJ|c23876_g1,GYJ|c5104_g1,GYJ|c13703_g1,GYJ|c27330_g1,GYJ|c19031_g1,GYJ|c22535_g1,GYJ|c32837_g1,GYJ|c16901_g1,GYJ|c26033_g1,GYJ|c33599_g1,GYJ|c30351_g1,GYJ|c6342_g2,GYJ|c17818_g1,GYJ|c29043_g1,GYJ|c20526_g1,GYJ|c33400_g1,GYJ|c34013_g1,GYJ|c23659_g1,GYJ|c20328_g1…
Metabolism	Carbohydrate metabolism	Fructose and mannose metabolism	ko00051	61	GYJ|c3155_g1,GYJ|c2899_g1,GYJ|c19595_g1,GYJ|c18343_g1,GYJ|c22113_g1,GYJ|c24673_g1,GYJ|c22298_g1,GYJ|c22859_g1,GYJ|c31948_g1,GYJ|c2937_g1,GYJ|c16122_g1,GYJ|c2041_g1,GYJ|c18983_g1,GYJ|c4643_g1,GYJ|c28770_g1,GYJ|c9722_g1,GYJ|c23633_g1,GYJ|c27761_g1,GYJ|c24471_g1,GYJ|c20658_g1,GYJ|c13011_g1,GYJ|c12101_g1,GYJ|c33855_g1,GYJ|c30980_g1,GYJ|c8702_g1,GYJ|c18512_g1,GYJ|c12002_g1,GYJ|c23764_g1,GYJ|c329_g1,GY…
Organismal Systems	Endocrine system	Glucagon signaling pathway	ko04922	61	GYJ|c4692_g1,GYJ|c29798_g1,GYJ|c30745_g1,GYJ|c16459_g1,GYJ|c17111_g1,GYJ|c9661_g1,GYJ|c33158_g1,GYJ|c22623_g1,GYJ|c4356_g1,GYJ|c16864_g1,GYJ|c31797_g1,GYJ|c29028_g1,GYJ|c29956_g1,GYJ|c12799_g1,GYJ|c27691_g1,GYJ|c28688_g1,GYJ|c30539_g1,GYJ|c18472_g1,GYJ|c13476_g1,GYJ|c12027_g1,GYJ|c18337_g1,GYJ|c19315_g1,GYJ|c1057_g1,GYJ|c3958_g1,GYJ|c30229_g1,GYJ|c18734_g1,GYJ|c24172_g1,GYJ|c27720_g1,GYJ|c33360_g…
Organismal Systems	Endocrine system	PPAR signaling pathway	ko03320	61	GYJ|c26783_g1,GYJ|c20929_g1,GYJ|c23886_g1,GYJ|c12725_g1,GYJ|c15582_g2,GYJ|c9853_g1,GYJ|c10622_g1,GYJ|c26071_g1,GYJ|c8903_g1,GYJ|c28972_g1,GYJ|c3790_g1,GYJ|c21841_g1,GYJ|c18600_g1,GYJ|c22669_g1,GYJ|c7106_g1,GYJ|c10800_g1,GYJ|c22447_g1,GYJ|c17525_g1,GYJ|c13444_g1,GYJ|c29110_g1,GYJ|c30209_g1,GYJ|c3276_g2,GYJ|c3641_g1,GYJ|c15290_g1,GYJ|c21050_g1,GYJ|c3276_g1,GYJ|c12468_g1,GYJ|c21526_g1,GYJ|c12941_g1,…
Environmental Information Processing	Signal transduction	FoxO signaling pathway	ko04068	59	GYJ|c32268_g1,GYJ|c24372_g1,GYJ|c5408_g1,GYJ|c10570_g1,GYJ|c26731_g1,GYJ|c18463_g1,GYJ|c8106_g1,GYJ|c12760_g1,GYJ|c13285_g1,GYJ|c6121_g1,GYJ|c6989_g1,GYJ|c27913_g1,GYJ|c9653_g1,GYJ|c8784_g1,GYJ|c19874_g1,GYJ|c31749_g1,GYJ|c7246_g1,GYJ|c6043_g1,GYJ|c25555_g1,GYJ|c9472_g1,GYJ|c28255_g1,GYJ|c31111_g1,GYJ|c24861_g1,GYJ|c30211_g1,GYJ|c16613_g1,GYJ|c32793_g1,GYJ|c9072_g1,GYJ|c28201_g1,GYJ|c8817_g1,GYJ|…
Metabolism	Amino acid metabolism	Glycine, serine and threonine metabolism	ko00260	59	GYJ|c9987_g1,GYJ|c8567_g1,GYJ|c32124_g1,GYJ|c12000_g1,GYJ|c13205_g1,GYJ|c26067_g1,GYJ|c6939_g1,GYJ|c13237_g1,GYJ|c32930_g1,GYJ|c19349_g1,GYJ|c28628_g1,GYJ|c15559_g1,GYJ|c29889_g1,GYJ|c5991_g1,GYJ|c10527_g1,GYJ|c28848_g1,GYJ|c23256_g1,GYJ|c8904_g1,GYJ|c8436_g1,GYJ|c32489_g1,GYJ|c22763_g1,GYJ|c29584_g1,GYJ|c22321_g1,GYJ|c10951_g1,GYJ|c31480_g1,GYJ|c14389_g1,GYJ|c25940_g1,GYJ|c17398_g1,GYJ|c33963_g1…
Metabolism	Amino acid metabolism	Lysine degradation	ko00310	59	GYJ|c8356_g1,GYJ|c4478_g1,GYJ|c24321_g1,GYJ|c9153_g1,GYJ|c2300_g1,GYJ|c12388_g1,GYJ|c25196_g1,GYJ|c24775_g1,GYJ|c8215_g1,GYJ|c15717_g1,GYJ|c23552_g1,GYJ|c20254_g1,GYJ|c17173_g1,GYJ|c12912_g1,GYJ|c33606_g1,GYJ|c8148_g1,GYJ|c19027_g1,GYJ|c17622_g1,GYJ|c33426_g1,GYJ|c23257_g1,GYJ|c9299_g1,GYJ|c14006_g1,GYJ|c21265_g1,GYJ|c3318_g1,GYJ|c20877_g1,GYJ|c16268_g1,GYJ|c15811_g1,GYJ|c33293_g1,GYJ|c1205_g1,GY…
Organismal Systems	Endocrine system	Progesterone-mediated oocyte maturation	ko04914	58	GYJ|c29242_g1,GYJ|c32425_g1,GYJ|c7806_g1,GYJ|c23229_g1,GYJ|c21308_g1,GYJ|c27995_g1,GYJ|c14921_g1,GYJ|c24064_g1,GYJ|c34013_g1,GYJ|c33400_g1,GYJ|c15612_g1,GYJ|c3289_g1,GYJ|c20526_g1,GYJ|c25476_g1,GYJ|c33360_g1,GYJ|c6342_g2,GYJ|c27077_g1,GYJ|c17818_g1,GYJ|c27720_g1,GYJ|c26033_g1,GYJ|c32837_g1,GYJ|c9040_g1,GYJ|c13703_g1,GYJ|c5104_g1,GYJ|c21713_g1,GYJ|c14321_g1,GYJ|c31112_g1,GYJ|c23099_g1,GYJ|c14336_g…
Organismal Systems	Endocrine system	Thyroid hormone signaling pathway	ko04919	58	GYJ|c14336_g1,GYJ|c8855_g1,GYJ|c28976_g1,GYJ|c12884_g1,GYJ|c12923_g1,GYJ|c32102_g1,GYJ|c20072_g1,GYJ|c21713_g1,GYJ|c2695_g1,GYJ|c14770_g2,GYJ|c19375_g1,GYJ|c12725_g1,GYJ|c9040_g1,GYJ|c33360_g1,GYJ|c27077_g1,GYJ|c27720_g1,GYJ|c2002_g1,GYJ|c21532_g1,GYJ|c3664_g1,GYJ|c16334_g1,GYJ|c30730_g1,GYJ|c25476_g1,GYJ|c23335_g1,GYJ|c3289_g1,GYJ|c27114_g1,GYJ|c11155_g1,GYJ|c27995_g1,GYJ|c16334_g4,GYJ|c12828_g1…
Organismal Systems	Nervous system	Dopaminergic synapse	ko04728	58	GYJ|c30095_g1,GYJ|c10418_g1,GYJ|c33360_g1,GYJ|c33749_g1,GYJ|c27720_g1,GYJ|c21406_g1,GYJ|c10567_g3,GYJ|c25476_g1,GYJ|c30995_g1,GYJ|c27995_g1,GYJ|c29509_g1,GYJ|c7840_g1,GYJ|c11461_g1,GYJ|c20106_g1,GYJ|c27428_g1,GYJ|c26460_g1,GYJ|c5303_g1,GYJ|c13803_g1,GYJ|c10932_g2,GYJ|c16080_g1,GYJ|c22410_g1,GYJ|c10641_g1,GYJ|c12884_g1,GYJ|c9185_g1,GYJ|c20917_g1,GYJ|c30408_g1,GYJ|c11732_g1,GYJ|c17485_g1,GYJ|c25227…
Environmental Information Processing	Signal transduction	cAMP signaling pathway	ko04024	57	GYJ|c11776_g2,GYJ|c17717_g1,GYJ|c18929_g1,GYJ|c20823_g1,GYJ|c29282_g1,GYJ|c3486_g1,GYJ|c24372_g1,GYJ|c7788_g1,GYJ|c11257_g1,GYJ|c10487_g1,GYJ|c13633_g1,GYJ|c28791_g1,GYJ|c26467_g1,GYJ|c22877_g1,GYJ|c14063_g1,GYJ|c33614_g1,GYJ|c31797_g1,GYJ|c68_g1,GYJ|c30201_g1,GYJ|c12799_g1,GYJ|c13812_g1,GYJ|c22623_g1,GYJ|c3073_g1,GYJ|c22410_g1,GYJ|c19483_g1,GYJ|c10932_g2,GYJ|c17298_g1,GYJ|c13803_g1,GYJ|c10567_g2…
Cellular Processes	Cellular commiunity	Tight junction	ko04530	56	GYJ|c17491_g1,GYJ|c10479_g1,GYJ|c28160_g1,GYJ|c23502_g1,GYJ|c20823_g1,GYJ|c1925_g1,GYJ|c18151_g1,GYJ|c28853_g1,GYJ|c13481_g1,GYJ|c13633_g1,GYJ|c19672_g1,GYJ|c10570_g1,GYJ|c2157_g1,GYJ|c17471_g1,GYJ|c25185_g1,GYJ|c21375_g1,GYJ|c9153_g1,GYJ|c30372_g1,GYJ|c12479_g1,GYJ|c26687_g1,GYJ|c13283_g1,GYJ|c68_g1,GYJ|c22069_g1,GYJ|c20565_g1,GYJ|c2858_g1,GYJ|c28976_g1,GYJ|c32782_g1,GYJ|c14336_g1,GYJ|c17298_g1,…
Environmental Information Processing	Signal transduction	Ras signaling pathway	ko04014	56	GYJ|c11399_g1,GYJ|c8470_g2,GYJ|c33614_g1,GYJ|c16442_g1,GYJ|c31596_g1,GYJ|c13812_g1,GYJ|c3073_g1,GYJ|c22623_g1,GYJ|c13283_g1,GYJ|c2857_g1,GYJ|c68_g1,GYJ|c31797_g1,GYJ|c26775_g1,GYJ|c12799_g1,GYJ|c20823_g1,GYJ|c3486_g1,GYJ|c21256_g1,GYJ|c28258_g1,GYJ|c17471_g1,GYJ|c10570_g1,GYJ|c31569_g1,GYJ|c13633_g1,GYJ|c10487_g1,GYJ|c24372_g1,GYJ|c7788_g1,GYJ|c27720_g1,GYJ|c16724_g1,GYJ|c27077_g1,GYJ|c33360_g1,G…
Metabolism	Amino acid metabolism	Tyrosine metabolism	ko00350	56	GYJ|c29031_g1,GYJ|c2797_g1,GYJ|c31944_g1,GYJ|c30408_g1,GYJ|c14800_g1,GYJ|c32189_g1,GYJ|c16080_g1,GYJ|c17958_g1,GYJ|c6195_g1,GYJ|c12654_g1,GYJ|c32149_g1,GYJ|c21047_g1,GYJ|c21960_g1,GYJ|c15888_g1,GYJ|c17293_g1,GYJ|c16794_g1,GYJ|c28745_g1,GYJ|c7793_g1,GYJ|c29218_g1,GYJ|c11920_g1,GYJ|c16542_g1,GYJ|c21558_g1,GYJ|c32889_g1,GYJ|c26536_g1,GYJ|c30095_g1,GYJ|c23600_g1,GYJ|c33799_g1,GYJ|c32329_g1,GYJ|c9595_…
Organismal Systems	Circulatory system	Adrenergic signaling in cardiomyocytes	ko04261	56	GYJ|c8106_g1,GYJ|c19672_g1,GYJ|c28853_g1,GYJ|c24372_g1,GYJ|c18151_g1,GYJ|c23502_g1,GYJ|c19874_g1,GYJ|c7246_g1,GYJ|c11776_g2,GYJ|c17717_g1,GYJ|c2858_g1,GYJ|c22623_g1,GYJ|c24861_g1,GYJ|c25642_g1,GYJ|c22069_g1,GYJ|c31797_g1,GYJ|c26687_g1,GYJ|c30201_g1,GYJ|c12799_g1,GYJ|c22877_g1,GYJ|c33614_g1,GYJ|c14063_g1,GYJ|c26467_g1,GYJ|c11732_g1,GYJ|c20917_g1,GYJ|c9185_g1,GYJ|c21713_g1,GYJ|c9040_g1,GYJ|c10567_g…
Environmental Information Processing	Signal transduction	Sphingolipid signaling pathway	ko04071	55	GYJ|c3289_g1,GYJ|c17653_g1,GYJ|c21406_g1,GYJ|c30730_g1,GYJ|c27077_g1,GYJ|c16426_g1,GYJ|c27252_g1,GYJ|c14735_g1,GYJ|c29242_g1,GYJ|c20106_g1,GYJ|c7840_g1,GYJ|c29509_g1,GYJ|c6867_g1,GYJ|c10849_g1,GYJ|c10641_g1,GYJ|c19483_g1,GYJ|c15413_g1,GYJ|c24506_g1,GYJ|c17298_g1,GYJ|c14336_g1,GYJ|c3073_g2,GYJ|c12725_g1,GYJ|c9040_g1,GYJ|c11732_g1,GYJ|c21713_g1,GYJ|c27302_g1,GYJ|c12479_g1,GYJ|c33614_g1,GYJ|c25642_g…
Environmental Information Processing	Signal transduction	Two-component system	ko02020	55	GYJ|c27490_g1,GYJ|c27468_g1,GYJ|c21161_g1,GYJ|c24055_g1,GYJ|c14126_g1,GYJ|c17429_g1,GYJ|c20254_g1,GYJ|c28885_g1,GYJ|c12210_g1,GYJ|c6722_g1,GYJ|c16597_g1,GYJ|c4498_g1,GYJ|c8474_g1,GYJ|c25836_g1,GYJ|c10350_g1,GYJ|c14797_g1,GYJ|c14081_g1,GYJ|c17457_g1,GYJ|c151_g1,GYJ|c4499_g1,GYJ|c13362_g3,GYJ|c12686_g1,GYJ|c33293_g1,GYJ|c5101_g1,GYJ|c28318_g1,GYJ|c3318_g1,GYJ|c32851_g1,GYJ|c14504_g1,GYJ|c21453_g1,G…
Organismal Systems	Nervous system	Neurotrophin signaling pathway	ko04722	55	GYJ|c5574_g1,GYJ|c8106_g1,GYJ|c13633_g1,GYJ|c28646_g1,GYJ|c10570_g1,GYJ|c7788_g1,GYJ|c24372_g1,GYJ|c23157_g1,GYJ|c26137_g1,GYJ|c292_g1,GYJ|c20823_g1,GYJ|c7246_g1,GYJ|c19874_g1,GYJ|c24861_g1,GYJ|c68_g1,GYJ|c31797_g1,GYJ|c13283_g1,GYJ|c7867_g1,GYJ|c32314_g1,GYJ|c26720_g1,GYJ|c2936_g1,GYJ|c33614_g1,GYJ|c26085_g1,GYJ|c16232_g1,GYJ|c18502_g1,GYJ|c2563_g1,GYJ|c21713_g1,GYJ|c9185_g1,GYJ|c12725_g1,GYJ|c9…
Cellular Processes	Cellular commiunity	Focal adhesion	ko04510	54	GYJ|c13283_g1,GYJ|c68_g1,GYJ|c20565_g1,GYJ|c26467_g1,GYJ|c22877_g1,GYJ|c14063_g1,GYJ|c33614_g1,GYJ|c24372_g1,GYJ|c7788_g1,GYJ|c1925_g1,GYJ|c26137_g1,GYJ|c17471_g1,GYJ|c25185_g1,GYJ|c10487_g1,GYJ|c13633_g1,GYJ|c2157_g1,GYJ|c28646_g1,GYJ|c28160_g1,GYJ|c20823_g1,GYJ|c26460_g1,GYJ|c27428_g1,GYJ|c29242_g1,GYJ|c16334_g5,GYJ|c16334_g4,GYJ|c12828_g1,GYJ|c27114_g1,GYJ|c30995_g1,GYJ|c32193_g1,GYJ|c17653_g1…
Organismal Systems	Immune system	Platelet activation	ko04611	54	GYJ|c8855_g1,GYJ|c15521_g1,GYJ|c17298_g1,GYJ|c28976_g1,GYJ|c22410_g1,GYJ|c20917_g1,GYJ|c18502_g1,GYJ|c32102_g1,GYJ|c21713_g1,GYJ|c10567_g2,GYJ|c9040_g1,GYJ|c1776_g1,GYJ|c25227_g1,GYJ|c14101_g1,GYJ|c17485_g1,GYJ|c27720_g1,GYJ|c33749_g1,GYJ|c2002_g1,GYJ|c3664_g1,GYJ|c21532_g1,GYJ|c33360_g1,GYJ|c17653_g1,GYJ|c25476_g1,GYJ|c3289_g1,GYJ|c16334_g1,GYJ|c10567_g3,GYJ|c16334_g4,GYJ|c12828_g1,GYJ|c15607_g2…
Metabolism	Glycan biosynthesis and metabolism	N-Glycan biosynthesis	ko00510	53	GYJ|c32661_g1,GYJ|c30111_g1,GYJ|c23858_g1,GYJ|c3547_g1,GYJ|c22631_g1,GYJ|c16187_g1,GYJ|c27887_g1,GYJ|c1801_g1,GYJ|c14486_g1,GYJ|c6241_g1,GYJ|c16462_g1,GYJ|c18468_g1,GYJ|c297_g1,GYJ|c13186_g1,GYJ|c12625_g1,GYJ|c8177_g1,GYJ|c23119_g1,GYJ|c15409_g1,GYJ|c32818_g1,GYJ|c14559_g1,GYJ|c22494_g1,GYJ|c15626_g1,GYJ|c11866_g1,GYJ|c15626_g2,GYJ|c14802_g1,GYJ|c22158_g1,GYJ|c2065_g1,GYJ|c5342_g1,GYJ|c14505_g1,G…
Environmental Information Processing	Signal transduction	Rap1 signaling pathway	ko04015	52	GYJ|c33614_g1,GYJ|c20565_g1,GYJ|c24861_g1,GYJ|c31797_g1,GYJ|c68_g1,GYJ|c13283_g1,GYJ|c20823_g1,GYJ|c28160_g1,GYJ|c7246_g1,GYJ|c19874_g1,GYJ|c8106_g1,GYJ|c25185_g1,GYJ|c17471_g1,GYJ|c2157_g1,GYJ|c10570_g1,GYJ|c13633_g1,GYJ|c24372_g1,GYJ|c7788_g1,GYJ|c1925_g1,GYJ|c13899_g1,GYJ|c21532_g1,GYJ|c3664_g1,GYJ|c2002_g1,GYJ|c27077_g1,GYJ|c10418_g1,GYJ|c3289_g1,GYJ|c17653_g1,GYJ|c16334_g1,GYJ|c16334_g4,GYJ|…
Metabolism	Lipid metabolism	Glycerophospholipid metabolism	ko00564	52	GYJ|c3073_g1,GYJ|c13355_g1,GYJ|c21516_g1,GYJ|c879_g1,GYJ|c9159_g1,GYJ|c12199_g2,GYJ|c12656_g1,GYJ|c13812_g1,GYJ|c13528_g1,GYJ|c25644_g1,GYJ|c8087_g1,GYJ|c15646_g1,GYJ|c31967_g1,GYJ|c32137_g1,GYJ|c31395_g1,GYJ|c19139_g1,GYJ|c10477_g1,GYJ|c17123_g1,GYJ|c13146_g1,GYJ|c20181_g1,GYJ|c2938_g1,GYJ|c25909_g1,GYJ|c3486_g1,GYJ|c15658_g1,GYJ|c6608_g1,GYJ|c3575_g1,GYJ|c2351_g1,GYJ|c21522_g1,GYJ|c24317_g1,GYJ…
Metabolism	Metabolism of other amino acids	beta-Alanine metabolism	ko00410	50	GYJ|c5080_g1,GYJ|c10951_g1,GYJ|c20137_g1,GYJ|c17452_g1,GYJ|c19720_g1,GYJ|c21334_g1,GYJ|c31944_g1,GYJ|c9790_g1,GYJ|c31247_g1,GYJ|c23008_g1,GYJ|c20291_g1,GYJ|c32908_g1,GYJ|c30586_g1,GYJ|c15898_g1,GYJ|c30209_g1,GYJ|c24735_g1,GYJ|c13386_g1,GYJ|c30002_g1,GYJ|c31748_g1,GYJ|c20082_g1,GYJ|c29343_g1,GYJ|c5484_g1,GYJ|c33948_g1,GYJ|c17848_g1,GYJ|c14345_g1,GYJ|c22562_g1,GYJ|c15997_g1,GYJ|c7789_g1,GYJ|c15811_…
Metabolism	Carbohydrate metabolism	Propanoate metabolism	ko00640	48	GYJ|c23250_g1,GYJ|c27921_g1,GYJ|c33349_g1,GYJ|c25615_g1,GYJ|c29343_g1,GYJ|c19706_g1,GYJ|c31748_g1,GYJ|c30002_g1,GYJ|c15997_g1,GYJ|c2665_g1,GYJ|c14345_g1,GYJ|c19720_g1,GYJ|c4568_g1,GYJ|c20137_g1,GYJ|c14037_g1,GYJ|c23039_g1,GYJ|c5080_g1,GYJ|c11511_g1,GYJ|c17513_g1,GYJ|c23008_g1,GYJ|c30209_g1,GYJ|c33937_g1,GYJ|c15898_g1,GYJ|c11087_g1,GYJ|c30586_g1,GYJ|c32089_g1,GYJ|c4270_g1,GYJ|c20254_g1,GYJ|c8148_g…
Metabolism	Energy metabolism	Nitrogen metabolism	ko00910	47	GYJ|c17083_g1,GYJ|c27468_g1,GYJ|c21161_g1,GYJ|c27490_g1,GYJ|c28467_g1,GYJ|c17545_g1,GYJ|c14126_g1,GYJ|c33958_g1,GYJ|c15916_g1,GYJ|c14783_g1,GYJ|c17429_g1,GYJ|c16597_g1,GYJ|c20026_g1,GYJ|c14783_g2,GYJ|c26950_g1,GYJ|c8474_g1,GYJ|c16712_g1,GYJ|c8959_g1,GYJ|c29745_g1,GYJ|c151_g1,GYJ|c16291_g1,GYJ|c29973_g1,GYJ|c5101_g1,GYJ|c26515_g1,GYJ|c27099_g1,GYJ|c32851_g1,GYJ|c33026_g1,GYJ|c29300_g1,GYJ|c18069_g…
Cellular Processes	Cellular commiunity	Gap junction	ko04540	46	GYJ|c4679_g1,GYJ|c9540_g1,GYJ|c24372_g1,GYJ|c10570_g1,GYJ|c17436_g1,GYJ|c17471_g1,GYJ|c5574_g1,GYJ|c32913_g1,GYJ|c13353_g1,GYJ|c33084_g1,GYJ|c17833_g1,GYJ|c4949_g1,GYJ|c19622_g1,GYJ|c12799_g1,GYJ|c29934_g1,GYJ|c22623_g1,GYJ|c17952_g1,GYJ|c22811_g1,GYJ|c33614_g1,GYJ|c2936_g1,GYJ|c7331_g1,GYJ|c22954_g1,GYJ|c1282_g1,GYJ|c16190_g1,GYJ|c29135_g1,GYJ|c9040_g1,GYJ|c32225_g1,GYJ|c21713_g1,GYJ|c11287_g1,G…
Environmental Information Processing	Signal transduction	Hippo signaling pathway -fly	ko04391	46	GYJ|c19672_g1,GYJ|c2157_g1,GYJ|c25185_g1,GYJ|c25795_g1,GYJ|c28337_g1,GYJ|c1925_g1,GYJ|c23157_g1,GYJ|c18151_g1,GYJ|c28853_g1,GYJ|c292_g1,GYJ|c23502_g1,GYJ|c28160_g1,GYJ|c20565_g1,GYJ|c2858_g1,GYJ|c26687_g1,GYJ|c22069_g1,GYJ|c26720_g1,GYJ|c32314_g1,GYJ|c2563_g1,GYJ|c32102_g1,GYJ|c11732_g1,GYJ|c17308_g1,GYJ|c22771_g1,GYJ|c8855_g1,GYJ|c28976_g1,GYJ|c29509_g1,GYJ|c22071_g1,GYJ|c22707_g1,GYJ|c27114_g1,…
Metabolism	Energy metabolism	Carbon fixation pathways in prokaryotes	ko00720	46	GYJ|c23521_g1,GYJ|c9372_g1,GYJ|c27689_g1,GYJ|c30268_g1,GYJ|c19715_g1,GYJ|c13696_g1,GYJ|c18045_g1,GYJ|c16504_g1,GYJ|c18450_g1,GYJ|c3318_g1,GYJ|c21186_g1,GYJ|c25563_g1,GYJ|c16995_g1,GYJ|c25494_g1,GYJ|c33293_g1,GYJ|c20860_g1,GYJ|c21881_g1,GYJ|c32435_g1,GYJ|c22261_g1,GYJ|c29009_g1,GYJ|c11731_g1,GYJ|c14825_g1,GYJ|c15308_g1,GYJ|c23026_g1,GYJ|c14959_g1,GYJ|c22333_g1,GYJ|c23206_g1,GYJ|c20254_g1,GYJ|c4270…
Environmental Information Processing	Signal transduction	Wnt signaling pathway	ko04310	45	GYJ|c22623_g1,GYJ|c12799_g1,GYJ|c68_g1,GYJ|c17236_g1,GYJ|c21375_g1,GYJ|c6054_g1,GYJ|c30372_g1,GYJ|c28646_g1,GYJ|c13481_g1,GYJ|c13633_g1,GYJ|c7701_g1,GYJ|c17471_g1,GYJ|c26137_g1,GYJ|c7788_g1,GYJ|c31686_g1,GYJ|c17847_g1,GYJ|c20823_g1,GYJ|c30539_g1,GYJ|c13006_g1,GYJ|c10479_g1,GYJ|c13476_g1,GYJ|c12027_g1,GYJ|c11518_g2,GYJ|c27995_g1,GYJ|c31377_g1,GYJ|c30979_g1,GYJ|c26460_g1,GYJ|c33360_g1,GYJ|c6434_g1,…
Environmental Information Processing	Signal transduction	Calcium signaling pathway	ko04020	44	GYJ|c11461_g1,GYJ|c27995_g1,GYJ|c5071_g1,GYJ|c14735_g1,GYJ|c14320_g2,GYJ|c5303_g1,GYJ|c29467_g1,GYJ|c33360_g1,GYJ|c10418_g1,GYJ|c28235_g1,GYJ|c11481_g1,GYJ|c27720_g1,GYJ|c14320_g1,GYJ|c25476_g1,GYJ|c20072_g1,GYJ|c9185_g1,GYJ|c24109_g1,GYJ|c2160_g1,GYJ|c2840_g1,GYJ|c14097_g1,GYJ|c23088_g1,GYJ|c31318_g1,GYJ|c13803_g1,GYJ|c10932_g2,GYJ|c20056_g1,GYJ|c11655_g1,GYJ|c24319_g1,GYJ|c22623_g1,GYJ|c5089_g1…
Genetic Information Processing	Replication and repair	Nucleotide excision repair	ko03420	44	GYJ|c9715_g1,GYJ|c4454_g1,GYJ|c2773_g1,GYJ|c33645_g1,GYJ|c13478_g1,GYJ|c13486_g1,GYJ|c25847_g1,GYJ|c20980_g1,GYJ|c15203_g1,GYJ|c25267_g1,GYJ|c29322_g1,GYJ|c19734_g1,GYJ|c9569_g1,GYJ|c6914_g1,GYJ|c15542_g1,GYJ|c8286_g1,GYJ|c13289_g1,GYJ|c14445_g1,GYJ|c15337_g1,GYJ|c10576_g1,GYJ|c15609_g1,GYJ|c20500_g1,GYJ|c16145_g1,GYJ|c7701_g1,GYJ|c8955_g1,GYJ|c12100_g1,GYJ|c15878_g1,GYJ|c31686_g1,GYJ|c32475_g1,G…
Organismal Systems	Immune system	Fc gamma R-mediated phagocytosis	ko04666	44	GYJ|c4588_g1,GYJ|c19483_g1,GYJ|c21713_g1,GYJ|c3073_g2,GYJ|c8599_g1,GYJ|c9040_g1,GYJ|c31213_g1,GYJ|c14614_g2,GYJ|c27405_g1,GYJ|c5825_g1,GYJ|c34036_g1,GYJ|c3289_g1,GYJ|c25483_g1,GYJ|c12690_g1,GYJ|c25242_g1,GYJ|c32193_g1,GYJ|c16426_g1,GYJ|c23942_g1,GYJ|c14735_g1,GYJ|c29242_g1,GYJ|c10607_g1,GYJ|c24606_g1,GYJ|c19518_g1,GYJ|c3486_g1,GYJ|c31983_g1,GYJ|c17471_g1,GYJ|c10487_g1,GYJ|c12160_g1,GYJ|c7788_g1,G…
Metabolism	Carbohydrate metabolism	Inositol phosphate metabolism	ko00562	43	GYJ|c19000_g1,GYJ|c15007_g1,GYJ|c7426_g1,GYJ|c11861_g1,GYJ|c31129_g1,GYJ|c22518_g1,GYJ|c31983_g1,GYJ|c23633_g1,GYJ|c4643_g1,GYJ|c20181_g1,GYJ|c19595_g1,GYJ|c22859_g1,GYJ|c28313_g1,GYJ|c18616_g1,GYJ|c15324_g1,GYJ|c6970_g1,GYJ|c14878_g1,GYJ|c5269_g1,GYJ|c22989_g1,GYJ|c10683_g1,GYJ|c30980_g1,GYJ|c22239_g1,GYJ|c12728_g1,GYJ|c23387_g1,GYJ|c30586_g1,GYJ|c16565_g1,GYJ|c7380_g1,GYJ|c30178_g1,GYJ|c21670_g…
Metabolism	Glycan biosynthesis and metabolism	Various types of N-glycan biosynthesis	ko00513	43	GYJ|c15626_g1,GYJ|c22494_g1,GYJ|c32818_g1,GYJ|c23119_g1,GYJ|c15409_g1,GYJ|c15626_g2,GYJ|c11866_g1,GYJ|c8177_g1,GYJ|c33682_g1,GYJ|c16462_g1,GYJ|c1801_g1,GYJ|c6241_g1,GYJ|c12625_g1,GYJ|c297_g1,GYJ|c13186_g1,GYJ|c3547_g1,GYJ|c23858_g1,GYJ|c32661_g1,GYJ|c27887_g1,GYJ|c16187_g1,GYJ|c22631_g1,GYJ|c13510_g1,GYJ|c29027_g1,GYJ|c14763_g1,GYJ|c13630_g1,GYJ|c13508_g1,GYJ|c12070_g2,GYJ|c13565_g1,GYJ|c13624_g1…
Metabolism	Metabolism of terpenoids and polyketides	Terpenoid backbone biosynthesis	ko00900	43	GYJ|c13683_g1,GYJ|c4568_g1,GYJ|c18218_g1,GYJ|c32949_g1,GYJ|c10208_g1,GYJ|c14070_g1,GYJ|c15484_g1,GYJ|c3247_g1,GYJ|c11087_g1,GYJ|c22691_g1,GYJ|c4270_g1,GYJ|c32089_g1,GYJ|c4979_g1,GYJ|c17267_g1,GYJ|c25615_g1,GYJ|c13202_g1,GYJ|c31691_g1,GYJ|c27880_g1,GYJ|c28773_g1,GYJ|c13616_g1,GYJ|c19531_g1,GYJ|c24339_g1,GYJ|c29923_g1,GYJ|c33293_g1,GYJ|c3318_g1,GYJ|c19526_g1,GYJ|c13181_g1,GYJ|c11799_g1,GYJ|c25715_g…
Organismal Systems	Nervous system	Glutamatergic synapse	ko04724	42	GYJ|c3073_g2,GYJ|c9040_g1,GYJ|c24612_g1,GYJ|c14101_g1,GYJ|c28969_g1,GYJ|c21713_g1,GYJ|c19483_g1,GYJ|c4360_g1,GYJ|c16426_g1,GYJ|c3278_g1,GYJ|c29242_g1,GYJ|c28027_g1,GYJ|c27995_g1,GYJ|c3289_g1,GYJ|c25476_g1,GYJ|c32851_g1,GYJ|c29300_g1,GYJ|c27720_g1,GYJ|c26383_g1,GYJ|c33360_g1,GYJ|c151_g1,GYJ|c24372_g1,GYJ|c5101_g1,GYJ|c28258_g1,GYJ|c17471_g1,GYJ|c13476_g1,GYJ|c12027_g1,GYJ|c8474_g1,GYJ|c30539_g1,GY…
Organismal Systems	Circulatory system	Vascular smooth muscle contraction	ko04270	41	GYJ|c26467_g1,GYJ|c14063_g1,GYJ|c33614_g1,GYJ|c22877_g1,GYJ|c12479_g1,GYJ|c12799_g1,GYJ|c31797_g1,GYJ|c68_g1,GYJ|c22623_g1,GYJ|c20823_g1,GYJ|c24372_g1,GYJ|c13633_g1,GYJ|c17471_g1,GYJ|c10567_g3,GYJ|c17653_g1,GYJ|c25476_g1,GYJ|c3289_g1,GYJ|c10418_g1,GYJ|c33360_g1,GYJ|c33749_g1,GYJ|c27720_g1,GYJ|c29242_g1,GYJ|c5303_g1,GYJ|c27428_g1,GYJ|c11461_g1,GYJ|c27995_g1,GYJ|c30995_g1,GYJ|c22410_g1,GYJ|c17298_g…
Organismal Systems	Excretory system	Collecting duct acid secretion	ko04966	41	GYJ|c18900_g1,GYJ|c11418_g1,GYJ|c32166_g1,GYJ|c19851_g1,GYJ|c4500_g1,GYJ|c1449_g1,GYJ|c4578_g1,GYJ|c26722_g1,GYJ|c18377_g1,GYJ|c20132_g1,GYJ|c4216_g1,GYJ|c25547_g1,GYJ|c19308_g1,GYJ|c33729_g1,GYJ|c10621_g1,GYJ|c33481_g1,GYJ|c17670_g1,GYJ|c31273_g1,GYJ|c9297_g1,GYJ|c30279_g1,GYJ|c29578_g1,GYJ|c25228_g1,GYJ|c31469_g1,GYJ|c19652_g1,GYJ|c20003_g1,GYJ|c3779_g2,GYJ|c24257_g1,GYJ|c29906_g1,GYJ|c29237_g1…
Organismal Systems	Nervous system	Long-term potentiation	ko04720	41	GYJ|c22410_g1,GYJ|c10932_g2,GYJ|c14336_g1,GYJ|c13803_g1,GYJ|c9040_g1,GYJ|c10567_g2,GYJ|c2840_g1,GYJ|c14097_g1,GYJ|c25227_g1,GYJ|c17485_g1,GYJ|c18502_g1,GYJ|c20917_g1,GYJ|c21713_g1,GYJ|c9185_g1,GYJ|c3289_g1,GYJ|c25476_g1,GYJ|c10567_g3,GYJ|c27720_g1,GYJ|c33749_g1,GYJ|c33360_g1,GYJ|c10418_g1,GYJ|c27077_g1,GYJ|c5303_g1,GYJ|c27428_g1,GYJ|c29242_g1,GYJ|c11461_g1,GYJ|c27995_g1,GYJ|c30995_g1,GYJ|c12027_g…
Organismal Systems	Environmental adaptation	Plant-pathogen interaction	ko04626	40	GYJ|c17319_g1,GYJ|c1015_g1,GYJ|c26463_g1,GYJ|c10517_g1,GYJ|c17427_g1,GYJ|c21140_g1,GYJ|c5126_g1,GYJ|c6140_g1,GYJ|c7098_g1,GYJ|c31797_g1,GYJ|c6342_g1,GYJ|c19055_g1,GYJ|c2933_g1,GYJ|c2840_g1,GYJ|c14097_g1,GYJ|c20929_g1,GYJ|c32837_g1,GYJ|c28972_g1,GYJ|c8903_g1,GYJ|c5104_g1,GYJ|c9185_g1,GYJ|c13703_g1,GYJ|c31112_g1,GYJ|c23099_g1,GYJ|c10932_g2,GYJ|c23080_g1,GYJ|c13803_g1,GYJ|c21308_g1,GYJ|c5303_g1,GYJ|…
Environmental Information Processing	Signal transduction	mTOR signaling pathway	ko04150	39	GYJ|c20017_g1,GYJ|c3289_g1,GYJ|c30730_g1,GYJ|c2760_g1,GYJ|c32706_g1,GYJ|c10799_g1,GYJ|c29242_g1,GYJ|c24227_g1,GYJ|c21150_g1,GYJ|c248_g1,GYJ|c8805_g1,GYJ|c16572_g1,GYJ|c22195_g1,GYJ|c2695_g1,GYJ|c23536_g1,GYJ|c21713_g1,GYJ|c12725_g1,GYJ|c22942_g1,GYJ|c9040_g1,GYJ|c3621_g1,GYJ|c33614_g1,GYJ|c16088_g1,GYJ|c15387_g1,GYJ|c16516_g1,GYJ|c10706_g1,GYJ|c27966_g1,GYJ|c25518_g1,GYJ|c15745_g1,GYJ|c14893_g1,G…
Genetic Information Processing	Replication and repair	DNA replication	ko03030	39	GYJ|c16207_g1,GYJ|c11666_g1,GYJ|c25847_g1,GYJ|c11427_g1,GYJ|c34048_g1,GYJ|c33035_g1,GYJ|c4454_g1,GYJ|c27010_g1,GYJ|c13478_g1,GYJ|c3379_g1,GYJ|c14911_g1,GYJ|c12378_g1,GYJ|c9569_g1,GYJ|c5046_g1,GYJ|c17424_g1,GYJ|c8286_g1,GYJ|c15079_g1,GYJ|c15203_g1,GYJ|c29950_g1,GYJ|c30094_g1,GYJ|c14428_g1,GYJ|c25267_g1,GYJ|c28304_g1,GYJ|c19734_g1,GYJ|c8955_g1,GYJ|c16140_g1,GYJ|c12100_g1,GYJ|c20040_g1,GYJ|c14445_g1…
Metabolism	Xenobiotics biodegradation and metabolism	Chloroalkane and chloroalkene degradation	ko00625	39	GYJ|c17452_g1,GYJ|c21334_g1,GYJ|c29031_g1,GYJ|c21267_g1,GYJ|c2797_g1,GYJ|c9790_g1,GYJ|c32908_g1,GYJ|c20291_g1,GYJ|c31247_g1,GYJ|c6195_g1,GYJ|c12654_g1,GYJ|c24735_g1,GYJ|c20082_g1,GYJ|c29218_g1,GYJ|c33948_g1,GYJ|c22562_g1,GYJ|c17848_g1,GYJ|c16268_g1,GYJ|c15811_g1,GYJ|c1205_g1,GYJ|c3155_g1,GYJ|c31737_g1,GYJ|c21265_g1,GYJ|c24073_g1,GYJ|c26585_g1,GYJ|c9299_g1,GYJ|c14006_g1,GYJ|c27724_g1,GYJ|c33426_g1…
Organismal Systems	Endocrine system	GnRH signaling pathway	ko04912	39	GYJ|c14101_g1,GYJ|c2840_g1,GYJ|c14097_g1,GYJ|c3073_g2,GYJ|c9040_g1,GYJ|c21713_g1,GYJ|c9185_g1,GYJ|c16232_g1,GYJ|c19483_g1,GYJ|c13803_g1,GYJ|c14336_g1,GYJ|c10932_g2,GYJ|c29242_g1,GYJ|c16426_g1,GYJ|c5303_g1,GYJ|c27995_g1,GYJ|c11461_g1,GYJ|c25476_g1,GYJ|c3289_g1,GYJ|c27077_g1,GYJ|c10418_g1,GYJ|c33360_g1,GYJ|c27720_g1,GYJ|c24372_g1,GYJ|c10570_g1,GYJ|c8106_g1,GYJ|c5574_g1,GYJ|c19874_g1,GYJ|c7246_g1,GY…
Cellular Processes	Cellular commiunity	Adherens junction	ko04520	38	GYJ|c20961_g1,GYJ|c9040_g1,GYJ|c21713_g1,GYJ|c32102_g1,GYJ|c28976_g1,GYJ|c32782_g1,GYJ|c17298_g1,GYJ|c8855_g1,GYJ|c33784_g1,GYJ|c16334_g5,GYJ|c29242_g1,GYJ|c11518_g2,GYJ|c27114_g1,GYJ|c12828_g1,GYJ|c16334_g4,GYJ|c16334_g1,GYJ|c3289_g1,GYJ|c17653_g1,GYJ|c5825_g1,GYJ|c3664_g1,GYJ|c21532_g1,GYJ|c2002_g1,GYJ|c1925_g1,GYJ|c7788_g1,GYJ|c24372_g1,GYJ|c2157_g1,GYJ|c13633_g1,GYJ|c13481_g1,GYJ|c25185_g1,GY…
Organismal Systems	Excretory system	Vasopressin-regulated water reabsorption	ko04962	38	GYJ|c7867_g1,GYJ|c27731_g1,GYJ|c12799_g1,GYJ|c26775_g1,GYJ|c22623_g1,GYJ|c26085_g1,GYJ|c17332_g1,GYJ|c31327_g1,GYJ|c13909_g1,GYJ|c11399_g1,GYJ|c16442_g1,GYJ|c7353_g1,GYJ|c14363_g1,GYJ|c27709_g1,GYJ|c11727_g1,GYJ|c23075_g1,GYJ|c31569_g1,GYJ|c12012_g2,GYJ|c21256_g1,GYJ|c26562_g1,GYJ|c11971_g1,GYJ|c1134_g1,GYJ|c4609_g2,GYJ|c32385_g1,GYJ|c27995_g1,GYJ|c25476_g1,GYJ|c21760_g1,GYJ|c22662_g1,GYJ|c27720_…
Organismal Systems	Nervous system	GABAergic synapse	ko04727	38	GYJ|c32393_g1,GYJ|c3278_g1,GYJ|c28027_g1,GYJ|c27995_g1,GYJ|c30002_g1,GYJ|c25476_g1,GYJ|c32851_g1,GYJ|c22662_g1,GYJ|c15997_g1,GYJ|c27720_g1,GYJ|c29300_g1,GYJ|c26383_g1,GYJ|c33360_g1,GYJ|c19720_g1,GYJ|c20137_g1,GYJ|c24612_g1,GYJ|c28969_g1,GYJ|c23008_g1,GYJ|c13409_g1,GYJ|c4360_g1,GYJ|c17429_g1,GYJ|c16597_g1,GYJ|c12799_g1,GYJ|c28255_g1,GYJ|c22623_g1,GYJ|c31596_g1,GYJ|c27468_g1,GYJ|c21161_g1,GYJ|c2749…
Metabolism	Lipid metabolism	Biosynthesis of unsaturated fatty acids	ko01040	37	GYJ|c26973_g1,GYJ|c26071_g1,GYJ|c497_g1,GYJ|c10622_g1,GYJ|c11789_g1,GYJ|c29548_g1,GYJ|c10800_g1,GYJ|c17525_g1,GYJ|c22669_g1,GYJ|c7106_g1,GYJ|c26556_g1,GYJ|c21526_g1,GYJ|c12468_g1,GYJ|c9542_g1,GYJ|c27821_g1,GYJ|c14031_g1,GYJ|c3641_g1,GYJ|c24645_g1,GYJ|c14824_g1,GYJ|c32938_g1,GYJ|c11257_g1,GYJ|c27155_g1,GYJ|c17014_g1,GYJ|c18929_g1,GYJ|c7639_g1,GYJ|c29282_g1,GYJ|c8986_g1,GYJ|c21767_g1,GYJ|c26606_g1,…
Organismal Systems	Immune system	NOD-like receptor signaling pathway	ko04621	37	GYJ|c29242_g1,GYJ|c32425_g1,GYJ|c23229_g1,GYJ|c21308_g1,GYJ|c34013_g1,GYJ|c12454_g1,GYJ|c33400_g1,GYJ|c20526_g1,GYJ|c3289_g1,GYJ|c6342_g2,GYJ|c17818_g1,GYJ|c26033_g1,GYJ|c32837_g1,GYJ|c9040_g1,GYJ|c13703_g1,GYJ|c5104_g1,GYJ|c21713_g1,GYJ|c31112_g1,GYJ|c23099_g1,GYJ|c23080_g1,GYJ|c24861_g1,GYJ|c19055_g1,GYJ|c6342_g1,GYJ|c33614_g1,GYJ|c2933_g1,GYJ|c17319_g1,GYJ|c24372_g1,GYJ|c26463_g1,GYJ|c8106_g1,…
Environmental Information Processing	Signal transduction	TGF-beta signaling pathway	ko04350	36	GYJ|c26687_g1,GYJ|c22069_g1,GYJ|c68_g1,GYJ|c2858_g1,GYJ|c6054_g1,GYJ|c33614_g1,GYJ|c17236_g1,GYJ|c18151_g1,GYJ|c24372_g1,GYJ|c28853_g1,GYJ|c19672_g1,GYJ|c13633_g1,GYJ|c7701_g1,GYJ|c13006_g1,GYJ|c31686_g1,GYJ|c17847_g1,GYJ|c20823_g1,GYJ|c23502_g1,GYJ|c31377_g1,GYJ|c29242_g1,GYJ|c30979_g1,GYJ|c29509_g1,GYJ|c7840_g1,GYJ|c20106_g1,GYJ|c21406_g1,GYJ|c6914_g1,GYJ|c3289_g1,GYJ|c17653_g1,GYJ|c14883_g1,GY…
Organismal Systems	Endocrine system	Thyroid hormone synthesis	ko04918	36	GYJ|c17471_g1,GYJ|c20871_g1,GYJ|c11243_g1,GYJ|c18745_g1,GYJ|c11878_g1,GYJ|c17717_g1,GYJ|c8528_g1,GYJ|c11776_g2,GYJ|c30132_g1,GYJ|c32643_g1,GYJ|c28186_g1,GYJ|c22133_g1,GYJ|c12799_g1,GYJ|c30201_g1,GYJ|c4472_g1,GYJ|c22623_g1,GYJ|c30432_g1,GYJ|c22775_g1,GYJ|c27330_g1,GYJ|c20848_g1,GYJ|c27628_g1,GYJ|c28416_g1,GYJ|c4484_g1,GYJ|c26105_g1,GYJ|c30920_g1,GYJ|c27298_g1,GYJ|c26188_g1,GYJ|c1209_g1,GYJ|c11155_…
Metabolism	Amino acid metabolism	Histidine metabolism	ko00340	35	GYJ|c17622_g1,GYJ|c33426_g1,GYJ|c9299_g1,GYJ|c14006_g1,GYJ|c21265_g1,GYJ|c32787_g1,GYJ|c12325_g1,GYJ|c16268_g1,GYJ|c1205_g1,GYJ|c15811_g1,GYJ|c8356_g1,GYJ|c24321_g1,GYJ|c13962_g1,GYJ|c24775_g1,GYJ|c12912_g1,GYJ|c13003_g1,GYJ|c4444_g1,GYJ|c20291_g1,GYJ|c32908_g1,GYJ|c31247_g1,GYJ|c9790_g1,GYJ|c31944_g1,GYJ|c30408_g1,GYJ|c21334_g1,GYJ|c17452_g1,GYJ|c10951_g1,GYJ|c12517_g1,GYJ|c22562_g1,GYJ|c17848_g…
Organismal Systems	Endocrine system	Melanogenesis	ko04916	35	GYJ|c33360_g1,GYJ|c10418_g1,GYJ|c27077_g1,GYJ|c27720_g1,GYJ|c3289_g1,GYJ|c25476_g1,GYJ|c11461_g1,GYJ|c27995_g1,GYJ|c29242_g1,GYJ|c5303_g1,GYJ|c26460_g1,GYJ|c14336_g1,GYJ|c13803_g1,GYJ|c10932_g2,GYJ|c12884_g1,GYJ|c9185_g1,GYJ|c21713_g1,GYJ|c9040_g1,GYJ|c14097_g1,GYJ|c2840_g1,GYJ|c33614_g1,GYJ|c15547_g1,GYJ|c33657_g1,GYJ|c8036_g1,GYJ|c22623_g1,GYJ|c12799_g1,GYJ|c31797_g1,GYJ|c28646_g1,GYJ|c10570_g1…
Organismal Systems	Excretory system	Endocrine and other factor-regulated calcium reabsorption	ko04961	35	GYJ|c20169_g1,GYJ|c5257_g1,GYJ|c22623_g1,GYJ|c27731_g1,GYJ|c30201_g1,GYJ|c12799_g1,GYJ|c18399_g1,GYJ|c11718_g1,GYJ|c17471_g1,GYJ|c23075_g1,GYJ|c18314_g1,GYJ|c1826_g1,GYJ|c12012_g2,GYJ|c27825_g1,GYJ|c26562_g1,GYJ|c11776_g2,GYJ|c29382_g1,GYJ|c17717_g1,GYJ|c27995_g1,GYJ|c11155_g1,GYJ|c15600_g1,GYJ|c20255_g1,GYJ|c4609_g2,GYJ|c17599_g1,GYJ|c27720_g1,GYJ|c4609_g1,GYJ|c33360_g1,GYJ|c25476_g1,GYJ|c23335_…
Organismal Systems	Immune system	Leukocyte transendothelial migration	ko04670	35	GYJ|c1776_g1,GYJ|c32102_g1,GYJ|c18502_g1,GYJ|c28461_g1,GYJ|c28976_g1,GYJ|c15521_g1,GYJ|c17298_g1,GYJ|c8855_g1,GYJ|c16334_g5,GYJ|c27114_g1,GYJ|c16334_g4,GYJ|c12828_g1,GYJ|c16334_g1,GYJ|c17653_g1,GYJ|c30702_g1,GYJ|c21532_g1,GYJ|c3664_g1,GYJ|c2002_g1,GYJ|c28362_g1,GYJ|c1925_g1,GYJ|c7788_g1,GYJ|c2157_g1,GYJ|c13633_g1,GYJ|c8106_g1,GYJ|c25185_g1,GYJ|c17471_g1,GYJ|c7246_g1,GYJ|c19874_g1,GYJ|c20823_g1,GY…
Metabolism	Carbohydrate metabolism	Ascorbate and aldarate metabolism	ko00053	34	GYJ|c15324_g1,GYJ|c8356_g1,GYJ|c24321_g1,GYJ|c24775_g1,GYJ|c10414_g1,GYJ|c10683_g1,GYJ|c12912_g1,GYJ|c17622_g1,GYJ|c33426_g1,GYJ|c14006_g1,GYJ|c9299_g1,GYJ|c21265_g1,GYJ|c16268_g1,GYJ|c15811_g1,GYJ|c1205_g1,GYJ|c22562_g1,GYJ|c17848_g1,GYJ|c33948_g1,GYJ|c1190_g1,GYJ|c20082_g1,GYJ|c7244_g1,GYJ|c24735_g1,GYJ|c23387_g1,GYJ|c30178_g1,GYJ|c32908_g1,GYJ|c20291_g1,GYJ|c31247_g1,GYJ|c9790_g1,GYJ|c20077_g1…
Organismal Systems	Sensory system	Inflammatory mediator regulation of TRP channels	ko04750	34	GYJ|c22410_g1,GYJ|c10932_g2,GYJ|c13803_g1,GYJ|c2840_g1,GYJ|c14097_g1,GYJ|c10567_g2,GYJ|c17485_g1,GYJ|c25227_g1,GYJ|c14101_g1,GYJ|c9185_g1,GYJ|c20917_g1,GYJ|c25476_g1,GYJ|c10567_g3,GYJ|c33749_g1,GYJ|c27720_g1,GYJ|c10418_g1,GYJ|c33360_g1,GYJ|c27428_g1,GYJ|c5303_g1,GYJ|c27995_g1,GYJ|c30995_g1,GYJ|c11461_g1,GYJ|c7246_g1,GYJ|c19874_g1,GYJ|c8106_g1,GYJ|c17471_g1,GYJ|c26467_g1,GYJ|c12479_g1,GYJ|c22877_g…
Metabolism	Amino acid metabolism	Phenylalanine metabolism	ko00360	33	GYJ|c16542_g1,GYJ|c11770_g1,GYJ|c7793_g1,GYJ|c17293_g1,GYJ|c28745_g1,GYJ|c16794_g1,GYJ|c26536_g1,GYJ|c30095_g1,GYJ|c32889_g1,GYJ|c21558_g1,GYJ|c17664_g1,GYJ|c21047_g1,GYJ|c15888_g1,GYJ|c32189_g1,GYJ|c32149_g1,GYJ|c15153_g1,GYJ|c17958_g1,GYJ|c14800_g1,GYJ|c30408_g1,GYJ|c15904_g1,GYJ|c31944_g1,GYJ|c16611_g1,GYJ|c16381_g1,GYJ|c6307_g2,GYJ|c23560_g1,GYJ|c20504_g1,GYJ|c24795_g1,GYJ|c28642_g1,GYJ|c1150…
Organismal Systems	Immune system	Chemokine signaling pathway	ko04062	33	GYJ|c33614_g1,GYJ|c31596_g1,GYJ|c22623_g1,GYJ|c12799_g1,GYJ|c68_g1,GYJ|c13283_g1,GYJ|c20823_g1,GYJ|c10570_g1,GYJ|c28646_g1,GYJ|c13633_g1,GYJ|c10487_g1,GYJ|c28258_g1,GYJ|c26137_g1,GYJ|c24372_g1,GYJ|c7788_g1,GYJ|c27077_g1,GYJ|c5825_g1,GYJ|c33360_g1,GYJ|c27720_g1,GYJ|c25476_g1,GYJ|c3289_g1,GYJ|c17653_g1,GYJ|c27995_g1,GYJ|c32193_g1,GYJ|c29242_g1,GYJ|c26460_g1,GYJ|c17298_g1,GYJ|c14336_g1,GYJ|c12884_g1…
Genetic Information Processing	Transcription	RNA polymerase	ko03020	32	GYJ|c14187_g1,GYJ|c16680_g1,GYJ|c20863_g1,GYJ|c2959_g1,GYJ|c9033_g1,GYJ|c14853_g1,GYJ|c11970_g1,GYJ|c16138_g2,GYJ|c2867_g1,GYJ|c11049_g1,GYJ|c27963_g1,GYJ|c12253_g1,GYJ|c3158_g1,GYJ|c25358_g1,GYJ|c16138_g1,GYJ|c13982_g1,GYJ|c31387_g1,GYJ|c26454_g1,GYJ|c13394_g1,GYJ|c31572_g1,GYJ|c21072_g1,GYJ|c16406_g1,GYJ|c12371_g1,GYJ|c13352_g2,GYJ|c4598_g1,GYJ|c25374_g1,GYJ|c13152_g1,GYJ|c12188_g1,GYJ|c29727_g…
Organismal Systems	Development	Axon guidance	ko04360	32	GYJ|c9040_g1,GYJ|c21713_g1,GYJ|c12884_g1,GYJ|c17298_g1,GYJ|c14336_g1,GYJ|c26460_g1,GYJ|c29242_g1,GYJ|c10607_g1,GYJ|c25242_g1,GYJ|c32193_g1,GYJ|c3289_g1,GYJ|c17653_g1,GYJ|c27077_g1,GYJ|c34036_g1,GYJ|c7788_g1,GYJ|c24372_g1,GYJ|c26137_g1,GYJ|c10570_g1,GYJ|c28646_g1,GYJ|c10487_g1,GYJ|c13633_g1,GYJ|c13476_g1,GYJ|c12027_g1,GYJ|c20823_g1,GYJ|c24606_g1,GYJ|c30539_g1,GYJ|c68_g1,GYJ|c15634_g1,GYJ|c13283_g1…
Genetic Information Processing	Transcription	Basal transcription factors	ko03022	31	GYJ|c15878_g1,GYJ|c28555_g1,GYJ|c7979_g1,GYJ|c32475_g1,GYJ|c20075_g1,GYJ|c10416_g1,GYJ|c11644_g1,GYJ|c12365_g1,GYJ|c13486_g1,GYJ|c15459_g1,GYJ|c9538_g1,GYJ|c13857_g1,GYJ|c2773_g1,GYJ|c33645_g1,GYJ|c15542_g1,GYJ|c11674_g1,GYJ|c22577_g1,GYJ|c14718_g1,GYJ|c13289_g1,GYJ|c25285_g1,GYJ|c7594_g1,GYJ|c28288_g1,GYJ|c12484_g1,GYJ|c28658_g1,GYJ|c11320_g1,GYJ|c32019_g1,GYJ|c15028_g1,GYJ|c13876_g1,GYJ|c11880_…
Organismal Systems	Immune system	T cell receptor signaling pathway	ko04660	31	GYJ|c8106_g1,GYJ|c16232_g1,GYJ|c28646_g1,GYJ|c10570_g1,GYJ|c21713_g1,GYJ|c13633_g1,GYJ|c10487_g1,GYJ|c24372_g1,GYJ|c12725_g1,GYJ|c9040_g1,GYJ|c26137_g1,GYJ|c30539_g1,GYJ|c20823_g1,GYJ|c17298_g1,GYJ|c19874_g1,GYJ|c14336_g1,GYJ|c7246_g1,GYJ|c13476_g1,GYJ|c12884_g1,GYJ|c12027_g1,GYJ|c32193_g1,GYJ|c24861_g1,GYJ|c68_g1,GYJ|c13283_g1,GYJ|c26460_g1,GYJ|c29242_g1,GYJ|c33614_g1,GYJ|c27077_g1,GYJ|c3289_g1,…
Metabolism	Carbohydrate metabolism	Butanoate metabolism	ko00650	30	GYJ|c15997_g1,GYJ|c21741_g1,GYJ|c11770_g1,GYJ|c27070_g1,GYJ|c12018_g1,GYJ|c15717_g1,GYJ|c19058_g1,GYJ|c30002_g1,GYJ|c25615_g1,GYJ|c21960_g1,GYJ|c20339_g1,GYJ|c8148_g1,GYJ|c31554_g1,GYJ|c31747_g1,GYJ|c20254_g1,GYJ|c32089_g1,GYJ|c4270_g1,GYJ|c14973_g1,GYJ|c2929_g1,GYJ|c11087_g1,GYJ|c10291_g1,GYJ|c23008_g1,GYJ|c3155_g1,GYJ|c3318_g1,GYJ|c20877_g1,GYJ|c33293_g1,GYJ|c19720_g1,GYJ|c4568_g1,GYJ|c20137_g1…
Metabolism	Amino acid metabolism	Phenylalanine, tyrosine and tryptophan biosynthesis	ko00400	29	GYJ|c12891_g1,GYJ|c2776_g1,GYJ|c23664_g1,GYJ|c10983_g1,GYJ|c24795_g1,GYJ|c20504_g1,GYJ|c32889_g1,GYJ|c12662_g1,GYJ|c15224_g1,GYJ|c22624_g1,GYJ|c14400_g1,GYJ|c21558_g1,GYJ|c16542_g1,GYJ|c23560_g1,GYJ|c16794_g1,GYJ|c28745_g1,GYJ|c17293_g1,GYJ|c14179_g1,GYJ|c7793_g1,GYJ|c14800_g1,GYJ|c28355_g1,GYJ|c22321_g1,GYJ|c23600_g1,GYJ|c14960_g1,GYJ|c32149_g1,GYJ|c14557_g1,GYJ|c17958_g1,GYJ|c11507_g1,GYJ|c3218…
Organismal Systems	Digestive system	Pancreatic secretion	ko04972	29	GYJ|c26562_g1,GYJ|c11776_g2,GYJ|c17717_g1,GYJ|c12012_g2,GYJ|c28112_g1,GYJ|c17298_g1,GYJ|c20823_g1,GYJ|c13299_g1,GYJ|c7788_g1,GYJ|c23088_g1,GYJ|c23075_g1,GYJ|c18502_g1,GYJ|c31947_g1,GYJ|c32090_g1,GYJ|c13633_g1,GYJ|c24109_g1,GYJ|c17471_g1,GYJ|c23335_g1,GYJ|c17653_g1,GYJ|c4609_g1,GYJ|c30532_g1,GYJ|c31016_g1,GYJ|c30201_g1,GYJ|c4609_g2,GYJ|c5436_g1,GYJ|c68_g1,GYJ|c27731_g1,GYJ|c11155_g1,GYJ|c5089_g1
Genetic Information Processing	Folding, sorting and degradation	Protein export	ko03060	28	GYJ|c10625_g1,GYJ|c21848_g1,GYJ|c20168_g1,GYJ|c30432_g1,GYJ|c2104_g1,GYJ|c1209_g1,GYJ|c19224_g1,GYJ|c30187_g1,GYJ|c28494_g1,GYJ|c30419_g1,GYJ|c22133_g1,GYJ|c26105_g1,GYJ|c32103_g1,GYJ|c31394_g1,GYJ|c2763_g1,GYJ|c6188_g1,GYJ|c32643_g1,GYJ|c15010_g1,GYJ|c8528_g1,GYJ|c26347_g1,GYJ|c31514_g1,GYJ|c6237_g1,GYJ|c18745_g1,GYJ|c20309_g1,GYJ|c22634_g1,GYJ|c9043_g1,GYJ|c52_g1,GYJ|c14518_g1
Metabolism	Xenobiotics biodegradation and metabolism	Drug metabolism - cytochrome P450	ko00982	28	GYJ|c24635_g1,GYJ|c28682_g1,GYJ|c33233_g1,GYJ|c19615_g1,GYJ|c2122_g1,GYJ|c28593_g1,GYJ|c15304_g1,GYJ|c16559_g1,GYJ|c11317_g1,GYJ|c19316_g1,GYJ|c26421_g1,GYJ|c29218_g1,GYJ|c12418_g1,GYJ|c2797_g1,GYJ|c31944_g1,GYJ|c32787_g1,GYJ|c29031_g1,GYJ|c28182_g1,GYJ|c6195_g1,GYJ|c27724_g1,GYJ|c12654_g1,GYJ|c16562_g1,GYJ|c31737_g1,GYJ|c24073_g1,GYJ|c23361_g1,GYJ|c12927_g1,GYJ|c26585_g1,GYJ|c11516_g1
Metabolism	Xenobiotics biodegradation and metabolism	Metabolism of xenobiotics by cytochrome P450	ko00980	28	GYJ|c31737_g1,GYJ|c23361_g1,GYJ|c12927_g1,GYJ|c24073_g1,GYJ|c26585_g1,GYJ|c11516_g1,GYJ|c6195_g1,GYJ|c27724_g1,GYJ|c12654_g1,GYJ|c16562_g1,GYJ|c29031_g1,GYJ|c28182_g1,GYJ|c2797_g1,GYJ|c31944_g1,GYJ|c32787_g1,GYJ|c19316_g1,GYJ|c26421_g1,GYJ|c29218_g1,GYJ|c12418_g1,GYJ|c16559_g1,GYJ|c11317_g1,GYJ|c2122_g1,GYJ|c28593_g1,GYJ|c15304_g1,GYJ|c28682_g1,GYJ|c24635_g1,GYJ|c19615_g1,GYJ|c33233_g1
Metabolism	Glycan biosynthesis and metabolism	Glycosylphosphatidylinositol(GPI)-anchor biosynthesis	ko00563	27	GYJ|c16121_g1,GYJ|c11618_g1,GYJ|c22265_g1,GYJ|c1446_g1,GYJ|c33766_g1,GYJ|c13973_g2,GYJ|c8835_g1,GYJ|c12460_g1,GYJ|c14415_g1,GYJ|c11083_g1,GYJ|c13320_g1,GYJ|c11532_g1,GYJ|c30657_g1,GYJ|c15599_g1,GYJ|c20866_g1,GYJ|c28906_g1,GYJ|c13337_g1,GYJ|c34029_g1,GYJ|c13973_g1,GYJ|c13487_g2,GYJ|c14177_g2,GYJ|c9619_g1,GYJ|c10982_g1,GYJ|c11620_g1,GYJ|c11224_g1,GYJ|c11139_g1,GYJ|c4175_g1
Metabolism	Overview	Degradation of aromatic compounds	ko01220	27	GYJ|c26421_g1,GYJ|c19316_g1,GYJ|c1870_g1,GYJ|c33555_g1,GYJ|c29218_g1,GYJ|c16559_g1,GYJ|c28593_g1,GYJ|c10414_g1,GYJ|c22626_g1,GYJ|c9171_g1,GYJ|c19615_g1,GYJ|c4799_g1,GYJ|c31737_g1,GYJ|c14532_g1,GYJ|c26585_g1,GYJ|c19300_g1,GYJ|c24073_g1,GYJ|c12654_g1,GYJ|c27724_g1,GYJ|c6195_g1,GYJ|c29881_g1,GYJ|c29031_g1,GYJ|c25199_g1,GYJ|c27688_g1,GYJ|c2797_g1,GYJ|c3858_g2,GYJ|c3858_g1
Organismal Systems	Sensory system	Phototransduction - fly	ko04745	26	GYJ|c27114_g1,GYJ|c11461_g1,GYJ|c12828_g1,GYJ|c16334_g4,GYJ|c20565_g1,GYJ|c16334_g5,GYJ|c31797_g1,GYJ|c5303_g1,GYJ|c10418_g1,GYJ|c3664_g1,GYJ|c21532_g1,GYJ|c2002_g1,GYJ|c16334_g1,GYJ|c9185_g1,GYJ|c2157_g1,GYJ|c32102_g1,GYJ|c25185_g1,GYJ|c17471_g1,GYJ|c1925_g1,GYJ|c14097_g1,GYJ|c2840_g1,GYJ|c13803_g1,GYJ|c8855_g1,GYJ|c10932_g2,GYJ|c28160_g1,GYJ|c28976_g1
Environmental Information Processing	Signal transduction	Phosphatidylinositol signaling system	ko04070	25	GYJ|c13803_g1,GYJ|c15007_g1,GYJ|c10932_g2,GYJ|c16565_g1,GYJ|c7426_g1,GYJ|c11861_g1,GYJ|c31983_g1,GYJ|c20072_g1,GYJ|c9185_g1,GYJ|c23228_g1,GYJ|c17471_g1,GYJ|c14614_g2,GYJ|c2840_g1,GYJ|c14097_g1,GYJ|c10418_g1,GYJ|c18616_g1,GYJ|c15650_g1,GYJ|c11461_g1,GYJ|c16564_g1,GYJ|c14878_g1,GYJ|c5269_g1,GYJ|c13528_g1,GYJ|c5303_g1,GYJ|c31797_g1,GYJ|c31805_g1
Metabolism	Biosynthesis of other secondary metabolites	Isoquinoline alkaloid biosynthesis	ko00950	25	GYJ|c30408_g1,GYJ|c14800_g1,GYJ|c14580_g1,GYJ|c21504_g1,GYJ|c6517_g1,GYJ|c7789_g1,GYJ|c9595_g1,GYJ|c23600_g1,GYJ|c32149_g1,GYJ|c17958_g1,GYJ|c11507_g1,GYJ|c32189_g1,GYJ|c24795_g1,GYJ|c20504_g1,GYJ|c32889_g1,GYJ|c15547_g1,GYJ|c30095_g1,GYJ|c21558_g1,GYJ|c33657_g1,GYJ|c16542_g1,GYJ|c16794_g1,GYJ|c23560_g1,GYJ|c28745_g1,GYJ|c17293_g1,GYJ|c8036_g1
Metabolism	Lipid metabolism	Sphingolipid metabolism	ko00600	25	GYJ|c27302_g1,GYJ|c11206_g1,GYJ|c14735_g1,GYJ|c27252_g1,GYJ|c14910_g1,GYJ|c493_g1,GYJ|c4936_g1,GYJ|c3757_g1,GYJ|c12150_g1,GYJ|c10849_g1,GYJ|c10655_g1,GYJ|c6867_g1,GYJ|c31356_g1,GYJ|c31090_g1,GYJ|c10971_g1,GYJ|c10014_g1,GYJ|c20866_g1,GYJ|c15413_g1,GYJ|c24506_g1,GYJ|c9619_g1,GYJ|c12095_g2,GYJ|c4175_g1,GYJ|c15413_g2,GYJ|c24719_g1,GYJ|c12636_g1
Genetic Information Processing	Folding, sorting and degradation	SNARE interactions in vesicular transport	ko04130	24	GYJ|c13929_g1,GYJ|c2896_g1,GYJ|c15463_g1,GYJ|c33988_g1,GYJ|c11619_g1,GYJ|c12845_g1,GYJ|c10663_g1,GYJ|c25150_g1,GYJ|c836_g1,GYJ|c31428_g1,GYJ|c27081_g1,GYJ|c10107_g1,GYJ|c30918_g1,GYJ|c20835_g1,GYJ|c30515_g1,GYJ|c8223_g1,GYJ|c25238_g1,GYJ|c15751_g1,GYJ|c20234_g1,GYJ|c13864_g1,GYJ|c15463_g2,GYJ|c25137_g1,GYJ|c22334_g1,GYJ|c4033_g1
Metabolism	Lipid metabolism	Steroid biosynthesis	ko00100	24	GYJ|c11543_g1,GYJ|c24161_g1,GYJ|c16667_g1,GYJ|c25168_g1,GYJ|c11110_g1,GYJ|c5606_g1,GYJ|c15075_g1,GYJ|c28629_g1,GYJ|c5598_g1,GYJ|c16137_g1,GYJ|c16540_g1,GYJ|c17162_g1,GYJ|c23420_g1,GYJ|c12495_g1,GYJ|c28734_g1,GYJ|c25834_g1,GYJ|c19127_g1,GYJ|c6105_g1,GYJ|c7097_g1,GYJ|c12842_g2,GYJ|c10319_g1,GYJ|c16137_g2,GYJ|c10374_g1,GYJ|c318_g1
Organismal Systems	Environmental adaptation	Circadian entrainment	ko04713	24	GYJ|c3289_g1,GYJ|c31596_g1,GYJ|c25476_g1,GYJ|c27720_g1,GYJ|c33614_g1,GYJ|c33360_g1,GYJ|c10418_g1,GYJ|c5303_g1,GYJ|c31797_g1,GYJ|c12799_g1,GYJ|c29242_g1,GYJ|c27995_g1,GYJ|c11461_g1,GYJ|c22623_g1,GYJ|c10932_g2,GYJ|c13803_g1,GYJ|c2840_g1,GYJ|c24372_g1,GYJ|c14097_g1,GYJ|c9040_g1,GYJ|c28258_g1,GYJ|c17471_g1,GYJ|c21713_g1,GYJ|c9185_g1
Metabolism	Lipid metabolism	Fatty acid biosynthesis	ko00061	23	GYJ|c30745_g1,GYJ|c4649_g1,GYJ|c17480_g1,GYJ|c12941_g1,GYJ|c25945_g1,GYJ|c3276_g1,GYJ|c21050_g1,GYJ|c27821_g1,GYJ|c14031_g1,GYJ|c27921_g1,GYJ|c33349_g1,GYJ|c28688_g1,GYJ|c2745_g1,GYJ|c33427_g1,GYJ|c3276_g2,GYJ|c18797_g1,GYJ|c29110_g1,GYJ|c18600_g1,GYJ|c21841_g1,GYJ|c3790_g1,GYJ|c23886_g1,GYJ|c14037_g1,GYJ|c23039_g1
Metabolism	Metabolism of cofactors and vitamins	Pantothenate and CoA biosynthesis	ko00770	23	GYJ|c20339_g1,GYJ|c13295_g1,GYJ|c21725_g1,GYJ|c31747_g1,GYJ|c14868_g1,GYJ|c18080_g1,GYJ|c5484_g1,GYJ|c27299_g1,GYJ|c8072_g1,GYJ|c11949_g1,GYJ|c21605_g1,GYJ|c32234_g1,GYJ|c20188_g1,GYJ|c13484_g1,GYJ|c22269_g1,GYJ|c22883_g1,GYJ|c25581_g1,GYJ|c26165_g1,GYJ|c17873_g1,GYJ|c7210_g1,GYJ|c12087_g1,GYJ|c18746_g1,GYJ|c2929_g1
Metabolism	Metabolism of cofactors and vitamins	Porphyrin and chlorophyll metabolism	ko00860	23	GYJ|c11256_g1,GYJ|c15181_g1,GYJ|c17310_g1,GYJ|c15688_g1,GYJ|c10457_g1,GYJ|c28928_g1,GYJ|c16805_g1,GYJ|c24357_g1,GYJ|c7231_g1,GYJ|c25277_g1,GYJ|c17053_g1,GYJ|c27734_g1,GYJ|c12132_g1,GYJ|c9133_g1,GYJ|c16010_g1,GYJ|c8834_g1,GYJ|c18987_g1,GYJ|c28628_g1,GYJ|c13502_g1,GYJ|c34020_g1,GYJ|c29999_g1,GYJ|c12979_g1,GYJ|c16574_g1
Genetic Information Processing	Replication and repair	Mismatch repair	ko03430	22	GYJ|c15334_g1,GYJ|c8286_g1,GYJ|c9569_g1,GYJ|c16249_g1,GYJ|c9615_g1,GYJ|c7361_g1,GYJ|c13048_g1,GYJ|c25267_g1,GYJ|c19734_g1,GYJ|c15988_g1,GYJ|c20040_g1,GYJ|c25847_g1,GYJ|c8955_g1,GYJ|c12100_g1,GYJ|c16145_g1,GYJ|c13478_g1,GYJ|c15337_g1,GYJ|c15398_g1,GYJ|c4454_g1,GYJ|c20500_g1,GYJ|c14211_g2,GYJ|c12303_g1
Metabolism	Amino acid metabolism	Valine, leucine and isoleucine biosynthesis	ko00290	22	GYJ|c25581_g1,GYJ|c26165_g1,GYJ|c17873_g1,GYJ|c7210_g1,GYJ|c29080_g1,GYJ|c14764_g2,GYJ|c12087_g1,GYJ|c15757_g1,GYJ|c2929_g1,GYJ|c14764_g1,GYJ|c21725_g1,GYJ|c20339_g1,GYJ|c31747_g1,GYJ|c19058_g1,GYJ|c14999_g1,GYJ|c14868_g1,GYJ|c18080_g1,GYJ|c19567_g1,GYJ|c27299_g1,GYJ|c21605_g1,GYJ|c22269_g1,GYJ|c22883_g1
Metabolism	Metabolism of other amino acids	Cyanoamino acid metabolism	ko00460	22	GYJ|c22431_g1,GYJ|c22763_g1,GYJ|c1656_g1,GYJ|c28055_g1,GYJ|c21991_g1,GYJ|c16247_g1,GYJ|c19859_g1,GYJ|c20802_g1,GYJ|c24702_g1,GYJ|c12636_g1,GYJ|c20584_g1,GYJ|c15009_g1,GYJ|c12195_g1,GYJ|c2281_g1,GYJ|c29745_g1,GYJ|c6548_g1,GYJ|c17398_g1,GYJ|c17083_g1,GYJ|c31914_g1,GYJ|c12150_g1,GYJ|c6939_g1,GYJ|c26349_g1
Metabolism	Metabolism of terpenoids and polyketides	Limonene and pinene degradation	ko00903	22	GYJ|c1205_g1,GYJ|c15811_g1,GYJ|c17452_g1,GYJ|c21334_g1,GYJ|c16268_g1,GYJ|c9790_g1,GYJ|c14006_g1,GYJ|c9299_g1,GYJ|c31247_g1,GYJ|c21265_g1,GYJ|c20291_g1,GYJ|c32908_g1,GYJ|c17622_g1,GYJ|c33426_g1,GYJ|c24735_g1,GYJ|c12912_g1,GYJ|c24775_g1,GYJ|c20082_g1,GYJ|c33948_g1,GYJ|c17848_g1,GYJ|c8356_g1,GYJ|c22562_g1
Organismal Systems	Nervous system	Long-term depression	ko04730	22	GYJ|c14336_g1,GYJ|c23502_g1,GYJ|c14101_g1,GYJ|c18151_g1,GYJ|c28853_g1,GYJ|c9040_g1,GYJ|c24372_g1,GYJ|c21713_g1,GYJ|c10570_g1,GYJ|c19672_g1,GYJ|c17471_g1,GYJ|c21406_g1,GYJ|c3289_g1,GYJ|c33614_g1,GYJ|c27077_g1,GYJ|c29242_g1,GYJ|c26687_g1,GYJ|c22069_g1,GYJ|c7840_g1,GYJ|c29509_g1,GYJ|c20106_g1,GYJ|c2858_g1
Organismal Systems	Nervous system	Serotonergic synapse	ko04726	22	GYJ|c12799_g1,GYJ|c29242_g1,GYJ|c27995_g1,GYJ|c22623_g1,GYJ|c15607_g2,GYJ|c25476_g1,GYJ|c31596_g1,GYJ|c3289_g1,GYJ|c27720_g1,GYJ|c27077_g1,GYJ|c30095_g1,GYJ|c33614_g1,GYJ|c33360_g1,GYJ|c24372_g1,GYJ|c9040_g1,GYJ|c14101_g1,GYJ|c28258_g1,GYJ|c17471_g1,GYJ|c10570_g1,GYJ|c21713_g1,GYJ|c30408_g1,GYJ|c14336_g1
Environmental Information Processing	Signal transduction	VEGF signaling pathway	ko04370	21	GYJ|c3289_g1,GYJ|c27077_g1,GYJ|c33614_g1,GYJ|c13283_g1,GYJ|c14735_g1,GYJ|c29242_g1,GYJ|c24861_g1,GYJ|c13476_g1,GYJ|c12027_g1,GYJ|c30539_g1,GYJ|c7246_g1,GYJ|c14336_g1,GYJ|c19874_g1,GYJ|c7788_g1,GYJ|c24372_g1,GYJ|c9040_g1,GYJ|c14101_g1,GYJ|c8106_g1,GYJ|c17471_g1,GYJ|c21713_g1,GYJ|c10570_g1
Organismal Systems	Digestive system	Gastric acid secretion	ko04971	21	GYJ|c5303_g1,GYJ|c31797_g1,GYJ|c30201_g1,GYJ|c12799_g1,GYJ|c11461_g1,GYJ|c22623_g1,GYJ|c27995_g1,GYJ|c11155_g1,GYJ|c23335_g1,GYJ|c25476_g1,GYJ|c27720_g1,GYJ|c33360_g1,GYJ|c10418_g1,GYJ|c2840_g1,GYJ|c14097_g1,GYJ|c17471_g1,GYJ|c9185_g1,GYJ|c17717_g1,GYJ|c11776_g2,GYJ|c10932_g2,GYJ|c13803_g1
Organismal Systems	Digestive system	Salivary secretion	ko04970	21	GYJ|c25476_g1,GYJ|c23335_g1,GYJ|c33360_g1,GYJ|c10418_g1,GYJ|c27720_g1,GYJ|c12799_g1,GYJ|c30201_g1,GYJ|c5303_g1,GYJ|c31797_g1,GYJ|c11155_g1,GYJ|c27995_g1,GYJ|c22623_g1,GYJ|c11461_g1,GYJ|c11776_g2,GYJ|c17717_g1,GYJ|c13803_g1,GYJ|c10932_g2,GYJ|c14097_g1,GYJ|c2840_g1,GYJ|c9185_g1,GYJ|c17471_g1
Cellular Processes	Cell growth and death	Apoptosis	ko04210	20	GYJ|c13476_g1,GYJ|c12027_g1,GYJ|c21692_g1,GYJ|c25610_g1,GYJ|c30539_g1,GYJ|c20803_g1,GYJ|c7274_g1,GYJ|c18945_g1,GYJ|c16854_g1,GYJ|c25476_g1,GYJ|c15766_g1,GYJ|c21453_g1,GYJ|c28241_g1,GYJ|c27720_g1,GYJ|c25505_g1,GYJ|c33360_g1,GYJ|c13804_g1,GYJ|c12799_g1,GYJ|c27995_g1,GYJ|c22623_g1
Environmental Information Processing	Signal transduction	ErbB signaling pathway	ko04012	20	GYJ|c16232_g1,GYJ|c17471_g1,GYJ|c28163_g1,GYJ|c10570_g1,GYJ|c21713_g1,GYJ|c28646_g1,GYJ|c10487_g1,GYJ|c24372_g1,GYJ|c12043_g1,GYJ|c9040_g1,GYJ|c26137_g1,GYJ|c14336_g1,GYJ|c12884_g1,GYJ|c32193_g1,GYJ|c26460_g1,GYJ|c29242_g1,GYJ|c27077_g1,GYJ|c33614_g1,GYJ|c3289_g1,GYJ|c16088_g1
Genetic Information Processing	Replication and repair	Base excision repair	ko03410	20	GYJ|c15334_g1,GYJ|c14434_g1,GYJ|c13065_g1,GYJ|c25267_g1,GYJ|c30094_g1,GYJ|c10432_g1,GYJ|c15203_g1,GYJ|c10321_g1,GYJ|c20040_g1,GYJ|c16207_g1,GYJ|c8955_g1,GYJ|c13478_g1,GYJ|c20508_g1,GYJ|c27010_g1,GYJ|c873_g1,GYJ|c12477_g1,GYJ|c16145_g1,GYJ|c12391_g1,GYJ|c14445_g1,GYJ|c10576_g1
Genetic Information Processing	Replication and repair	Fanconi anemia pathway	ko03460	20	GYJ|c13646_g1,GYJ|c1810_g1,GYJ|c3800_g1,GYJ|c14835_g1,GYJ|c9615_g1,GYJ|c14107_g1,GYJ|c16088_g2,GYJ|c2727_g1,GYJ|c13048_g1,GYJ|c12878_g1,GYJ|c16314_g1,GYJ|c12241_g1,GYJ|c12100_g1,GYJ|c12765_g1,GYJ|c15609_g1,GYJ|c15642_g1,GYJ|c4454_g1,GYJ|c14977_g1,GYJ|c15398_g1,GYJ|c11388_g1
Metabolism	Metabolism of cofactors and vitamins	Nicotinate and nicotinamide metabolism	ko00760	20	GYJ|c13142_g1,GYJ|c27481_g1,GYJ|c14472_g1,GYJ|c20188_g1,GYJ|c231_g1,GYJ|c4539_g1,GYJ|c14273_g1,GYJ|c11949_g1,GYJ|c29999_g1,GYJ|c33441_g1,GYJ|c15688_g1,GYJ|c10457_g1,GYJ|c13617_g1,GYJ|c13997_g1,GYJ|c14990_g1,GYJ|c27789_g1,GYJ|c11289_g1,GYJ|c1994_g1,GYJ|c13268_g1,GYJ|c6730_g1
Metabolism	Metabolism of cofactors and vitamins	One carbon pool by folate	ko00670	20	GYJ|c27339_g1,GYJ|c6939_g1,GYJ|c30720_g1,GYJ|c7994_g1,GYJ|c22333_g1,GYJ|c12438_g1,GYJ|c12449_g1,GYJ|c17398_g1,GYJ|c8567_g1,GYJ|c28093_g1,GYJ|c9657_g1,GYJ|c6014_g1,GYJ|c24185_g1,GYJ|c20584_g1,GYJ|c14418_g1,GYJ|c15022_g1,GYJ|c19964_g1,GYJ|c22788_g1,GYJ|c9372_g1,GYJ|c22763_g1
Metabolism	Xenobiotics biodegradation and metabolism	Aminobenzoate degradation	ko00627	20	GYJ|c20802_g1,GYJ|c20877_g1,GYJ|c33417_g1,GYJ|c9701_g1,GYJ|c4499_g1,GYJ|c24106_g1,GYJ|c27322_g1,GYJ|c14797_g1,GYJ|c14532_g1,GYJ|c23121_g1,GYJ|c4799_g1,GYJ|c24665_g1,GYJ|c9171_g1,GYJ|c8148_g1,GYJ|c12017_g1,GYJ|c17664_g1,GYJ|c4520_g1,GYJ|c11007_g1,GYJ|c3588_g1,GYJ|c33555_g1
Organismal Systems	Endocrine system	Adipocytokine signaling pathway	ko04920	20	GYJ|c23886_g1,GYJ|c11942_g1,GYJ|c13866_g1,GYJ|c12043_g1,GYJ|c29601_g1,GYJ|c28163_g1,GYJ|c3790_g1,GYJ|c21841_g1,GYJ|c4008_g1,GYJ|c18600_g1,GYJ|c29110_g1,GYJ|c18797_g1,GYJ|c3276_g2,GYJ|c12425_g1,GYJ|c21050_g1,GYJ|c3276_g1,GYJ|c12941_g1,GYJ|c16088_g1,GYJ|c2889_g1,GYJ|c23156_g1
Metabolism	Amino acid metabolism	Lysine biosynthesis	ko00300	19	GYJ|c10951_g1,GYJ|c20909_g1,GYJ|c14348_g1,GYJ|c22887_g1,GYJ|c1812_g1,GYJ|c23257_g1,GYJ|c8904_g1,GYJ|c15831_g1,GYJ|c29584_g1,GYJ|c13386_g1,GYJ|c14313_g1,GYJ|c17173_g1,GYJ|c12388_g1,GYJ|c5991_g1,GYJ|c11711_g1,GYJ|c2300_g1,GYJ|c17656_g1,GYJ|c33963_g1,GYJ|c24321_g1
Organismal Systems	Endocrine system	Prolactin signaling pathway	ko04917	19	GYJ|c9040_g1,GYJ|c24372_g1,GYJ|c26137_g1,GYJ|c16232_g1,GYJ|c8106_g1,GYJ|c28646_g1,GYJ|c10570_g1,GYJ|c21713_g1,GYJ|c12884_g1,GYJ|c19874_g1,GYJ|c14336_g1,GYJ|c7246_g1,GYJ|c13050_g1,GYJ|c26460_g1,GYJ|c29242_g1,GYJ|c24861_g1,GYJ|c3289_g1,GYJ|c27077_g1,GYJ|c33614_g1
Organismal Systems	Immune system	Cytosolic DNA-sensing pathway	ko04623	19	GYJ|c31387_g1,GYJ|c29727_g1,GYJ|c9955_g1,GYJ|c13647_g1,GYJ|c12371_g1,GYJ|c25374_g1,GYJ|c11049_g1,GYJ|c4598_g1,GYJ|c16138_g1,GYJ|c25358_g1,GYJ|c11970_g1,GYJ|c16138_g2,GYJ|c20863_g1,GYJ|c2959_g1,GYJ|c13394_g1,GYJ|c9033_g1,GYJ|c14187_g1,GYJ|c16680_g1,GYJ|c21072_g1
Organismal Systems	Nervous system	Retrograde endocannabinoid signaling	ko04723	19	GYJ|c19874_g1,GYJ|c7246_g1,GYJ|c17471_g1,GYJ|c8106_g1,GYJ|c28258_g1,GYJ|c21713_g1,GYJ|c9040_g1,GYJ|c24372_g1,GYJ|c27720_g1,GYJ|c33360_g1,GYJ|c33614_g1,GYJ|c31596_g1,GYJ|c25476_g1,GYJ|c3289_g1,GYJ|c22623_g1,GYJ|c27995_g1,GYJ|c24861_g1,GYJ|c29242_g1,GYJ|c12799_g1
Cellular Processes	Cellular commiunity	Signaling pathways regulating pluripotency of stem cells	ko04550	18	GYJ|c3289_g1,GYJ|c28420_g1,GYJ|c33614_g1,GYJ|c27077_g1,GYJ|c26460_g1,GYJ|c29242_g1,GYJ|c24861_g1,GYJ|c12884_g1,GYJ|c7246_g1,GYJ|c14336_g1,GYJ|c19874_g1,GYJ|c24372_g1,GYJ|c9040_g1,GYJ|c26137_g1,GYJ|c8106_g1,GYJ|c21713_g1,GYJ|c10570_g1,GYJ|c28646_g1
Metabolism	Biosynthesis of other secondary metabolites	Tropane, piperidine and pyridine alkaloid biosynthesis	ko00960	18	GYJ|c20504_g1,GYJ|c24795_g1,GYJ|c17293_g1,GYJ|c23560_g1,GYJ|c28745_g1,GYJ|c16794_g1,GYJ|c7793_g1,GYJ|c16542_g1,GYJ|c21558_g1,GYJ|c32889_g1,GYJ|c23600_g1,GYJ|c7789_g1,GYJ|c14580_g1,GYJ|c14800_g1,GYJ|c11507_g1,GYJ|c32189_g1,GYJ|c17958_g1,GYJ|c32149_g1
Organismal Systems	Development	Osteoclast differentiation	ko04380	18	GYJ|c229_g1,GYJ|c30702_g1,GYJ|c33614_g1,GYJ|c3289_g1,GYJ|c24861_g1,GYJ|c29242_g1,GYJ|c30539_g1,GYJ|c19874_g1,GYJ|c7246_g1,GYJ|c12027_g1,GYJ|c13476_g1,GYJ|c28461_g1,GYJ|c8106_g1,GYJ|c21713_g1,GYJ|c9040_g1,GYJ|c24372_g1,GYJ|c7788_g1,GYJ|c28362_g1
Organismal Systems	Endocrine system	Renin secretion	ko04924	18	GYJ|c9185_g1,GYJ|c2840_g1,GYJ|c14097_g1,GYJ|c13803_g1,GYJ|c10932_g2,GYJ|c30539_g1,GYJ|c12027_g1,GYJ|c13476_g1,GYJ|c11461_g1,GYJ|c22623_g1,GYJ|c27995_g1,GYJ|c12799_g1,GYJ|c31797_g1,GYJ|c5303_g1,GYJ|c33360_g1,GYJ|c10418_g1,GYJ|c27720_g1,GYJ|c25476_g1
Organismal Systems	Immune system	B cell receptor signaling pathway	ko04662	18	GYJ|c12884_g1,GYJ|c12027_g1,GYJ|c13476_g1,GYJ|c14336_g1,GYJ|c30539_g1,GYJ|c26137_g1,GYJ|c9040_g1,GYJ|c7788_g1,GYJ|c24372_g1,GYJ|c28646_g1,GYJ|c10570_g1,GYJ|c21713_g1,GYJ|c16232_g1,GYJ|c3289_g1,GYJ|c27077_g1,GYJ|c33614_g1,GYJ|c29242_g1,GYJ|c26460_g1
Organismal Systems	Immune system	Fc epsilon RI signaling pathway	ko04664	18	GYJ|c8106_g1,GYJ|c16232_g1,GYJ|c10570_g1,GYJ|c21713_g1,GYJ|c7788_g1,GYJ|c24372_g1,GYJ|c12725_g1,GYJ|c9040_g1,GYJ|c14101_g1,GYJ|c7246_g1,GYJ|c14336_g1,GYJ|c19874_g1,GYJ|c24861_g1,GYJ|c29242_g1,GYJ|c33614_g1,GYJ|c27077_g1,GYJ|c3289_g1,GYJ|c30730_g1
Organismal Systems	Nervous system	Cholinergic synapse	ko04725	18	GYJ|c14336_g1,GYJ|c9040_g1,GYJ|c24372_g1,GYJ|c10570_g1,GYJ|c21713_g1,GYJ|c17471_g1,GYJ|c28258_g1,GYJ|c31596_g1,GYJ|c3289_g1,GYJ|c25476_g1,GYJ|c33360_g1,GYJ|c27077_g1,GYJ|c33614_g1,GYJ|c27720_g1,GYJ|c29242_g1,GYJ|c12799_g1,GYJ|c22623_g1,GYJ|c27995_g1
Cellular Processes	Cell growth and death	p53 signaling pathway	ko04115	17	GYJ|c21692_g1,GYJ|c18945_g1,GYJ|c7274_g1,GYJ|c26095_g1,GYJ|c18116_g1,GYJ|c7873_g1,GYJ|c25610_g1,GYJ|c12333_g1,GYJ|c11272_g1,GYJ|c24064_g1,GYJ|c10674_g1,GYJ|c21453_g1,GYJ|c15766_g1,GYJ|c25978_g1,GYJ|c21167_g1,GYJ|c16088_g2,GYJ|c11093_g1
Environmental Information Processing	Signal transduction	TNF signaling pathway	ko04668	17	GYJ|c29242_g1,GYJ|c31323_g1,GYJ|c22506_g1,GYJ|c24861_g1,GYJ|c10826_g1,GYJ|c3289_g1,GYJ|c28175_g1,GYJ|c33614_g1,GYJ|c9040_g1,GYJ|c24372_g1,GYJ|c20885_g1,GYJ|c8106_g1,GYJ|c21713_g1,GYJ|c23432_g1,GYJ|c19874_g1,GYJ|c7246_g1,GYJ|c11231_g1
Genetic Information Processing	Replication and repair	Homologous recombination	ko03440	17	GYJ|c16511_g1,GYJ|c12100_g1,GYJ|c8955_g1,GYJ|c12321_g1,GYJ|c12241_g1,GYJ|c15860_g1,GYJ|c4454_g1,GYJ|c12765_g1,GYJ|c9615_g1,GYJ|c15114_g1,GYJ|c13646_g1,GYJ|c15334_g1,GYJ|c14835_g1,GYJ|c14917_g1,GYJ|c15907_g1,GYJ|c2727_g1,GYJ|c31791_g1
Metabolism	Biosynthesis of other secondary metabolites	Streptomycin biosynthesis	ko00521	17	GYJ|c5269_g1,GYJ|c33316_g1,GYJ|c22989_g1,GYJ|c1356_g1,GYJ|c8702_g1,GYJ|c22239_g1,GYJ|c6943_g1,GYJ|c2736_g1,GYJ|c23228_g1,GYJ|c31948_g1,GYJ|c1811_g1,GYJ|c31866_g1,GYJ|c24673_g1,GYJ|c12728_g1,GYJ|c28498_g1,GYJ|c19000_g1,GYJ|c16977_g1
Metabolism	Metabolism of other amino acids	Selenocompound metabolism	ko00450	17	GYJ|c11910_g1,GYJ|c27271_g1,GYJ|c28206_g1,GYJ|c13237_g1,GYJ|c19430_g1,GYJ|c19349_g1,GYJ|c9473_g1,GYJ|c4710_g1,GYJ|c2786_g2,GYJ|c11220_g1,GYJ|c27517_g1,GYJ|c28542_g1,GYJ|c19951_g1,GYJ|c28951_g1,GYJ|c27229_g1,GYJ|c14156_g1,GYJ|c17292_g1
Organismal Systems	Excretory system	Aldosterone-regulated sodium reabsorption	ko04960	17	GYJ|c14336_g1,GYJ|c11776_g2,GYJ|c17717_g1,GYJ|c17471_g1,GYJ|c10570_g1,GYJ|c21713_g1,GYJ|c12725_g1,GYJ|c9040_g1,GYJ|c24372_g1,GYJ|c27077_g1,GYJ|c33614_g1,GYJ|c23335_g1,GYJ|c3289_g1,GYJ|c30730_g1,GYJ|c11155_g1,GYJ|c29242_g1,GYJ|c30201_g1
Organismal Systems	Immune system	Natural killer cell mediated cytotoxicity	ko04650	17	GYJ|c9040_g1,GYJ|c24372_g1,GYJ|c7788_g1,GYJ|c10487_g1,GYJ|c10570_g1,GYJ|c21713_g1,GYJ|c16232_g1,GYJ|c17471_g1,GYJ|c12027_g1,GYJ|c13476_g1,GYJ|c14336_g1,GYJ|c30539_g1,GYJ|c29242_g1,GYJ|c32193_g1,GYJ|c3289_g1,GYJ|c27077_g1,GYJ|c33614_g1
Metabolism	Metabolism of terpenoids and polyketides	Carotenoid biosynthesis	ko00906	16	GYJ|c3247_g1,GYJ|c22691_g1,GYJ|c3348_g1,GYJ|c29395_g1,GYJ|c10208_g1,GYJ|c32949_g1,GYJ|c18218_g1,GYJ|c26189_g1,GYJ|c29923_g1,GYJ|c33361_g1,GYJ|c6542_g1,GYJ|c30472_g1,GYJ|c24392_g1,GYJ|c28773_g1,GYJ|c27880_g1,GYJ|c17267_g1
Metabolism	Metabolism of terpenoids and polyketides	Sesquiterpenoid and triterpenoid biosynthesis	ko00909	16	GYJ|c22691_g1,GYJ|c3247_g1,GYJ|c18218_g1,GYJ|c32949_g1,GYJ|c10208_g1,GYJ|c6542_g1,GYJ|c33361_g1,GYJ|c29923_g1,GYJ|c26189_g1,GYJ|c17267_g1,GYJ|c27880_g1,GYJ|c28773_g1,GYJ|c24392_g1,GYJ|c25168_g1,GYJ|c30472_g1,GYJ|c15075_g1
Organismal Systems	Digestive system	Bile secretion	ko04976	16	GYJ|c11155_g1,GYJ|c27995_g1,GYJ|c22623_g1,GYJ|c30201_g1,GYJ|c12799_g1,GYJ|c33423_g1,GYJ|c27720_g1,GYJ|c33360_g1,GYJ|c25476_g1,GYJ|c23335_g1,GYJ|c31296_g1,GYJ|c18981_g1,GYJ|c11381_g1,GYJ|c15484_g1,GYJ|c11776_g2,GYJ|c17717_g1
Organismal Systems	Environmental adaptation	Circadian rhythm	ko04710	16	GYJ|c22293_g1,GYJ|c13006_g1,GYJ|c14554_g1,GYJ|c32819_g1,GYJ|c31686_g1,GYJ|c17847_g1,GYJ|c14883_g1,GYJ|c7701_g1,GYJ|c7834_g1,GYJ|c14822_g1,GYJ|c6914_g1,GYJ|c6054_g1,GYJ|c17236_g1,GYJ|c31377_g1,GYJ|c11080_g1,GYJ|c30979_g1
Cellular Processes	Transport and catabolism	Regulation of autophagy	ko04140	15	GYJ|c25737_g1,GYJ|c28059_g1,GYJ|c3621_g1,GYJ|c12108_g2,GYJ|c9762_g1,GYJ|c16465_g1,GYJ|c14878_g1,GYJ|c12567_g1,GYJ|c28255_g1,GYJ|c15930_g1,GYJ|c22524_g1,GYJ|c9308_g1,GYJ|c32393_g1,GYJ|c32136_g1,GYJ|c32268_g1
Metabolism	Lipid metabolism	Arachidonic acid metabolism	ko00590	15	GYJ|c27298_g1,GYJ|c14101_g1,GYJ|c21267_g1,GYJ|c30920_g1,GYJ|c8481_g1,GYJ|c25570_g1,GYJ|c15607_g2,GYJ|c12636_g1,GYJ|c26188_g1,GYJ|c12150_g1,GYJ|c20871_g1,GYJ|c28416_g1,GYJ|c22775_g1,GYJ|c28186_g1,GYJ|c15522_g2
Metabolism	Metabolism of cofactors and vitamins	Riboflavin metabolism	ko00740	15	GYJ|c14581_g1,GYJ|c9519_g1,GYJ|c15547_g1,GYJ|c6125_g1,GYJ|c13541_g1,GYJ|c33657_g1,GYJ|c13450_g1,GYJ|c14490_g1,GYJ|c5960_g1,GYJ|c8036_g1,GYJ|c11265_g1,GYJ|c21504_g1,GYJ|c6517_g1,GYJ|c9595_g1,GYJ|c31376_g1
Metabolism	Metabolism of cofactors and vitamins	Ubiquinone and other terpenoid-quinone biosynthesis	ko00130	15	GYJ|c16679_g1,GYJ|c15888_g1,GYJ|c29942_g1,GYJ|c16010_g1,GYJ|c28642_g1,GYJ|c21047_g1,GYJ|c26536_g1,GYJ|c2726_g1,GYJ|c13750_g2,GYJ|c12979_g1,GYJ|c2432_g1,GYJ|c31614_g1,GYJ|c10575_g1,GYJ|c19170_g1,GYJ|c26871_g1
Organismal Systems	Immune system	RIG-I-like receptor signaling pathway	ko04622	15	GYJ|c16506_g1,GYJ|c9676_g1,GYJ|c24011_g1,GYJ|c29259_g1,GYJ|c8106_g1,GYJ|c22912_g1,GYJ|c24861_g1,GYJ|c27529_g1,GYJ|c19190_g1,GYJ|c9762_g1,GYJ|c18790_g1,GYJ|c19874_g1,GYJ|c7246_g1,GYJ|c30986_g1,GYJ|c251_g1
Organismal Systems	Sensory system	Olfactory transduction	ko04740	15	GYJ|c25476_g1,GYJ|c27720_g1,GYJ|c10932_g2,GYJ|c33360_g1,GYJ|c10418_g1,GYJ|c13803_g1,GYJ|c5303_g1,GYJ|c31797_g1,GYJ|c2840_g1,GYJ|c14097_g1,GYJ|c12799_g1,GYJ|c11461_g1,GYJ|c22623_g1,GYJ|c9185_g1,GYJ|c27995_g1
Environmental Information Processing	Signal transduction	Hedgehog signaling pathway	ko04340	14	GYJ|c26460_g1,GYJ|c12799_g1,GYJ|c26137_g1,GYJ|c14822_g1,GYJ|c22623_g1,GYJ|c270_g1,GYJ|c28646_g1,GYJ|c27995_g1,GYJ|c12884_g1,GYJ|c25476_g1,GYJ|c16440_g1,GYJ|c27720_g1,GYJ|c33360_g1,GYJ|c270_g2
Metabolism	Biosynthesis of other secondary metabolites	Monobactam biosynthesis	ko00261	14	GYJ|c5991_g1,GYJ|c11711_g1,GYJ|c20909_g1,GYJ|c14037_g1,GYJ|c27921_g1,GYJ|c8702_g1,GYJ|c31948_g1,GYJ|c28688_g1,GYJ|c33349_g1,GYJ|c23039_g1,GYJ|c31866_g1,GYJ|c24673_g1,GYJ|c30745_g1,GYJ|c33963_g1
Metabolism	Energy metabolism	Sulfur metabolism	ko00920	14	GYJ|c24609_g1,GYJ|c13771_g1,GYJ|c15615_g1,GYJ|c28542_g1,GYJ|c20245_g1,GYJ|c1818_g1,GYJ|c18945_g1,GYJ|c30610_g1,GYJ|c7274_g1,GYJ|c25610_g1,GYJ|c21453_g1,GYJ|c21692_g1,GYJ|c10467_g1,GYJ|c25127_g1
Metabolism	Metabolism of cofactors and vitamins	Retinol metabolism	ko00830	14	GYJ|c26585_g1,GYJ|c29218_g1,GYJ|c24073_g1,GYJ|c31737_g1,GYJ|c26421_g1,GYJ|c19316_g1,GYJ|c16559_g1,GYJ|c27724_g1,GYJ|c12654_g1,GYJ|c6195_g1,GYJ|c28593_g1,GYJ|c29031_g1,GYJ|c19615_g1,GYJ|c2797_g1
Metabolism	Xenobiotics biodegradation and metabolism	Naphthalene degradation	ko00626	14	GYJ|c6195_g1,GYJ|c16559_g1,GYJ|c27724_g1,GYJ|c12654_g1,GYJ|c26585_g1,GYJ|c29218_g1,GYJ|c24073_g1,GYJ|c19316_g1,GYJ|c31737_g1,GYJ|c26421_g1,GYJ|c19615_g1,GYJ|c2797_g1,GYJ|c28593_g1,GYJ|c29031_g1
Environmental Information Processing	Signal transduction	NF-kappa B signaling pathway	ko04064	13	GYJ|c5055_g1,GYJ|c18508_g1,GYJ|c20961_g1,GYJ|c18104_g1,GYJ|c13481_g1,GYJ|c11518_g2,GYJ|c577_g1,GYJ|c21375_g1,GYJ|c15766_g1,GYJ|c10479_g1,GYJ|c30372_g1,GYJ|c32782_g1,GYJ|c33784_g1
Metabolism	Biosynthesis of other secondary metabolites	Phenylpropanoid biosynthesis	ko00940	13	GYJ|c16247_g1,GYJ|c15904_g1,GYJ|c19859_g1,GYJ|c31914_g1,GYJ|c2281_g1,GYJ|c12195_g1,GYJ|c15153_g1,GYJ|c6548_g1,GYJ|c16611_g1,GYJ|c21991_g1,GYJ|c28055_g1,GYJ|c1656_g1,GYJ|c6307_g2
Metabolism	Lipid metabolism	Ether lipid metabolism	ko00565	13	GYJ|c31967_g1,GYJ|c3486_g1,GYJ|c19483_g1,GYJ|c10635_g1,GYJ|c13812_g1,GYJ|c13146_g1,GYJ|c20181_g1,GYJ|c3073_g1,GYJ|c16426_g1,GYJ|c3073_g2,GYJ|c14101_g1,GYJ|c9630_g1,GYJ|c2938_g1
Metabolism	Lipid metabolism	Synthesis and degradation of ketone bodies	ko00072	13	GYJ|c11087_g1,GYJ|c4270_g1,GYJ|c32089_g1,GYJ|c14973_g1,GYJ|c12018_g1,GYJ|c21741_g1,GYJ|c10291_g1,GYJ|c27070_g1,GYJ|c25615_g1,GYJ|c3318_g1,GYJ|c20254_g1,GYJ|c4568_g1,GYJ|c33293_g1
Organismal Systems	Digestive system	Fat digestion and absorption	ko04975	13	GYJ|c16794_g1,GYJ|c23560_g1,GYJ|c16542_g1,GYJ|c21376_g1,GYJ|c21558_g1,GYJ|c32889_g1,GYJ|c32149_g1,GYJ|c14154_g1,GYJ|c23600_g1,GYJ|c24795_g1,GYJ|c20504_g1,GYJ|c10173_g1,GYJ|c14800_g1
Metabolism	Lipid metabolism	Fatty acid elongation	ko00062	12	GYJ|c21288_g1,GYJ|c20877_g1,GYJ|c26556_g1,GYJ|c9542_g1,GYJ|c19077_g1,GYJ|c28385_g1,GYJ|c11789_g1,GYJ|c8148_g1,GYJ|c31554_g1,GYJ|c8986_g1,GYJ|c7813_g1,GYJ|c29548_g1
Metabolism	Metabolism of cofactors and vitamins	Vitamin B6 metabolism	ko00750	12	GYJ|c10924_g1,GYJ|c32047_g1,GYJ|c9223_g1,GYJ|c25048_g1,GYJ|c2181_g1,GYJ|c7999_g1,GYJ|c31376_g1,GYJ|c31987_g1,GYJ|c31446_g1,GYJ|c14429_g1,GYJ|c9220_g1,GYJ|c29556_g1
Metabolism	Metabolism of terpenoids and polyketides	Biosynthesis of ansamycins	ko01051	12	GYJ|c28773_g1,GYJ|c10208_g1,GYJ|c27880_g1,GYJ|c32949_g1,GYJ|c17267_g1,GYJ|c18218_g1,GYJ|c30472_g1,GYJ|c29923_g1,GYJ|c33361_g1,GYJ|c22691_g1,GYJ|c26189_g1,GYJ|c3247_g1
Metabolism	Xenobiotics biodegradation and metabolism	Benzoate degradation	ko00362	12	GYJ|c4799_g1,GYJ|c9171_g1,GYJ|c3318_g1,GYJ|c33293_g1,GYJ|c20254_g1,GYJ|c4568_g1,GYJ|c32089_g1,GYJ|c4270_g1,GYJ|c14532_g1,GYJ|c33555_g1,GYJ|c11770_g1,GYJ|c11377_g1
Metabolism	Xenobiotics biodegradation and metabolism	Caprolactam degradation	ko00930	12	GYJ|c1870_g1,GYJ|c19300_g1,GYJ|c27688_g1,GYJ|c20877_g1,GYJ|c3858_g2,GYJ|c3858_g1,GYJ|c29881_g1,GYJ|c10414_g1,GYJ|c25199_g1,GYJ|c22626_g1,GYJ|c8148_g1,GYJ|c31554_g1
Organismal Systems	Digestive system	Carbohydrate digestion and absorption	ko04973	12	GYJ|c23335_g1,GYJ|c11776_g2,GYJ|c17717_g1,GYJ|c15019_g1,GYJ|c14586_g1,GYJ|c11155_g1,GYJ|c31866_g1,GYJ|c32505_g1,GYJ|c24673_g1,GYJ|c31948_g1,GYJ|c30201_g1,GYJ|c8702_g1
Organismal Systems	Endocrine system	Insulin secretion	ko04911	12	GYJ|c17471_g1,GYJ|c11155_g1,GYJ|c27995_g1,GYJ|c22623_g1,GYJ|c12799_g1,GYJ|c30201_g1,GYJ|c27720_g1,GYJ|c33360_g1,GYJ|c23335_g1,GYJ|c25476_g1,GYJ|c11776_g2,GYJ|c17717_g1
Metabolism	Glycan biosynthesis and metabolism	Other glycan degradation	ko00511	11	GYJ|c15339_g1,GYJ|c8096_g1,GYJ|c13041_g1,GYJ|c13973_g2,GYJ|c16361_g2,GYJ|c14177_g2,GYJ|c13973_g1,GYJ|c15599_g1,GYJ|c15778_g1,GYJ|c16239_g2,GYJ|c16361_g1
Metabolism	Lipid metabolism	alpha-Linolenic acid metabolism	ko00592	11	GYJ|c29282_g1,GYJ|c31754_g1,GYJ|c7639_g1,GYJ|c18929_g1,GYJ|c22669_g1,GYJ|c2080_g1,GYJ|c28791_g1,GYJ|c12468_g1,GYJ|c3641_g1,GYJ|c14101_g1,GYJ|c11257_g1
Metabolism	Metabolism of cofactors and vitamins	Thiamine metabolism	ko00730	11	GYJ|c718_g1,GYJ|c15147_g1,GYJ|c2887_g1,GYJ|c7070_g1,GYJ|c27505_g1,GYJ|c24124_g1,GYJ|c31322_g1,GYJ|c4550_g1,GYJ|c30023_g1,GYJ|c13005_g1,GYJ|c14446_g1
Metabolism	Metabolism of other amino acids	Taurine and hypotaurine metabolism	ko00430	11	GYJ|c10553_g1,GYJ|c15009_g1,GYJ|c12150_g1,GYJ|c32759_g1,GYJ|c12636_g1,GYJ|c20026_g1,GYJ|c24702_g1,GYJ|c16712_g1,GYJ|c28467_g1,GYJ|c33026_g1,GYJ|c22431_g1
Organismal Systems	Immune system	Toll-like receptor signaling pathway	ko04620	11	GYJ|c7246_g1,GYJ|c19874_g1,GYJ|c33614_g1,GYJ|c3289_g1,GYJ|c24861_g1,GYJ|c21713_g1,GYJ|c8106_g1,GYJ|c29242_g1,GYJ|c9040_g1,GYJ|c7788_g1,GYJ|c24372_g1
Organismal Systems	Sensory system	Phototransduction	ko04744	11	GYJ|c31596_g1,GYJ|c10932_g2,GYJ|c13803_g1,GYJ|c10418_g1,GYJ|c2840_g1,GYJ|c14097_g1,GYJ|c31797_g1,GYJ|c5303_g1,GYJ|c28258_g1,GYJ|c9185_g1,GYJ|c11461_g1
Environmental Information Processing	Signal transduction	MAPK signaling pathway - fly	ko04013	10	GYJ|c3289_g1,GYJ|c14336_g1,GYJ|c27077_g1,GYJ|c33614_g1,GYJ|c29242_g1,GYJ|c9040_g1,GYJ|c24372_g1,GYJ|c21713_g1,GYJ|c10570_g1,GYJ|c16232_g1
Genetic Information Processing	Folding, sorting and degradation	Sulfur relay system	ko04122	10	GYJ|c8478_g1,GYJ|c24345_g1,GYJ|c9614_g1,GYJ|c10467_g1,GYJ|c25127_g1,GYJ|c31464_g1,GYJ|c13874_g1,GYJ|c14925_g1,GYJ|c2887_g1,GYJ|c718_g1
Metabolism	Xenobiotics biodegradation and metabolism	Drug metabolism - other enzymes	ko00983	10	GYJ|c13777_g1,GYJ|c16402_g1,GYJ|c20064_g1,GYJ|c22798_g1,GYJ|c28429_g1,GYJ|c7010_g1,GYJ|c28843_g1,GYJ|c26468_g1,GYJ|c12459_g1,GYJ|c24460_g1
Metabolism	Xenobiotics biodegradation and metabolism	Styrene degradation	ko00643	10	GYJ|c542_g1,GYJ|c23140_g1,GYJ|c24272_g1,GYJ|c17664_g1,GYJ|c22790_g1,GYJ|c32329_g1,GYJ|c29714_g1,GYJ|c20802_g1,GYJ|c11920_g1,GYJ|c16381_g1
Organismal Systems	Development	Dorso-ventral axis formation	ko04320	10	GYJ|c3289_g1,GYJ|c14336_g1,GYJ|c33614_g1,GYJ|c27077_g1,GYJ|c29242_g1,GYJ|c9040_g1,GYJ|c24372_g1,GYJ|c21713_g1,GYJ|c10570_g1,GYJ|c16232_g1
Metabolism	Biosynthesis of other secondary metabolites	Betalain biosynthesis	ko00965	9	GYJ|c33657_g1,GYJ|c30095_g1,GYJ|c15547_g1,GYJ|c8036_g1,GYJ|c16080_g1,GYJ|c21504_g1,GYJ|c6517_g1,GYJ|c30408_g1,GYJ|c9595_g1
Metabolism	Metabolism of cofactors and vitamins	Folate biosynthesis	ko00790	9	GYJ|c10647_g1,GYJ|c9657_g1,GYJ|c11555_g1,GYJ|c14797_g1,GYJ|c9669_g1,GYJ|c4499_g1,GYJ|c25742_g1,GYJ|c19142_g1,GYJ|c7994_g1
Organismal Systems	Digestive system	Mineral absorption	ko04978	9	GYJ|c19662_g1,GYJ|c26612_g1,GYJ|c23335_g1,GYJ|c17717_g1,GYJ|c11776_g2,GYJ|c11155_g1,GYJ|c28553_g1,GYJ|c30201_g1,GYJ|c13323_g1
Environmental Information Processing	Membrane transport	ABC transporters	ko02010	8	GYJ|c11381_g1,GYJ|c18981_g1,GYJ|c13389_g1,GYJ|c8485_g1,GYJ|c14599_g1,GYJ|c10168_g1,GYJ|c27414_g1,GYJ|c33423_g1
Metabolism	Metabolism of cofactors and vitamins	Biotin metabolism	ko00780	8	GYJ|c6450_g1,GYJ|c17480_g1,GYJ|c8241_g1,GYJ|c15894_g1,GYJ|c15570_g1,GYJ|c4649_g1,GYJ|c14031_g1,GYJ|c27821_g1
Metabolism	Metabolism of terpenoids and polyketides	Geraniol degradation	ko00281	8	GYJ|c32790_g1,GYJ|c12018_g1,GYJ|c25125_g1,GYJ|c26458_g1,GYJ|c31006_g1,GYJ|c31554_g1,GYJ|c25145_g1,GYJ|c30741_g1
Organismal Systems	Environmental adaptation	Circadian rhythm - plant	ko04712	8	GYJ|c33784_g1,GYJ|c30372_g1,GYJ|c10479_g1,GYJ|c32782_g1,GYJ|c21375_g1,GYJ|c13481_g1,GYJ|c11518_g2,GYJ|c20961_g1
Organismal Systems	Sensory system	Taste transduction	ko04742	8	GYJ|c25476_g1,GYJ|c31596_g1,GYJ|c33360_g1,GYJ|c27720_g1,GYJ|c12799_g1,GYJ|c27995_g1,GYJ|c22623_g1,GYJ|c28258_g1
Metabolism	Xenobiotics biodegradation and metabolism	Chlorocyclohexane and chlorobenzene degradation	ko00361	7	GYJ|c3588_g1,GYJ|c23121_g1,GYJ|c4520_g1,GYJ|c9701_g1,GYJ|c26520_g1,GYJ|c11007_g1,GYJ|c24106_g1
Organismal Systems	Endocrine system	Ovarian Steroidogenesis	ko04913	7	GYJ|c12799_g1,GYJ|c14101_g1,GYJ|c25476_g1,GYJ|c27995_g1,GYJ|c22623_g1,GYJ|c33360_g1,GYJ|c27720_g1
Organismal Systems	Endocrine system	Regulation of lipolysis in adipocyte	ko04923	7	GYJ|c27995_g1,GYJ|c33360_g1,GYJ|c22623_g1,GYJ|c15607_g2,GYJ|c27720_g1,GYJ|c12799_g1,GYJ|c25476_g1
Organismal Systems	Endocrine system	Renin-angiotensin system	ko04614	7	GYJ|c28106_g1,GYJ|c23086_g1,GYJ|c16410_g1,GYJ|c19247_g1,GYJ|c17637_g1,GYJ|c33641_g1,GYJ|c16790_g1
Genetic Information Processing	Replication and repair	Non-homologous end-joining	ko03450	6	GYJ|c16207_g1,GYJ|c15907_g1,GYJ|c30094_g1,GYJ|c15860_g1,GYJ|c27010_g1,GYJ|c20508_g1
Metabolism	Biosynthesis of other secondary metabolites	Aflatoxin biosynthesis	ko00254	6	GYJ|c27921_g1,GYJ|c14037_g1,GYJ|c33349_g1,GYJ|c28688_g1,GYJ|c23039_g1,GYJ|c30745_g1
Metabolism	Glycan biosynthesis and metabolism	Glycosphingolipid biosynthesis - globo series	ko00603	6	GYJ|c20866_g1,GYJ|c4175_g1,GYJ|c13973_g2,GYJ|c14177_g2,GYJ|c9619_g1,GYJ|c13973_g1
Metabolism	Glycan biosynthesis and metabolism	Other types of O-glycan biosynthesis	ko00514	6	GYJ|c11814_g1,GYJ|c30118_g1,GYJ|c13384_g1,GYJ|c8408_g1,GYJ|c11438_g1,GYJ|c14014_g1
Metabolism	Xenobiotics biodegradation and metabolism	Toluene degradation	ko00623	6	GYJ|c3588_g1,GYJ|c23121_g1,GYJ|c4520_g1,GYJ|c9701_g1,GYJ|c11007_g1,GYJ|c24106_g1
Organismal Systems	Excretory system	Proximal tubule bicarbonate reclamation	ko04964	6	GYJ|c11155_g1,GYJ|c15288_g1,GYJ|c17717_g1,GYJ|c11776_g2,GYJ|c30201_g1,GYJ|c23335_g1
Environmental Information Processing	Signal transduction	Notch signaling pathway	ko04330	5	GYJ|c12923_g1,GYJ|c1853_g1,GYJ|c12499_g1,GYJ|c13737_g1,GYJ|c23670_g1
Metabolism	Metabolism of other amino acids	Phosphonate and phosphinate metabolism	ko00440	5	GYJ|c2938_g1,GYJ|c2931_g2,GYJ|c9630_g1,GYJ|c31967_g1,GYJ|c10477_g1
Organismal Systems	Digestive system	Protein digestion and absorption	ko04974	5	GYJ|c11155_g1,GYJ|c11776_g2,GYJ|c17717_g1,GYJ|c30201_g1,GYJ|c23335_g1
Cellular Processes	Cell growth and death	Cell cycle - Caulobacter	ko04112	4	GYJ|c16166_g3,GYJ|c16151_g1,GYJ|c12522_g1,GYJ|c13927_g1
Metabolism	Biosynthesis of other secondary metabolites	Butirosin and neomycin biosynthesis	ko00524	4	GYJ|c31866_g1,GYJ|c24673_g1,GYJ|c31948_g1,GYJ|c8702_g1
Metabolism	Biosynthesis of other secondary metabolites	Carbapenem biosynthesis	ko00332	4	GYJ|c23339_g1,GYJ|c10692_g1,GYJ|c25813_g1,GYJ|c5982_g1
Metabolism	Carbohydrate metabolism	C5-Branched dibasic acid metabolism	ko00660	4	GYJ|c20339_g1,GYJ|c31747_g1,GYJ|c19058_g1,GYJ|c2929_g1
Organismal Systems	Environmental adaptation	Circadian rhythm - fly	ko04711	4	GYJ|c28646_g1,GYJ|c26460_g1,GYJ|c12884_g1,GYJ|c26137_g1
Environmental Information Processing	Signaling molecules and interaction	Neuroactive ligand-receptor interaction	ko04080	3	GYJ|c19003_g1,GYJ|c30347_g1,GYJ|c14660_g1
Metabolism	Glycan biosynthesis and metabolism	Glycosaminoglycan degradation	ko00531	3	GYJ|c13973_g2,GYJ|c14177_g2,GYJ|c13973_g1
Metabolism	Glycan biosynthesis and metabolism	Glycosphingolipid biosynthesis - ganglio series	ko00604	3	GYJ|c14177_g2,GYJ|c13973_g1,GYJ|c13973_g2
Metabolism	Lipid metabolism	Linoleic acid metabolism	ko00591	3	GYJ|c3155_g1,GYJ|c14101_g1,GYJ|c15607_g1
Metabolism	Lipid metabolism	Steroid hormone biosynthesis	ko00140	3	GYJ|c7813_g1,GYJ|c29548_g1,GYJ|c16080_g1
Metabolism	Metabolism of cofactors and vitamins	Lipoic acid metabolism	ko00785	3	GYJ|c28325_g1,GYJ|c12153_g1,GYJ|c2976_g1
Environmental Information Processing	Membrane transport	Bacterial secretion system	ko03070	2	GYJ|c26347_g1,GYJ|c32103_g1
Environmental Information Processing	Signal transduction	Jak-STAT signaling pathway	ko04630	2	GYJ|c16232_g1,GYJ|c12795_g1
Metabolism	Biosynthesis of other secondary metabolites	Caffeine metabolism	ko00232	2	GYJ|c10692_g1,GYJ|c28475_g1
Metabolism	Biosynthesis of other secondary metabolites	Indole alkaloid biosynthesis	ko00901	2	GYJ|c30408_g1,GYJ|c30095_g1
Metabolism	Lipid metabolism	Primary bile acid biosynthesis	ko00120	2	GYJ|c27082_g1,GYJ|c26783_g1
Metabolism	Biosynthesis of other secondary metabolites	Novobiocin biosynthesis	ko00401	1	GYJ|c7793_g1
Metabolism	Metabolism of terpenoids and polyketides	Zeatin biosynthesis	ko00908	1	GYJ|c14937_g1
Metabolism	Xenobiotics biodegradation and metabolism	Bisphenol degradation	ko00363	1	GYJ|c3155_g1
