# Supplementary material for: Comparative transcriptomics of Gymnosporangium spp. teliospores reveals a conserved genetic program at this specific stage of the rust fungal life cycle
Source: BMC Genomics. 2019 Oct 9;20:723. doi: 10.1186/s12864-019-6099-x (PMC6785864; doi:10.1186/s12864-019-6099-x)
Supplement: Supplementary file 8 — Additional file 8: Table S3. CAZymes annotation results for Gymnosporangium unigenes in the dbCAN v2.0. AA, CAZyme with auxiliary activities; CBM, carbohydrate binding module; CE, carbohydrate esterase; GH, glycosyl hydrolase; GT, glycosyl transferase; PL, polysaccharide lyase. FPKM and Log10FPKM values are reported along CAZyme annotation. (XLSX 42 kb) [file 12864_2019_6099_MOESM8_ESM.xlsx]

## Sheet: G. japonicum
Gene ID	HMMER	Average FPKM	LogFPKM
GYJ|c10090_g1	GH28	0.4	-0.41
GYJ|c10151_g1	GH5	0.59	-0.24
GYJ|c10196_g1	GH14	1.97	0.3
GYJ|c10199_g1	GT57	48.26	1.69
GYJ|c10231_g1	GT90	0.66	-0.19
GYJ|c10283_g1	GH5	4.64	0.67
GYJ|c10311_g1	GT24	10.33	1.02
GYJ|c10341_g1	GH5	37.31	1.58
GYJ|c10513_g1	GH26	0.37	-0.44
GYJ|c10532_g1	CE10	22.95	1.37
GYJ|c10716_g1	GH7	7.02	0.85
GYJ|c10738_g1	GT43	24.47	1.39
GYJ|c10907_g1	GT25	108.17	2.04
GYJ|c10954_g1	AA2	37.23	1.58
GYJ|c11168_g1	AA7	102.79	2.02
GYJ|c11266_g1	GT2	49.16	1.7
GYJ|c11360_g1	GT2	21.87	1.34
GYJ|c11438_g1	GT39	22.25	1.35
GYJ|c11479_g1	AA2	71.07	1.86
GYJ|c11520_g1	GT2	11.39	1.06
GYJ|c11532_g1	GT22	16.52	1.22
GYJ|c11575_g1	GT71	70.28	1.85
GYJ|c11613_g1	GH5	1.26	0.11
GYJ|c11699_g1	GH105	0.92	-0.04
GYJ|c11705_g1	AA3	0.99	-0.01
GYJ|c11707_g1	GT2	94.72	1.98
GYJ|c11762_g1	CE10	94.01	1.98
GYJ|c11778_g1	GT2	30.65	1.49
GYJ|c11814_g1	GT39	261.93	2.42
GYJ|c11866_g1	GT4	3.39	0.54
GYJ|c12070_g2	GT22	52.93	1.73
GYJ|c12106_g1	GH43	7.16	0.86
GYJ|c12167_g1	GT32	476.19	2.68
GYJ|c12195_g1	GH1	0.44	-0.37
GYJ|c12348_g2	GH43	0.57	-0.25
GYJ|c12366_g1	GH16	3.67	0.57
GYJ|c12402_g1	GH43	1.03	0.02
GYJ|c12403_g1	GH18	1.6	0.21
GYJ|c12426_g1	GH18	549.07	2.74
GYJ|c12460_g1	GT4	4.16	0.62
GYJ|c12461_g1	GH31	3.9	0.6
GYJ|c12463_g1	AA7	2.98	0.48
GYJ|c12649_g1	GH22	2.84	0.46
GYJ|c12688_g1	GH79	1.48	0.17
GYJ|c12694_g1	GH18	1.15	0.07
GYJ|c12740_g1	CE5	2.18	0.34
GYJ|c12824_g2	CE10	0.31	-0.51
GYJ|c12972_g1	GH63	41.12	1.62
GYJ|c13011_g1	GH5	11.8	1.08
GYJ|c13041_g1	GH152	6.71	0.83
GYJ|c13060_g1	AA2	0.59	-0.23
GYJ|c13095_g1	GH5	5.51	0.75
GYJ|c13097_g1	GT90	428.74	2.64
GYJ|c13118_g1	GH100	0.5	-0.31
GYJ|c13126_g1	GT21	51.44	1.72
GYJ|c13169_g1	GH16	30.16	1.48
GYJ|c13186_g1	GH47	6.54	0.82
GYJ|c13269_g1	GT49	59.88	1.78
GYJ|c13313_g1	CBM20	1.89	0.28
GYJ|c13384_g1	GT15	140.99	2.15
GYJ|c13431_g1	GH26	47.21	1.68
GYJ|c13460_g1	GH13	0.56	-0.26
GYJ|c13477_g1	GT48	96.96	1.99
GYJ|c13526_g1	GH2	0.32	-0.5
GYJ|c13624_g1	GT22	19.35	1.29
GYJ|c13630_g1	GT32	47.42	1.68
GYJ|c13650_g1	CE4	880.37	2.95
GYJ|c13871_g1	GH16	0.36	-0.45
GYJ|c13973_g2	GH20	2.91	0.47
GYJ|c13988_g1	CE10	10.42	1.02
GYJ|c14005_g2	CE4	3.4	0.54
GYJ|c14014_g1	GT39	21.48	1.34
GYJ|c14025_g1	CE1	25.26	1.41
GYJ|c14035_g1	GH10	1.73	0.24
GYJ|c14047_g1	CE10	57.98	1.77
GYJ|c14048_g1	GH131	0.53	-0.28
GYJ|c14127_g1	GT90	23.13	1.37
GYJ|c14166_g1	GT90	27.18	1.44
GYJ|c14177_g2	GH20	29.82	1.48
GYJ|c14233_g1	GH19	0.75	-0.13
GYJ|c14272_g1	AA3	1.53	0.19
GYJ|c14309_g1	GH47	2	0.31
GYJ|c14393_g1	CE8	3.39	0.54
GYJ|c14425_g1	CE8	2.64	0.43
GYJ|c14450_g1	GH18	0.67	-0.18
GYJ|c14489_g1	CE10	9.8	1
GYJ|c14506_g1	GH5	9.42	0.98
GYJ|c14527_g1	GT10	9.62	0.99
GYJ|c14540_g1	GT90	18.53	1.27
GYJ|c14541_g1	CE8	1.93	0.29
GYJ|c14553_g1	AA3	2.24	0.35
GYJ|c14559_g1	GT57	29.32	1.47
GYJ|c1456_g1	CE5	0.55	-0.26
GYJ|c14566_g1	GH18	30.79	1.49
GYJ|c14583_g1	CE16	2.82	0.45
GYJ|c14586_g1	GH13	14.89	1.18
GYJ|c14637_g1	GT8	2.67	0.43
GYJ|c14671_g1	GH5	99.88	2
GYJ|c14690_g1	GT4	0.79	-0.11
GYJ|c14700_g1	PL1	3.65	0.57
GYJ|c14713_g1	GH5	1.6	0.21
GYJ|c14765_g1	GH5	26.75	1.43
GYJ|c14777_g1	GT25	22.14	1.35
GYJ|c14802_g1	GT58	9.74	0.99
GYJ|c14848_g1	GT69	52.75	1.73
GYJ|c14851_g1	GH5	2.19	0.34
GYJ|c14873_g1	GT43	6.78	0.84
GYJ|c14887_g1	GT90	1.37	0.14
GYJ|c14909_g2	AA2	0.84	-0.08
GYJ|c14909_g3	AA2	1.37	0.14
GYJ|c15006_g1	CE10	58.96	1.78
GYJ|c15019_g1	GH13	11.95	1.08
GYJ|c15060_g1	CE8	15.25	1.19
GYJ|c15171_g2	CE4	226.32	2.36
GYJ|c15239_g1	GT3	170.1	2.24
GYJ|c15248_g1	AA2	0.49	-0.32
GYJ|c15261_g1	GH37	38.28	1.59
GYJ|c15278_g1	GT76	12.46	1.1
GYJ|c15339_g1	GH152	37.48	1.58
GYJ|c15341_g1	GH125	7.74	0.89
GYJ|c15379_g1	AA1	2.31	0.37
GYJ|c15409_g1	GH47	3.6	0.56
GYJ|c15410_g1	GT90	5.33	0.73
GYJ|c15443_g1	GH32	3.09	0.49
GYJ|c15540_g1	GT2	42.07	1.63
GYJ|c15626_g2	GH47	10.17	1.01
GYJ|c15676_g1	AA9	1.37	0.14
GYJ|c15705_g1	GT71	5.31	0.73
GYJ|c15755_g1	GH15	1.71	0.24
GYJ|c15775_g1	GT1	0.51	-0.3
GYJ|c15778_g1	GH152	9.72	0.99
GYJ|c15779_g1	GT32	31.61	1.5
GYJ|c15889_g1	GH92	5.42	0.74
GYJ|c15896_g1	GH5	3.24	0.52
GYJ|c15953_g1	GH14	0.74	-0.14
GYJ|c16069_g1	GH20	32.04	1.51
GYJ|c16172_g1	GT59	2.03	0.31
GYJ|c16187_g1	GT33	4.65	0.67
GYJ|c16192_g1	CE8	4.82	0.69
GYJ|c16201_g1	GH32	2.26	0.36
GYJ|c16210_g1	GT1	0.49	-0.32
GYJ|c16230_g1	GH79	2.24	0.35
GYJ|c16239_g2	GH2	2.95	0.47
GYJ|c16245_g1	GH17	0.69	-0.17
GYJ|c16246_g1	GH63	227.37	2.36
GYJ|c16247_g1	GH1	1.41	0.15
GYJ|c16267_g1	GH28	23.88	1.38
GYJ|c16296_g1	GH17	5.26	0.73
GYJ|c16309_g1	GH17	0.84	-0.08
GYJ|c16309_g4	GH17	2.17	0.34
GYJ|c16321_g1	GT1	0.73	-0.14
GYJ|c16331_g1	GT8	1.34	0.13
GYJ|c16338_g1	AA3	1.02	0.01
GYJ|c16361_g1	GH152	5.55	0.75
GYJ|c16369_g1	GH19	12.89	1.12
GYJ|c16382_g1	GH152	16.14	1.21
GYJ|c16386_g1	GH17	10.41	1.02
GYJ|c16388_g1	GH71	17.11	1.24
GYJ|c16391_g1	AA5	3.14	0.5
GYJ|c16419_g1	GH13	87.39	1.95
GYJ|c16463_g1	GT2	44.36	1.65
GYJ|c16481_g1	GH37	15.23	1.19
GYJ|c16558_g1	GT1	11.46	1.06
GYJ|c16623_g1	GH16	231.38	2.37
GYJ|c16690_g1	GH18	8.25	0.92
GYJ|c16752_g1	PL1	0.56	-0.26
GYJ|c16779_g1	GH25	0.6	-0.23
GYJ|c1758_g1	GH18	1.16	0.07
GYJ|c17633_g1	AA2	0.41	-0.39
GYJ|c17722_g1	CBM53	7.36	0.87
GYJ|c17959_g1	GH76	0.45	-0.35
GYJ|c1801_g1	GT66	67.6	1.83
GYJ|c18229_g1	AA7	0.3	-0.53
GYJ|c18336_g1	GH15	0.32	-0.5
GYJ|c18572_g1	GH19	1.01	0.01
GYJ|c1868_g1	GT8	56.06	1.75
GYJ|c18887_g1	AA5	527.66	2.73
GYJ|c18972_g1	CBM21	31.92	1.51
GYJ|c19020_g1	GT2	52.2	1.72
GYJ|c19263_g1	GH18	0.47	-0.34
GYJ|c19284_g1	GH43	4.08	0.61
GYJ|c19307_g1	PL3	1.2	0.08
GYJ|c19434_g1	CE16	11.19	1.05
GYJ|c19477_g1	GH65	1.34	0.13
GYJ|c19913_g1	GH18	0.45	-0.36
GYJ|c20355_g1	CE8	0.33	-0.49
GYJ|c2071_g1	CE8	1.06	0.03
GYJ|c2072_g1	CE8	85.69	1.94
GYJ|c21430_g1	GT32	8.5	0.93
GYJ|c22051_g1	CBM63	1.63	0.22
GYJ|c22068_g1	CE4	249	2.4
GYJ|c22152_g1	GH16	122.86	2.09
GYJ|c22175_g1	CE4	31.36	1.5
GYJ|c22414_g1	AA3	0.35	-0.47
GYJ|c22508_g1	GH16	124.6	2.1
GYJ|c22736_g1	PL3	0.56	-0.26
GYJ|c22813_g1	AA7	0.33	-0.5
GYJ|c23850_g1	CE10	0.23	-0.64
GYJ|c2397_g1	GH17	1115.61	3.05
GYJ|c2432_g1	AA6	0.19	-0.73
GYJ|c25346_g1	GH76	215.17	2.34
GYJ|c25504_g1	GH5	0.72	-0.15
GYJ|c25784_g1	GH43	0.49	-0.32
GYJ|c25864_g1	PL14	0.61	-0.22
GYJ|c25882_g1	GH131	0.48	-0.33
GYJ|c2631_g1	GH26	152.28	2.19
GYJ|c26810_g1	GH16	0.6	-0.23
GYJ|c26871_g1	AA6	0.21	-0.68
GYJ|c27035_g1	PL8	0.25	-0.61
GYJ|c27100_g1	CE10	0.32	-0.5
GYJ|c2726_g1	AA6	424.54	2.63
GYJ|c2739_g1	GH18	24	1.39
GYJ|c2798_g1	GH16	758.28	2.88
GYJ|c2807_g1	GH14	0.39	-0.41
GYJ|c28245_g1	GH18	249.39	2.4
GYJ|c28279_g1	GT20	118.8	2.08
GYJ|c2862_g1	GT2	14.73	1.17
GYJ|c2913_g1	GH13	85.28	1.94
GYJ|c29633_g1	GH5	0.35	-0.46
GYJ|c29809_g1	GH43	0.39	-0.42
GYJ|c2996_g1	GH5	417.26	2.63
GYJ|c31353_g1	GT20	50.66	1.71
GYJ|c31396_g1	GT90	54.48	1.74
GYJ|c31750_g1	CE16	1.05	0.02
GYJ|c31771_g1	GT1	0.41	-0.4
GYJ|c31812_g1	CE4	0.45	-0.35
GYJ|c31914_g1	GH3	0.52	-0.29
GYJ|c32635_g1	GH5	0.56	-0.26
GYJ|c32735_g1	AA9	0.72	-0.15
GYJ|c33342_g1	CE10	0.69	-0.17
GYJ|c33777_g1	CE8	0.5	-0.31
GYJ|c3788_g1	CE5	1.52	0.18
GYJ|c4184_g1	GH5	38.75	1.59
GYJ|c4184_g1	GH5	38.75	1.59
GYJ|c4460_g1	CE4	40.53	1.61
GYJ|c4476_g1	GH13	31.74	1.51
GYJ|c4543_g1	GT22	74.32	1.88
GYJ|c4592_g1	CE8	0.71	-0.16
GYJ|c475_g1	GT69	84.26	1.93
GYJ|c4834_g1	GH5	1.07	0.03
GYJ|c4987_g2	GH28	0.61	-0.22
GYJ|c5342_g1	GH47	0.57	-0.25
GYJ|c5475_g1	GT14	0.69	-0.17
GYJ|c5964_g1	GT2	10.31	1.02
GYJ|c6071_g1	GH47	77.79	1.9
GYJ|c6241_g1	GH47	49.11	1.7
GYJ|c63_g1	CE5	1.74	0.25
GYJ|c6429_g1	GH35	3.99	0.61
GYJ|c6548_g1	GH3	45.48	1.66
GYJ|c7111_g1	GH76	0.56	-0.26
GYJ|c7345_g1	AA9	0.98	-0.01
GYJ|c7729_g1	CE8	0.09	-1.07
GYJ|c7818_g1	GT90	310.11	2.5
GYJ|c8005_g1	AA3	42.17	1.63
GYJ|c8079_g1	GH31	27.39	1.44
GYJ|c8096_g1	GH38	20.2	1.31
GYJ|c8213_g1	GT69	115.95	2.07
GYJ|c8371_g1	GT1	11.63	1.07
GYJ|c8385_g1	AA4	9.53	0.98
GYJ|c8408_g1	GT15	76.96	1.89
GYJ|c8446_g1	GH18	42.65	1.63
GYJ|c8496_g1	GH26	1.77	0.25
GYJ|c8535_g1	GT2	29.77	1.48
GYJ|c8711_g1	AA2	0.52	-0.29
GYJ|c8800_g1	CE4	18.07	1.26
GYJ|c8835_g1	GT50	5.3	0.73
GYJ|c8835_g1	GT50	5.3	0.73
GYJ|c8979_g1	GH71	0.48	-0.33
GYJ|c9143_g1	GH15	57.37	1.76
GYJ|c9143_g1	GH15	57.37	1.76
GYJ|c9193_g1	AA1	63.4	1.81
GYJ|c9327_g1	GH71	79.96	1.91
GYJ|c9461_g1	GT1	0.87	-0.07
GYJ|c9466_g1	GH47	15.06	1.18
GYJ|c9466_g1	GH47	15.06	1.18
GYJ|c9544_g1	GH81	12.76	1.11
GYJ|c9582_g1	GT90	20.09	1.31
GYJ|c9619_g1	GH27	52.56	1.73
GYJ|c9634_g1	CE4	0	nd
GYJ|c9650_g1	AA5	45.55	1.66
GYJ|c9671_g1	AA1	12.5	1.1

## Sheet: G. asiaticum
Gene ID	HMMER	FPKM	LogFPKM
GYA|c10251_g1	GT4	0.77	-0.12
GYA|c10624_g1	GH71	0.4	-0.4
GYA|c1139_g1	AA2	0.47	-0.33
GYA|c11606_g1	GH47	1.24	0.1
GYA|c12169_g1	GH18	0.82	-0.09
GYA|c13220_g1	GH3	0.55	-0.26
GYA|c13708_g1	GH19	0.56	-0.26
GYA|c14222_g1	GT4	0.58	-0.25
GYA|c14286_g1	GH47	0.49	-0.32
GYA|c14340_g2	GT90	0.68	-0.18
GYA|c14882_g1	CE8	0.72	-0.15
GYA|c16185_g1	CE5	0.61	-0.22
GYA|c16211_g1	GH38	0.61	-0.22
GYA|c16855_g1	GH76	1.32	0.13
GYA|c17122_g1	GH22	2.76	0.44
GYA|c17380_g1	GH35	1.2	0.08
GYA|c17507_g1	PL3_2	1.52	0.19
GYA|c17674_g1	GH18	0.61	-0.22
GYA|c17901_g1	PL1_4	0.6	-0.23
GYA|c18150_g1	AA1_3	0.52	-0.29
GYA|c18490_g1	GH17	0.85	-0.08
GYA|c18498_g1	AA1_3	0.66	-0.19
GYA|c18723_g1	GH152	0.78	-0.11
GYA|c18905_g1	CE8	0.57	-0.25
GYA|c19248_g1	GT8	3.73	0.58
GYA|c19384_g1	CE10	1.23	0.09
GYA|c19457_g1	GH152	157.58	2.2
GYA|c19497_g1	GH5_9	0.79	-0.11
GYA|c19531_g1	GH43_6	2.6	0.42
GYA|c19653_g1	GT69	50.96	1.71
GYA|c19906_g1	PL3_2	2.51	0.4
GYA|c20020_g1	GH72	0.68	-0.17
GYA|c20057_g1	GH152	0.69	-0.17
GYA|c20113_g1	AA7	0.65	-0.19
GYA|c20148_g1	GH47	0.97	-0.02
GYA|c20168_g1	GH76	2.78	0.45
GYA|c20168_g1	GH76	2.78	0.45
GYA|c20263_g1	GH125	0.58	-0.24
GYA|c20314_g1	CE8	0.63	-0.21
GYA|c20368_g1	AA6	39.24	1.6
GYA|c20445_g1	GH152	1.49	0.18
GYA|c20456_g1	GH5_15	1.01	0.01
GYA|c20682_g1	GH71	1.86	0.27
GYA|c20715_g1	CE8	25.25	1.41
GYA|c2073_g1	CE16	0.46	-0.35
GYA|c20780_g1	PL1_4	6.3	0.8
GYA|c20805_g1	GH47	39.15	1.6
GYA|c20829_g1	PL1_1	0.88	-0.06
GYA|c20864_g1	GH16	5.86	0.77
GYA|c20893_g1	CE8	3.01	0.48
GYA|c20925_g1	GT1	2.63	0.42
GYA|c20981_g1	GH47	1.5	0.18
GYA|c21132_g1	PL3_2	0.67	-0.18
GYA|c21175_g1	AA3_3	1.41	0.15
GYA|c21193_g1	CE5	2.94	0.47
GYA|c21253_g1	GH26	1.49	0.18
GYA|c21543_g1	CE16	3.7	0.57
GYA|c21583_g1	CE8	1.26	0.11
GYA|c21583_g1	CE8	1.26	0.11
GYA|c21615_g1	AA2	14.67	1.17
GYA|c22143_g1	GH20	7.95	0.91
GYA|c22157_g2	GT90	56.59	1.76
GYA|c22170_g2	AA9	8.23	0.92
GYA|c22222_g1	GH43_24	6.35	0.81
GYA|c22239_g1	GH5_41	12.65	1.11
GYA|c22318_g1	GH43_6	10.83	1.04
GYA|c22337_g1	GH12	6.55	0.82
GYA|c22373_g1	GT49	164	2.22
GYA|c22386_g2	GT2_Chitin_synth_1	120.66	2.09
GYA|c22414_g1	GH5_9	79.02	1.9
GYA|c22528_g1	GH7	1.56	0.2
GYA|c22552_g2	GT69	33.39	1.53
GYA|c22552_g3	GT69	16.16	1.21
GYA|c22553_g1	GH18	2.26	0.36
GYA|c22574_g1	CE10	113.44	2.06
GYA|c22585_g1	GT43	30.52	1.49
GYA|c22603_g1	AA3_3	1.16	0.07
GYA|c22663_g1	GT10	1.22	0.09
GYA|c22823_g1	CBM21	17.21	1.24
GYA|c22936_g1	PL14	0.64	-0.2
GYA|c23046_g1	GH5_9	131.57	2.12
GYA|c23062_g1	GT71	85.75	1.94
GYA|c23084_g3	GH65	1.26	0.11
GYA|c23101_g1	GH18	22.02	1.35
GYA|c23102_g1	GH47	4.25	0.63
GYA|c23164_g1	GH18	59.05	1.78
GYA|c23170_g1	CE4	5.08	0.71
GYA|c23223_g1	AA1	0.84	-0.08
GYA|c23314_g1	CE10	1.36	0.14
GYA|c23383_g1	GT20	101.37	2.01
GYA|c23473_g1	GT32	31.11	1.5
GYA|c23489_g1	GT2_Glyco_trans_2_3	82.69	1.92
GYA|c23524_g1	GH5_41	18.02	1.26
GYA|c23568_g1	GH18	274.88	2.44
GYA|c23579_g1	CE10	441.65	2.65
GYA|c23605_g1	CE4	1284.01	3.11
GYA|c2369_g1	GH17	0.83	-0.09
GYA|c23707_g1	CE10	16.32	1.22
GYA|c23764_g2	GH47	10.67	1.03
GYA|c23845_g1	CE4	270.77	2.44
GYA|c23902_g1	GH47	85.85	1.94
GYA|c23965_g1	GH16	185.11	2.27
GYA|c23978_g1	GH10	1.55	0.19
GYA|c23979_g1	GH18	41.59	1.62
GYA|c23993_g1	AA7	5.26	0.73
GYA|c24008_g1	GT8	48.11	1.69
GYA|c24086_g1	GT66	59.34	1.78
GYA|c24105_g1	GT4	23.91	1.38
GYA|c24175_g1	CBM20	1.77	0.25
GYA|c24175_g1	GH15	1.77	0.25
GYA|c24208_g2	GT2_Chitin_synth_2	73.98	1.87
GYA|c24241_g1	GH3	1.77	0.25
GYA|c24274_g1	GH76	106.34	2.03
GYA|c24397_g1	CE10	3.66	0.57
GYA|c24432_g1	GT48	116.96	2.07
GYA|c24528_g1	CE4	37.8	1.58
GYA|c24554_g1	GH5_9	246.24	2.4
GYA|c24597_g1	GT57	25.79	1.42
GYA|c24601_g1	GH13_15	27.36	1.44
GYA|c24608_g2	PL1_4	1.83	0.27
GYA|c24618_g1	GT90	132.91	2.13
GYA|c24654_g1	GH32	7.77	0.9
GYA|c24704_g1	GT90	37.51	1.58
GYA|c24715_g1	GH5_12	90.37	1.96
GYA|c24776_g1	GH131	10.35	1.02
GYA|c24807_g1	GH16	23.49	1.38
GYA|c24865_g1	GH16	130.08	2.12
GYA|c24895_g1	GH7	7.69	0.89
GYA|c24928_g1	GH10	6.19	0.8
GYA|c24930_g1	CE16	22.12	1.35
GYA|c24938_g1	GH38	14.63	1.17
GYA|c24954_g1	GH47	34.52	1.54
GYA|c24999_g1	GH37	47.09	1.68
GYA|c25010_g1	AA4	7.96	0.91
GYA|c25059_g1	GH31	12.63	1.11
GYA|c25079_g1	GT25	22.33	1.35
GYA|c25147_g1	GT39	41.59	1.62
GYA|c25153_g1	GH28	50.8	1.71
GYA|c25163_g1	CE4	3.85	0.59
GYA|c25177_g1	GH5_41	4.28	0.64
GYA|c25193_g1	CE4	1.05	0.02
GYA|c25285_g1	GH18	431.65	2.64
GYA|c25294_g2	GT32	227.78	2.36
GYA|c25316_g1	GH5_12	22.79	1.36
GYA|c25316_g1	GH5_12	22.79	1.36
GYA|c25323_g1	GH20	35.28	1.55
GYA|c25328_g1	GT2_Chitin_synth_1	19.87	1.3
GYA|c25329_g1	GH17	271.23	2.44
GYA|c25342_g1	GH37	105.33	2.03
GYA|c25358_g1	GH18	5.1	0.71
GYA|c25374_g1	GH63	49.84	1.7
GYA|c25483_g1	CE10	94.55	1.98
GYA|c25502_g1	GH18	28.38	1.46
GYA|c25519_g1	GT90	64.99	1.82
GYA|c25549_g1	CE16	10.12	1.01
GYA|c25560_g1	GT22	19.68	1.3
GYA|c25563_g1	CE4	4.27	0.63
GYA|c25607_g1	GH13_22	1.17	0.07
GYA|c25607_g2	GH13_22	2.61	0.42
GYA|c25627_g1	GT69	49.4	1.7
GYA|c25694_g1	GH35	12.88	1.11
GYA|c25702_g1	GH81	49.84	1.7
GYA|c25742_g1	GT59	34.49	1.54
GYA|c25756_g1	GH5_7	65.46	1.82
GYA|c25798_g2	GT50	9.24	0.97
GYA|c25832_g1	GH125	7.77	0.9
GYA|c25834_g1	GH71	4.42	0.65
GYA|c25860_g1	GH5_5	4.21	0.63
GYA|c26001_g1	GT21	26.61	1.43
GYA|c26041_g1	GT33	12.24	1.09
GYA|c26044_g2	AA7	1.47	0.17
GYA|c26080_g1	GT2_Glyco_trans_2_3	110.91	2.05
GYA|c26140_g2	CE4	51.99	1.72
GYA|c26147_g1	GT22	43.1	1.64
GYA|c26150_g1	GH47	21.1	1.33
GYA|c26246_g1	AA1_2	4.98	0.7
GYA|c26272_g1	GT43	22.93	1.37
GYA|c26308_g1	AA2	19.69	1.3
GYA|c26313_g1	AA7	87.94	1.95
GYA|c26319_g2	GH43_24	5.21	0.72
GYA|c26321_g1	GT2_Chitin_synth_2	64.25	1.81
GYA|c26324_g1	GT25	11.35	1.06
GYA|c26414_g1	GT2_Chitin_synth_2	226.5	2.36
GYA|c26448_g1	GT2_Glycos_transf_2	43.77	1.65
GYA|c26486_g1	GH5_15	2.87	0.46
GYA|c26509_g1	AA3_2	2.86	0.46
GYA|c26510_g1	GT22	53.32	1.73
GYA|c26530_g1	CE10	4.1	0.62
GYA|c26576_g1	GH32	8.85	0.95
GYA|c26581_g1	GT24	15.01	1.18
GYA|c26648_g1	GT20	55.72	1.75
GYA|c26664_g1	GT2_Chitin_synth_1	14.9	1.18
GYA|c26668_g1	GT57	48	1.69
GYA|c26673_g1	GT4	48.94	1.69
GYA|c26682_g1	GH47	10.61	1.03
GYA|c26682_g1	GH47	10.61	1.03
GYA|c26709_g1	GH26	226.69	2.36
GYA|c26779_g1	GT15	76.84	1.89
GYA|c26780_g1	GH13_5	8.73	0.95
GYA|c26784_g2	GT2_Chitin_synth_1	64.01	1.81
GYA|c26815_g1	GT90	37.26	1.58
GYA|c26835_g1	CE10	80.19	1.91
GYA|c26838_g1	GT58	19.61	1.3
GYA|c26902_g1	GT90	86.5	1.94
GYA|c26938_g1	GH31	26.87	1.43
GYA|c26972_g1	GT2_Chitin_synth_2	60.77	1.79
GYA|c26975_g1	GH15	24.11	1.39
GYA|c27005_g1	GT39	18.58	1.27
GYA|c27005_g1	GT39	18.58	1.27
GYA|c27053_g2	GH20	2.6	0.42
GYA|c27053_g2	GH20	2.6	0.42
GYA|c27055_g1	GT90	22.11	1.35
GYA|c27073_g1	GT3	49.1	1.7
GYA|c27076_g3	GT1	45.91	1.67
GYA|c27101_g1	GH3	111.13	2.05
GYA|c27102_g1	GH79	48.06	1.69
GYA|c27113_g1	AA5_1	280.81	2.45
GYA|c27142_g1	GT22	18.45	1.27
GYA|c27176_g1	GT4	11.25	1.06
GYA|c27204_g2	GT39	28.96	1.47
GYA|c27223_g1	GT1	15.3	1.19
GYA|c27232_g1	GH63	67.1	1.83
GYA|c27310_g1	GH2	10.11	1.01
GYA|c27379_g1	GH13_25	35.38	1.55
GYA|c27430_g1	GH13_8	21.35	1.33
GYA|c27442_g1	GH16	14.73	1.17
GYA|c27544_g1	GH85	13.08	1.12
GYA|c27575_g1	AA5_1	42.64	1.63
GYA|c27600_g2	GH27	6.19	0.8
GYA|c27615_g1	GH13_22	33.23	1.53
GYA|c28267_g1	GH13_8	0.95	-0.03
GYA|c28279_g1	GH19	0.52	-0.29
GYA|c28384_g1	AA2	0.54	-0.28
GYA|c28987_g1	PL1_1	2.38	0.38
GYA|c29090_g1	AA2	0.74	-0.14
GYA|c29718_g1	CE5	1.08	0.04
GYA|c30052_g1	GT51	12.03	1.09
GYA|c30928_g1	AA2	1.45	0.16
GYA|c31078_g1	GT8	1.22	0.09
GYA|c31337_g1	GT20	0.5	-0.31
GYA|c31999_g1	PL3_2	9.39	0.98
GYA|c32402_g1	GH152	1	0
GYA|c32413_g1	CE10	0.28	-0.56
GYA|c32977_g1	GH16	0.93	-0.04
GYA|c3326_g1	CE8	0.36	-0.46
GYA|c333_g1	GT90	0.61	-0.22
GYA|c33751_g1	GH22	0.52	-0.29
GYA|c33913_g1	GH18	0.88	-0.06
GYA|c33950_g1	GT4	0.24	-0.64
GYA|c34020_g1	GH116	0.34	-0.48
GYA|c34072_g1	GH152	0.55	-0.27
GYA|c34173_g1	GH13_40	0.62	-0.21
GYA|c34389_g1	CE8	0.4	-0.41
GYA|c34602_g1	AA6	0.37	-0.44
GYA|c34714_g1	GH3	1.43	0.16
GYA|c34872_g1	GH3	0	nd
GYA|c34889_g1	GT69	0.2	-0.71
GYA|c35077_g1	GH3	0.58	-0.24
GYA|c35685_g1	CBM21	0.32	-0.5
GYA|c36700_g1	CE5	1.43	0.16
GYA|c36712_g1	CE1	0.71	-0.16
GYA|c36838_g1	GH132	0.75	-0.13
GYA|c36881_g1	AA2	0.51	-0.3
GYA|c37008_g1	GH35	0.67	-0.18
GYA|c37115_g1	CE13	1.12	0.05
GYA|c37543_g1	GT4	0	nd
GYA|c39813_g1	CE4	1.91	0.29
GYA|c40729_g1	GH19	3.17	0.51
GYA|c40845_g1	GH19	0.62	-0.22
GYA|c40871_g1	GT2_Glycos_transf_2	3.63	0.56
GYA|c40892_g1	GH75	0.74	-0.14
GYA|c40912_g1	GH5_9	0.44	-0.36
GYA|c41118_g1	GT32	0	nd
GYA|c41570_g1	GH3	0.5	-0.31
GYA|c42245_g1	AA2	0.81	-0.1
GYA|c43103_g1	GH152	1.73	0.24
GYA|c43168_g1	GH17	0.32	-0.51
GYA|c43260_g1	GH17	0.43	-0.37
GYA|c43269_g1	AA3_3	0.45	-0.35
GYA|c43494_g1	GH19	0.53	-0.29
GYA|c437_g1	GH14	0.64	-0.2
GYA|c43735_g1	CE1	0.18	-0.76
GYA|c44180_g1	GT32	1.34	0.13
GYA|c4433_g1	GH19	0	nd
GYA|c44338_g1	CE4	1.57	0.2
GYA|c44608_g1	GH132	0.62	-0.21
GYA|c44888_g1	GH13_6	0.59	-0.23
GYA|c5070_g2	AA2	0.21	-0.68
GYA|c5497_g1	GH28	0.36	-0.45
GYA|c5640_g1	PL1_4	0.61	-0.22
GYA|c6178_g1	GH18	0.52	-0.29
GYA|c7686_g2	CE5	3.23	0.51
GYA|c7806_g1	GH16	0.84	-0.08
GYA|c8513_g1	GH5_5	0.52	-0.29
GYA|c8741_g1	GH16	0.45	-0.36
GYA|c9471_g1	CE5	8.78	0.95
GYA|c9561_g1	GH43_24	1.22	0.09

## Sheet: G.yamadae
Gene ID	HMMER	FPKM	LogFPKM
GYY|c11146_g1	GH5_41	3.2	0.51
GYY|c11388_g1	GH18	6.01	0.78
GYY|c11513_g1	GH16	667.06	2.83
GYY|c1157_g1	GH12	1.61	0.21
GYY|c11597_g1	AA7	0.67	-0.18
GYY|c11622_g1	CE8	0.86	-0.07
GYY|c11640_g1	CE8	0.63	-0.21
GYY|c11808_g1	GH31	0.89	-0.06
GYY|c11827_g1	GH16	87.83	1.95
GYY|c11892_g1	PL1_1	0.5	-0.31
GYY|c11987_g2	GH7	0.61	-0.22
GYY|c12375_g1	GH5_5	48.6	1.69
GYY|c12469_g1	PL1_4	0.83	-0.09
GYY|c12650_g1	GH125	0.67	-0.18
GYY|c12731_g1	GH43_6	52.85	1.73
GYY|c12774_g1	PL1_4	19.14	1.29
GYY|c13130_g1	GT1	0.38	-0.43
GYY|c13329_g2	PL3_2	1.18	0.07
GYY|c13368_g1	GH22	1.51	0.18
GYY|c13458_g1	GT22	11.24	1.06
GYY|c13525_g1	GH18	3.86	0.59
GYY|c13570_g1	AA2	0.6	-0.23
GYY|c13752_g1	CE4	975.76	2.99
GYY|c14384_g1	GH14	0.66	-0.19
GYY|c14463_g1	GH18	0.71	-0.15
GYY|c14507_g1	CE8	713.26	2.86
GYY|c14519_g1	GT90	377.16	2.58
GYY|c14561_g1	GH47	1.81	0.26
GYY|c14608_g1	GH16	95.64	1.99
GYY|c14703_g1	AA1_3	1.7	0.23
GYY|c14731_g1	GH128	0.49	-0.32
GYY|c14761_g1	GH79	1.77	0.25
GYY|c14766_g1	GH2	7.53	0.88
GYY|c14813_g2	PL14	0.32	-0.51
GYY|c14871_g2	GH47	0.24	-0.62
GYY|c1492_g1	CE5	0.36	-0.45
GYY|c15001_g1	AA4	7.73	0.89
GYY|c15336_g1	AA2	78.74	1.9
GYY|c15413_g1	AA1_3	1.33	0.13
GYY|c15436_g1	GT58	17.82	1.26
GYY|c15465_g1	CE16	74.13	1.87
GYY|c15481_g1	CE10	2.52	0.41
GYY|c15499_g1	CE10	11.44	1.06
GYY|c15527_g1	GH18	1.45	0.16
GYY|c15543_g1	GH17	1099.13	3.05
GYY|c15683_g1	AA3_2	695.9	2.85
GYY|c15691_g1	GH10	8.5	0.93
GYY|c15710_g1	GT22	59.57	1.78
GYY|c15764_g1	AA3_2	5.98	0.78
GYY|c15767_g1	GT8	1.64	0.22
GYY|c15818_g1	GH19	0.41	-0.39
GYY|c15852_g1	GT4	75.32	1.88
GYY|c15892_g1	GH20	17.84	1.26
GYY|c15929_g1	GH47	1.28	0.11
GYY|c15980_g1	GT90	22.03	1.35
GYY|c16003_g1	GH76	1.8	0.26
GYY|c16114_g1	GH105	5.22	0.72
GYY|c16161_g1	GH5_12	24.66	1.4
GYY|c1617_g1	GH152	38.48	1.59
GYY|c16199_g1	AA9	1.27	0.11
GYY|c16279_g1	GT3	28.45	1.46
GYY|c16447_g1	CE8	0.63	-0.21
GYY|c16501_g1	GT69	23.16	1.37
GYY|c16508_g1	GH5_9	110.16	2.05
GYY|c16516_g1	GH152	155.18	2.2
GYY|c16526_g1	AA7	1.08	0.04
GYY|c16548_g1	CE4	383.49	2.59
GYY|c16596_g1	AA6	41.22	1.62
GYY|c16647_g1	CBM21	19.19	1.29
GYY|c16649_g1	CE4	17.6	1.25
GYY|c16659_g1	GH5_9	255.08	2.41
GYY|c16664_g1	GH26	1.6	0.21
GYY|c16709_g1	GH76	91.54	1.97
GYY|c16771_g1	CE4	1.12	0.05
GYY|c16830_g2	GH7	1.7	0.23
GYY|c16919_g1	GH16	45.08	1.66
GYY|c16944_g1	GH5_15	2.5	0.4
GYY|c16983_g1	AA2	27.79	1.45
GYY|c17068_g1	AA1_3	1	-0.01
GYY|c17069_g1	AA9	62	1.8
GYY|c17081_g1	GH18	1.01	0.01
GYY|c17090_g1	GH131	7.32	0.87
GYY|c17171_g1	CE16	0.65	-0.19
GYY|c17172_g1	AA7	15.56	1.2
GYY|c17186_g1	GH5_41	8.23	0.92
GYY|c17190_g1	GH47	28.73	1.46
GYY|c17190_g1	GH47	28.73	1.46
GYY|c17281_g1	GT1	15.57	1.2
GYY|c17321_g1	GT69	12.27	1.09
GYY|c17346_g1	GH18	50.6	1.71
GYY|c17347_g1	GH63	78.19	1.9
GYY|c17563_g1	GH15	24.01	1.39
GYY|c17563_g1	GH15	24.01	1.39
GYY|c17577_g1	CE10	9.13	0.97
GYY|c17609_g1	GH47	6.18	0.8
GYY|c17686_g1	CE4	60.01	1.78
GYY|c17688_g1	GH2	31.21	1.5
GYY|c17797_g1	GH13_24	2.43	0.39
GYY|c17800_g1	GT22	16.95	1.23
GYY|c17867_g1	GT2_Glyco_trans_2_3	57.99	1.77
GYY|c17877_g1	GT24	16.2	1.21
GYY|c17909_g1	GT71	91.06	1.96
GYY|c17924_g1	GT90	42.1	1.63
GYY|c17988_g1	GT59	12.88	1.11
GYY|c18029_g1	GT2_Chitin_synth_2	44.21	1.65
GYY|c18102_g1	GH76	2.81	0.45
GYY|c18105_g1	GH26	8.21	0.92
GYY|c18107_g2	GH7	1.04	0.02
GYY|c18198_g1	GT32	23.94	1.38
GYY|c18226_g1	GT4	35.11	1.55
GYY|c18241_g1	GT90	108.35	2.04
GYY|c18267_g1	GT69	18.4	1.27
GYY|c18275_g1	GH5_12	14.26	1.16
GYY|c18416_g2	CE16	1.9	0.28
GYY|c18436_g1	CE5	1.24	0.1
GYY|c18443_g1	CE5	202.08	2.31
GYY|c18453_g1	GH5_9	11.73	1.07
GYY|c18528_g1	AA7	4.24	0.63
GYY|c18639_g1	AA3	2.95	0.47
GYY|c18729_g1	CE16	14.15	1.16
GYY|c18744_g1	GH71	1.54	0.19
GYY|c18753_g1	PL3	30.95	1.5
GYY|c18788_g1	CE16	2.01	0.31
GYY|c18788_g2	CE16	0.98	-0.02
GYY|c18847_g1	GH5_41	13.95	1.15
GYY|c18850_g1	GH5_7	156.16	2.2
GYY|c18894_g1	GH27	31.88	1.51
GYY|c18904_g1	GT25	41.13	1.62
GYY|c18970_g1	GT15	57.24	1.76
GYY|c19025_g1	GH15	0.96	-0.03
GYY|c19134_g1	GH105	2.22	0.35
GYY|c19243_g1	GT25	2.78	0.45
GYY|c19245_g1	CE10	78.47	1.9
GYY|c19368_g1	GH65	9.32	0.97
GYY|c19377_g1	GH18	12.94	1.12
GYY|c19383_g1	GT90	32.85	1.52
GYY|c19403_g1	GT39	39.89	1.61
GYY|c19429_g1	GT90	135.37	2.14
GYY|c19460_g1	GH18	19.56	1.3
GYY|c19476_g1	CE4	1.52	0.18
GYY|c19499_g1	CE4	7.32	0.87
GYY|c19516_g1	GT90	75.96	1.89
GYY|c19581_g1	GH28	55.77	1.75
GYY|c19613_g1	CE1	3.16	0.5
GYY|c19642_g1	CE1	57.23	1.76
GYY|c19676_g3	CE10	5.6	0.75
GYY|c19721_g1	GH38	15.59	1.2
GYY|c19929_g1	GT49	44.44	1.65
GYY|c19970_g2	GT2_Chitin_synth_1	73.78	1.87
GYY|c19975_g1	GT20	23.23	1.37
GYY|c20062_g1	GT39	10.98	1.05
GYY|c20227_g1	AA5_1	16.38	1.22
GYY|c20297_g1	GH13_8	23.71	1.38
GYY|c20322_g1	GT43	6.6	0.82
GYY|c20375_g2	CE5	2.01	0.31
GYY|c20398_g1	AA9	13.79	1.14
GYY|c20403_g1	GT2_Chitin_synth_1	18.24	1.27
GYY|c20407_g1	PL1_1	3.45	0.54
GYY|c20494_g1	AA1_3	2.83	0.46
GYY|c20495_g1	GH5_15	28.73	1.46
GYY|c20546_g1	GH37	15.71	1.2
GYY|c20570_g1	GT15	38.13	1.59
GYY|c20572_g1	GT39	44.48	1.65
GYY|c20618_g2	GT32	3.16	0.5
GYY|c20632_g1	GH18	389.84	2.6
GYY|c20638_g1	GH47	2.86	0.46
GYY|c20647_g1	CE4	1.85	0.27
GYY|c20659_g1	GT2_Glycos_transf_2	19.55	1.3
GYY|c20681_g1	GH37	45.57	1.66
GYY|c20688_g1	GH31	3.86	0.59
GYY|c20695_g1	GH43_24	6.04	0.79
GYY|c20702_g1	GT20	85.39	1.94
GYY|c20719_g1	GH47	4.01	0.61
GYY|c20720_g1	GT22	17.32	1.24
GYY|c20728_g1	GT33	12.94	1.12
GYY|c20728_g1	GT33	12.94	1.12
GYY|c20730_g1	GT57	111.18	2.05
GYY|c20747_g1	GH10	4.28	0.64
GYY|c20758_g1	GT48	108.06	2.04
GYY|c20759_g1	GH13_22	7.29	0.87
GYY|c20773_g1	PL3_2	12.32	1.1
GYY|c20782_g1	GT2_Chitin_synth_2	8.71	0.95
GYY|c20800_g1	GT1	3.58	0.56
GYY|c20901_g1	GH71	20.35	1.31
GYY|c20908_g1	GH47	28.05	1.45
GYY|c20909_g1	GH131	3.12	0.5
GYY|c20926_g1	GH18	7.73	0.89
GYY|c20936_g1	AA1_3	3.39	0.54
GYY|c20938_g1	AA5_1	409.52	2.62
GYY|c20940_g1	GT4	5.49	0.74
GYY|c20952_g1	GH47	59.89	1.78
GYY|c20954_g1	GH26	244.9	2.39
GYY|c20966_g1	GH43_24	9.65	0.99
GYY|c20978_g1	GT43	16.27	1.22
GYY|c20989_g1	GH3	22.18	1.35
GYY|c2099_g1	GH45	0.53	-0.28
GYY|c21001_g1	GT57	8.39	0.93
GYY|c21013_g1	AA3	5.96	0.78
GYY|c21044_g1	GH13_15	15.67	1.2
GYY|c21104_g1	GT10	0.78	-0.12
GYY|c21104_g4	GT10	0.82	-0.09
GYY|c21149_g1	GH16	14.08	1.15
GYY|c21173_g1	GH13_25	43.88	1.65
GYY|c21193_g1	GT2_Chitin_synth_2	25.89	1.42
GYY|c21203_g1	GT21	15.49	1.2
GYY|c21211_g1	GH13_5	52.96	1.73
GYY|c21249_g1	GH63	55.32	1.75
GYY|c21335_g1	PL1_4	3.04	0.49
GYY|c21449_g1	GH15	23.81	1.38
GYY|c21456_g1	GH35	47.07	1.68
GYY|c21456_g1	GH35	47.07	1.68
GYY|c21461_g1	GT2_Chitin_synth_2	103	2.02
GYY|c21467_g1	GT2_Chitin_synth_1	75.11	1.88
GYY|c21478_g1	GH31	21.66	1.34
GYY|c21501_g1	GH47	12.52	1.1
GYY|c21501_g1	GH47	12.52	1.1
GYY|c21502_g1	CE10	167.34	2.23
GYY|c21514_g1	GT66	28.45	1.46
GYY|c21576_g1	GH32	5.76	0.77
GYY|c21585_g2	GH92	5.98	0.78
GYY|c21597_g1	CE4	9.39	0.98
GYY|c21651_g1	GH71	15.54	1.2
GYY|c21679_g1	GH47	3.28	0.52
GYY|c21691_g1	GT8	15.76	1.2
GYY|c21699_g1	GH125	15.17	1.19
GYY|c21699_g1	GH125	15.17	1.19
GYY|c21735_g1	GH81	17.03	1.24
GYY|c21752_g1	GT1	14.52	1.17
GYY|c21804_g1	GT2_Chitin_synth_1	52.67	1.73
GYY|c21807_g1	AA1_2	16.48	1.22
GYY|c21837_g1	GH85	4	0.61
GYY|c21886_g1	GT32	615.32	2.79
GYY|c21977_g1	GT2_Glyco_trans_2_3	147.46	2.17
GYY|c22351_g1	PL3_2	0.42	-0.39
GYY|c2260_g1	CE5	1865.44	3.28
GYY|c22926_g1	GT4	0	nd
GYY|c23867_g1	PL8	0.37	-0.44
GYY|c24421_g1	CBM43	2.17	0.34
GYY|c25232_g1	CE11	4.05	0.61
GYY|c25483_g1	CE8	0.44	-0.37
GYY|c25613_g1	GH5_9	0.74	-0.14
GYY|c27862_g1	GT4	0.36	-0.45
GYY|c28009_g1	AA2	0.54	-0.27
GYY|c28363_g1	GT75	0.61	-0.22
GYY|c28914_g1	GH12	2.84	0.46
GYY|c29067_g1	CE11	0.86	-0.07
GYY|c29637_g1	CE5	0.41	-0.4
GYY|c31366_g1	GT4	0.78	-0.11
GYY|c31375_g1	GH19	2.69	0.43
GYY|c31920_g1	AA2	0.34	-0.47
GYY|c31961_g1	CE8	0.14	-0.86
GYY|c31978_g1	CE8	0.98	-0.01
GYY|c32129_g1	GH43_6	0.5	-0.31
GYY|c3213_g1	AA2	0.36	-0.45
GYY|c32294_g1	GH18	0.48	-0.32
GYY|c35090_g1	CE8	1.66	0.22
GYY|c35201_g1	GH19	0.23	-0.65
GYY|c3610_g1	PL1_4	3.17	0.51
GYY|c36292_g1	GT2_Chitin_synth_1	3.42	0.54
GYY|c37637_g1	PL1_4	4	0.61
GYY|c38436_g1	GH152	0.72	-0.15
GYY|c38849_g1	GH75	0.71	-0.15
GYY|c38880_g1	GH152	0.26	-0.6
GYY|c39278_g1	GH5_9	0.56	-0.26
GYY|c39403_g1	AA6	0.41	-0.4
GYY|c40191_g1	GH17	0.4	-0.41
GYY|c4268_g1	GH18	1.45	0.16
GYY|c4355_g1	GH5_9	34.48	1.54
GYY|c4400_g1	CE10	0.56	-0.26
GYY|c5420_g1	GT64	0.47	-0.34
GYY|c6215_g1	GH47	0.65	-0.19
GYY|c666_g1	PL3_2	2.96	0.48
GYY|c7382_g1	AA10	4.6	0.67
GYY|c7734_g1	GH12	0.53	-0.29
GYY|c8022_g1	CE5	0.57	-0.25
GYY|c8288_g1	GH16	36.68	1.57
GYY|c8556_g1	GH3	308.08	2.49
GYY|c8688_g1	GH18	47.01	1.68
GYY|c876_g1	GH72	0.48	-0.33
GYY|c8788_g1	GH71	57.27	1.76
GYY|c9006_g2	AA2	0.71	-0.15
GYY|c9268_g1	GH72	0.5	-0.31
GYY|c9361_g1	GH28	1.62	0.21
GYY|c9373_g1	GT50	19.75	1.3
