# Supplementary material for: Comparative transcriptomics of Gymnosporangium spp. teliospores reveals a conserved genetic program at this specific stage of the rust fungal life cycle
Source: BMC Genomics. 2019 Oct 9;20:723. doi: 10.1186/s12864-019-6099-x (PMC6785864; doi:10.1186/s12864-019-6099-x)
Supplement: Supplementary file 10 — Additional file 10: Table S4. Reciprocal best Blastp hits results between Gymnosporangium spp. predicted proteomes. GYA, G. asiaticum; GYJ, G. japonicum; GYY, G. yamadae. (XLSX 627 kb) [file 12864_2019_6099_MOESM10_ESM.xlsx]

## Sheet: Core genes in Gymnosporangium
Gymja	Gymas	Gymya
GYJ|c14469_g1|m.23138	GYA|c27576_g1|m.4119	GYY|c21000_g1|m.6520
GYJ|c14635_g1|m.9519	GYA|c24027_g1|m.2486	GYY|c16778_g1|m.2606
GYJ|c10996_g1|m.2429	GYA|c12370_g1|m.2826	GYY|c38152_g1|m.9836
GYJ|c8392_g1|m.23831	GYA|c26870_g1|m.26291	GYY|c21239_g1|m.11250
GYJ|c5931_g2|m.4238	GYA|c24625_g2|m.16253	GYY|c15823_g1|m.21981
GYJ|c4898_g1|m.3332	GYA|c23140_g1|m.10644	GYY|c14478_g1|m.11022
GYJ|c11926_g1|m.7878	GYA|c24737_g1|m.23633	GYY|c21138_g1|m.15193
GYJ|c13377_g1|m.5726	GYA|c23991_g1|m.7768	GYY|c13048_g1|m.3834
GYJ|c2735_g1|m.10847	GYA|c21660_g1|m.8068	GYY|c20662_g1|m.18666
GYJ|c7342_g1|m.9075	GYA|c20930_g1|m.7067	GYY|c19779_g1|m.21978
GYJ|c6636_g1|m.9683	GYA|c25510_g1|m.17068	GYY|c21620_g1|m.25412
GYJ|c15192_g1|m.23903	GYA|c17835_g1|m.25623	GYY|c15941_g1|m.25928
GYJ|c12838_g1|m.11199	GYA|c23155_g1|m.353	GYY|c15161_g1|m.12385
GYJ|c5884_g1|m.2050	GYA|c24147_g1|m.6636	GYY|c17964_g1|m.22400
GYJ|c16673_g1|m.19753	GYA|c24247_g1|m.14756	GYY|c20206_g1|m.19332
GYJ|c15470_g2|m.6795	GYA|c23996_g1|m.26934	GYY|c10282_g1|m.18262
GYJ|c120_g1|m.12760	GYA|c26089_g1|m.7428	GYY|c15046_g1|m.21086
GYJ|c16143_g1|m.5689	GYA|c21311_g1|m.4758	GYY|c13230_g1|m.10779
GYJ|c15903_g1|m.7364	GYA|c20434_g1|m.27397	GYY|c19900_g1|m.20643
GYJ|c12600_g1|m.20797	GYA|c20114_g1|m.20660	GYY|c13432_g1|m.10250
GYJ|c2798_g1|m.23983	GYA|c8741_g1|m.2891	GYY|c11513_g1|m.12871
GYJ|c16465_g1|m.6326	GYA|c26636_g1|m.25563	GYY|c14457_g1|m.23459
GYJ|c15761_g1|m.5298	GYA|c26245_g1|m.28499	GYY|c21671_g1|m.8209
GYJ|c10497_g1|m.12923	GYA|c22620_g1|m.23284	GYY|c19191_g4|m.3674
GYJ|c15425_g1|m.694	GYA|c26423_g1|m.9763	GYY|c21263_g1|m.17618
GYJ|c8892_g1|m.22247	GYA|c23641_g1|m.5896	GYY|c18342_g1|m.22348
GYJ|c3348_g1|m.7253	GYA|c26800_g1|m.7545	GYY|c20398_g2|m.5548
GYJ|c22446_g1|m.274	GYA|c20822_g1|m.1447	GYY|c15281_g1|m.12964
GYJ|c10949_g1|m.18109	GYA|c24828_g1|m.14693	GYY|c21488_g1|m.18000
GYJ|c10949_g1|m.18108	GYA|c24828_g2|m.20904	GYY|c21488_g1|m.17998
GYJ|c8006_g1|m.12013	GYA|c23457_g1|m.15304	GYY|c20026_g1|m.23564
GYJ|c8006_g1|m.12014	GYA|c23457_g1|m.15305	GYY|c20026_g1|m.23565
GYJ|c15561_g1|m.16435	GYA|c16152_g1|m.13630	GYY|c21534_g1|m.1523
GYJ|c7827_g1|m.22248	GYA|c24566_g1|m.17887	GYY|c20856_g1|m.24403
GYJ|c4691_g1|m.1053	GYA|c21714_g1|m.19886	GYY|c20288_g1|m.4273
GYJ|c6035_g1|m.662	GYA|c25716_g1|m.14343	GYY|c17136_g2|m.6879
GYJ|c11507_g1|m.16453	GYA|c25678_g1|m.28260	GYY|c16487_g1|m.1731
GYJ|c8119_g1|m.17182	GYA|c24104_g1|m.458	GYY|c20651_g1|m.25780
GYJ|c14026_g1|m.698	GYA|c21379_g1|m.13364	GYY|c18497_g1|m.6959
GYJ|c10966_g1|m.24140	GYA|c23173_g1|m.18279	GYY|c13538_g1|m.16840
GYJ|c28241_g1|m.12667	GYA|c25196_g1|m.22403	GYY|c17366_g1|m.20193
GYJ|c23241_g1|m.15376	GYA|c43532_g1|m.12246	GYY|c30780_g1|m.19061
GYJ|c12112_g1|m.24402	GYA|c26268_g1|m.23833	GYY|c21474_g1|m.9364
GYJ|c12112_g1|m.24400	GYA|c26268_g1|m.23832	GYY|c21474_g1|m.9362
GYJ|c2273_g1|m.18208	GYA|c25327_g1|m.20270	GYY|c21465_g1|m.22936
GYJ|c31386_g1|m.10613	GYA|c25929_g2|m.20637	GYY|c20750_g1|m.22440
GYJ|c11218_g1|m.9383	GYA|c25852_g1|m.7167	GYY|c18649_g1|m.4858
GYJ|c11284_g1|m.24108	GYA|c21354_g1|m.2482	GYY|c13518_g1|m.3812
GYJ|c28325_g1|m.17344	GYA|c25605_g1|m.20778	GYY|c18692_g1|m.4411
GYJ|c12099_g1|m.17973	GYA|c23485_g1|m.19557	GYY|c16136_g1|m.767
GYJ|c15766_g1|m.7218	GYA|c27640_g1|m.18420	GYY|c21926_g1|m.12030
GYJ|c31849_g1|m.11153	GYA|c26752_g1|m.12916	GYY|c19857_g1|m.5766
GYJ|c13992_g1|m.18120	GYA|c26957_g1|m.18032	GYY|c18456_g1|m.6091
GYJ|c10333_g1|m.21884	GYA|c27083_g1|m.26425	GYY|c21317_g1|m.4528
GYJ|c9538_g1|m.664	GYA|c26678_g2|m.19401	GYY|c20983_g1|m.15415
GYJ|c15510_g1|m.14939	GYA|c17382_g1|m.3204	GYY|c4473_g1|m.19928
GYJ|c1641_g1|m.20876	GYA|c24982_g1|m.10618	GYY|c20116_g2|m.10155
GYJ|c12086_g1|m.15402	GYA|c27422_g1|m.5377	GYY|c19286_g1|m.25772
GYJ|c2699_g1|m.9355	GYA|c27491_g1|m.10247	GYY|c21590_g2|m.9293
GYJ|c15916_g1|m.15771	GYA|c24207_g1|m.7178	GYY|c19094_g1|m.11081
GYJ|c28441_g1|m.5281	GYA|c21310_g1|m.2805	GYY|c10397_g1|m.8469
GYJ|c28434_g1|m.20115	GYA|c24438_g1|m.26770	GYY|c15536_g1|m.21369
GYJ|c1661_g1|m.20091	GYA|c21496_g1|m.26364	GYY|c16047_g1|m.12806
GYJ|c12857_g1|m.17930	GYA|c23557_g1|m.5892	GYY|c20431_g1|m.4601
GYJ|c14997_g1|m.14142	GYA|c25731_g1|m.2328	GYY|c15472_g1|m.747
GYJ|c18933_g1|m.7975	GYA|c22421_g1|m.2978	GYY|c17695_g1|m.3861
GYJ|c7999_g1|m.7515	GYA|c23221_g1|m.19968	GYY|c20473_g1|m.8619
GYJ|c386_g1|m.13260	GYA|c24815_g3|m.22329	GYY|c13475_g1|m.12060
GYJ|c9664_g1|m.6303	GYA|c24368_g1|m.25127	GYY|c20416_g1|m.3358
GYJ|c11879_g1|m.354	GYA|c4744_g1|m.22236	GYY|c13722_g1|m.23065
GYJ|c9685_g1|m.3351	GYA|c23853_g1|m.22035	GYY|c16145_g1|m.12619
GYJ|c9788_g1|m.18079	GYA|c21795_g1|m.21922	GYY|c12403_g1|m.13567
GYJ|c15449_g1|m.15464	GYA|c27423_g1|m.28786	GYY|c18101_g1|m.16497
GYJ|c15902_g1|m.20883	GYA|c26320_g2|m.14890	GYY|c21625_g1|m.1903
GYJ|c15902_g1|m.20884	GYA|c27572_g1|m.10773	GYY|c19483_g1|m.13262
GYJ|c15449_g1|m.15463	GYA|c27423_g1|m.28785	GYY|c18101_g1|m.16496
GYJ|c19494_g1|m.14336	GYA|c34131_g1|m.22504	GYY|c25572_g1|m.6676
GYJ|c4546_g1|m.7989	GYA|c26727_g1|m.6131	GYY|c21363_g1|m.23205
GYJ|c15988_g1|m.5595	GYA|c27567_g1|m.20267	GYY|c20117_g1|m.13253
GYJ|c2547_g1|m.17995	GYA|c20830_g1|m.25624	GYY|c16852_g1|m.9289
GYJ|c15988_g1|m.5596	GYA|c27567_g1|m.20268	GYY|c20117_g1|m.13254
GYJ|c14164_g2|m.8366	GYA|c24992_g1|m.8131	GYY|c21665_g1|m.11569
GYJ|c14945_g1|m.18934	GYA|c21101_g1|m.5516	GYY|c18832_g1|m.8712
GYJ|c16217_g1|m.3542	GYA|c27504_g1|m.9425	GYY|c21737_g1|m.14613
GYJ|c12453_g1|m.22109	GYA|c22993_g1|m.6581	GYY|c17711_g1|m.13849
GYJ|c16217_g1|m.3541	GYA|c24205_g1|m.9937	GYY|c21737_g1|m.14612
GYJ|c15963_g1|m.12237	GYA|c27119_g1|m.45	GYY|c21598_g2|m.16243
GYJ|c15092_g1|m.21689	GYA|c22808_g1|m.7095	GYY|c18036_g1|m.23954
GYJ|c15322_g1|m.3966	GYA|c27518_g1|m.10436	GYY|c20987_g1|m.25193
GYJ|c15322_g1|m.3967	GYA|c27518_g1|m.10437	GYY|c20987_g1|m.25192
GYJ|c8087_g1|m.16599	GYA|c23034_g1|m.1414	GYY|c20574_g1|m.5475
GYJ|c8493_g1|m.21959	GYA|c25723_g1|m.27501	GYY|c19154_g1|m.17392
GYJ|c10496_g1|m.15641	GYA|c25503_g1|m.24564	GYY|c14718_g1|m.21098
GYJ|c16176_g2|m.16818	GYA|c26719_g1|m.20776	GYY|c20776_g1|m.11867
GYJ|c2445_g1|m.22148	GYA|c23190_g1|m.20284	GYY|c18039_g1|m.25165
GYJ|c14997_g2|m.4836	GYA|c25731_g2|m.19061	GYY|c15472_g1|m.751
GYJ|c18902_g1|m.3937	GYA|c21245_g1|m.438	GYY|c12385_g1|m.6470
GYJ|c19159_g1|m.16056	GYA|c24162_g1|m.2564	GYY|c15668_g1|m.25892
GYJ|c17074_g1|m.5684	GYA|c23362_g1|m.28620	GYY|c17930_g1|m.22325
GYJ|c28292_g1|m.1339	GYA|c27461_g2|m.4672	GYY|c21267_g1|m.9165
GYJ|c5880_g1|m.16308	GYA|c22668_g1|m.24917	GYY|c19051_g1|m.22363
GYJ|c2753_g1|m.20257	GYA|c20034_g1|m.16008	GYY|c19602_g1|m.22615
GYJ|c11782_g1|m.1505	GYA|c27554_g2|m.3674	GYY|c21253_g1|m.1269
GYJ|c1733_g1|m.21453	GYA|c23305_g1|m.25784	GYY|c18550_g1|m.21380
GYJ|c12193_g1|m.7040	GYA|c23783_g1|m.28778	GYY|c11838_g1|m.15006
GYJ|c10951_g1|m.24269	GYA|c25645_g1|m.26559	GYY|c15477_g1|m.13606
GYJ|c18876_g1|m.5325	GYA|c19611_g1|m.7809	GYY|c14853_g1|m.18095
GYJ|c6125_g1|m.11887	GYA|c26621_g1|m.27515	GYY|c19316_g1|m.6803
GYJ|c1813_g1|m.2959	GYA|c26441_g1|m.22844	GYY|c21396_g1|m.26019
GYJ|c10197_g1|m.12099	GYA|c9773_g1|m.11532	GYY|c4495_g1|m.7165
GYJ|c31372_g1|m.5394	GYA|c19138_g1|m.5254	GYY|c13061_g1|m.7089
GYJ|c9644_g1|m.14766	GYA|c7497_g1|m.17696	GYY|c2952_g1|m.8282
GYJ|c15738_g2|m.3205	GYA|c23509_g1|m.11594	GYY|c16410_g1|m.6611
GYJ|c28347_g1|m.9492	GYA|c23400_g1|m.749	GYY|c21145_g1|m.23426
GYJ|c12966_g1|m.22986	GYA|c21508_g1|m.17274	GYY|c21381_g1|m.20120
GYJ|c14372_g1|m.12636	GYA|c27152_g1|m.9356	GYY|c20202_g1|m.25262
GYJ|c19690_g1|m.6425	GYA|c25989_g1|m.8283	GYY|c16306_g1|m.24246
GYJ|c1811_g1|m.15886	GYA|c26897_g1|m.27052	GYY|c19905_g1|m.13979
GYJ|c25601_g1|m.8828	GYA|c21446_g1|m.21986	GYY|c14525_g1|m.2411
GYJ|c4668_g1|m.15145	GYA|c25859_g1|m.6385	GYY|c19730_g1|m.25464
GYJ|c16054_g1|m.16637	GYA|c27467_g1|m.2722	GYY|c14563_g1|m.6816
GYJ|c16211_g1|m.16540	GYA|c22293_g1|m.20603	GYY|c21823_g1|m.16901
GYJ|c1784_g1|m.17037	GYA|c23110_g1|m.17431	GYY|c15918_g1|m.23456
GYJ|c12378_g1|m.4783	GYA|c24280_g1|m.27602	GYY|c15791_g1|m.8733
GYJ|c12378_g1|m.4782	GYA|c24280_g1|m.27601	GYY|c15791_g1|m.8732
GYJ|c28500_g1|m.7093	GYA|c27526_g1|m.23266	GYY|c20143_g1|m.7770
GYJ|c19036_g1|m.11957	GYA|c21180_g1|m.14830	GYY|c11394_g1|m.17226
GYJ|c10465_g1|m.621	GYA|c18675_g1|m.17474	GYY|c13777_g1|m.23332
GYJ|c12005_g1|m.8554	GYA|c27392_g1|m.7033	GYY|c21770_g1|m.16332
GYJ|c12716_g1|m.22885	GYA|c26984_g1|m.1536	GYY|c12653_g2|m.7104
GYJ|c14447_g1|m.7711	GYA|c25509_g1|m.24121	GYY|c16967_g1|m.16130
GYJ|c10344_g1|m.83	GYA|c24595_g1|m.8074	GYY|c17749_g1|m.1659
GYJ|c9053_g1|m.5156	GYA|c22544_g1|m.3873	GYY|c19685_g1|m.10274
GYJ|c1381_g1|m.23995	GYA|c24580_g1|m.1354	GYY|c2719_g1|m.8381
GYJ|c22057_g1|m.2701	GYA|c25986_g1|m.17161	GYY|c19280_g1|m.19315
GYJ|c11940_g1|m.13755	GYA|c19983_g1|m.6607	GYY|c13597_g1|m.23792
GYJ|c4399_g1|m.3382	GYA|c26871_g1|m.3183	GYY|c21380_g2|m.25739
GYJ|c13624_g1|m.1301	GYA|c26510_g1|m.26652	GYY|c13458_g1|m.26313
GYJ|c25134_g2|m.17208	GYA|c25408_g1|m.14167	GYY|c12445_g1|m.5702
GYJ|c15669_g1|m.18558	GYA|c27638_g1|m.4475	GYY|c21609_g1|m.3909
GYJ|c9229_g1|m.18517	GYA|c23876_g1|m.28467	GYY|c18447_g1|m.17000
GYJ|c25956_g1|m.24349	GYA|c26159_g1|m.23387	GYY|c19646_g1|m.25035
GYJ|c12203_g1|m.14452	GYA|c25150_g1|m.21064	GYY|c20798_g1|m.14841
GYJ|c7772_g1|m.18712	GYA|c27539_g1|m.327	GYY|c20409_g1|m.17038
GYJ|c12171_g1|m.10177	GYA|c20033_g1|m.9559	GYY|c18304_g1|m.2264
GYJ|c2919_g1|m.23092	GYA|c22962_g1|m.16056	GYY|c20439_g1|m.18160
GYJ|c6306_g1|m.24978	GYA|c25601_g1|m.5786	GYY|c17678_g1|m.11528
GYJ|c29140_g1|m.20114	GYA|c43225_g1|m.14003	GYY|c8826_g1|m.10113
GYJ|c14927_g1|m.18673	GYA|c22484_g1|m.17864	GYY|c20190_g1|m.22158
GYJ|c15007_g1|m.4508	GYA|c27395_g1|m.16860	GYY|c19389_g1|m.19666
GYJ|c2213_g1|m.24306	GYA|c26132_g1|m.15997	GYY|c21794_g1|m.111
GYJ|c16173_g2|m.9287	GYA|c27311_g1|m.8290	GYY|c21480_g1|m.916
GYJ|c8002_g1|m.17833	GYA|c26061_g1|m.12332	GYY|c21655_g1|m.18096
GYJ|c7292_g1|m.10111	GYA|c34977_g1|m.24815	GYY|c23377_g1|m.18042
GYJ|c2091_g1|m.12379	GYA|c31323_g1|m.19449	GYY|c10149_g1|m.10747
GYJ|c5579_g1|m.6594	GYA|c23223_g1|m.26556	GYY|c21668_g1|m.10781
GYJ|c13596_g1|m.5917	GYA|c17729_g1|m.26094	GYY|c19289_g1|m.9998
GYJ|c19257_g1|m.5397	GYA|c24648_g1|m.28630	GYY|c18423_g1|m.25758
GYJ|c3840_g1|m.990	GYA|c24542_g1|m.14690	GYY|c15752_g1|m.13198
GYJ|c31452_g1|m.9053	GYA|c26195_g1|m.16923	GYY|c20951_g2|m.12698
GYJ|c11778_g1|m.14280	GYA|c26448_g1|m.18919	GYY|c20659_g1|m.1402
GYJ|c14212_g2|m.3446	GYA|c21156_g1|m.10916	GYY|c31607_g1|m.23712
GYJ|c16545_g1|m.12792	GYA|c25776_g1|m.27790	GYY|c20469_g1|m.8369
GYJ|c12914_g1|m.3874	GYA|c22772_g1|m.16583	GYY|c32059_g1|m.23937
GYJ|c11962_g1|m.12873	GYA|c22410_g1|m.1127	GYY|c13816_g1|m.11934
GYJ|c15112_g1|m.14289	GYA|c27555_g1|m.9828	GYY|c21954_g1|m.8250
GYJ|c19962_g1|m.14678	GYA|c24936_g1|m.29045	GYY|c18062_g1|m.3947
GYJ|c16204_g1|m.19164	GYA|c19863_g1|m.10579	GYY|c14905_g1|m.11087
GYJ|c1729_g1|m.18048	GYA|c26639_g1|m.1268	GYY|c16045_g1|m.9700
GYJ|c11594_g1|m.12119	GYA|c25180_g1|m.25493	GYY|c20956_g1|m.26441
GYJ|c13435_g1|m.11086	GYA|c27250_g1|m.7838	GYY|c20907_g1|m.9173
GYJ|c9812_g1|m.12562	GYA|c23251_g1|m.21071	GYY|c21391_g1|m.8622
GYJ|c3431_g1|m.9	GYA|c25413_g1|m.12534	GYY|c17322_g1|m.7068
GYJ|c12982_g1|m.1261	GYA|c23957_g1|m.23925	GYY|c13396_g1|m.14325
GYJ|c1781_g1|m.22593	GYA|c20973_g1|m.26848	GYY|c16498_g1|m.8634
GYJ|c15792_g1|m.12067	GYA|c27525_g1|m.10782	GYY|c21917_g1|m.5941
GYJ|c15792_g1|m.12066	GYA|c27525_g1|m.10781	GYY|c21917_g1|m.5940
GYJ|c11210_g1|m.2920	GYA|c24945_g1|m.20677	GYY|c20043_g1|m.19955
GYJ|c5785_g1|m.12944	GYA|c24574_g1|m.4324	GYY|c18676_g1|m.10350
GYJ|c28429_g1|m.19519	GYA|c26201_g1|m.24011	GYY|c20850_g1|m.7111
GYJ|c6017_g1|m.15467	GYA|c23769_g1|m.10911	GYY|c15160_g1|m.11103
GYJ|c133_g1|m.22670	GYA|c21282_g1|m.26130	GYY|c17630_g1|m.5313
GYJ|c12740_g1|m.2095	GYA|c24355_g1|m.21166	GYY|c18443_g1|m.24452
GYJ|c16323_g1|m.6319	GYA|c27308_g1|m.15274	GYY|c21367_g1|m.15554
GYJ|c19410_g1|m.11951	GYA|c43309_g1|m.8467	GYY|c35156_g1|m.424
GYJ|c8375_g1|m.6926	GYA|c26303_g1|m.14721	GYY|c17872_g1|m.23347
GYJ|c15150_g1|m.22171	GYA|c26674_g2|m.12028	GYY|c17407_g1|m.21889
GYJ|c11805_g1|m.5979	GYA|c21719_g1|m.13362	GYY|c18403_g1|m.17176
GYJ|c78_g1|m.700	GYA|c26489_g1|m.24860	GYY|c17984_g1|m.20502
GYJ|c6548_g1|m.4717	GYA|c27101_g1|m.28459	GYY|c20989_g1|m.15908
GYJ|c7863_g1|m.19221	GYA|c21331_g1|m.27130	GYY|c19367_g1|m.17333
GYJ|c13665_g1|m.5644	GYA|c32036_g1|m.535	GYY|c37254_g1|m.19521
GYJ|c14217_g1|m.24796	GYA|c25210_g1|m.19145	GYY|c16078_g1|m.9477
GYJ|c13959_g1|m.4436	GYA|c21225_g1|m.13696	GYY|c17325_g1|m.10084
GYJ|c3238_g1|m.17222	GYA|c22061_g1|m.27555	GYY|c15088_g1|m.10312
GYJ|c209_g1|m.3375	GYA|c23892_g1|m.25835	GYY|c15197_g1|m.19866
GYJ|c16065_g1|m.4153	GYA|c20286_g1|m.21240	GYY|c9357_g1|m.17471
GYJ|c22602_g1|m.11041	GYA|c27456_g2|m.23002	GYY|c20237_g1|m.22282
GYJ|c10276_g1|m.5517	GYA|c22297_g1|m.16593	GYY|c16094_g1|m.456
GYJ|c31651_g1|m.236	GYA|c22211_g1|m.4385	GYY|c9666_g1|m.13320
GYJ|c11819_g2|m.5151	GYA|c29166_g1|m.24433	GYY|c15989_g2|m.14403
GYJ|c13780_g1|m.24093	GYA|c22436_g1|m.20299	GYY|c19707_g1|m.13592
GYJ|c7830_g1|m.19483	GYA|c20481_g1|m.25270	GYY|c15937_g1|m.16293
GYJ|c15095_g1|m.11420	GYA|c28011_g1|m.23489	GYY|c16043_g3|m.18774
GYJ|c10426_g1|m.21408	GYA|c23517_g1|m.2904	GYY|c20193_g1|m.20876
GYJ|c32051_g1|m.16438	GYA|c19323_g1|m.25851	GYY|c13794_g1|m.5831
GYJ|c9859_g1|m.16191	GYA|c17845_g1|m.8053	GYY|c9478_g1|m.16201
GYJ|c15847_g1|m.12256	GYA|c27585_g1|m.14734	GYY|c21548_g1|m.6147
GYJ|c28291_g1|m.13802	GYA|c26379_g1|m.12692	GYY|c21577_g1|m.15967
GYJ|c25250_g1|m.10773	GYA|c17974_g1|m.3782	GYY|c16847_g1|m.2254
GYJ|c11151_g1|m.10843	GYA|c26260_g1|m.22140	GYY|c21959_g1|m.5849
GYJ|c12510_g1|m.7459	GYA|c21214_g1|m.20070	GYY|c15738_g1|m.528
GYJ|c13404_g1|m.23083	GYA|c24755_g1|m.19047	GYY|c18958_g1|m.3033
GYJ|c14503_g1|m.24728	GYA|c26642_g1|m.23307	GYY|c4344_g2|m.7071
GYJ|c19047_g1|m.4244	GYA|c24535_g1|m.6776	GYY|c19049_g1|m.24518
GYJ|c14780_g2|m.775	GYA|c1203_g1|m.29038	GYY|c12944_g1|m.2001
GYJ|c19299_g1|m.3441	GYA|c24267_g1|m.21110	GYY|c15665_g1|m.3022
GYJ|c15773_g2|m.3754	GYA|c26681_g1|m.7734	GYY|c21861_g1|m.1917
GYJ|c31366_g1|m.9047	GYA|c22168_g1|m.17391	GYY|c15269_g1|m.18909
GYJ|c28392_g1|m.16867	GYA|c26510_g1|m.26653	GYY|c15348_g1|m.1909
GYJ|c5278_g1|m.6320	GYA|c26238_g1|m.3064	GYY|c16585_g1|m.13832
GYJ|c12850_g1|m.15704	GYA|c22902_g1|m.775	GYY|c20106_g1|m.5052
GYJ|c14177_g2|m.18571	GYA|c22143_g1|m.20352	GYY|c15892_g1|m.5710
GYJ|c16090_g1|m.13003	GYA|c21858_g1|m.13587	GYY|c17986_g1|m.5788
GYJ|c13770_g1|m.17564	GYA|c25483_g1|m.12862	GYY|c15481_g1|m.5903
GYJ|c9337_g1|m.6158	GYA|c17954_g1|m.24138	GYY|c12976_g1|m.22245
GYJ|c5545_g1|m.20044	GYA|c21428_g1|m.25082	GYY|c11996_g2|m.20838
GYJ|c2777_g1|m.6988	GYA|c22809_g1|m.4402	GYY|c20368_g1|m.10353
GYJ|c14225_g1|m.10199	GYA|c26012_g1|m.13779	GYY|c21913_g1|m.3460
GYJ|c15233_g1|m.12547	GYA|c27465_g1|m.14501	GYY|c21054_g1|m.11614
GYJ|c11319_g1|m.10359	GYA|c23591_g1|m.4930	GYY|c20738_g1|m.13386
GYJ|c31341_g1|m.4886	GYA|c19222_g1|m.5123	GYY|c18751_g1|m.14420
GYJ|c10015_g1|m.16093	GYA|c24258_g1|m.4149	GYY|c16751_g1|m.22602
GYJ|c10015_g1|m.16092	GYA|c24258_g1|m.4151	GYY|c16751_g1|m.22601
GYJ|c8606_g1|m.14875	GYA|c22384_g1|m.12831	GYY|c17007_g1|m.15714
GYJ|c13915_g1|m.4861	GYA|c27086_g1|m.24847	GYY|c13549_g1|m.11001
GYJ|c2704_g1|m.19095	GYA|c24870_g3|m.7640	GYY|c20152_g1|m.22773
GYJ|c16137_g2|m.12650	GYA|c22583_g1|m.26561	GYY|c19847_g1|m.20684
GYJ|c31727_g1|m.2034	GYA|c24633_g1|m.24124	GYY|c19681_g1|m.2441
GYJ|c7696_g1|m.18	GYA|c25317_g1|m.20824	GYY|c16426_g1|m.18913
GYJ|c16183_g1|m.21806	GYA|c20955_g1|m.3540	GYY|c19870_g1|m.6459
GYJ|c15116_g1|m.23087	GYA|c17690_g1|m.15251	GYY|c38068_g1|m.25597
GYJ|c19041_g1|m.21592	GYA|c23412_g1|m.1498	GYY|c16891_g2|m.2907
GYJ|c14921_g1|m.14582	GYA|c25861_g1|m.18141	GYY|c20580_g1|m.18515
GYJ|c15443_g1|m.3160	GYA|c24654_g1|m.16834	GYY|c21576_g1|m.13923
GYJ|c11089_g1|m.15378	GYA|c23220_g1|m.15118	GYY|c19543_g1|m.7548
GYJ|c19015_g1|m.10599	GYA|c25072_g1|m.10636	GYY|c20016_g1|m.26358
GYJ|c10772_g1|m.4470	GYA|c26812_g1|m.8977	GYY|c17439_g1|m.17364
GYJ|c1798_g1|m.17590	GYA|c26708_g2|m.2268	GYY|c20792_g1|m.14264
GYJ|c8935_g1|m.13535	GYA|c22863_g1|m.14652	GYY|c20295_g1|m.24820
GYJ|c11159_g1|m.14788	GYA|c26443_g1|m.20187	GYY|c15842_g1|m.6515
GYJ|c14053_g1|m.22563	GYA|c25894_g1|m.13413	GYY|c14659_g1|m.18493
GYJ|c13899_g1|m.6581	GYA|c42947_g1|m.555	GYY|c22386_g1|m.22644
GYJ|c11484_g1|m.5336	GYA|c25070_g1|m.2673	GYY|c20660_g1|m.6835
GYJ|c12524_g1|m.1357	GYA|c19942_g1|m.22518	GYY|c21380_g4|m.4731
GYJ|c13194_g1|m.19789	GYA|c26577_g2|m.7176	GYY|c19874_g1|m.7481
GYJ|c13194_g1|m.19788	GYA|c34442_g1|m.11969	GYY|c19874_g1|m.7478
GYJ|c28879_g1|m.4781	GYA|c22697_g1|m.24103	GYY|c5346_g1|m.12606
GYJ|c11770_g1|m.9697	GYA|c24833_g1|m.14696	GYY|c16466_g1|m.21288
GYJ|c14785_g1|m.23192	GYA|c22341_g1|m.24466	GYY|c19011_g1|m.875
GYJ|c4508_g1|m.16538	GYA|c26878_g1|m.9017	GYY|c20935_g1|m.12545
GYJ|c11716_g1|m.14654	GYA|c26813_g2|m.3693	GYY|c20144_g1|m.21559
GYJ|c15795_g1|m.20600	GYA|c20466_g1|m.21432	GYY|c16049_g1|m.8146
GYJ|c19256_g1|m.20534	GYA|c22453_g1|m.20330	GYY|c16690_g1|m.4691
GYJ|c22295_g1|m.14990	GYA|c24733_g1|m.5845	GYY|c20623_g1|m.12165
GYJ|c16930_g1|m.13167	GYA|c25994_g1|m.27030	GYY|c21452_g1|m.21642
GYJ|c31454_g1|m.16987	GYA|c26558_g1|m.16219	GYY|c19912_g1|m.12880
GYJ|c31505_g1|m.7579	GYA|c27409_g2|m.1836	GYY|c16799_g1|m.13188
GYJ|c14195_g1|m.3521	GYA|c22609_g1|m.635	GYY|c15528_g1|m.10044
GYJ|c9673_g1|m.214	GYA|c43298_g1|m.28025	GYY|c34601_g1|m.656
GYJ|c25203_g1|m.17428	GYA|c22457_g1|m.9299	GYY|c14822_g1|m.14616
GYJ|c15142_g1|m.14155	GYA|c26547_g1|m.3413	GYY|c21636_g1|m.23813
GYJ|c6080_g1|m.19913	GYA|c27260_g1|m.8231	GYY|c18429_g1|m.10177
GYJ|c12924_g1|m.5251	GYA|c24212_g1|m.24359	GYY|c21375_g3|m.1728
GYJ|c11613_g1|m.11398	GYA|c25860_g1|m.24787	GYY|c1025_g1|m.5211
GYJ|c11752_g1|m.20095	GYA|c27341_g1|m.5457	GYY|c21764_g1|m.3234
GYJ|c20355_g1|m.20701	GYA|c20715_g1|m.5040	GYY|c11640_g1|m.14436
GYJ|c14073_g2|m.23523	GYA|c22939_g3|m.15938	GYY|c18518_g1|m.3804
GYJ|c19155_g1|m.4261	GYA|c21611_g1|m.4061	GYY|c9304_g1|m.15034
GYJ|c31502_g1|m.13657	GYA|c22826_g1|m.23316	GYY|c14968_g1|m.15790
GYJ|c11079_g1|m.6298	GYA|c25167_g1|m.9225	GYY|c14825_g1|m.5487
GYJ|c7888_g1|m.5959	GYA|c25372_g1|m.12882	GYY|c18407_g1|m.18297
GYJ|c3536_g1|m.13147	GYA|c26814_g1|m.21465	GYY|c13409_g1|m.11805
GYJ|c14624_g1|m.19074	GYA|c26876_g1|m.25282	GYY|c21600_g1|m.4896
GYJ|c15231_g1|m.19860	GYA|c23560_g1|m.26678	GYY|c19238_g1|m.16199
GYJ|c11549_g1|m.10477	GYA|c23402_g1|m.28267	GYY|c16669_g2|m.21067
GYJ|c13211_g1|m.15590	GYA|c22615_g1|m.20723	GYY|c20637_g1|m.14152
GYJ|c14351_g1|m.9944	GYA|c21733_g1|m.5669	GYY|c18432_g1|m.5368
GYJ|c29174_g1|m.17496	GYA|c30303_g1|m.5578	GYY|c37127_g1|m.23163
GYJ|c8805_g1|m.6389	GYA|c26479_g1|m.9902	GYY|c19358_g1|m.6321
GYJ|c214_g1|m.7652	GYA|c26989_g1|m.2883	GYY|c21841_g1|m.25445
GYJ|c33573_g1|m.21982	GYA|c8387_g2|m.5297	GYY|c5945_g1|m.6268
GYJ|c1816_g1|m.12262	GYA|c24446_g1|m.2131	GYY|c21633_g1|m.3485
GYJ|c25280_g1|m.619	GYA|c27385_g1|m.11755	GYY|c18468_g1|m.20106
GYJ|c69_g1|m.19594	GYA|c22724_g1|m.19229	GYY|c13679_g1|m.21653
GYJ|c15646_g1|m.2000	GYA|c20518_g1|m.8573	GYY|c21504_g1|m.23099
GYJ|c11466_g1|m.5225	GYA|c27517_g3|m.3537	GYY|c18297_g1|m.7266
GYJ|c31933_g1|m.10566	GYA|c20753_g1|m.2922	GYY|c13587_g1|m.18084
GYJ|c15459_g1|m.21852	GYA|c24689_g1|m.24114	GYY|c20094_g1|m.13385
GYJ|c7612_g1|m.23300	GYA|c38195_g1|m.14351	GYY|c33761_g1|m.10794
GYJ|c15151_g1|m.5160	GYA|c26644_g1|m.3517	GYY|c19825_g1|m.22858
GYJ|c10370_g1|m.22186	GYA|c23721_g1|m.14743	GYY|c20132_g1|m.7988
GYJ|c10493_g1|m.19050	GYA|c26875_g1|m.15806	GYY|c21518_g1|m.14202
GYJ|c15015_g1|m.11024	GYA|c25269_g1|m.3664	GYY|c16019_g1|m.23067
GYJ|c11486_g1|m.20237	GYA|c27044_g1|m.22628	GYY|c17272_g1|m.1227
GYJ|c12731_g1|m.2097	GYA|c24952_g1|m.3924	GYY|c18767_g1|m.2526
GYJ|c14442_g1|m.13374	GYA|c21269_g1|m.7893	GYY|c15868_g1|m.14056
GYJ|c19602_g1|m.14511	GYA|c24463_g1|m.20074	GYY|c14744_g1|m.9086
GYJ|c2185_g1|m.18686	GYA|c27206_g1|m.24818	GYY|c21206_g1|m.25916
GYJ|c10009_g1|m.11408	GYA|c22237_g2|m.22577	GYY|c18555_g1|m.20650
GYJ|c28273_g1|m.1150	GYA|c25018_g1|m.5659	GYY|c20489_g1|m.16872
GYJ|c28636_g1|m.15996	GYA|c24950_g1|m.268	GYY|c14708_g1|m.18941
GYJ|c11976_g1|m.5443	GYA|c27631_g1|m.22677	GYY|c20772_g1|m.18313
GYJ|c8423_g1|m.14932	GYA|c1622_g1|m.9878	GYY|c19365_g1|m.6253
GYJ|c11868_g1|m.23849	GYA|c26895_g1|m.16811	GYY|c20894_g2|m.17774
GYJ|c13872_g1|m.3951	GYA|c27581_g1|m.1846	GYY|c19821_g1|m.17328
GYJ|c13577_g1|m.10324	GYA|c23500_g1|m.2951	GYY|c21305_g1|m.20514
GYJ|c16066_g1|m.7535	GYA|c22321_g2|m.8051	GYY|c19784_g1|m.3703
GYJ|c15104_g1|m.18660	GYA|c26403_g1|m.21544	GYY|c16651_g1|m.264
GYJ|c13166_g2|m.14160	GYA|c21136_g1|m.20356	GYY|c15814_g2|m.2819
GYJ|c13493_g1|m.8627	GYA|c25103_g2|m.3445	GYY|c19627_g1|m.18855
GYJ|c15146_g1|m.4840	GYA|c21045_g1|m.11079	GYY|c15877_g1|m.20101
GYJ|c9767_g1|m.2908	GYA|c24721_g1|m.2306	GYY|c20830_g1|m.9904
GYJ|c31545_g1|m.21498	GYA|c27862_g1|m.24243	GYY|c31752_g1|m.7758
GYJ|c10874_g1|m.5108	GYA|c27234_g1|m.26376	GYY|c21885_g1|m.2020
GYJ|c2052_g1|m.4571	GYA|c22027_g1|m.11889	GYY|c15484_g1|m.20321
GYJ|c15688_g1|m.20581	GYA|c24195_g1|m.4978	GYY|c20866_g1|m.11137
GYJ|c14646_g1|m.24632	GYA|c25793_g1|m.4057	GYY|c21157_g1|m.3300
GYJ|c6058_g1|m.7942	GYA|c23217_g1|m.27459	GYY|c14234_g1|m.7261
GYJ|c8982_g2|m.2139	GYA|c26675_g1|m.25473	GYY|c31651_g1|m.6196
GYJ|c14251_g1|m.15362	GYA|c24687_g1|m.16665	GYY|c18760_g1|m.3648
GYJ|c25744_g1|m.18181	GYA|c26714_g1|m.12705	GYY|c21331_g2|m.9751
GYJ|c13816_g1|m.2312	GYA|c20304_g1|m.6500	GYY|c10519_g1|m.10634
GYJ|c9298_g1|m.24961	GYA|c23848_g2|m.877	GYY|c14568_g1|m.4148
GYJ|c16051_g2|m.20861	GYA|c20856_g1|m.15497	GYY|c14729_g1|m.24692
GYJ|c16126_g1|m.17853	GYA|c26026_g2|m.10997	GYY|c20588_g1|m.12481
GYJ|c8567_g1|m.19449	GYA|c25200_g1|m.20240	GYY|c18202_g1|m.10882
GYJ|c9204_g1|m.5609	GYA|c22719_g1|m.26564	GYY|c19534_g1|m.24230
GYJ|c11980_g1|m.19319	GYA|c24826_g1|m.13646	GYY|c18114_g1|m.4353
GYJ|c13267_g2|m.17783	GYA|c27439_g1|m.20043	GYY|c17590_g1|m.17377
GYJ|c12851_g1|m.13479	GYA|c27323_g2|m.5984	GYY|c15977_g1|m.11849
GYJ|c14891_g1|m.17280	GYA|c26992_g1|m.26959	GYY|c16635_g1|m.5813
GYJ|c14794_g1|m.580	GYA|c27397_g1|m.4520	GYY|c19281_g1|m.6244
GYJ|c10121_g1|m.15707	GYA|c22185_g1|m.296	GYY|c14415_g1|m.6886
GYJ|c2934_g1|m.18699	GYA|c24620_g2|m.23046	GYY|c17841_g1|m.6096
GYJ|c10107_g1|m.19794	GYA|c6350_g1|m.23420	GYY|c25582_g1|m.17679
GYJ|c5947_g1|m.7096	GYA|c23772_g1|m.22814	GYY|c15908_g1|m.23670
GYJ|c17572_g1|m.16641	GYA|c18695_g1|m.7552	GYY|c8539_g1|m.15422
GYJ|c3717_g1|m.21841	GYA|c24253_g1|m.16932	GYY|c21313_g1|m.13912
GYJ|c28755_g1|m.10213	GYA|c25460_g3|m.11190	GYY|c15093_g1|m.22099
GYJ|c19268_g1|m.22263	GYA|c22526_g1|m.2466	GYY|c13825_g1|m.6715
GYJ|c5983_g1|m.2944	GYA|c25785_g1|m.22417	GYY|c21763_g1|m.7576
GYJ|c14530_g1|m.4048	GYA|c22022_g1|m.12878	GYY|c16402_g1|m.2392
GYJ|c13268_g1|m.66	GYA|c25319_g1|m.9667	GYY|c14711_g1|m.5652
GYJ|c1801_g1|m.2559	GYA|c24086_g1|m.25347	GYY|c21514_g1|m.3656
GYJ|c15828_g1|m.24475	GYA|c25951_g1|m.1346	GYY|c17344_g1|m.20462
GYJ|c16469_g1|m.19560	GYA|c26482_g1|m.9480	GYY|c16319_g1|m.1901
GYJ|c3339_g1|m.8156	GYA|c23949_g1|m.18442	GYY|c14513_g1|m.21698
GYJ|c2922_g1|m.24706	GYA|c26083_g1|m.28882	GYY|c12962_g1|m.14020
GYJ|c14868_g1|m.2799	GYA|c25442_g1|m.4171	GYY|c19334_g1|m.765
GYJ|c11762_g1|m.13880	GYA|c23579_g1|m.10175	GYY|c19245_g1|m.9766
GYJ|c5858_g1|m.10432	GYA|c26940_g2|m.3001	GYY|c10223_g3|m.17305
GYJ|c14378_g1|m.20290	GYA|c27353_g1|m.20399	GYY|c21744_g1|m.20827
GYJ|c15851_g1|m.2606	GYA|c26380_g1|m.21917	GYY|c19791_g1|m.6702
GYJ|c16130_g1|m.3633	GYA|c26215_g1|m.18453	GYY|c20854_g1|m.16014
GYJ|c28541_g1|m.13885	GYA|c24404_g1|m.9445	GYY|c11840_g1|m.8820
GYJ|c10295_g1|m.24440	GYA|c25660_g1|m.23530	GYY|c15492_g1|m.20226
GYJ|c14540_g1|m.15983	GYA|c9587_g1|m.8154	GYY|c19400_g1|m.12002
GYJ|c19345_g1|m.4839	GYA|c24708_g1|m.12404	GYY|c18132_g1|m.2227
GYJ|c9758_g1|m.24732	GYA|c22141_g1|m.20573	GYY|c17511_g1|m.24905
GYJ|c15897_g1|m.17989	GYA|c26931_g1|m.14678	GYY|c16769_g1|m.24966
GYJ|c12237_g1|m.18714	GYA|c20327_g1|m.12558	GYY|c16195_g1|m.4384
GYJ|c9295_g1|m.17053	GYA|c22019_g1|m.16640	GYY|c19143_g1|m.971
GYJ|c15926_g1|m.9417	GYA|c21320_g1|m.15887	GYY|c16952_g1|m.2309
GYJ|c15031_g1|m.8423	GYA|c26371_g1|m.2159	GYY|c20981_g1|m.9306
GYJ|c14946_g1|m.21169	GYA|c27527_g1|m.22200	GYY|c19191_g3|m.21827
GYJ|c13843_g1|m.9104	GYA|c21239_g1|m.19400	GYY|c14473_g1|m.2331
GYJ|c11857_g1|m.16743	GYA|c26841_g1|m.17255	GYY|c13697_g1|m.8165
GYJ|c4375_g1|m.24375	GYA|c25429_g1|m.21266	GYY|c20770_g1|m.26275
GYJ|c5886_g1|m.15397	GYA|c221_g1|m.4530	GYY|c25315_g1|m.1191
GYJ|c7905_g1|m.9393	GYA|c23948_g1|m.21724	GYY|c14361_g1|m.80
GYJ|c13426_g1|m.22179	GYA|c20341_g1|m.4107	GYY|c21387_g1|m.3039
GYJ|c7787_g1|m.4029	GYA|c21433_g1|m.9966	GYY|c19262_g1|m.18614
GYJ|c31346_g1|m.15555	GYA|c23256_g1|m.3596	GYY|c16789_g1|m.16629
GYJ|c14666_g1|m.11625	GYA|c26008_g1|m.18693	GYY|c19513_g2|m.8995
GYJ|c7831_g1|m.5318	GYA|c26795_g1|m.11955	GYY|c15858_g1|m.15019
GYJ|c14567_g1|m.4810	GYA|c14854_g1|m.12929	GYY|c17356_g1|m.22792
GYJ|c8237_g1|m.11211	GYA|c10983_g1|m.8353	GYY|c10863_g1|m.5474
GYJ|c5269_g1|m.23015	GYA|c20137_g1|m.22235	GYY|c20668_g1|m.7742
GYJ|c28821_g1|m.14395	GYA|c20905_g1|m.12938	GYY|c19949_g1|m.13086
GYJ|c13775_g1|m.2330	GYA|c27070_g1|m.25987	GYY|c19771_g1|m.13339
GYJ|c13775_g1|m.2331	GYA|c27070_g1|m.25988	GYY|c19771_g1|m.13343
GYJ|c11788_g1|m.7959	GYA|c25013_g1|m.26086	GYY|c18112_g1|m.4323
GYJ|c11538_g1|m.8486	GYA|c23723_g2|m.13162	GYY|c20180_g2|m.19894
GYJ|c29193_g1|m.16390	GYA|c43294_g1|m.21760	GYY|c23097_g1|m.7516
GYJ|c2991_g1|m.1138	GYA|c21827_g1|m.2618	GYY|c14597_g1|m.8700
GYJ|c5413_g1|m.2228	GYA|c22981_g1|m.9113	GYY|c15501_g1|m.1343
GYJ|c16035_g1|m.7584	GYA|c26000_g1|m.15131	GYY|c21319_g1|m.891
GYJ|c11554_g1|m.7581	GYA|c26494_g1|m.8380	GYY|c20103_g1|m.15050
GYJ|c28420_g1|m.10288	GYA|c26594_g1|m.21308	GYY|c18367_g1|m.23265
GYJ|c12890_g1|m.9665	GYA|c15492_g1|m.26768	GYY|c21320_g1|m.10887
GYJ|c4554_g1|m.13538	GYA|c23394_g1|m.28212	GYY|c15317_g1|m.13582
GYJ|c11897_g1|m.10316	GYA|c27207_g1|m.13774	GYY|c18882_g1|m.15601
GYJ|c16317_g1|m.13514	GYA|c27637_g1|m.1728	GYY|c18740_g1|m.22355
GYJ|c28555_g1|m.21760	GYA|c26963_g1|m.5311	GYY|c20849_g1|m.14743
GYJ|c5135_g1|m.14401	GYA|c22306_g1|m.7593	GYY|c15695_g1|m.12294
GYJ|c12935_g1|m.18454	GYA|c25143_g1|m.22642	GYY|c19110_g1|m.16623
GYJ|c9555_g1|m.10800	GYA|c25195_g2|m.25747	GYY|c17199_g1|m.24703
GYJ|c31448_g1|m.16127	GYA|c22145_g1|m.13990	GYY|c31972_g1|m.23363
GYJ|c8996_g1|m.1887	GYA|c21654_g1|m.23598	GYY|c19718_g1|m.20859
GYJ|c14107_g1|m.10745	GYA|c1074_g1|m.616	GYY|c21485_g1|m.11086
GYJ|c14744_g1|m.24010	GYA|c24670_g1|m.10171	GYY|c19003_g2|m.26385
GYJ|c11224_g1|m.24922	GYA|c22003_g1|m.5566	GYY|c19891_g1|m.6603
GYJ|c19003_g1|m.1089	GYA|c23671_g1|m.27311	GYY|c14538_g1|m.20694
GYJ|c22474_g1|m.19501	GYA|c21548_g1|m.16903	GYY|c16401_g1|m.9877
GYJ|c15609_g1|m.23075	GYA|c26613_g1|m.16518	GYY|c21224_g1|m.1577
GYJ|c7684_g1|m.11503	GYA|c26067_g1|m.21536	GYY|c19123_g1|m.8572
GYJ|c12036_g1|m.11762	GYA|c24740_g1|m.28622	GYY|c21822_g2|m.15811
GYJ|c13007_g1|m.15916	GYA|c26712_g1|m.22065	GYY|c20449_g1|m.16509
GYJ|c16198_g1|m.9571	GYA|c23202_g1|m.14042	GYY|c21350_g1|m.19485
GYJ|c1792_g1|m.3400	GYA|c24813_g1|m.3838	GYY|c16699_g1|m.5253
GYJ|c22215_g1|m.5986	GYA|c26611_g2|m.13039	GYY|c20729_g2|m.1173
GYJ|c15291_g1|m.22818	GYA|c23950_g1|m.7057	GYY|c21860_g1|m.11967
GYJ|c9622_g1|m.1629	GYA|c24096_g1|m.2559	GYY|c21587_g2|m.919
GYJ|c25234_g1|m.18407	GYA|c31850_g1|m.19904	GYY|c39258_g1|m.10700
GYJ|c8816_g1|m.10035	GYA|c22123_g1|m.5601	GYY|c17195_g1|m.22820
GYJ|c28337_g1|m.13239	GYA|c25957_g1|m.22096	GYY|c20321_g1|m.23127
GYJ|c12252_g1|m.8232	GYA|c20209_g1|m.3203	GYY|c18077_g1|m.16288
GYJ|c12587_g1|m.8158	GYA|c14087_g1|m.16179	GYY|c12470_g1|m.13522
GYJ|c29072_g1|m.5359	GYA|c22290_g1|m.180	GYY|c14913_g1|m.5725
GYJ|c15566_g1|m.3899	GYA|c24838_g1|m.26860	GYY|c21165_g1|m.8404
GYJ|c11308_g1|m.3997	GYA|c27100_g2|m.1893	GYY|c17149_g1|m.10927
GYJ|c8703_g1|m.7483	GYA|c26361_g1|m.4343	GYY|c21027_g1|m.14569
GYJ|c12194_g1|m.6486	GYA|c26842_g2|m.25063	GYY|c20481_g1|m.19872
GYJ|c25302_g1|m.10169	GYA|c26599_g1|m.7871	GYY|c17399_g1|m.2657
GYJ|c4632_g1|m.17474	GYA|c22932_g1|m.17001	GYY|c19288_g1|m.19383
GYJ|c1482_g1|m.6338	GYA|c21585_g1|m.5218	GYY|c12783_g1|m.451
GYJ|c13365_g1|m.19957	GYA|c23639_g1|m.11427	GYY|c21458_g1|m.5375
GYJ|c16473_g1|m.11748	GYA|c27396_g1|m.70	GYY|c12435_g1|m.20538
GYJ|c392_g1|m.3295	GYA|c25637_g1|m.2088	GYY|c18548_g1|m.19013
GYJ|c549_g1|m.4225	GYA|c20735_g1|m.320	GYY|c19490_g1|m.19024
GYJ|c7639_g1|m.15383	GYA|c24569_g1|m.2596	GYY|c18294_g1|m.10369
GYJ|c8283_g1|m.7732	GYA|c26643_g1|m.25363	GYY|c21131_g1|m.8503
GYJ|c16752_g1|m.9729	GYA|c17901_g1|m.13547	GYY|c12469_g1|m.4490
GYJ|c6629_g1|m.4011	GYA|c22245_g1|m.5724	GYY|c19457_g1|m.8075
GYJ|c10508_g1|m.9615	GYA|c22097_g1|m.5623	GYY|c17014_g1|m.12181
GYJ|c7792_g1|m.18446	GYA|c23749_g1|m.17091	GYY|c19553_g1|m.6640
GYJ|c15109_g1|m.22543	GYA|c23753_g1|m.2681	GYY|c21237_g1|m.11851
GYJ|c13127_g1|m.5621	GYA|c24445_g1|m.1206	GYY|c9773_g1|m.18122
GYJ|c13598_g1|m.13988	GYA|c26533_g1|m.8447	GYY|c20809_g1|m.15889
GYJ|c15471_g1|m.24052	GYA|c25144_g1|m.19212	GYY|c20597_g1|m.13745
GYJ|c4568_g1|m.419	GYA|c27137_g1|m.7439	GYY|c15059_g1|m.8756
GYJ|c7709_g1|m.17712	GYA|c24579_g1|m.23813	GYY|c17424_g1|m.7535
GYJ|c7709_g1|m.17713	GYA|c24579_g1|m.23814	GYY|c17424_g1|m.7536
GYJ|c10679_g1|m.20855	GYA|c17859_g1|m.2336	GYY|c13886_g1|m.22084
GYJ|c12362_g1|m.24367	GYA|c25176_g1|m.17289	GYY|c38098_g1|m.17846
GYJ|c12362_g1|m.24366	GYA|c25176_g1|m.17288	GYY|c21556_g1|m.6133
GYJ|c3469_g1|m.15283	GYA|c25042_g1|m.17565	GYY|c17360_g2|m.5637
GYJ|c15215_g1|m.11358	GYA|c26700_g1|m.1048	GYY|c20361_g1|m.3954
GYJ|c14101_g1|m.5883	GYA|c24874_g1|m.3345	GYY|c21948_g1|m.6900
GYJ|c6160_g1|m.4865	GYA|c22798_g2|m.26186	GYY|c16177_g1|m.13105
GYJ|c9652_g1|m.5534	GYA|c16435_g1|m.19572	GYY|c12582_g1|m.24537
GYJ|c14258_g1|m.2981	GYA|c24197_g1|m.8056	GYY|c16592_g1|m.24608
GYJ|c31921_g1|m.19000	GYA|c20472_g1|m.21838	GYY|c15195_g1|m.19574
GYJ|c8937_g1|m.8089	GYA|c26927_g3|m.1573	GYY|c18115_g1|m.16423
GYJ|c8731_g1|m.20998	GYA|c37973_g1|m.25543	GYY|c9261_g1|m.7680
GYJ|c10305_g1|m.19922	GYA|c25105_g1|m.6202	GYY|c21552_g1|m.20908
GYJ|c13587_g1|m.23173	GYA|c5356_g1|m.23264	GYY|c10292_g2|m.3625
GYJ|c13392_g1|m.16862	GYA|c26191_g1|m.12115	GYY|c18838_g1|m.7808
GYJ|c591_g1|m.18863	GYA|c7199_g1|m.6546	GYY|c2479_g1|m.515
GYJ|c13234_g1|m.10541	GYA|c25804_g1|m.10430	GYY|c20499_g1|m.15588
GYJ|c13234_g1|m.10542	GYA|c25804_g1|m.10429	GYY|c20499_g1|m.15586
GYJ|c13809_g1|m.12421	GYA|c22298_g1|m.23475	GYY|c18034_g1|m.10148
GYJ|c493_g1|m.5686	GYA|c26427_g1|m.8037	GYY|c17824_g1|m.14407
GYJ|c11861_g1|m.8211	GYA|c26880_g1|m.25574	GYY|c20999_g1|m.12138
GYJ|c12983_g1|m.24874	GYA|c23495_g1|m.27106	GYY|c15217_g1|m.22566
GYJ|c15188_g1|m.7341	GYA|c19390_g1|m.26975	GYY|c17171_g1|m.14210
GYJ|c14616_g1|m.5530	GYA|c24092_g1|m.4651	GYY|c20417_g1|m.16237
GYJ|c13112_g1|m.9949	GYA|c22768_g1|m.24112	GYY|c18007_g1|m.19471
GYJ|c16163_g1|m.8448	GYA|c24055_g2|m.7906	GYY|c16777_g1|m.25575
GYJ|c11641_g1|m.14199	GYA|c26436_g1|m.25927	GYY|c18147_g1|m.183
GYJ|c8677_g1|m.9033	GYA|c24124_g1|m.13993	GYY|c16665_g1|m.11660
GYJ|c23058_g1|m.13553	GYA|c22163_g1|m.9557	GYY|c16103_g1|m.19457
GYJ|c4535_g1|m.12513	GYA|c27595_g1|m.26120	GYY|c17333_g1|m.14471
GYJ|c13380_g1|m.2855	GYA|c25265_g1|m.19312	GYY|c19876_g2|m.5626
GYJ|c12409_g1|m.9527	GYA|c21340_g1|m.13641	GYY|c12982_g1|m.16883
GYJ|c2172_g1|m.292	GYA|c25426_g1|m.8306	GYY|c31715_g1|m.14096
GYJ|c25299_g1|m.2518	GYA|c26946_g2|m.11986	GYY|c21221_g1|m.12260
GYJ|c12365_g1|m.16877	GYA|c23020_g1|m.24268	GYY|c20785_g1|m.3503
GYJ|c12388_g1|m.14371	GYA|c27418_g1|m.4544	GYY|c21250_g1|m.497
GYJ|c25185_g1|m.16424	GYA|c21758_g1|m.13952	GYY|c13163_g1|m.14855
GYJ|c19108_g1|m.13918	GYA|c22400_g1|m.24533	GYY|c20715_g1|m.1007
GYJ|c15134_g1|m.11458	GYA|c25845_g1|m.20310	GYY|c22045_g1|m.19543
GYJ|c6282_g1|m.11662	GYA|c5222_g1|m.11686	GYY|c38738_g1|m.5547
GYJ|c13530_g1|m.22697	GYA|c25296_g1|m.19631	GYY|c21896_g1|m.10525
GYJ|c14755_g1|m.20353	GYA|c25632_g1|m.17676	GYY|c19052_g1|m.20488
GYJ|c7990_g1|m.8255	GYA|c37427_g1|m.22564	GYY|c14295_g1|m.15724
GYJ|c6309_g1|m.17461	GYA|c22645_g1|m.6474	GYY|c19279_g1|m.19528
GYJ|c14679_g1|m.23106	GYA|c19435_g1|m.6732	GYY|c20880_g1|m.24101
GYJ|c10487_g1|m.6261	GYA|c24183_g2|m.10337	GYY|c14453_g1|m.410
GYJ|c13374_g1|m.6894	GYA|c24024_g1|m.11601	GYY|c19187_g1|m.2496
GYJ|c11740_g2|m.20210	GYA|c22641_g1|m.1312	GYY|c16732_g1|m.19294
GYJ|c31586_g1|m.8771	GYA|c17777_g1|m.27568	GYY|c13691_g1|m.2611
GYJ|c1181_g1|m.15046	GYA|c23862_g1|m.3832	GYY|c15938_g1|m.1744
GYJ|c13720_g2|m.21306	GYA|c18313_g1|m.22955	GYY|c19363_g1|m.6921
GYJ|c14740_g1|m.6712	GYA|c3660_g1|m.12991	GYY|c18724_g1|m.17876
GYJ|c16909_g1|m.15506	GYA|c22952_g1|m.26616	GYY|c14289_g1|m.4368
GYJ|c13117_g1|m.13099	GYA|c11194_g1|m.7569	GYY|c13519_g2|m.24947
GYJ|c8106_g1|m.24786	GYA|c22718_g1|m.14902	GYY|c19028_g1|m.18416
GYJ|c30004_g1|m.21445	GYA|c1374_g1|m.9581	GYY|c7338_g1|m.14102
GYJ|c14270_g1|m.23119	GYA|c26033_g1|m.17739	GYY|c16076_g1|m.21279
GYJ|c14270_g1|m.23117	GYA|c26033_g1|m.17737	GYY|c16076_g2|m.805
GYJ|c16613_g1|m.13593	GYA|c26552_g1|m.11143	GYY|c17385_g1|m.8576
GYJ|c14402_g1|m.1708	GYA|c26730_g1|m.18309	GYY|c18133_g2|m.6632
GYJ|c12331_g1|m.4095	GYA|c27130_g1|m.16350	GYY|c21712_g1|m.18879
GYJ|c15771_g1|m.23103	GYA|c26451_g1|m.17502	GYY|c21278_g1|m.221
GYJ|c11100_g1|m.3408	GYA|c23196_g1|m.24646	GYY|c16992_g1|m.17979
GYJ|c7968_g1|m.12720	GYA|c45211_g1|m.20537	GYY|c9705_g1|m.11124
GYJ|c9558_g1|m.17008	GYA|c21649_g1|m.1190	GYY|c21748_g1|m.15876
GYJ|c11058_g1|m.13594	GYA|c21267_g1|m.20364	GYY|c18888_g1|m.18162
GYJ|c12352_g1|m.9911	GYA|c25300_g1|m.724	GYY|c20982_g1|m.21567
GYJ|c60_g1|m.19535	GYA|c22493_g1|m.23610	GYY|c21593_g1|m.24013
GYJ|c11378_g1|m.3031	GYA|c25913_g1|m.24237	GYY|c20200_g1|m.14178
GYJ|c12602_g1|m.11666	GYA|c22358_g1|m.7485	GYY|c16105_g1|m.13662
GYJ|c8185_g1|m.10346	GYA|c26609_g1|m.6016	GYY|c21697_g1|m.10743
GYJ|c10798_g1|m.12936	GYA|c23076_g1|m.14981	GYY|c5816_g1|m.13082
GYJ|c10470_g1|m.1749	GYA|c22971_g1|m.6196	GYY|c20731_g1|m.25568
GYJ|c3134_g1|m.6118	GYA|c27569_g2|m.8775	GYY|c21346_g1|m.25253
GYJ|c13583_g1|m.17411	GYA|c26346_g1|m.26451	GYY|c20545_g1|m.20005
GYJ|c13930_g1|m.21793	GYA|c25398_g1|m.13621	GYY|c13946_g1|m.24714
GYJ|c13930_g1|m.21792	GYA|c23816_g1|m.19201	GYY|c18843_g1|m.3918
GYJ|c18318_g1|m.17320	GYA|c28668_g1|m.790	GYY|c35798_g1|m.15751
GYJ|c13203_g1|m.9149	GYA|c25710_g1|m.20735	GYY|c19726_g1|m.16061
GYJ|c6362_g1|m.19676	GYA|c20021_g2|m.23083	GYY|c17558_g1|m.4686
GYJ|c15143_g1|m.10282	GYA|c27363_g1|m.15624	GYY|c20754_g1|m.13883
GYJ|c2776_g1|m.10262	GYA|c25504_g1|m.21539	GYY|c19451_g1|m.4218
GYJ|c15680_g1|m.13590	GYA|c24686_g1|m.4724	GYY|c20440_g1|m.23020
GYJ|c25483_g1|m.15511	GYA|c21944_g1|m.11248	GYY|c16521_g1|m.12510
GYJ|c12464_g1|m.6435	GYA|c26587_g1|m.2112	GYY|c18225_g1|m.851
GYJ|c2300_g1|m.7701	GYA|c24046_g1|m.20360	GYY|c20457_g1|m.18478
GYJ|c25162_g1|m.6364	GYA|c26726_g1|m.10626	GYY|c20396_g1|m.23940
GYJ|c14893_g1|m.12411	GYA|c24934_g2|m.20233	GYY|c9383_g1|m.18695
GYJ|c14893_g1|m.12410	GYA|c24934_g2|m.20232	GYY|c9383_g1|m.18694
GYJ|c14998_g1|m.17778	GYA|c23201_g1|m.9959	GYY|c17627_g1|m.21020
GYJ|c2763_g1|m.16471	GYA|c22312_g1|m.2312	GYY|c18415_g1|m.26394
GYJ|c23698_g1|m.24071	GYA|c40174_g1|m.23369	GYY|c38393_g1|m.7553
GYJ|c13786_g1|m.18294	GYA|c26168_g1|m.13665	GYY|c14984_g1|m.8079
GYJ|c13068_g1|m.19963	GYA|c26632_g1|m.14236	GYY|c17789_g1|m.12918
GYJ|c14884_g1|m.10850	GYA|c27201_g1|m.27274	GYY|c21560_g1|m.9982
GYJ|c14705_g1|m.6723	GYA|c23404_g1|m.5042	GYY|c18477_g1|m.3728
GYJ|c14715_g1|m.4731	GYA|c24110_g2|m.9654	GYY|c19637_g1|m.9123
GYJ|c14681_g1|m.10472	GYA|c24380_g1|m.14413	GYY|c17956_g1|m.22643
GYJ|c10751_g1|m.15339	GYA|c23390_g1|m.12832	GYY|c19125_g1|m.3242
GYJ|c12517_g1|m.24933	GYA|c27625_g1|m.18705	GYY|c15500_g1|m.25089
GYJ|c6543_g1|m.16439	GYA|c25491_g1|m.5580	GYY|c20475_g1|m.19411
GYJ|c12013_g1|m.22534	GYA|c22757_g1|m.22327	GYY|c19692_g1|m.5196
GYJ|c15385_g1|m.9924	GYA|c26595_g1|m.24838	GYY|c20833_g1|m.24348
GYJ|c6206_g1|m.8606	GYA|c25016_g1|m.25396	GYY|c15189_g1|m.26345
GYJ|c7991_g1|m.18023	GYA|c26805_g1|m.9413	GYY|c17649_g1|m.22056
GYJ|c12024_g1|m.13922	GYA|c22435_g1|m.14183	GYY|c21419_g1|m.3638
GYJ|c11110_g1|m.11946	GYA|c24314_g1|m.13077	GYY|c15883_g1|m.15916
GYJ|c13884_g1|m.15162	GYA|c19410_g1|m.7224	GYY|c19743_g1|m.2704
GYJ|c15675_g2|m.14449	GYA|c18995_g1|m.18350	GYY|c14092_g1|m.12563
GYJ|c14797_g1|m.20105	GYA|c23734_g1|m.10140	GYY|c20363_g1|m.11510
GYJ|c4315_g1|m.259	GYA|c25184_g1|m.17626	GYY|c18848_g1|m.18191
GYJ|c19698_g1|m.20915	GYA|c30959_g1|m.24743	GYY|c26417_g1|m.17295
GYJ|c16754_g1|m.4614	GYA|c22899_g1|m.24775	GYY|c16182_g1|m.19221
GYJ|c10436_g1|m.14462	GYA|c27291_g1|m.19043	GYY|c19866_g1|m.4147
GYJ|c12877_g2|m.17149	GYA|c26257_g2|m.13300	GYY|c19977_g1|m.17712
GYJ|c28532_g1|m.19530	GYA|c22968_g1|m.22445	GYY|c14699_g1|m.12278
GYJ|c6088_g1|m.22482	GYA|c20205_g1|m.13333	GYY|c17597_g1|m.14081
GYJ|c14035_g1|m.4537	GYA|c23978_g1|m.25014	GYY|c15691_g1|m.3890
GYJ|c4303_g1|m.7273	GYA|c25333_g2|m.21553	GYY|c13760_g1|m.15901
GYJ|c13949_g1|m.15583	GYA|c25112_g1|m.2963	GYY|c18228_g1|m.988
GYJ|c31501_g1|m.16342	GYA|c25190_g1|m.8747	GYY|c14451_g1|m.21336
GYJ|c10950_g1|m.957	GYA|c14859_g1|m.25534	GYY|c38151_g1|m.24954
GYJ|c12138_g1|m.12897	GYA|c25253_g1|m.18393	GYY|c14655_g1|m.21488
GYJ|c1160_g1|m.15269	GYA|c27501_g1|m.7764	GYY|c19434_g2|m.3826
GYJ|c15602_g1|m.22692	GYA|c27208_g1|m.9115	GYY|c16252_g1|m.3499
GYJ|c11470_g1|m.5290	GYA|c27298_g2|m.1439	GYY|c13746_g1|m.795
GYJ|c8109_g1|m.23094	GYA|c23652_g1|m.6275	GYY|c15382_g1|m.17689
GYJ|c9987_g1|m.22091	GYA|c21655_g1|m.4395	GYY|c17423_g1|m.9328
GYJ|c7606_g1|m.11524	GYA|c25764_g1|m.1125	GYY|c19668_g1|m.9201
GYJ|c12140_g1|m.23397	GYA|c23913_g2|m.1116	GYY|c16861_g1|m.23093
GYJ|c15232_g1|m.8463	GYA|c25286_g1|m.5350	GYY|c15559_g1|m.2573
GYJ|c8966_g1|m.23607	GYA|c25988_g1|m.6043	GYY|c19833_g1|m.22606
GYJ|c12952_g1|m.17486	GYA|c25386_g1|m.27195	GYY|c15297_g1|m.21941
GYJ|c7288_g1|m.21733	GYA|c25138_g1|m.16966	GYY|c19101_g1|m.21513
GYJ|c15697_g1|m.13012	GYA|c27444_g1|m.6854	GYY|c21819_g1|m.19007
GYJ|c9254_g1|m.5643	GYA|c20557_g1|m.27458	GYY|c13893_g1|m.20076
GYJ|c12416_g1|m.13226	GYA|c26881_g1|m.16711	GYY|c21588_g1|m.22193
GYJ|c15695_g1|m.4753	GYA|c22717_g1|m.23251	GYY|c17831_g1|m.23297
GYJ|c16664_g1|m.22357	GYA|c21423_g1|m.17582	GYY|c15666_g1|m.11914
GYJ|c14972_g1|m.8452	GYA|c25005_g1|m.3454	GYY|c20255_g1|m.9275
GYJ|c15873_g2|m.23528	GYA|c27309_g3|m.24337	GYY|c15844_g1|m.22678
GYJ|c5900_g1|m.11546	GYA|c25324_g2|m.12013	GYY|c19849_g1|m.12998
GYJ|c2028_g1|m.16011	GYA|c24645_g1|m.1337	GYY|c16549_g1|m.25527
GYJ|c1424_g1|m.22674	GYA|c24619_g1|m.22624	GYY|c19073_g2|m.11881
GYJ|c16195_g1|m.19153	GYA|c44580_g1|m.17460	GYY|c21228_g1|m.8443
GYJ|c2762_g1|m.22408	GYA|c23243_g1|m.9687	GYY|c16205_g1|m.7050
GYJ|c16267_g1|m.15062	GYA|c25153_g1|m.13120	GYY|c19581_g1|m.22787
GYJ|c14133_g1|m.19286	GYA|c23658_g1|m.16337	GYY|c18131_g1|m.5001
GYJ|c14133_g1|m.19287	GYA|c23658_g1|m.16338	GYY|c18131_g1|m.5002
GYJ|c8204_g1|m.7403	GYA|c21480_g1|m.15335	GYY|c20583_g1|m.10187
GYJ|c8204_g1|m.7402	GYA|c21480_g1|m.15334	GYY|c20583_g1|m.10188
GYJ|c1930_g1|m.3334	GYA|c21385_g1|m.9351	GYY|c8215_g1|m.24764
GYJ|c5617_g1|m.14827	GYA|c20775_g1|m.8222	GYY|c18777_g1|m.2307
GYJ|c5687_g1|m.5943	GYA|c27420_g1|m.9465	GYY|c21720_g1|m.20221
GYJ|c1500_g1|m.3223	GYA|c26627_g1|m.234	GYY|c20090_g1|m.13943
GYJ|c14014_g1|m.19084	GYA|c27204_g2|m.1008	GYY|c20062_g1|m.16811
GYJ|c14014_g1|m.19085	GYA|c27204_g1|m.6719	GYY|c20062_g1|m.16812
GYJ|c14857_g1|m.13934	GYA|c24099_g1|m.4967	GYY|c18264_g1|m.4661
GYJ|c1853_g1|m.18979	GYA|c23534_g1|m.15689	GYY|c16020_g1|m.2334
GYJ|c16018_g1|m.7157	GYA|c19501_g1|m.22522	GYY|c20781_g1|m.25630
GYJ|c9521_g1|m.3260	GYA|c21938_g1|m.28634	GYY|c16723_g1|m.5294
GYJ|c14061_g2|m.24031	GYA|c23642_g1|m.18927	GYY|c20893_g1|m.12708
GYJ|c15154_g1|m.18091	GYA|c27414_g1|m.16265	GYY|c21343_g1|m.3515
GYJ|c9961_g1|m.21633	GYA|c24526_g1|m.8652	GYY|c17329_g1|m.1171
GYJ|c6192_g1|m.5945	GYA|c26819_g1|m.1335	GYY|c18698_g1|m.3225
GYJ|c22333_g1|m.20677	GYA|c27054_g1|m.28091	GYY|c18592_g1|m.3952
GYJ|c8155_g1|m.19301	GYA|c25148_g2|m.18238	GYY|c20685_g1|m.3353
GYJ|c11853_g1|m.8143	GYA|c27004_g1|m.23186	GYY|c21182_g1|m.6929
GYJ|c22399_g1|m.1922	GYA|c21635_g1|m.573	GYY|c15169_g1|m.9488
GYJ|c12084_g1|m.12942	GYA|c25911_g1|m.21793	GYY|c18607_g1|m.2405
GYJ|c2749_g1|m.9191	GYA|c22630_g1|m.18036	GYY|c18579_g1|m.5567
GYJ|c5018_g1|m.19090	GYA|c26753_g1|m.1925	GYY|c18398_g1|m.247
GYJ|c16364_g1|m.12903	GYA|c23511_g1|m.889	GYY|c7920_g1|m.22341
GYJ|c12937_g1|m.6616	GYA|c25132_g1|m.20417	GYY|c17739_g1|m.17901
GYJ|c19262_g1|m.20688	GYA|c25858_g1|m.22005	GYY|c20290_g1|m.17648
GYJ|c14182_g1|m.22777	GYA|c22439_g1|m.8728	GYY|c19759_g1|m.5340
GYJ|c7859_g1|m.2690	GYA|c26948_g1|m.10968	GYY|c16972_g1|m.14555
GYJ|c15790_g1|m.3188	GYA|c20259_g1|m.19474	GYY|c16675_g1|m.15201
GYJ|c11525_g1|m.2275	GYA|c20914_g2|m.23194	GYY|c17708_g1|m.26147
GYJ|c15997_g1|m.6566	GYA|c26737_g1|m.7665	GYY|c20617_g1|m.25419
GYJ|c1829_g1|m.21600	GYA|c23970_g1|m.11722	GYY|c16155_g1|m.2012
GYJ|c11197_g1|m.4213	GYA|c26359_g1|m.20276	GYY|c19312_g1|m.16712
GYJ|c28773_g1|m.16096	GYA|c3448_g1|m.18531	GYY|c31957_g1|m.14720
GYJ|c16612_g1|m.1613	GYA|c26573_g1|m.17277	GYY|c19401_g4|m.1776
GYJ|c14621_g1|m.19999	GYA|c26846_g3|m.26482	GYY|c18211_g1|m.195
GYJ|c19093_g1|m.13241	GYA|c24499_g1|m.12311	GYY|c19864_g1|m.1130
GYJ|c7943_g1|m.2465	GYA|c25203_g1|m.26465	GYY|c16569_g1|m.16064
GYJ|c25376_g1|m.23797	GYA|c23344_g1|m.1745	GYY|c18993_g1|m.1150
GYJ|c10849_g1|m.18332	GYA|c27089_g2|m.14079	GYY|c16905_g1|m.15408
GYJ|c1741_g1|m.15117	GYA|c23599_g1|m.18494	GYY|c14627_g1|m.18116
GYJ|c13715_g1|m.12405	GYA|c25904_g1|m.6694	GYY|c20458_g1|m.12022
GYJ|c13715_g1|m.12406	GYA|c25904_g1|m.6695	GYY|c20458_g1|m.12023
GYJ|c13092_g1|m.2755	GYA|c26756_g1|m.28988	GYY|c20174_g1|m.19685
GYJ|c13459_g1|m.3007	GYA|c23112_g1|m.23099	GYY|c14480_g1|m.20012
GYJ|c14536_g1|m.5849	GYA|c24520_g1|m.12267	GYY|c21603_g1|m.4576
GYJ|c13320_g1|m.2876	GYA|c27390_g1|m.21711	GYY|c21732_g1|m.19838
GYJ|c13545_g1|m.5562	GYA|c22475_g1|m.17607	GYY|c15853_g1|m.7060
GYJ|c12856_g1|m.10215	GYA|c26404_g1|m.16036	GYY|c20262_g1|m.20716
GYJ|c12985_g1|m.2692	GYA|c20980_g1|m.12410	GYY|c8635_g1|m.26179
GYJ|c15969_g1|m.6664	GYA|c22099_g1|m.27056	GYY|c18934_g1|m.21767
GYJ|c571_g1|m.9676	GYA|c26961_g1|m.25323	GYY|c15290_g1|m.22904
GYJ|c15086_g1|m.10397	GYA|c8072_g1|m.17230	GYY|c14915_g1|m.22559
GYJ|c14598_g1|m.9880	GYA|c26767_g1|m.17520	GYY|c21361_g1|m.21061
GYJ|c13868_g1|m.16233	GYA|c24306_g1|m.23054	GYY|c16803_g1|m.12983
GYJ|c14380_g1|m.8257	GYA|c26375_g1|m.24153	GYY|c21012_g1|m.24896
GYJ|c15907_g1|m.21585	GYA|c27189_g1|m.17350	GYY|c18736_g1|m.18952
GYJ|c10428_g1|m.14097	GYA|c25168_g1|m.836	GYY|c21536_g1|m.14586
GYJ|c10428_g1|m.14096	GYA|c25168_g1|m.835	GYY|c21536_g1|m.14585
GYJ|c19216_g1|m.4294	GYA|c27150_g1|m.23687	GYY|c17215_g1|m.63
GYJ|c15219_g1|m.23419	GYA|c26757_g1|m.21555	GYY|c19762_g1|m.15725
GYJ|c15985_g1|m.7612	GYA|c25806_g1|m.843	GYY|c18701_g1|m.23139
GYJ|c14552_g1|m.21303	GYA|c26266_g1|m.7653	GYY|c18392_g1|m.20235
GYJ|c23345_g1|m.22020	GYA|c21323_g1|m.11906	GYY|c15967_g1|m.6922
GYJ|c9674_g1|m.21155	GYA|c22087_g1|m.20532	GYY|c16320_g1|m.4166
GYJ|c9674_g1|m.21156	GYA|c22087_g1|m.20533	GYY|c16320_g1|m.4167
GYJ|c12384_g1|m.12634	GYA|c22197_g1|m.18323	GYY|c17864_g1|m.14647
GYJ|c10122_g1|m.17092	GYA|c21325_g1|m.17815	GYY|c18187_g1|m.12929
GYJ|c15460_g1|m.15398	GYA|c18841_g1|m.19885	GYY|c14599_g1|m.24979
GYJ|c11607_g1|m.13252	GYA|c26456_g1|m.19929	GYY|c13628_g1|m.7025
GYJ|c14298_g1|m.3524	GYA|c21292_g1|m.19338	GYY|c21342_g1|m.7623
GYJ|c13917_g1|m.7333	GYA|c27407_g1|m.21180	GYY|c21101_g1|m.10921
GYJ|c14437_g1|m.2787	GYA|c5312_g1|m.7881	GYY|c16326_g1|m.8262
GYJ|c11389_g1|m.15143	GYA|c22760_g1|m.11872	GYY|c9839_g1|m.9291
GYJ|c7597_g1|m.24015	GYA|c22827_g1|m.8760	GYY|c21316_g1|m.20301
GYJ|c15278_g1|m.13854	GYA|c27321_g1|m.11884	GYY|c17372_g1|m.8005
GYJ|c15278_g1|m.13855	GYA|c27321_g1|m.11883	GYY|c17372_g1|m.8006
GYJ|c12783_g1|m.19439	GYA|c25383_g2|m.17934	GYY|c15070_g1|m.25890
GYJ|c16491_g1|m.15086	GYA|c27536_g1|m.20987	GYY|c17145_g1|m.12043
GYJ|c6056_g1|m.17248	GYA|c20539_g1|m.19792	GYY|c17604_g1|m.25267
GYJ|c11391_g1|m.23713	GYA|c22904_g1|m.27929	GYY|c18099_g1|m.12603
GYJ|c6459_g1|m.12110	GYA|c23437_g1|m.22078	GYY|c14985_g1|m.10627
GYJ|c14356_g1|m.101	GYA|c24009_g1|m.12638	GYY|c15898_g2|m.21918
GYJ|c15848_g1|m.19658	GYA|c24825_g1|m.25416	GYY|c16775_g1|m.1835
GYJ|c11646_g1|m.14903	GYA|c22210_g1|m.18072	GYY|c18181_g1|m.25662
GYJ|c32885_g1|m.20727	GYA|c29137_g1|m.24366	GYY|c36285_g1|m.6679
GYJ|c750_g1|m.18036	GYA|c21854_g1|m.16594	GYY|c20042_g1|m.24388
GYJ|c13509_g1|m.17459	GYA|c690_g1|m.10191	GYY|c16170_g1|m.2503
GYJ|c15149_g1|m.5361	GYA|c27294_g1|m.4084	GYY|c17730_g1|m.3329
GYJ|c8845_g1|m.4383	GYA|c26729_g1|m.11031	GYY|c13569_g1|m.24397
GYJ|c11417_g1|m.22999	GYA|c24091_g1|m.23779	GYY|c13333_g1|m.14962
GYJ|c15869_g3|m.5064	GYA|c26796_g1|m.2450	GYY|c20799_g2|m.22830
GYJ|c15767_g1|m.20967	GYA|c17529_g1|m.10119	GYY|c18964_g1|m.19903
GYJ|c15910_g1|m.11225	GYA|c26265_g1|m.2942	GYY|c21330_g1|m.9183
GYJ|c16472_g1|m.8703	GYA|c27396_g2|m.617	GYY|c12435_g1|m.20537
GYJ|c14480_g1|m.22934	GYA|c27252_g1|m.11980	GYY|c21191_g2|m.2821
GYJ|c9600_g1|m.3015	GYA|c24017_g1|m.12429	GYY|c17899_g1|m.6435
GYJ|c13881_g1|m.11722	GYA|c22301_g1|m.16333	GYY|c16764_g1|m.5604
GYJ|c8765_g1|m.7690	GYA|c24985_g1|m.11044	GYY|c21920_g1|m.21175
GYJ|c14471_g1|m.19729	GYA|c25436_g1|m.7085	GYY|c13344_g1|m.22103
GYJ|c333_g1|m.8801	GYA|c23670_g1|m.20099	GYY|c16932_g1|m.5864
GYJ|c13337_g1|m.14206	GYA|c27484_g1|m.1399	GYY|c19352_g1|m.586
GYJ|c13337_g1|m.14207	GYA|c27484_g1|m.1401	GYY|c13677_g1|m.6407
GYJ|c27239_g1|m.22059	GYA|c17558_g1|m.24619	GYY|c8504_g1|m.12368
GYJ|c1810_g1|m.22679	GYA|c26402_g1|m.2601	GYY|c21180_g1|m.15546
GYJ|c10677_g1|m.6371	GYA|c20602_g1|m.14672	GYY|c13559_g1|m.25485
GYJ|c2692_g1|m.12473	GYA|c25141_g2|m.16889	GYY|c17874_g1|m.657
GYJ|c14696_g2|m.9392	GYA|c25260_g1|m.13286	GYY|c18140_g1|m.11730
GYJ|c13436_g1|m.22993	GYA|c26672_g1|m.25326	GYY|c20621_g1|m.2781
GYJ|c13436_g1|m.22992	GYA|c26672_g1|m.25325	GYY|c20621_g2|m.23680
GYJ|c13388_g1|m.18261	GYA|c25031_g1|m.10390	GYY|c20128_g1|m.8916
GYJ|c4223_g1|m.3529	GYA|c26122_g1|m.850	GYY|c18357_g1|m.11957
GYJ|c14461_g1|m.11624	GYA|c21755_g1|m.4582	GYY|c19413_g1|m.8050
GYJ|c22113_g1|m.18644	GYA|c25604_g2|m.2648	GYY|c16412_g1|m.20453
GYJ|c13105_g1|m.7189	GYA|c27011_g2|m.16668	GYY|c21215_g1|m.403
GYJ|c9616_g1|m.10727	GYA|c23470_g1|m.25342	GYY|c20850_g1|m.7112
GYJ|c16103_g2|m.18289	GYA|c24011_g1|m.18956	GYY|c17459_g1|m.24982
GYJ|c12092_g1|m.3146	GYA|c21065_g1|m.21450	GYY|c17911_g1|m.23057
GYJ|c11060_g1|m.12628	GYA|c17000_g1|m.10404	GYY|c19042_g1|m.8768
GYJ|c13585_g1|m.4340	GYA|c22091_g1|m.15103	GYY|c19993_g1|m.24595
GYJ|c22332_g1|m.12317	GYA|c26740_g1|m.1816	GYY|c17902_g1|m.9612
GYJ|c26690_g1|m.16644	GYA|c31915_g1|m.25152	GYY|c27855_g1|m.9938
GYJ|c28524_g1|m.16651	GYA|c25466_g1|m.4073	GYY|c20335_g1|m.9462
GYJ|c3075_g1|m.8784	GYA|c24772_g1|m.11499	GYY|c17466_g1|m.12009
GYJ|c15253_g1|m.4266	GYA|c23503_g1|m.2588	GYY|c16520_g1|m.11865
GYJ|c28475_g1|m.15388	GYA|c26958_g1|m.6048	GYY|c18508_g1|m.17890
GYJ|c9054_g1|m.22035	GYA|c26291_g1|m.16654	GYY|c21768_g1|m.14296
GYJ|c5098_g1|m.5035	GYA|c37575_g1|m.28440	GYY|c8010_g1|m.18843
GYJ|c5690_g1|m.23304	GYA|c27313_g1|m.9847	GYY|c17710_g1|m.10320
GYJ|c12380_g1|m.17272	GYA|c21350_g1|m.24643	GYY|c17505_g1|m.16211
GYJ|c8414_g1|m.13023	GYA|c24238_g1|m.7956	GYY|c20840_g1|m.19442
GYJ|c15365_g1|m.1768	GYA|c26671_g1|m.14527	GYY|c14848_g1|m.1829
GYJ|c9630_g1|m.7547	GYA|c23150_g1|m.21085	GYY|c17847_g1|m.20332
GYJ|c13919_g1|m.12526	GYA|c26194_g1|m.11489	GYY|c15821_g1|m.23651
GYJ|c19044_g1|m.23984	GYA|c21732_g1|m.15740	GYY|c15018_g1|m.8970
GYJ|c16200_g1|m.19996	GYA|c22001_g1|m.4723	GYY|c18136_g1|m.17464
GYJ|c16708_g1|m.11712	GYA|c24443_g1|m.14398	GYY|c18044_g1|m.12377
GYJ|c15526_g1|m.11690	GYA|c25434_g1|m.17051	GYY|c19484_g1|m.7462
GYJ|c5904_g2|m.7184	GYA|c23037_g1|m.23640	GYY|c20138_g1|m.13676
GYJ|c2893_g1|m.7369	GYA|c21439_g1|m.15086	GYY|c16662_g1|m.11185
GYJ|c15512_g1|m.5254	GYA|c24585_g1|m.27013	GYY|c20551_g1|m.473
GYJ|c12164_g1|m.15677	GYA|c25990_g1|m.17366	GYY|c11624_g1|m.19094
GYJ|c14185_g1|m.13771	GYA|c16884_g1|m.26683	GYY|c12386_g1|m.17232
GYJ|c28586_g1|m.23384	GYA|c21979_g1|m.22218	GYY|c20032_g1|m.19281
GYJ|c9912_g1|m.22054	GYA|c25803_g1|m.6498	GYY|c18391_g1|m.19957
GYJ|c14753_g1|m.13059	GYA|c22246_g1|m.4254	GYY|c19894_g1|m.7291
GYJ|c22885_g1|m.23578	GYA|c24121_g1|m.11874	GYY|c18979_g1|m.13055
GYJ|c1193_g1|m.21862	GYA|c22933_g1|m.15723	GYY|c16065_g1|m.9559
GYJ|c22204_g1|m.6770	GYA|c21605_g1|m.8814	GYY|c19786_g1|m.17820
GYJ|c13693_g1|m.15921	GYA|c22803_g1|m.25507	GYY|c21195_g1|m.18580
GYJ|c14886_g1|m.7395	GYA|c12388_g2|m.16228	GYY|c20391_g1|m.24707
GYJ|c13345_g1|m.17542	GYA|c24331_g1|m.27923	GYY|c18173_g1|m.16479
GYJ|c15896_g1|m.14639	GYA|c22239_g1|m.22197	GYY|c17186_g1|m.12155
GYJ|c15435_g1|m.1684	GYA|c26928_g1|m.18381	GYY|c13400_g1|m.5407
GYJ|c31519_g1|m.16008	GYA|c25439_g1|m.24851	GYY|c17929_g1|m.15368
GYJ|c2048_g1|m.19724	GYA|c23508_g1|m.1064	GYY|c17413_g1|m.7268
GYJ|c4534_g1|m.3618	GYA|c22285_g1|m.27069	GYY|c17144_g1|m.24971
GYJ|c25418_g1|m.18914	GYA|c25817_g1|m.10461	GYY|c19798_g1|m.5297
GYJ|c31554_g1|m.8126	GYA|c23912_g1|m.5876	GYY|c9593_g1|m.11703
GYJ|c11347_g1|m.16677	GYA|c22730_g1|m.20053	GYY|c13699_g1|m.7015
GYJ|c4184_g1|m.3906	GYA|c25316_g1|m.16136	GYY|c18275_g1|m.961
GYJ|c7347_g1|m.18850	GYA|c21651_g1|m.6329	GYY|c11619_g1|m.25522
GYJ|c15123_g1|m.21144	GYA|c27486_g1|m.18734	GYY|c21808_g1|m.13074
GYJ|c31434_g1|m.24392	GYA|c22576_g1|m.14865	GYY|c11511_g1|m.13814
GYJ|c13014_g1|m.16302	GYA|c25241_g1|m.24754	GYY|c20418_g1|m.17117
GYJ|c12929_g1|m.18028	GYA|c27145_g1|m.4790	GYY|c21013_g1|m.5040
GYJ|c28961_g1|m.6701	GYA|c27197_g1|m.14674	GYY|c21901_g1|m.1305
GYJ|c10484_g1|m.1520	GYA|c20813_g1|m.26158	GYY|c20091_g1|m.23617
GYJ|c8804_g1|m.4142	GYA|c23819_g1|m.9700	GYY|c18095_g1|m.1077
GYJ|c15739_g3|m.5864	GYA|c25424_g1|m.11393	GYY|c16110_g1|m.20923
GYJ|c11425_g1|m.16503	GYA|c26720_g1|m.27361	GYY|c18992_g1|m.11031
GYJ|c9522_g1|m.22628	GYA|c26400_g1|m.2135	GYY|c4350_g1|m.23865
GYJ|c9700_g1|m.16977	GYA|c23429_g1|m.24812	GYY|c17747_g2|m.13037
GYJ|c13088_g1|m.22132	GYA|c22836_g1|m.6993	GYY|c21537_g1|m.22872
GYJ|c9031_g1|m.5569	GYA|c23548_g1|m.6619	GYY|c20265_g1|m.18211
GYJ|c19142_g1|m.3817	GYA|c26749_g1|m.16346	GYY|c21244_g1|m.16391
GYJ|c13305_g1|m.16137	GYA|c24878_g1|m.15518	GYY|c20564_g1|m.2206
GYJ|c13305_g1|m.16138	GYA|c24878_g1|m.15519	GYY|c20564_g1|m.2207
GYJ|c16044_g1|m.17900	GYA|c23455_g1|m.27762	GYY|c20359_g1|m.11954
GYJ|c15745_g1|m.3637	GYA|c25556_g1|m.14370	GYY|c15284_g1|m.20770
GYJ|c15725_g1|m.4551	GYA|c25574_g1|m.20684	GYY|c20377_g1|m.8013
GYJ|c13660_g1|m.7588	GYA|c26662_g1|m.6789	GYY|c20221_g1|m.22685
GYJ|c8468_g1|m.2515	GYA|c17097_g1|m.106	GYY|c9047_g1|m.24826
GYJ|c14574_g1|m.7205	GYA|c25520_g1|m.21776	GYY|c19230_g1|m.17756
GYJ|c11888_g1|m.2270	GYA|c27625_g1|m.18704	GYY|c21216_g1|m.23855
GYJ|c13634_g1|m.20635	GYA|c18766_g1|m.12678	GYY|c20346_g1|m.1774
GYJ|c9230_g1|m.9200	GYA|c25681_g1|m.24649	GYY|c21094_g1|m.10827
GYJ|c11170_g1|m.2865	GYA|c21676_g1|m.14433	GYY|c13323_g1|m.8435
GYJ|c400_g1|m.8673	GYA|c3399_g1|m.21409	GYY|c14705_g1|m.11289
GYJ|c17885_g1|m.10688	GYA|c12464_g1|m.5611	GYY|c3207_g1|m.14704
GYJ|c11834_g1|m.17589	GYA|c25354_g2|m.3765	GYY|c18602_g1|m.24367
GYJ|c4550_g1|m.8305	GYA|c20663_g1|m.25466	GYY|c21309_g1|m.8043
GYJ|c16135_g1|m.17383	GYA|c24311_g1|m.25669	GYY|c19898_g1|m.22339
GYJ|c28997_g1|m.7603	GYA|c25854_g1|m.4701	GYY|c19725_g1|m.25360
GYJ|c31321_g1|m.2131	GYA|c23777_g1|m.6193	GYY|c14608_g1|m.12186
GYJ|c13500_g1|m.5121	GYA|c20738_g1|m.8888	GYY|c16739_g1|m.11586
GYJ|c19261_g1|m.1027	GYA|c23514_g1|m.14040	GYY|c18465_g1|m.4330
GYJ|c4663_g1|m.1885	GYA|c26820_g1|m.15093	GYY|c21158_g1|m.16607
GYJ|c14942_g2|m.4431	GYA|c27108_g1|m.6464	GYY|c20189_g1|m.1796
GYJ|c2914_g1|m.17115	GYA|c21984_g1|m.14562	GYY|c10274_g1|m.24583
GYJ|c13352_g2|m.8883	GYA|c23074_g1|m.12611	GYY|c19093_g1|m.17763
GYJ|c27456_g1|m.14643	GYA|c44630_g1|m.18466	GYY|c27623_g1|m.6721
GYJ|c4522_g1|m.14792	GYA|c26163_g2|m.17923	GYY|c20122_g1|m.9599
GYJ|c15993_g1|m.22606	GYA|c27505_g1|m.14279	GYY|c21107_g1|m.21744
GYJ|c9385_g1|m.3311	GYA|c25244_g2|m.15018	GYY|c19325_g1|m.443
GYJ|c4646_g1|m.4458	GYA|c24116_g1|m.19687	GYY|c19398_g1|m.22183
GYJ|c5918_g1|m.15561	GYA|c29380_g1|m.11265	GYY|c38700_g1|m.18622
GYJ|c5323_g1|m.24849	GYA|c22933_g1|m.15722	GYY|c21747_g1|m.24925
GYJ|c401_g1|m.11723	GYA|c26097_g1|m.2523	GYY|c19117_g1|m.12580
GYJ|c15396_g1|m.20304	GYA|c25666_g1|m.19807	GYY|c18318_g1|m.22493
GYJ|c15396_g1|m.20306	GYA|c25666_g1|m.19808	GYY|c18318_g1|m.22494
GYJ|c28519_g1|m.14411	GYA|c24469_g1|m.13457	GYY|c20995_g1|m.7447
GYJ|c1763_g1|m.17979	GYA|c25635_g1|m.16646	GYY|c20036_g1|m.2642
GYJ|c10971_g1|m.377	GYA|c24157_g1|m.27399	GYY|c14784_g1|m.14824
GYJ|c15995_g1|m.24989	GYA|c27443_g1|m.18430	GYY|c25629_g1|m.23507
GYJ|c10918_g1|m.16223	GYA|c27111_g1|m.21418	GYY|c18409_g1|m.12850
GYJ|c13379_g1|m.19952	GYA|c23610_g1|m.10947	GYY|c12322_g1|m.19340
GYJ|c18893_g1|m.24816	GYA|c22266_g1|m.20844	GYY|c12195_g1|m.5778
GYJ|c4527_g1|m.18597	GYA|c26934_g1|m.19610	GYY|c12597_g1|m.16969
GYJ|c16033_g1|m.24021	GYA|c12229_g1|m.28568	GYY|c21178_g1|m.5648
GYJ|c16033_g1|m.24020	GYA|c890_g1|m.6862	GYY|c21178_g1|m.5647
GYJ|c16032_g1|m.21947	GYA|c23634_g2|m.3550	GYY|c18588_g1|m.6961
GYJ|c12059_g3|m.11181	GYA|c26626_g1|m.10704	GYY|c16667_g1|m.13931
GYJ|c11997_g1|m.16107	GYA|c19904_g1|m.708	GYY|c14454_g1|m.26328
GYJ|c13141_g1|m.6924	GYA|c24696_g1|m.24978	GYY|c18364_g1|m.25239
GYJ|c2855_g1|m.4270	GYA|c22864_g1|m.15711	GYY|c16653_g1|m.4088
GYJ|c10676_g1|m.13201	GYA|c26420_g1|m.11569	GYY|c19130_g1|m.9780
GYJ|c6679_g1|m.20080	GYA|c23370_g1|m.620	GYY|c19181_g1|m.9386
GYJ|c14669_g2|m.4329	GYA|c24624_g2|m.13480	GYY|c19191_g2|m.13679
GYJ|c16732_g1|m.22473	GYA|c25161_g1|m.22692	GYY|c20962_g1|m.5691
GYJ|c15949_g1|m.13564	GYA|c27503_g1|m.16836	GYY|c20378_g1|m.3473
GYJ|c10948_g1|m.4982	GYA|c35691_g1|m.6597	GYY|c15050_g1|m.24694
GYJ|c1458_g1|m.9380	GYA|c22146_g1|m.16986	GYY|c20834_g1|m.22199
GYJ|c9186_g1|m.15095	GYA|c25924_g1|m.13091	GYY|c16679_g1|m.13761
GYJ|c28625_g1|m.8719	GYA|c12511_g1|m.12993	GYY|c17645_g1|m.10159
GYJ|c13751_g1|m.19492	GYA|c23887_g1|m.9087	GYY|c13718_g1|m.22121
GYJ|c14595_g1|m.1681	GYA|c25490_g1|m.462	GYY|c20157_g1|m.11621
GYJ|c15064_g1|m.21818	GYA|c26537_g4|m.24750	GYY|c20088_g1|m.3730
GYJ|c19076_g1|m.17513	GYA|c22916_g1|m.11456	GYY|c21442_g1|m.17274
GYJ|c9071_g1|m.12218	GYA|c27346_g1|m.10758	GYY|c21829_g1|m.4340
GYJ|c16397_g1|m.11130	GYA|c23985_g1|m.8939	GYY|c21881_g1|m.24675
GYJ|c7804_g1|m.2634	GYA|c21228_g1|m.18908	GYY|c16315_g1|m.16312
GYJ|c11139_g1|m.19563	GYA|c25425_g1|m.1576	GYY|c21171_g1|m.24337
GYJ|c13620_g1|m.22136	GYA|c27356_g1|m.23934	GYY|c17363_g1|m.2009
GYJ|c13707_g1|m.13579	GYA|c25544_g1|m.12194	GYY|c21872_g1|m.12469
GYJ|c9571_g1|m.22485	GYA|c21980_g1|m.27181	GYY|c10460_g1|m.17384
GYJ|c6054_g1|m.8585	GYA|c26463_g1|m.7499	GYY|c12924_g1|m.9786
GYJ|c353_g1|m.5197	GYA|c25888_g1|m.14353	GYY|c21095_g1|m.12727
GYJ|c10299_g1|m.2123	GYA|c27628_g3|m.6184	GYY|c19619_g1|m.7683
GYJ|c12314_g1|m.9720	GYA|c8822_g1|m.1518	GYY|c17975_g1|m.17453
GYJ|c12131_g1|m.2662	GYA|c24187_g1|m.8026	GYY|c21190_g2|m.17149
GYJ|c10595_g1|m.22892	GYA|c25657_g1|m.21815	GYY|c16694_g1|m.150
GYJ|c12468_g1|m.18073	GYA|c26793_g1|m.17105	GYY|c19373_g1|m.15673
GYJ|c10692_g1|m.6951	GYA|c23750_g1|m.25692	GYY|c20492_g1|m.143
GYJ|c15440_g1|m.17303	GYA|c27320_g1|m.26623	GYY|c21950_g1|m.3568
GYJ|c31721_g1|m.12124	GYA|c23635_g1|m.22871	GYY|c15339_g1|m.14881
GYJ|c16581_g1|m.9001	GYA|c23456_g1|m.10203	GYY|c18914_g1|m.4485
GYJ|c10477_g1|m.20228	GYA|c25677_g1|m.1646	GYY|c17894_g1|m.17126
GYJ|c14282_g1|m.16276	GYA|c19702_g1|m.18924	GYY|c10347_g1|m.9944
GYJ|c10580_g1|m.4433	GYA|c27575_g2|m.15699	GYY|c18160_g1|m.5658
GYJ|c11895_g1|m.14053	GYA|c25826_g1|m.21102	GYY|c21202_g1|m.18185
GYJ|c8461_g1|m.17295	GYA|c23729_g1|m.18991	GYY|c21334_g1|m.18186
GYJ|c9300_g1|m.12871	GYA|c28798_g1|m.27659	GYY|c17076_g1|m.18034
GYJ|c2051_g1|m.13433	GYA|c26853_g1|m.18020	GYY|c17937_g1|m.178
GYJ|c17315_g1|m.8396	GYA|c34504_g1|m.13015	GYY|c32508_g1|m.9734
GYJ|c15413_g2|m.21024	GYA|c19737_g1|m.12883	GYY|c8270_g1|m.16618
GYJ|c12018_g1|m.12375	GYA|c25755_g1|m.25719	GYY|c21822_g1|m.19731
GYJ|c8367_g1|m.7643	GYA|c23552_g1|m.17684	GYY|c19539_g1|m.22035
GYJ|c15334_g1|m.14926	GYA|c24083_g1|m.25819	GYY|c19410_g1|m.670
GYJ|c15165_g1|m.18581	GYA|c23779_g1|m.18932	GYY|c21614_g1|m.16601
GYJ|c13771_g1|m.1247	GYA|c22847_g1|m.4161	GYY|c21116_g1|m.25461
GYJ|c13097_g1|m.3866	GYA|c26815_g1|m.1466	GYY|c14519_g1|m.23469
GYJ|c13009_g1|m.5001	GYA|c27509_g1|m.25437	GYY|c11525_g1|m.24036
GYJ|c12254_g1|m.11612	GYA|c25496_g1|m.10413	GYY|c21128_g1|m.9402
GYJ|c14665_g1|m.5519	GYA|c43033_g1|m.2846	GYY|c10508_g1|m.2764
GYJ|c9487_g1|m.16985	GYA|c25836_g1|m.15247	GYY|c21166_g1|m.5261
GYJ|c14871_g1|m.1285	GYA|c24037_g1|m.13595	GYY|c21535_g1|m.26248
GYJ|c31589_g1|m.7138	GYA|c24853_g1|m.14590	GYY|c20270_g1|m.20547
GYJ|c10480_g1|m.21503	GYA|c21021_g1|m.2859	GYY|c17042_g1|m.21564
GYJ|c8581_g1|m.21089	GYA|c25618_g1|m.27641	GYY|c20598_g1|m.19377
GYJ|c10271_g1|m.24409	GYA|c27412_g1|m.10067	GYY|c20913_g1|m.10656
GYJ|c22149_g1|m.8225	GYA|c26560_g1|m.17417	GYY|c18512_g1|m.12969
GYJ|c5373_g1|m.17838	GYA|c27185_g1|m.14749	GYY|c21204_g1|m.7130
GYJ|c9433_g1|m.20297	GYA|c25454_g1|m.18732	GYY|c19172_g1|m.9651
GYJ|c9040_g1|m.6473	GYA|c21297_g1|m.11236	GYY|c16167_g1|m.11303
GYJ|c16083_g2|m.18130	GYA|c27636_g1|m.22279	GYY|c21594_g1|m.7094
GYJ|c7567_g1|m.3454	GYA|c25518_g1|m.10217	GYY|c20024_g2|m.7999
GYJ|c28332_g1|m.17545	GYA|c24509_g1|m.28505	GYY|c15017_g1|m.26202
GYJ|c22110_g1|m.23862	GYA|c21963_g1|m.1506	GYY|c8565_g1|m.13307
GYJ|c10014_g1|m.17719	GYA|c25634_g1|m.24662	GYY|c21038_g1|m.15492
GYJ|c7361_g1|m.6717	GYA|c22687_g1|m.10216	GYY|c21848_g1|m.23397
GYJ|c13364_g1|m.19990	GYA|c27078_g1|m.13910	GYY|c15866_g1|m.25011
GYJ|c12844_g1|m.7490	GYA|c25219_g1|m.3458	GYY|c16449_g1|m.11584
GYJ|c15057_g1|m.5781	GYA|c27091_g1|m.9694	GYY|c21019_g3|m.4423
GYJ|c4440_g1|m.15633	GYA|c25641_g1|m.19265	GYY|c17365_g1|m.15207
GYJ|c15531_g1|m.24040	GYA|c21328_g1|m.10570	GYY|c14987_g1|m.4515
GYJ|c1774_g1|m.1558	GYA|c27577_g1|m.12454	GYY|c16189_g1|m.17182
GYJ|c13613_g1|m.2415	GYA|c22621_g1|m.5294	GYY|c19981_g1|m.8325
GYJ|c17623_g1|m.12401	GYA|c7059_g1|m.3079	GYY|c9411_g1|m.21798
GYJ|c13107_g2|m.17123	GYA|c27292_g2|m.21400	GYY|c17838_g1|m.20901
GYJ|c12931_g1|m.7170	GYA|c24623_g1|m.7618	GYY|c21135_g1|m.5436
GYJ|c25481_g1|m.18231	GYA|c23096_g1|m.5003	GYY|c19705_g1|m.16876
GYJ|c9294_g1|m.10051	GYA|c22685_g2|m.12190	GYY|c13629_g1|m.5329
GYJ|c16759_g1|m.12197	GYA|c22374_g1|m.10632	GYY|c21533_g2|m.20313
GYJ|c15119_g1|m.1941	GYA|c22997_g1|m.24524	GYY|c17647_g1|m.4989
GYJ|c13065_g1|m.10124	GYA|c25818_g1|m.13191	GYY|c21032_g1|m.8890
GYJ|c17331_g1|m.16796	GYA|c25517_g1|m.17939	GYY|c17709_g1|m.425
GYJ|c4167_g1|m.22334	GYA|c23502_g1|m.16765	GYY|c20331_g1|m.25850
GYJ|c14263_g1|m.2086	GYA|c26567_g1|m.26945	GYY|c17508_g1|m.14816
GYJ|c31680_g1|m.19312	GYA|c25341_g1|m.17014	GYY|c19236_g1|m.18287
GYJ|c5948_g1|m.18539	GYA|c21088_g1|m.6371	GYY|c8595_g1|m.6278
GYJ|c19034_g1|m.10088	GYA|c27339_g2|m.27001	GYY|c16888_g1|m.21305
GYJ|c15887_g1|m.21676	GYA|c26760_g1|m.7715	GYY|c20311_g1|m.3374
GYJ|c16496_g1|m.16186	GYA|c21579_g1|m.7619	GYY|c16518_g1|m.5844
GYJ|c13232_g1|m.11920	GYA|c25826_g1|m.21098	GYY|c21202_g1|m.18183
GYJ|c12426_g1|m.4827	GYA|c23568_g1|m.18391	GYY|c20632_g1|m.8312
GYJ|c1827_g1|m.6078	GYA|c20980_g1|m.12411	GYY|c18116_g1|m.14358
GYJ|c8243_g1|m.2711	GYA|c20504_g1|m.13495	GYY|c34266_g1|m.18258
GYJ|c5973_g1|m.15951	GYA|c23518_g1|m.8368	GYY|c17620_g1|m.11113
GYJ|c3757_g1|m.18922	GYA|c27462_g1|m.7080	GYY|c21189_g1|m.25059
GYJ|c25329_g1|m.11307	GYA|c23414_g1|m.8515	GYY|c8225_g1|m.17237
GYJ|c12476_g1|m.1032	GYA|c19175_g1|m.19654	GYY|c19765_g1|m.14996
GYJ|c5976_g1|m.3212	GYA|c25216_g1|m.27880	GYY|c21110_g1|m.21693
GYJ|c13385_g2|m.11988	GYA|c21945_g1|m.28683	GYY|c18909_g1|m.18787
GYJ|c6626_g1|m.19374	GYA|c12030_g1|m.3730	GYY|c5526_g1|m.13497
GYJ|c12030_g1|m.2593	GYA|c23178_g1|m.23493	GYY|c18338_g1|m.18957
GYJ|c12030_g1|m.2592	GYA|c23178_g1|m.23491	GYY|c18338_g1|m.18956
GYJ|c5999_g1|m.13806	GYA|c26663_g1|m.18758	GYY|c17949_g1|m.24498
GYJ|c25584_g1|m.14469	GYA|c21031_g1|m.15078	GYY|c13796_g1|m.17744
GYJ|c14907_g1|m.18076	GYA|c24606_g1|m.4901	GYY|c21583_g1|m.5978
GYJ|c12776_g1|m.21127	GYA|c25625_g1|m.14688	GYY|c12552_g1|m.22919
GYJ|c11266_g1|m.22277	GYA|c26414_g1|m.693	GYY|c18029_g1|m.16592
GYJ|c31523_g1|m.16560	GYA|c24541_g1|m.24967	GYY|c15675_g1|m.16252
GYJ|c28294_g1|m.6879	GYA|c23775_g1|m.11322	GYY|c20436_g1|m.17777
GYJ|c11038_g1|m.16816	GYA|c26360_g1|m.4762	GYY|c17045_g1|m.18348
GYJ|c12277_g1|m.2143	GYA|c22342_g1|m.21447	GYY|c20779_g1|m.6139
GYJ|c1892_g1|m.16354	GYA|c25740_g1|m.6179	GYY|c17552_g1|m.2400
GYJ|c12354_g1|m.16799	GYA|c21348_g1|m.765	GYY|c4459_g1|m.5422
GYJ|c7937_g1|m.11589	GYA|c21857_g1|m.2876	GYY|c19215_g1|m.17349
GYJ|c8363_g1|m.10862	GYA|c26365_g1|m.16606	GYY|c17484_g1|m.26344
GYJ|c16282_g1|m.7255	GYA|c35657_g1|m.8904	GYY|c14886_g1|m.13121
GYJ|c16282_g1|m.7256	GYA|c22722_g1|m.8851	GYY|c16685_g1|m.18846
GYJ|c11706_g1|m.5663	GYA|c19909_g1|m.19437	GYY|c8994_g1|m.3337
GYJ|c31754_g1|m.8274	GYA|c21946_g1|m.18581	GYY|c13535_g1|m.15054
GYJ|c18927_g1|m.12505	GYA|c23141_g1|m.3930	GYY|c18956_g1|m.8352
GYJ|c10547_g1|m.13296	GYA|c23851_g1|m.25006	GYY|c17589_g1|m.10618
GYJ|c9316_g1|m.11603	GYA|c25685_g1|m.6143	GYY|c21298_g1|m.19835
GYJ|c31645_g1|m.19323	GYA|c21229_g1|m.9353	GYY|c15026_g1|m.10600
GYJ|c12759_g1|m.22597	GYA|c24236_g1|m.14298	GYY|c19322_g1|m.12750
GYJ|c9637_g1|m.23729	GYA|c27289_g1|m.19239	GYY|c17218_g1|m.23245
GYJ|c10621_g1|m.4977	GYA|c24854_g2|m.18336	GYY|c21328_g1|m.18007
GYJ|c8924_g1|m.18513	GYA|c24900_g1|m.5815	GYY|c17607_g1|m.14046
GYJ|c25412_g1|m.403	GYA|c22784_g1|m.8413	GYY|c15924_g1|m.19140
GYJ|c4629_g1|m.10129	GYA|c23768_g1|m.16734	GYY|c19593_g1|m.24588
GYJ|c9075_g1|m.19606	GYA|c39813_g1|m.28131	GYY|c19499_g1|m.21902
GYJ|c4714_g1|m.4246	GYA|c23419_g1|m.11481	GYY|c20867_g1|m.22710
GYJ|c2712_g1|m.10563	GYA|c20363_g1|m.21897	GYY|c21462_g1|m.23035
GYJ|c10636_g1|m.14349	GYA|c23857_g1|m.10498	GYY|c13425_g1|m.14029
GYJ|c22358_g1|m.20590	GYA|c24213_g1|m.19297	GYY|c21041_g1|m.20522
GYJ|c25484_g1|m.10842	GYA|c26738_g1|m.18242	GYY|c21014_g1|m.12662
GYJ|c7127_g1|m.1485	GYA|c27448_g1|m.26109	GYY|c19939_g1|m.6352
GYJ|c28447_g1|m.12281	GYA|c22673_g1|m.5727	GYY|c19075_g1|m.9203
GYJ|c13538_g1|m.23683	GYA|c21553_g1|m.22482	GYY|c19722_g1|m.3179
GYJ|c12232_g1|m.1788	GYA|c25973_g2|m.28686	GYY|c18749_g1|m.10343
GYJ|c5837_g1|m.11544	GYA|c23478_g1|m.26147	GYY|c17405_g1|m.10698
GYJ|c2523_g1|m.10793	GYA|c24110_g1|m.3012	GYY|c16578_g1|m.5659
GYJ|c5669_g1|m.18757	GYA|c18618_g1|m.10927	GYY|c19631_g1|m.8837
GYJ|c10444_g1|m.10579	GYA|c26997_g1|m.28495	GYY|c21296_g1|m.7591
GYJ|c12120_g1|m.2209	GYA|c25020_g1|m.8277	GYY|c20573_g1|m.20943
GYJ|c7028_g1|m.3442	GYA|c26338_g2|m.11442	GYY|c20883_g1|m.8494
GYJ|c12218_g1|m.20128	GYA|c22762_g1|m.14147	GYY|c21287_g1|m.24493
GYJ|c11067_g1|m.22889	GYA|c24062_g1|m.7329	GYY|c21746_g1|m.14870
GYJ|c15090_g1|m.15874	GYA|c22471_g1|m.18019	GYY|c15707_g1|m.15248
GYJ|c11243_g1|m.25014	GYA|c21699_g1|m.15762	GYY|c20613_g1|m.9822
GYJ|c13921_g1|m.19548	GYA|c25945_g1|m.3462	GYY|c681_g1|m.22028
GYJ|c14394_g1|m.2650	GYA|c25842_g1|m.1056	GYY|c18056_g1|m.10211
GYJ|c11932_g1|m.14910	GYA|c26673_g1|m.15594	GYY|c18226_g1|m.11197
GYJ|c22456_g1|m.3903	GYA|c36742_g1|m.20816	GYY|c38184_g1|m.4152
GYJ|c14143_g1|m.6654	GYA|c25668_g1|m.3301	GYY|c16309_g1|m.19508
GYJ|c8297_g1|m.6460	GYA|c19736_g1|m.899	GYY|c12279_g1|m.11716
GYJ|c13866_g1|m.9710	GYA|c25411_g2|m.942	GYY|c19030_g1|m.18747
GYJ|c13903_g1|m.10015	GYA|c22562_g1|m.24692	GYY|c21605_g1|m.22022
GYJ|c13903_g1|m.10016	GYA|c22562_g1|m.24693	GYY|c21605_g1|m.22023
GYJ|c15239_g1|m.15449	GYA|c27073_g1|m.3816	GYY|c16279_g1|m.19336
GYJ|c2906_g1|m.3827	GYA|c23098_g1|m.8620	GYY|c15056_g1|m.17336
GYJ|c12408_g1|m.18579	GYA|c26210_g1|m.25398	GYY|c20419_g1|m.10624
GYJ|c10663_g1|m.4539	GYA|c22868_g1|m.9078	GYY|c14366_g1|m.6386
GYJ|c14951_g1|m.13492	GYA|c26837_g1|m.7436	GYY|c19990_g1|m.25991
GYJ|c12198_g1|m.21272	GYA|c19297_g1|m.26013	GYY|c18032_g1|m.19025
GYJ|c25463_g1|m.15071	GYA|c27221_g1|m.9796	GYY|c20941_g1|m.8129
GYJ|c4451_g1|m.20240	GYA|c26217_g1|m.3633	GYY|c16755_g1|m.23317
GYJ|c11692_g1|m.5761	GYA|c25387_g1|m.4298	GYY|c21680_g1|m.25731
GYJ|c28680_g1|m.19800	GYA|c22093_g2|m.16079	GYY|c14922_g1|m.16321
GYJ|c15009_g1|m.11852	GYA|c24964_g1|m.3493	GYY|c21482_g1|m.13007
GYJ|c31357_g1|m.535	GYA|c24792_g1|m.16438	GYY|c19004_g1|m.18671
GYJ|c11277_g2|m.10741	GYA|c24629_g1|m.282	GYY|c21840_g1|m.20427
GYJ|c11415_g1|m.6193	GYA|c27410_g1|m.19088	GYY|c21869_g1|m.18088
GYJ|c14158_g1|m.15008	GYA|c27028_g1|m.24314	GYY|c21788_g1|m.9820
GYJ|c11415_g1|m.6194	GYA|c27410_g1|m.19089	GYY|c21869_g1|m.18089
GYJ|c14506_g1|m.13776	GYA|c26486_g1|m.9037	GYY|c20495_g1|m.22697
GYJ|c9794_g1|m.19335	GYA|c25656_g1|m.9192	GYY|c18803_g1|m.25776
GYJ|c22288_g1|m.21090	GYA|c21781_g1|m.1639	GYY|c16785_g1|m.8751
GYJ|c10985_g1|m.19163	GYA|c17663_g1|m.7562	GYY|c15394_g1|m.26227
GYJ|c14126_g1|m.18433	GYA|c21298_g1|m.12503	GYY|c15640_g1|m.23251
GYJ|c14069_g1|m.6801	GYA|c22952_g1|m.26615	GYY|c18157_g1|m.24161
GYJ|c16680_g1|m.12630	GYA|c26457_g1|m.24580	GYY|c18991_g1|m.9433
GYJ|c7806_g1|m.18672	GYA|c21825_g1|m.6568	GYY|c21100_g1|m.1388
GYJ|c22234_g1|m.17946	GYA|c25873_g1|m.4850	GYY|c19469_g1|m.5022
GYJ|c16071_g1|m.24427	GYA|c24426_g1|m.26882	GYY|c18420_g1|m.25306
GYJ|c19481_g1|m.17691	GYA|c24558_g1|m.25212	GYY|c14467_g1|m.4525
GYJ|c15222_g1|m.2004	GYA|c17884_g1|m.14855	GYY|c19355_g1|m.8852
GYJ|c14647_g1|m.3109	GYA|c26058_g1|m.12210	GYY|c17041_g1|m.2601
GYJ|c2029_g1|m.22559	GYA|c25977_g1|m.19942	GYY|c21234_g1|m.13070
GYJ|c11727_g1|m.14992	GYA|c23931_g1|m.16207	GYY|c18720_g1|m.15846
GYJ|c12121_g1|m.13727	GYA|c27162_g1|m.1914	GYY|c15423_g1|m.19502
GYJ|c12211_g1|m.4062	GYA|c26508_g1|m.5774	GYY|c16724_g2|m.17122
GYJ|c13793_g1|m.14696	GYA|c21571_g1|m.18637	GYY|c20052_g1|m.11164
GYJ|c13505_g1|m.8103	GYA|c39831_g1|m.14955	GYY|c8978_g1|m.2714
GYJ|c4265_g1|m.13937	GYA|c21049_g1|m.20973	GYY|c18249_g1|m.16207
GYJ|c15924_g1|m.9885	GYA|c23490_g1|m.1019	GYY|c3311_g1|m.15367
GYJ|c15736_g1|m.13152	GYA|c23731_g1|m.22357	GYY|c20717_g1|m.25612
GYJ|c15654_g2|m.17294	GYA|c19986_g1|m.12822	GYY|c35045_g1|m.6405
GYJ|c1527_g1|m.15711	GYA|c23728_g1|m.18578	GYY|c20371_g1|m.8221
GYJ|c14122_g1|m.20157	GYA|c26034_g1|m.18608	GYY|c1085_g1|m.25846
GYJ|c14382_g1|m.20355	GYA|c23267_g1|m.6502	GYY|c20141_g1|m.5090
GYJ|c16443_g1|m.21236	GYA|c26903_g1|m.6293	GYY|c21909_g1|m.10753
GYJ|c10280_g2|m.7720	GYA|c26710_g1|m.15508	GYY|c18652_g1|m.2625
GYJ|c15814_g1|m.5137	GYA|c25337_g1|m.24579	GYY|c34886_g1|m.26403
GYJ|c30160_g1|m.23132	GYA|c40290_g1|m.18111	GYY|c21283_g1|m.14541
GYJ|c15744_g1|m.24393	GYA|c26349_g1|m.9237	GYY|c19370_g1|m.11348
GYJ|c10325_g1|m.7475	GYA|c19936_g1|m.27063	GYY|c15268_g1|m.25475
GYJ|c12022_g1|m.24193	GYA|c27564_g1|m.7967	GYY|c21134_g2|m.5728
GYJ|c25063_g1|m.5673	GYA|c35637_g1|m.5348	GYY|c24796_g1|m.19134
GYJ|c8452_g1|m.1464	GYA|c24026_g1|m.4104	GYY|c18366_g1|m.22951
GYJ|c22170_g1|m.4965	GYA|c24547_g1|m.28428	GYY|c14244_g1|m.12354
GYJ|c14204_g1|m.3727	GYA|c27216_g2|m.18510	GYY|c17164_g1|m.321
GYJ|c10412_g1|m.2459	GYA|c25784_g1|m.8407	GYY|c19455_g2|m.13409
GYJ|c13515_g2|m.21644	GYA|c23035_g1|m.14991	GYY|c17681_g1|m.16189
GYJ|c14163_g1|m.24696	GYA|c26518_g1|m.1428	GYY|c21384_g1|m.16427
GYJ|c8806_g1|m.17933	GYA|c25682_g1|m.5674	GYY|c18437_g1|m.20810
GYJ|c11695_g1|m.17237	GYA|c25613_g1|m.23135	GYY|c19405_g1|m.24233
GYJ|c28258_g1|m.20040	GYA|c22066_g1|m.24447	GYY|c16706_g1|m.3285
GYJ|c31870_g1|m.2386	GYA|c26582_g1|m.15377	GYY|c13413_g1|m.23498
GYJ|c15497_g1|m.18540	GYA|c26520_g1|m.15727	GYY|c16355_g1|m.9360
GYJ|c16090_g1|m.13002	GYA|c21858_g1|m.13586	GYY|c17986_g1|m.5787
GYJ|c22929_g1|m.14478	GYA|c23106_g1|m.23820	GYY|c19544_g1|m.17653
GYJ|c11081_g1|m.12835	GYA|c25696_g1|m.4924	GYY|c21572_g2|m.8320
GYJ|c8096_g1|m.22539	GYA|c24938_g1|m.21811	GYY|c19721_g1|m.2238
GYJ|c14661_g1|m.8869	GYA|c25045_g1|m.28943	GYY|c12533_g1|m.3200
GYJ|c1822_g1|m.3600	GYA|c22633_g1|m.4274	GYY|c3181_g1|m.7460
GYJ|c15921_g1|m.573	GYA|c20510_g1|m.19468	GYY|c21286_g1|m.78
GYJ|c10934_g1|m.18664	GYA|c22364_g1|m.17217	GYY|c18153_g1|m.18736
GYJ|c11793_g1|m.16885	GYA|c22193_g1|m.15444	GYY|c18360_g1|m.15732
GYJ|c25714_g1|m.443	GYA|c23926_g1|m.21803	GYY|c18774_g1|m.4709
GYJ|c9367_g1|m.19927	GYA|c21971_g1|m.28789	GYY|c14476_g1|m.20674
GYJ|c2834_g1|m.14754	GYA|c24910_g1|m.2966	GYY|c21444_g1|m.16203
GYJ|c11479_g1|m.12086	GYA|c26308_g1|m.27739	GYY|c16983_g1|m.12427
GYJ|c11913_g1|m.16766	GYA|c26116_g1|m.27193	GYY|c20600_g1|m.24206
GYJ|c12371_g1|m.1402	GYA|c26810_g1|m.18352	GYY|c19801_g1|m.18271
GYJ|c13445_g1|m.8323	GYA|c24714_g1|m.13346	GYY|c18494_g1|m.15925
GYJ|c19031_g1|m.20470	GYA|c18919_g2|m.6358	GYY|c13517_g2|m.25644
GYJ|c11111_g1|m.11124	GYA|c25897_g2|m.21394	GYY|c21692_g1|m.19003
GYJ|c14929_g1|m.17766	GYA|c26828_g1|m.11910	GYY|c21018_g1|m.3813
GYJ|c14929_g1|m.17767	GYA|c26828_g1|m.11915	GYY|c21018_g1|m.3814
GYJ|c15490_g1|m.22205	GYA|c27174_g1|m.27770	GYY|c21903_g1|m.24251
GYJ|c9732_g1|m.20764	GYA|c27557_g1|m.1555	GYY|c17878_g1|m.2065
GYJ|c15533_g1|m.2157	GYA|c18876_g1|m.12893	GYY|c21081_g1|m.20636
GYJ|c5510_g1|m.17597	GYA|c23919_g2|m.21751	GYY|c17731_g1|m.3306
GYJ|c12940_g1|m.11467	GYA|c23668_g1|m.19478	GYY|c19251_g1|m.2492
GYJ|c10478_g1|m.11250	GYA|c23145_g1|m.5828	GYY|c20844_g1|m.20655
GYJ|c10478_g1|m.11254	GYA|c23145_g1|m.5830	GYY|c20844_g1|m.20654
GYJ|c16873_g1|m.22846	GYA|c21683_g1|m.3150	GYY|c15754_g1|m.9444
GYJ|c16962_g1|m.1959	GYA|c21870_g1|m.22794	GYY|c16942_g1|m.14164
GYJ|c5925_g1|m.5245	GYA|c16754_g1|m.17380	GYY|c19558_g1|m.17862
GYJ|c9159_g1|m.10297	GYA|c23229_g1|m.6002	GYY|c20831_g2|m.2104
GYJ|c2865_g1|m.7630	GYA|c24142_g1|m.28384	GYY|c18148_g1|m.18077
GYJ|c14839_g1|m.568	GYA|c23997_g1|m.225	GYY|c16681_g1|m.24194
GYJ|c19396_g1|m.19178	GYA|c25616_g1|m.28073	GYY|c16995_g1|m.7391
GYJ|c12070_g1|m.23454	GYA|c23133_g1|m.4509	GYY|c20902_g1|m.16253
GYJ|c496_g1|m.7853	GYA|c25763_g1|m.23561	GYY|c18924_g1|m.23351
GYJ|c10875_g1|m.24310	GYA|c22804_g1|m.24970	GYY|c19156_g1|m.13904
GYJ|c11757_g1|m.1142	GYA|c26582_g1|m.15376	GYY|c18514_g1|m.18212
GYJ|c2015_g1|m.24707	GYA|c22939_g2|m.21425	GYY|c16839_g1|m.14563
GYJ|c9651_g1|m.14326	GYA|c26347_g2|m.11710	GYY|c21148_g1|m.15961
GYJ|c14310_g1|m.23745	GYA|c21851_g1|m.20340	GYY|c18050_g1|m.1015
GYJ|c14310_g1|m.23744	GYA|c21851_g1|m.20339	GYY|c18050_g1|m.1014
GYJ|c15824_g1|m.16110	GYA|c21386_g1|m.9749	GYY|c19041_g1|m.12322
GYJ|c1732_g1|m.19020	GYA|c23127_g2|m.11296	GYY|c9543_g1|m.17322
GYJ|c14456_g1|m.2507	GYA|c24536_g1|m.13639	GYY|c19179_g1|m.1983
GYJ|c15495_g1|m.10411	GYA|c26484_g1|m.22010	GYY|c21632_g1|m.20560
GYJ|c13827_g1|m.20021	GYA|c21169_g1|m.3453	GYY|c18344_g1|m.613
GYJ|c16162_g1|m.9261	GYA|c27407_g1|m.21181	GYY|c20017_g1|m.24483
GYJ|c13642_g1|m.17718	GYA|c22806_g1|m.19087	GYY|c19814_g1|m.21598
GYJ|c14527_g1|m.24136	GYA|c22663_g1|m.19923	GYY|c21104_g4|m.17133
GYJ|c15590_g1|m.19773	GYA|c23068_g1|m.17672	GYY|c17644_g1|m.19786
GYJ|c1963_g1|m.18623	GYA|c23681_g1|m.28331	GYY|c18700_g1|m.16649
GYJ|c6259_g1|m.6893	GYA|c23009_g1|m.16779	GYY|c13209_g1|m.21866
GYJ|c28379_g1|m.15276	GYA|c25378_g1|m.22364	GYY|c12431_g1|m.14781
GYJ|c11304_g1|m.19198	GYA|c26625_g1|m.27409	GYY|c19119_g1|m.1876
GYJ|c11189_g1|m.15851	GYA|c24557_g2|m.18388	GYY|c20643_g1|m.16490
GYJ|c12669_g1|m.8203	GYA|c19811_g1|m.17331	GYY|c9640_g1|m.17210
GYJ|c16500_g1|m.5455	GYA|c25426_g1|m.8307	GYY|c19407_g1|m.15023
GYJ|c13583_g1|m.17412	GYA|c26346_g1|m.26452	GYY|c20545_g1|m.20006
GYJ|c13891_g1|m.19412	GYA|c25572_g1|m.7506	GYY|c18816_g1|m.1761
GYJ|c8967_g1|m.19403	GYA|c23905_g1|m.3199	GYY|c20801_g2|m.3787
GYJ|c31354_g1|m.7412	GYA|c24371_g1|m.21588	GYY|c16117_g1|m.5574
GYJ|c7788_g1|m.24065	GYA|c22531_g2|m.2948	GYY|c16629_g1|m.4561
GYJ|c27505_g1|m.17060	GYA|c36164_g1|m.2423	GYY|c9691_g1|m.14981
GYJ|c15212_g1|m.21854	GYA|c23466_g1|m.12833	GYY|c19127_g1|m.17197
GYJ|c13239_g1|m.7074	GYA|c19835_g1|m.12544	GYY|c13799_g1|m.3810
GYJ|c16117_g1|m.6955	GYA|c26167_g1|m.9420	GYY|c19926_g1|m.21720
GYJ|c12065_g1|m.4483	GYA|c24889_g1|m.21005	GYY|c18052_g1|m.21243
GYJ|c12444_g1|m.25007	GYA|c27043_g1|m.20058	GYY|c20037_g1|m.3233
GYJ|c9189_g1|m.17752	GYA|c25810_g1|m.14947	GYY|c16640_g1|m.24642
GYJ|c6754_g1|m.8604	GYA|c22370_g1|m.27430	GYY|c15117_g1|m.13587
GYJ|c14938_g1|m.13468	GYA|c32225_g1|m.7372	GYY|c11950_g2|m.9476
GYJ|c7851_g1|m.5388	GYA|c18830_g1|m.18524	GYY|c17349_g1|m.23210
GYJ|c15911_g1|m.22047	GYA|c24548_g1|m.18482	GYY|c20985_g1|m.4677
GYJ|c15911_g1|m.22046	GYA|c24548_g1|m.18481	GYY|c20985_g1|m.4676
GYJ|c14819_g2|m.7829	GYA|c27228_g1|m.11850	GYY|c18378_g1|m.12088
GYJ|c7838_g1|m.1660	GYA|c24434_g1|m.20316	GYY|c19884_g1|m.19182
GYJ|c22294_g1|m.17730	GYA|c22815_g1|m.15083	GYY|c6935_g1|m.689
GYJ|c16747_g1|m.23661	GYA|c20620_g1|m.14232	GYY|c17166_g1|m.20747
GYJ|c28417_g1|m.23202	GYA|c21100_g1|m.22811	GYY|c14827_g1|m.14998
GYJ|c12902_g1|m.10389	GYA|c26031_g1|m.6859	GYY|c17772_g1|m.1188
GYJ|c1812_g1|m.13009	GYA|c24908_g1|m.19273	GYY|c21497_g1|m.11734
GYJ|c4690_g1|m.10482	GYA|c38360_g1|m.24336	GYY|c11256_g1|m.19637
GYJ|c7431_g1|m.19554	GYA|c1895_g1|m.20308	GYY|c8371_g1|m.328
GYJ|c14712_g1|m.21969	GYA|c24345_g1|m.22612	GYY|c21124_g1|m.3362
GYJ|c13826_g1|m.2899	GYA|c23032_g1|m.24229	GYY|c13480_g1|m.15859
GYJ|c11732_g1|m.11836	GYA|c21327_g1|m.1082	GYY|c17765_g1|m.4495
GYJ|c28440_g1|m.9716	GYA|c27534_g1|m.19317	GYY|c21034_g1|m.21289
GYJ|c11960_g1|m.24532	GYA|c25918_g1|m.22307	GYY|c18540_g1|m.8704
GYJ|c12860_g1|m.14892	GYA|c27543_g2|m.19817	GYY|c21674_g1|m.6327
GYJ|c4288_g1|m.7310	GYA|c27273_g1|m.97	GYY|c21399_g1|m.7917
GYJ|c15901_g1|m.40	GYA|c24800_g1|m.8765	GYY|c20704_g1|m.7328
GYJ|c2377_g1|m.7063	GYA|c43300_g1|m.13442	GYY|c8259_g1|m.23999
GYJ|c15987_g1|m.18205	GYA|c26118_g1|m.2068	GYY|c15075_g1|m.3182
GYJ|c25309_g1|m.3701	GYA|c27623_g1|m.28035	GYY|c21870_g1|m.21360
GYJ|c5598_g1|m.3321	GYA|c26366_g1|m.19054	GYY|c15742_g1|m.2548
GYJ|c10804_g2|m.17891	GYA|c25121_g1|m.4913	GYY|c13783_g1|m.14516
GYJ|c25437_g1|m.2215	GYA|c19093_g1|m.19605	GYY|c18345_g1|m.9423
GYJ|c22169_g1|m.1931	GYA|c24231_g1|m.7312	GYY|c16018_g1|m.21806
GYJ|c7574_g1|m.18216	GYA|c20012_g1|m.20993	GYY|c5583_g1|m.4713
GYJ|c15831_g1|m.1203	GYA|c26744_g1|m.21159	GYY|c19435_g1|m.8307
GYJ|c4545_g1|m.14554	GYA|c27049_g2|m.5283	GYY|c18576_g1|m.20015
GYJ|c164_g1|m.2875	GYA|c21832_g1|m.2898	GYY|c9009_g1|m.8635
GYJ|c2726_g1|m.15589	GYA|c20368_g1|m.13475	GYY|c16596_g1|m.25696
GYJ|c11698_g1|m.2144	GYA|c23438_g1|m.12073	GYY|c19756_g1|m.20349
GYJ|c13264_g1|m.8779	GYA|c26378_g1|m.24044	GYY|c17025_g1|m.22971
GYJ|c16565_g1|m.16147	GYA|c27143_g2|m.23288	GYY|c13630_g1|m.8963
GYJ|c16070_g1|m.24626	GYA|c25765_g1|m.8356	GYY|c19027_g1|m.22484
GYJ|c19271_g1|m.24127	GYA|c23213_g2|m.18281	GYY|c16784_g1|m.14865
GYJ|c28551_g1|m.17432	GYA|c10254_g1|m.14110	GYY|c28544_g1|m.2771
GYJ|c9060_g1|m.23392	GYA|c25525_g1|m.7600	GYY|c16643_g1|m.17594
GYJ|c15534_g1|m.8777	GYA|c25713_g1|m.17421	GYY|c17027_g1|m.663
GYJ|c10379_g1|m.25004	GYA|c19849_g1|m.27539	GYY|c12450_g1|m.8805
GYJ|c11545_g1|m.24686	GYA|c26098_g1|m.26541	GYY|c17721_g1|m.3495
GYJ|c14561_g1|m.20743	GYA|c26886_g1|m.1802	GYY|c20897_g1|m.2896
GYJ|c12049_g1|m.18900	GYA|c21478_g1|m.22894	GYY|c20055_g1|m.17213
GYJ|c16738_g1|m.13779	GYA|c24867_g1|m.20542	GYY|c20895_g1|m.9097
GYJ|c7981_g1|m.13189	GYA|c26733_g1|m.22731	GYY|c16207_g1|m.16316
GYJ|c14455_g2|m.11399	GYA|c26684_g1|m.736	GYY|c18792_g1|m.9033
GYJ|c11340_g1|m.14381	GYA|c21735_g1|m.22925	GYY|c17618_g1|m.838
GYJ|c12533_g1|m.19359	GYA|c26445_g1|m.20291	GYY|c20761_g1|m.13648
GYJ|c15150_g1|m.22172	GYA|c26674_g1|m.9692	GYY|c20382_g1|m.8568
GYJ|c13217_g1|m.11682	GYA|c26014_g1|m.13808	GYY|c14251_g1|m.25782
GYJ|c9262_g1|m.7936	GYA|c20335_g1|m.252	GYY|c15746_g1|m.7369
GYJ|c12387_g1|m.20862	GYA|c25624_g1|m.4964	GYY|c19985_g1|m.18971
GYJ|c4795_g1|m.8033	GYA|c25561_g1|m.20034	GYY|c17303_g1|m.4387
GYJ|c9525_g1|m.23617	GYA|c24790_g1|m.7896	GYY|c20104_g1|m.4013
GYJ|c2676_g1|m.22057	GYA|c22953_g1|m.4046	GYY|c16655_g1|m.23105
GYJ|c10954_g1|m.23271	GYA|c27225_g1|m.7393	GYY|c15210_g1|m.5582
GYJ|c363_g1|m.8586	GYA|c27066_g1|m.3903	GYY|c21793_g1|m.3921
GYJ|c10954_g1|m.23272	GYA|c21615_g1|m.2871	GYY|c15336_g1|m.12223
GYJ|c9625_g1|m.13315	GYA|c24849_g1|m.9301	GYY|c15631_g2|m.4843
GYJ|c16675_g1|m.23362	GYA|c21123_g1|m.25995	GYY|c16656_g1|m.18979
GYJ|c6916_g1|m.3042	GYA|c21989_g1|m.13248	GYY|c17670_g1|m.812
GYJ|c15712_g1|m.10533	GYA|c21674_g1|m.23963	GYY|c20905_g2|m.15156
GYJ|c1748_g1|m.16515	GYA|c23928_g1|m.19511	GYY|c19126_g1|m.6332
GYJ|c14736_g1|m.23417	GYA|c25925_g1|m.6316	GYY|c21007_g1|m.26338
GYJ|c13501_g1|m.17791	GYA|c24052_g1|m.25119	GYY|c21486_g1|m.12437
GYJ|c30835_g1|m.931	GYA|c14287_g1|m.25800	GYY|c10354_g1|m.25809
GYJ|c12157_g1|m.9952	GYA|c22786_g1|m.7401	GYY|c19287_g1|m.9523
GYJ|c2679_g1|m.8593	GYA|c26751_g1|m.2708	GYY|c21546_g2|m.3065
GYJ|c26356_g1|m.17331	GYA|c44024_g1|m.21533	GYY|c22818_g1|m.7372
GYJ|c8904_g1|m.287	GYA|c26279_g1|m.13661	GYY|c19799_g1|m.5532
GYJ|c5680_g1|m.16989	GYA|c26035_g1|m.23138	GYY|c13555_g2|m.25338
GYJ|c18907_g1|m.9051	GYA|c25115_g1|m.25431	GYY|c20317_g1|m.12485
GYJ|c14078_g1|m.16911	GYA|c25511_g1|m.10820	GYY|c14581_g1|m.10418
GYJ|c1767_g1|m.20335	GYA|c22304_g1|m.26058	GYY|c7721_g1|m.20479
GYJ|c12360_g1|m.4960	GYA|c26182_g1|m.627	GYY|c16607_g1|m.863
GYJ|c1768_g1|m.160	GYA|c26555_g1|m.3486	GYY|c21246_g1|m.16142
GYJ|c19029_g1|m.14962	GYA|c25363_g1|m.21893	GYY|c19308_g1|m.18214
GYJ|c14904_g2|m.18254	GYA|c26578_g1|m.14899	GYY|c19149_g2|m.2230
GYJ|c13732_g1|m.7869	GYA|c22598_g1|m.18902	GYY|c18273_g1|m.2249
GYJ|c10611_g1|m.12868	GYA|c26121_g3|m.1119	GYY|c16576_g1|m.5063
GYJ|c14273_g1|m.2704	GYA|c24989_g2|m.26646	GYY|c17947_g1|m.3333
GYJ|c14088_g1|m.6982	GYA|c25996_g1|m.1964	GYY|c18394_g1|m.4243
GYJ|c28456_g1|m.18946	GYA|c27131_g1|m.6809	GYY|c16313_g1|m.17446
GYJ|c1742_g1|m.9933	GYA|c23984_g1|m.16202	GYY|c21684_g2|m.14783
GYJ|c10867_g1|m.7153	GYA|c24028_g1|m.10720	GYY|c17138_g1|m.14191
GYJ|c18929_g1|m.6516	GYA|c27475_g1|m.816	GYY|c16070_g1|m.4655
GYJ|c16014_g1|m.11654	GYA|c25661_g2|m.14661	GYY|c20606_g1|m.22171
GYJ|c12456_g1|m.7486	GYA|c27198_g1|m.12868	GYY|c20383_g1|m.8305
GYJ|c15170_g1|m.15152	GYA|c25791_g1|m.20759	GYY|c18950_g1|m.540
GYJ|c14479_g1|m.16017	GYA|c27476_g1|m.24713	GYY|c21726_g1|m.13777
GYJ|c14851_g1|m.4785	GYA|c20456_g1|m.15593	GYY|c16944_g1|m.8959
GYJ|c4472_g1|m.3881	GYA|c25081_g1|m.24006	GYY|c20614_g1|m.20966
GYJ|c7224_g1|m.2709	GYA|c24071_g1|m.12147	GYY|c18935_g1|m.8452
GYJ|c22348_g1|m.17879	GYA|c24706_g1|m.11882	GYY|c19328_g1|m.12734
GYJ|c14699_g1|m.13772	GYA|c26612_g1|m.15650	GYY|c15231_g1|m.2628
GYJ|c9489_g1|m.9645	GYA|c21256_g1|m.20568	GYY|c36666_g1|m.11690
GYJ|c9489_g1|m.9646	GYA|c21256_g1|m.20567	GYY|c39994_g1|m.25094
GYJ|c13550_g1|m.17444	GYA|c27188_g1|m.12222	GYY|c18661_g1|m.2138
GYJ|c5964_g1|m.16631	GYA|c26321_g1|m.26365	GYY|c20782_g1|m.21167
GYJ|c14674_g3|m.19578	GYA|c25719_g1|m.25354	GYY|c21666_g1|m.25654
GYJ|c7866_g1|m.8474	GYA|c21144_g1|m.371	GYY|c15889_g1|m.22404
GYJ|c8215_g1|m.20175	GYA|c23869_g1|m.3305	GYY|c15165_g1|m.2878
GYJ|c8215_g1|m.20176	GYA|c23869_g1|m.3306	GYY|c16005_g1|m.94
GYJ|c25425_g1|m.19743	GYA|c27010_g2|m.10663	GYY|c20813_g1|m.5703
GYJ|c15411_g1|m.3631	GYA|c22251_g1|m.26182	GYY|c19301_g1|m.25104
GYJ|c2041_g1|m.16012	GYA|c16515_g1|m.15333	GYY|c12861_g1|m.7657
GYJ|c28461_g1|m.2340	GYA|c23097_g1|m.9910	GYY|c21025_g1|m.18679
GYJ|c1149_g1|m.4412	GYA|c23376_g1|m.10263	GYY|c17532_g1|m.9529
GYJ|c15301_g1|m.17214	GYA|c25689_g1|m.14917	GYY|c19934_g1|m.5737
GYJ|c1775_g1|m.22198	GYA|c3710_g1|m.10764	GYY|c16624_g1|m.20829
GYJ|c2890_g1|m.2492	GYA|c26869_g1|m.25010	GYY|c20057_g1|m.8826
GYJ|c11183_g1|m.24050	GYA|c21420_g1|m.25591	GYY|c13719_g1|m.5758
GYJ|c13428_g1|m.8925	GYA|c24883_g1|m.19	GYY|c12426_g1|m.3370
GYJ|c14322_g1|m.13411	GYA|c26877_g1|m.2770	GYY|c13620_g1|m.4268
GYJ|c13691_g1|m.24382	GYA|c23357_g1|m.22392	GYY|c21693_g1|m.26257
GYJ|c11354_g1|m.3413	GYA|c27541_g1|m.11816	GYY|c28354_g1|m.23003
GYJ|c2212_g1|m.6919	GYA|c23608_g1|m.15932	GYY|c19342_g1|m.939
GYJ|c15723_g1|m.2355	GYA|c24284_g1|m.18513	GYY|c20791_g1|m.113
GYJ|c14269_g1|m.1068	GYA|c25758_g1|m.14912	GYY|c15834_g1|m.14135
GYJ|c8446_g1|m.3344	GYA|c22553_g1|m.5239	GYY|c4268_g1|m.15228
GYJ|c11774_g1|m.18791	GYA|c26056_g1|m.3580	GYY|c20183_g1|m.4668
GYJ|c5087_g1|m.17662	GYA|c26212_g1|m.15447	GYY|c19261_g1|m.5846
GYJ|c25242_g1|m.19533	GYA|c19815_g1|m.23702	GYY|c9642_g1|m.19982
GYJ|c7363_g1|m.2596	GYA|c26087_g1|m.9895	GYY|c15919_g1|m.26376
GYJ|c25215_g1|m.15839	GYA|c26247_g1|m.8084	GYY|c21033_g1|m.10934
GYJ|c11232_g1|m.19146	GYA|c27267_g1|m.21883	GYY|c20693_g2|m.5995
GYJ|c13559_g1|m.4443	GYA|c19361_g1|m.25317	GYY|c11960_g1|m.3962
GYJ|c11819_g2|m.5150	GYA|c29166_g1|m.24432	GYY|c13933_g1|m.20147
GYJ|c13576_g1|m.15015	GYA|c27497_g1|m.407	GYY|c17727_g1|m.13422
GYJ|c6823_g1|m.8726	GYA|c23723_g1|m.28706	GYY|c16504_g1|m.24625
GYJ|c10602_g2|m.15985	GYA|c22129_g1|m.13921	GYY|c21676_g3|m.22540
GYJ|c619_g1|m.7325	GYA|c26151_g1|m.24560	GYY|c18388_g1|m.5577
GYJ|c13315_g1|m.15863	GYA|c27013_g1|m.24387	GYY|c21943_g1|m.7531
GYJ|c13456_g1|m.22792	GYA|c522_g1|m.3549	GYY|c14541_g1|m.14899
GYJ|c2854_g1|m.3444	GYA|c23667_g2|m.7524	GYY|c17300_g1|m.24056
GYJ|c14001_g2|m.7322	GYA|c26197_g2|m.15030	GYY|c21127_g2|m.4498
GYJ|c16506_g1|m.4756	GYA|c22814_g1|m.26708	GYY|c17105_g1|m.8640
GYJ|c11453_g1|m.8972	GYA|c27226_g1|m.28120	GYY|c19607_g1|m.20816
GYJ|c15237_g1|m.5431	GYA|c27560_g1|m.17024	GYY|c20882_g1|m.25175
GYJ|c4476_g1|m.3958	GYA|c27430_g1|m.8586	GYY|c17289_g1|m.13311
GYJ|c4476_g1|m.3959	GYA|c27430_g1|m.8587	GYY|c20297_g1|m.21447
GYJ|c10591_g1|m.9936	GYA|c38044_g1|m.28961	GYY|c19728_g1|m.23499
GYJ|c9599_g1|m.17809	GYA|c25261_g1|m.22359	GYY|c17615_g1|m.9924
GYJ|c13225_g1|m.11999	GYA|c25974_g2|m.13319	GYY|c16352_g1|m.2225
GYJ|c212_g1|m.1847	GYA|c22339_g1|m.6924	GYY|c16590_g1|m.15254
GYJ|c16238_g1|m.23142	GYA|c27626_g1|m.3977	GYY|c18621_g1|m.1154
GYJ|c8438_g2|m.20281	GYA|c22524_g1|m.12442	GYY|c12971_g1|m.12971
GYJ|c6722_g1|m.3682	GYA|c23058_g1|m.20799	GYY|c15862_g1|m.8383
GYJ|c9519_g1|m.19327	GYA|c25389_g4|m.24761	GYY|c17816_g1|m.23400
GYJ|c15426_g1|m.2063	GYA|c27159_g1|m.6913	GYY|c19246_g1|m.16271
GYJ|c14698_g1|m.12930	GYA|c25582_g1|m.5101	GYY|c10075_g1|m.11784
GYJ|c6713_g1|m.18831	GYA|c25726_g1|m.12439	GYY|c21968_g1|m.22130
GYJ|c25343_g1|m.19129	GYA|c18008_g1|m.16948	GYY|c16592_g2|m.24726
GYJ|c13115_g1|m.8142	GYA|c24225_g1|m.4116	GYY|c17437_g3|m.25669
GYJ|c15607_g1|m.6499	GYA|c22323_g2|m.18881	GYY|c14728_g1|m.6750
GYJ|c9046_g1|m.7816	GYA|c25384_g1|m.25544	GYY|c18031_g1|m.24544
GYJ|c22265_g1|m.11531	GYA|c25443_g1|m.297	GYY|c17640_g1|m.7930
GYJ|c15535_g1|m.4016	GYA|c26406_g1|m.18113	GYY|c19031_g1|m.8594
GYJ|c22353_g1|m.16782	GYA|c25571_g2|m.4783	GYY|c19282_g1|m.14892
GYJ|c8418_g1|m.15488	GYA|c20509_g1|m.13220	GYY|c21457_g1|m.4599
GYJ|c20131_g1|m.23517	GYA|c43596_g1|m.1421	GYY|c38647_g1|m.6994
GYJ|c6144_g1|m.10785	GYA|c26921_g1|m.12845	GYY|c21426_g1|m.7901
GYJ|c11092_g1|m.22140	GYA|c25539_g1|m.23215	GYY|c15278_g1|m.19417
GYJ|c2792_g1|m.20937	GYA|c21652_g1|m.18373	GYY|c15271_g1|m.4348
GYJ|c14892_g1|m.3019	GYA|c27365_g1|m.23355	GYY|c21893_g1|m.16028
GYJ|c8496_g1|m.22481	GYA|c22078_g1|m.25513	GYY|c18105_g1|m.1673
GYJ|c16129_g1|m.5047	GYA|c25555_g1|m.16101	GYY|c8907_g1|m.24003
GYJ|c16697_g1|m.10903	GYA|c21250_g1|m.7231	GYY|c19424_g1|m.9139
GYJ|c4456_g1|m.12113	GYA|c26945_g1|m.2436	GYY|c21581_g1|m.24116
GYJ|c148_g1|m.19680	GYA|c23725_g1|m.26694	GYY|c19742_g1|m.19125
GYJ|c10349_g1|m.7969	GYA|c27191_g1|m.3696	GYY|c21673_g1|m.7297
GYJ|c15250_g1|m.13824	GYA|c25137_g1|m.16570	GYY|c19617_g1|m.25355
GYJ|c8224_g1|m.11115	GYA|c21846_g1|m.3282	GYY|c18075_g1|m.1124
GYJ|c18887_g1|m.10023	GYA|c27113_g1|m.2362	GYY|c20938_g1|m.2725
GYJ|c9461_g1|m.18338	GYA|c20925_g1|m.11383	GYY|c13130_g1|m.9773
GYJ|c22092_g1|m.23947	GYA|c26421_g1|m.6046	GYY|c16783_g1|m.17990
GYJ|c15731_g1|m.2574	GYA|c26005_g1|m.11183	GYY|c20343_g2|m.26077
GYJ|c4455_g1|m.9415	GYA|c22519_g1|m.901	GYY|c21023_g1|m.16809
GYJ|c14427_g1|m.19228	GYA|c22529_g1|m.24051	GYY|c6649_g1|m.12719
GYJ|c22114_g1|m.16095	GYA|c20643_g1|m.6029	GYY|c18730_g1|m.10346
GYJ|c9828_g1|m.9824	GYA|c24263_g1|m.14075	GYY|c16405_g1|m.25003
GYJ|c10718_g1|m.2902	GYA|c27181_g1|m.10239	GYY|c21519_g1|m.12738
GYJ|c11230_g1|m.367	GYA|c23894_g1|m.26249	GYY|c18011_g1|m.1082
GYJ|c12889_g1|m.22430	GYA|c36712_g1|m.23939	GYY|c19613_g1|m.1852
GYJ|c14768_g1|m.969	GYA|c21930_g1|m.23061	GYY|c16085_g1|m.14077
GYJ|c13109_g1|m.15660	GYA|c23602_g1|m.20056	GYY|c21798_g1|m.1012
GYJ|c14063_g1|m.5970	GYA|c21152_g1|m.27575	GYY|c17837_g1|m.14620
GYJ|c10087_g1|m.13431	GYA|c26430_g1|m.25170	GYY|c18346_g1|m.20188
GYJ|c1260_g1|m.23638	GYA|c26143_g1|m.19563	GYY|c21686_g1|m.25819
GYJ|c2055_g1|m.3058	GYA|c26640_g1|m.22332	GYY|c14826_g1|m.20396
GYJ|c14127_g1|m.437	GYA|c25519_g1|m.29014	GYY|c15980_g1|m.14332
GYJ|c14806_g1|m.1873	GYA|c25357_g1|m.16968	GYY|c19411_g1|m.2534
GYJ|c13795_g1|m.6221	GYA|c19009_g1|m.16981	GYY|c8509_g1|m.22731
GYJ|c12678_g1|m.14059	GYA|c21493_g1|m.28095	GYY|c15325_g1|m.17510
GYJ|c16173_g1|m.895	GYA|c27551_g1|m.7799	GYY|c21480_g1|m.915
GYJ|c220_g1|m.6306	GYA|c23189_g1|m.28245	GYY|c9676_g1|m.25432
GYJ|c16901_g1|m.23100	GYA|c28042_g1|m.8839	GYY|c22347_g1|m.12375
GYJ|c14494_g1|m.20531	GYA|c21807_g1|m.13315	GYY|c19653_g1|m.25868
GYJ|c14494_g1|m.20532	GYA|c21807_g1|m.13314	GYY|c19653_g1|m.25867
GYJ|c6038_g1|m.17664	GYA|c25280_g1|m.20635	GYY|c19580_g1|m.782
GYJ|c15570_g1|m.21433	GYA|c25485_g1|m.16775	GYY|c21663_g1|m.3018
GYJ|c14483_g1|m.11005	GYA|c22565_g1|m.13868	GYY|c15951_g1|m.20286
GYJ|c19050_g1|m.17694	GYA|c1662_g1|m.19692	GYY|c38252_g1|m.9507
GYJ|c19050_g1|m.17695	GYA|c1662_g1|m.19693	GYY|c38902_g1|m.22842
GYJ|c10703_g1|m.23319	GYA|c26103_g1|m.24475	GYY|c18625_g1|m.12208
GYJ|c13661_g1|m.10658	GYA|c27251_g1|m.14204	GYY|c21573_g1|m.19846
GYJ|c19353_g1|m.21636	GYA|c21090_g1|m.8331	GYY|c18951_g1|m.11362
GYJ|c11488_g1|m.5465	GYA|c25511_g2|m.4240	GYY|c19584_g1|m.1941
GYJ|c5975_g1|m.13165	GYA|c22420_g1|m.28898	GYY|c11850_g1|m.14364
GYJ|c11107_g1|m.8995	GYA|c26583_g1|m.5714	GYY|c1701_g1|m.6950
GYJ|c15889_g1|m.9998	GYA|c17126_g1|m.14926	GYY|c21585_g2|m.16421
GYJ|c14395_g1|m.1131	GYA|c22776_g1|m.28304	GYY|c13792_g2|m.12696
GYJ|c16432_g1|m.20045	GYA|c23596_g1|m.18934	GYY|c16575_g1|m.4457
GYJ|c12368_g1|m.19598	GYA|c27589_g1|m.7574	GYY|c20630_g1|m.24932
GYJ|c25721_g1|m.15342	GYA|c30781_g1|m.27376	GYY|c1419_g1|m.16936
GYJ|c4454_g1|m.9807	GYA|c21777_g1|m.21754	GYY|c14472_g1|m.25335
GYJ|c12986_g1|m.24002	GYA|c27026_g2|m.8866	GYY|c20264_g1|m.17410
GYJ|c8070_g1|m.5233	GYA|c18533_g1|m.19771	GYY|c17060_g1|m.24329
GYJ|c1192_g1|m.10909	GYA|c23504_g1|m.20899	GYY|c21667_g2|m.12249
GYJ|c6978_g1|m.19850	GYA|c26758_g1|m.14185	GYY|c15333_g1|m.22140
GYJ|c7922_g1|m.20681	GYA|c23386_g1|m.9841	GYY|c18156_g2|m.18307
GYJ|c25477_g1|m.23708	GYA|c24290_g1|m.7379	GYY|c16147_g1|m.12501
GYJ|c6024_g1|m.19634	GYA|c24685_g1|m.11750	GYY|c9935_g1|m.16549
GYJ|c11177_g1|m.1831	GYA|c27464_g1|m.18205	GYY|c21529_g1|m.11858
GYJ|c28493_g1|m.24542	GYA|c27351_g1|m.23637	GYY|c21481_g1|m.9975
GYJ|c14091_g1|m.18932	GYA|c21793_g1|m.12747	GYY|c16034_g1|m.10459
GYJ|c28478_g1|m.8782	GYA|c30778_g1|m.17374	GYY|c31734_g1|m.1935
GYJ|c28598_g1|m.18604	GYA|c24435_g1|m.27162	GYY|c18989_g1|m.4157
GYJ|c15580_g1|m.6936	GYA|c26135_g1|m.27082	GYY|c20405_g1|m.5331
GYJ|c14468_g1|m.9419	GYA|c22764_g1|m.24070	GYY|c18582_g1|m.25580
GYJ|c14890_g1|m.21180	GYA|c26196_g1|m.25953	GYY|c21022_g1|m.19195
GYJ|c12791_g1|m.9942	GYA|c24774_g1|m.12087	GYY|c11789_g1|m.13823
GYJ|c14594_g1|m.8347	GYA|c21226_g1|m.23320	GYY|c16270_g1|m.18342
GYJ|c12854_g1|m.8907	GYA|c23738_g1|m.10183	GYY|c13899_g1|m.12179
GYJ|c19000_g1|m.14403	GYA|c26057_g1|m.7982	GYY|c20196_g1|m.18308
GYJ|c15759_g1|m.1526	GYA|c27478_g1|m.18175	GYY|c20315_g1|m.15521
GYJ|c4594_g1|m.19300	GYA|c22604_g1|m.3868	GYY|c15051_g1|m.12579
GYJ|c22100_g1|m.20648	GYA|c24788_g1|m.1514	GYY|c9245_g2|m.11052
GYJ|c10887_g1|m.24734	GYA|c27604_g1|m.22515	GYY|c15074_g1|m.6161
GYJ|c28395_g1|m.7051	GYA|c26527_g1|m.27655	GYY|c21874_g2|m.5910
GYJ|c15014_g1|m.4702	GYA|c24888_g1|m.28759	GYY|c19493_g1|m.12039
GYJ|c8030_g1|m.4112	GYA|c23426_g1|m.12433	GYY|c20079_g1|m.8488
GYJ|c8194_g1|m.15317	GYA|c22710_g1|m.13028	GYY|c16509_g1|m.22435
GYJ|c29224_g1|m.585	GYA|c26460_g1|m.24160	GYY|c18295_g1|m.20833
GYJ|c245_g1|m.8949	GYA|c27098_g1|m.11405	GYY|c16710_g1|m.8230
GYJ|c18985_g1|m.14936	GYA|c17659_g1|m.16988	GYY|c393_g1|m.22293
GYJ|c10940_g1|m.18993	GYA|c25432_g1|m.22937	GYY|c15406_g1|m.10165
GYJ|c540_g1|m.18377	GYA|c22558_g1|m.13810	GYY|c15731_g1|m.23234
GYJ|c13594_g1|m.16528	GYA|c23611_g1|m.3712	GYY|c17696_g1|m.24145
GYJ|c14306_g1|m.642	GYA|c24313_g1|m.13514	GYY|c21072_g1|m.22156
GYJ|c29734_g1|m.24537	GYA|c21279_g1|m.11511	GYY|c20488_g1|m.18225
GYJ|c15410_g1|m.11831	GYA|c26902_g1|m.4065	GYY|c17924_g1|m.14464
GYJ|c12778_g1|m.8235	GYA|c22086_g1|m.16898	GYY|c18733_g1|m.8300
GYJ|c12526_g1|m.3293	GYA|c23360_g1|m.2469	GYY|c18088_g1|m.22813
GYJ|c13593_g1|m.9468	GYA|c25868_g1|m.2315	GYY|c16917_g1|m.18868
GYJ|c13897_g1|m.14977	GYA|c19480_g1|m.6894	GYY|c18708_g1|m.24025
GYJ|c16312_g1|m.8795	GYA|c24301_g1|m.2354	GYY|c13343_g1|m.16645
GYJ|c14730_g1|m.18400	GYA|c21753_g1|m.17150	GYY|c20272_g1|m.8571
GYJ|c14672_g1|m.11248	GYA|c23825_g1|m.16753	GYY|c19048_g1|m.25914
GYJ|c12514_g1|m.20989	GYA|c23812_g1|m.28850	GYY|c14923_g1|m.8171
GYJ|c10576_g1|m.18525	GYA|c27529_g1|m.5359	GYY|c19276_g1|m.2748
GYJ|c14726_g1|m.13176	GYA|c27642_g1|m.12621	GYY|c21981_g1|m.26283
GYJ|c7174_g1|m.13495	GYA|c27025_g1|m.3653	GYY|c21186_g1|m.6517
GYJ|c8352_g1|m.20724	GYA|c18724_g1|m.6918	GYY|c2703_g1|m.1107
GYJ|c6031_g1|m.2072	GYA|c26255_g2|m.4629	GYY|c19694_g1|m.13356
GYJ|c11102_g1|m.18463	GYA|c26412_g1|m.7932	GYY|c16982_g1|m.4809
GYJ|c22447_g1|m.24064	GYA|c20499_g1|m.11945	GYY|c17239_g1|m.10479
GYJ|c13619_g1|m.3210	GYA|c21317_g1|m.15786	GYY|c11561_g1|m.18558
GYJ|c9736_g1|m.456	GYA|c23252_g2|m.13229	GYY|c16955_g1|m.19510
GYJ|c6071_g1|m.6698	GYA|c14286_g1|m.6199	GYY|c15929_g1|m.16864
GYJ|c14021_g1|m.23700	GYA|c25074_g1|m.15155	GYY|c19320_g1|m.14963
GYJ|c5592_g1|m.412	GYA|c25547_g2|m.2294	GYY|c18976_g1|m.19643
GYJ|c14711_g1|m.12128	GYA|c26239_g1|m.22422	GYY|c21351_g1|m.2056
GYJ|c10448_g1|m.3341	GYA|c27449_g1|m.18792	GYY|c20412_g1|m.12283
GYJ|c12496_g1|m.17460	GYA|c23288_g3|m.20168	GYY|c18370_g2|m.21259
GYJ|c14570_g1|m.11206	GYA|c21771_g1|m.28531	GYY|c20604_g1|m.5273
GYJ|c9602_g1|m.20565	GYA|c27565_g1|m.22927	GYY|c17305_g1|m.12816
GYJ|c14384_g1|m.20265	GYA|c10789_g1|m.21943	GYY|c19654_g1|m.23992
GYJ|c19080_g1|m.7568	GYA|c22165_g1|m.11157	GYY|c19306_g1|m.7120
GYJ|c14179_g1|m.13586	GYA|c26722_g1|m.15106	GYY|c20666_g1|m.14385
GYJ|c10137_g1|m.21260	GYA|c27203_g2|m.20005	GYY|c21887_g1|m.15953
GYJ|c13766_g1|m.24229	GYA|c3244_g1|m.13769	GYY|c2265_g1|m.5726
GYJ|c880_g1|m.24151	GYA|c23237_g1|m.20875	GYY|c12670_g1|m.21750
GYJ|c13633_g3|m.17961	GYA|c25348_g1|m.27825	GYY|c18903_g1|m.6686
GYJ|c25178_g1|m.9973	GYA|c24875_g1|m.17032	GYY|c20291_g1|m.1652
GYJ|c31622_g1|m.20160	GYA|c26211_g1|m.21225	GYY|c17744_g1|m.26362
GYJ|c9272_g1|m.16465	GYA|c43513_g1|m.28283	GYY|c14246_g1|m.14459
GYJ|c4539_g1|m.2498	GYA|c27362_g1|m.18936	GYY|c20022_g1|m.16396
GYJ|c15067_g1|m.2632	GYA|c25313_g2|m.19593	GYY|c20686_g1|m.4683
GYJ|c11501_g1|m.3269	GYA|c21159_g1|m.1359	GYY|c16211_g1|m.25949
GYJ|c19107_g1|m.21734	GYA|c21200_g1|m.6313	GYY|c13797_g1|m.8745
GYJ|c11509_g1|m.11902	GYA|c25554_g1|m.2911	GYY|c18164_g1|m.26135
GYJ|c16247_g1|m.22469	GYA|c27954_g1|m.26729	GYY|c997_g1|m.18635
GYJ|c31561_g1|m.23125	GYA|c24532_g1|m.22859	GYY|c16906_g1|m.2883
GYJ|c15163_g1|m.24927	GYA|c25297_g1|m.1869	GYY|c17648_g1|m.20578
GYJ|c12267_g1|m.10303	GYA|c42952_g1|m.26771	GYY|c14318_g1|m.18024
GYJ|c11875_g1|m.3084	GYA|c26660_g1|m.13782	GYY|c16961_g1|m.3587
GYJ|c14559_g1|m.3846	GYA|c26668_g1|m.24696	GYY|c21001_g1|m.2989
GYJ|c15620_g1|m.6434	GYA|c24808_g1|m.8535	GYY|c19497_g1|m.11418
GYJ|c8223_g1|m.5185	GYA|c22684_g1|m.18930	GYY|c9145_g1|m.6564
GYJ|c66_g1|m.16703	GYA|c22998_g1|m.2252	GYY|c18010_g1|m.19613
GYJ|c12957_g1|m.134	GYA|c27037_g3|m.19555	GYY|c20928_g1|m.26407
GYJ|c23830_g1|m.5668	GYA|c17760_g1|m.18192	GYY|c18587_g1|m.22871
GYJ|c19260_g1|m.20809	GYA|c24196_g1|m.8816	GYY|c15069_g1|m.22266
GYJ|c12684_g1|m.11355	GYA|c9417_g1|m.20209	GYY|c17879_g1|m.14545
GYJ|c13011_g1|m.12606	GYA|c25756_g1|m.22039	GYY|c18850_g1|m.12120
GYJ|c13354_g1|m.6468	GYA|c26852_g1|m.15228	GYY|c21008_g1|m.22961
GYJ|c19055_g1|m.14484	GYA|c24158_g1|m.17507	GYY|c20846_g1|m.597
GYJ|c16585_g1|m.7899	GYA|c25419_g1|m.4454	GYY|c20594_g2|m.25007
GYJ|c1241_g1|m.6493	GYA|c24621_g1|m.8558	GYY|c19013_g1|m.23187
GYJ|c9991_g1|m.4168	GYA|c25908_g1|m.26902	GYY|c19832_g1|m.18158
GYJ|c9712_g1|m.19817	GYA|c27333_g1|m.27939	GYY|c20047_g1|m.4934
GYJ|c15803_g1|m.11851	GYA|c27285_g1|m.8163	GYY|c18316_g1|m.3278
GYJ|c10199_g1|m.3794	GYA|c24597_g1|m.6784	GYY|c20730_g1|m.17577
GYJ|c4313_g1|m.9277	GYA|c23751_g1|m.25934	GYY|c19767_g2|m.11985
GYJ|c15417_g1|m.7957	GYA|c23307_g1|m.27127	GYY|c17455_g2|m.13758
GYJ|c22106_g1|m.9930	GYA|c24336_g1|m.8279	GYY|c19175_g1|m.4754
GYJ|c15327_g1|m.3163	GYA|c27590_g1|m.10096	GYY|c21150_g1|m.697
GYJ|c22654_g1|m.23315	GYA|c23157_g1|m.15621	GYY|c10785_g1|m.9952
GYJ|c338_g1|m.12548	GYA|c26637_g1|m.13827	GYY|c19314_g1|m.1553
GYJ|c25374_g1|m.19655	GYA|c22914_g1|m.25146	GYY|c16040_g1|m.4857
GYJ|c15036_g1|m.16950	GYA|c27092_g1|m.27963	GYY|c21777_g1|m.17418
GYJ|c7418_g1|m.14724	GYA|c24206_g1|m.2150	GYY|c18200_g1|m.23062
GYJ|c31555_g1|m.18671	GYA|c24502_g1|m.2413	GYY|c14364_g1|m.8870
GYJ|c22228_g1|m.7873	GYA|c22106_g1|m.5902	GYY|c20640_g1|m.26359
GYJ|c28582_g1|m.7331	GYA|c24851_g2|m.17453	GYY|c14620_g1|m.10502
GYJ|c8817_g1|m.5339	GYA|c25226_g1|m.5831	GYY|c20225_g1|m.18100
GYJ|c31339_g1|m.6841	GYA|c26227_g1|m.27402	GYY|c20609_g1|m.15947
GYJ|c22561_g1|m.1105	GYA|c22616_g1|m.20484	GYY|c17056_g1|m.575
GYJ|c4995_g1|m.23542	GYA|c23718_g1|m.14007	GYY|c9216_g1|m.16370
GYJ|c14583_g1|m.1236	GYA|c25549_g1|m.27506	GYY|c18729_g1|m.4312
GYJ|c28734_g1|m.20020	GYA|c21307_g1|m.13048	GYY|c17302_g1|m.26218
GYJ|c14879_g2|m.24403	GYA|c21487_g1|m.16954	GYY|c18222_g1|m.2493
GYJ|c16137_g2|m.12651	GYA|c24923_g1|m.23649	GYY|c19847_g1|m.20686
GYJ|c16408_g1|m.15794	GYA|c25901_g1|m.10327	GYY|c18739_g1|m.6966
GYJ|c11892_g1|m.8938	GYA|c22938_g1|m.28960	GYY|c16758_g1|m.756
GYJ|c22352_g1|m.12176	GYA|c26219_g1|m.6495	GYY|c19609_g1|m.18673
GYJ|c671_g1|m.2387	GYA|c26645_g1|m.1001	GYY|c19826_g1|m.21165
GYJ|c3849_g2|m.16016	GYA|c19545_g1|m.11811	GYY|c15956_g1|m.15571
GYJ|c2996_g1|m.4699	GYA|c24554_g1|m.7053	GYY|c16659_g1|m.15517
GYJ|c8931_g1|m.21741	GYA|c20094_g1|m.9870	GYY|c16111_g1|m.14116
GYJ|c4514_g1|m.24771	GYA|c25809_g1|m.13132	GYY|c19257_g1|m.8346
GYJ|c2937_g1|m.18357	GYA|c24504_g1|m.13838	GYY|c13944_g1|m.10166
GYJ|c9386_g1|m.19155	GYA|c26407_g1|m.8247	GYY|c19650_g1|m.24680
GYJ|c9784_g1|m.21555	GYA|c24615_g1|m.8016	GYY|c19737_g1|m.9514
GYJ|c12891_g1|m.18428	GYA|c25822_g1|m.3876	GYY|c21734_g1|m.20245
GYJ|c12449_g1|m.18720	GYA|c25487_g1|m.18444	GYY|c16920_g1|m.3438
GYJ|c11511_g1|m.1306	GYA|c24163_g1|m.14283	GYY|c13557_g1|m.12106
GYJ|c12383_g1|m.21868	GYA|c26745_g1|m.3768	GYY|c17770_g1|m.11332
GYJ|c4578_g1|m.15329	GYA|c23747_g1|m.6287	GYY|c18266_g1|m.23296
GYJ|c12841_g1|m.24508	GYA|c31176_g1|m.26037	GYY|c30987_g1|m.19577
GYJ|c15277_g1|m.17668	GYA|c25446_g1|m.26746	GYY|c17585_g1|m.23038
GYJ|c26350_g1|m.12680	GYA|c6280_g1|m.6380	GYY|c32700_g1|m.140
GYJ|c16271_g1|m.12036	GYA|c27096_g1|m.2118	GYY|c21767_g1|m.9309
GYJ|c9008_g1|m.22641	GYA|c26950_g1|m.26850	GYY|c20528_g1|m.642
GYJ|c7868_g1|m.6689	GYA|c27403_g1|m.23675	GYY|c18120_g1|m.22188
GYJ|c8242_g1|m.3148	GYA|c27135_g1|m.3557	GYY|c19592_g1|m.1048
GYJ|c16815_g1|m.23888	GYA|c23203_g1|m.18372	GYY|c13324_g1|m.26034
GYJ|c6619_g1|m.9569	GYA|c24935_g1|m.7352	GYY|c18522_g1|m.589
GYJ|c4506_g1|m.22151	GYA|c24650_g1|m.27303	GYY|c17197_g1|m.21011
GYJ|c8325_g1|m.18636	GYA|c25992_g1|m.16670	GYY|c18096_g1|m.21448
GYJ|c8350_g1|m.6052	GYA|c19255_g1|m.15435	GYY|c8653_g1|m.15292
GYJ|c11807_g1|m.9649	GYA|c24480_g1|m.6559	GYY|c6295_g1|m.16403
GYJ|c16042_g1|m.11674	GYA|c26232_g1|m.26179	GYY|c21242_g1|m.12704
GYJ|c12430_g1|m.6398	GYA|c26983_g4|m.25497	GYY|c15294_g1|m.9971
GYJ|c15959_g1|m.18926	GYA|c26911_g1|m.6723	GYY|c20937_g1|m.13152
GYJ|c31353_g1|m.10012	GYA|c26648_g1|m.2235	GYY|c19975_g1|m.5808
GYJ|c27206_g1|m.14054	GYA|c14801_g1|m.25691	GYY|c10449_g1|m.1206
GYJ|c31529_g1|m.19213	GYA|c23760_g1|m.11292	GYY|c18279_g1|m.1253
GYJ|c31838_g1|m.6347	GYA|c26495_g1|m.6641	GYY|c18312_g1|m.1207
GYJ|c4538_g1|m.22229	GYA|c25640_g1|m.6553	GYY|c20691_g1|m.18487
GYJ|c12233_g1|m.18624	GYA|c21639_g1|m.8274	GYY|c19448_g1|m.21584
GYJ|c6050_g1|m.9037	GYA|c25538_g1|m.10812	GYY|c18622_g1|m.17601
GYJ|c8813_g1|m.20327	GYA|c25959_g1|m.14313	GYY|c19408_g1|m.10578
GYJ|c12274_g2|m.17601	GYA|c26971_g2|m.5219	GYY|c14992_g1|m.15164
GYJ|c13441_g1|m.6583	GYA|c14258_g1|m.12406	GYY|c16333_g1|m.3465
GYJ|c7378_g1|m.12033	GYA|c23574_g1|m.14874	GYY|c18617_g1|m.8487
GYJ|c13913_g1|m.15905	GYA|c26601_g1|m.27417	GYY|c21579_g2|m.17851
GYJ|c13210_g1|m.11730	GYA|c27522_g1|m.9506	GYY|c19103_g1|m.9262
GYJ|c12069_g1|m.23876	GYA|c25349_g1|m.28595	GYY|c21800_g1|m.17144
GYJ|c29105_g1|m.17543	GYA|c22081_g1|m.5319	GYY|c14963_g1|m.6342
GYJ|c14406_g1|m.20141	GYA|c26622_g2|m.6084	GYY|c20027_g1|m.24376
GYJ|c20181_g1|m.24204	GYA|c3543_g1|m.17022	GYY|c33854_g1|m.6103
GYJ|c1146_g1|m.17388	GYA|c14923_g1|m.23928	GYY|c12553_g1|m.11375
GYJ|c13725_g1|m.20123	GYA|c27136_g1|m.21522	GYY|c12407_g1|m.20778
GYJ|c15884_g1|m.22788	GYA|c21316_g1|m.7687	GYY|c19674_g1|m.20423
GYJ|c15344_g1|m.23366	GYA|c26750_g1|m.3259	GYY|c20919_g1|m.24384
GYJ|c12934_g1|m.12362	GYA|c18246_g1|m.1628	GYY|c21677_g2|m.9237
GYJ|c15403_g1|m.24524	GYA|c27378_g3|m.12372	GYY|c21682_g1|m.4530
GYJ|c28390_g1|m.10677	GYA|c22908_g1|m.24226	GYY|c6174_g1|m.10219
GYJ|c7661_g1|m.12888	GYA|c23381_g1|m.10824	GYY|c19014_g1|m.1887
GYJ|c13240_g1|m.5718	GYA|c19411_g1|m.16653	GYY|c12612_g1|m.14633
GYJ|c13883_g1|m.1310	GYA|c23709_g1|m.20691	GYY|c18448_g1|m.17696
GYJ|c15305_g1|m.6246	GYA|c22774_g1|m.16038	GYY|c20250_g1|m.17083
GYJ|c7781_g1|m.25	GYA|c27463_g1|m.25655	GYY|c17258_g1|m.5202
GYJ|c14566_g1|m.24275	GYA|c25502_g1|m.28071	GYY|c19460_g1|m.8950
GYJ|c13031_g1|m.21097	GYA|c26775_g1|m.13678	GYY|c16232_g1|m.6725
GYJ|c1740_g1|m.16029	GYA|c23488_g1|m.19475	GYY|c16400_g1|m.18351
GYJ|c25205_g1|m.18810	GYA|c26507_g1|m.27664	GYY|c20977_g1|m.10900
GYJ|c14116_g1|m.1293	GYA|c24282_g1|m.17632	GYY|c19212_g1|m.3824
GYJ|c19181_g1|m.10352	GYA|c22238_g1|m.19722	GYY|c17207_g1|m.13283
GYJ|c8851_g1|m.5084	GYA|c22149_g1|m.23626	GYY|c9706_g1|m.833
GYJ|c8484_g1|m.2892	GYA|c26075_g2|m.607	GYY|c20852_g1|m.26405
GYJ|c15159_g1|m.13213	GYA|c23258_g1|m.13289	GYY|c13087_g1|m.20211
GYJ|c14071_g1|m.858	GYA|c20464_g1|m.11561	GYY|c2852_g1|m.10360
GYJ|c28764_g1|m.12523	GYA|c21546_g1|m.6079	GYY|c25223_g1|m.22202
GYJ|c11158_g1|m.1766	GYA|c22255_g1|m.11140	GYY|c18421_g1|m.17786
GYJ|c25580_g1|m.15686	GYA|c24987_g1|m.3951	GYY|c17071_g1|m.10860
GYJ|c11673_g1|m.7510	GYA|c27326_g1|m.1673	GYY|c21952_g1|m.18021
GYJ|c14183_g1|m.3118	GYA|c26023_g1|m.21061	GYY|c19068_g1|m.13113
GYJ|c28534_g1|m.17793	GYA|c23200_g1|m.3297	GYY|c17565_g1|m.21240
GYJ|c15980_g1|m.11027	GYA|c26503_g1|m.24295	GYY|c20095_g1|m.453
GYJ|c10432_g1|m.4147	GYA|c24047_g1|m.12774	GYY|c20273_g1|m.23129
GYJ|c28644_g1|m.523	GYA|c27928_g1|m.14394	GYY|c22237_g1|m.17036
GYJ|c10053_g1|m.19521	GYA|c26955_g2|m.12905	GYY|c20102_g1|m.20087
GYJ|c10330_g1|m.5403	GYA|c27129_g1|m.9718	GYY|c20155_g1|m.3981
GYJ|c10989_g1|m.24491	GYA|c23799_g1|m.13854	GYY|c20684_g2|m.5515
GYJ|c4811_g1|m.13927	GYA|c19582_g3|m.14442	GYY|c20520_g1|m.24371
GYJ|c4110_g1|m.2024	GYA|c27359_g1|m.20953	GYY|c18094_g1|m.7485
GYJ|c15069_g2|m.1022	GYA|c23967_g1|m.1773	GYY|c21198_g1|m.22552
GYJ|c16132_g1|m.4588	GYA|c16809_g1|m.1494	GYY|c15846_g1|m.10185
GYJ|c5591_g1|m.15890	GYA|c24676_g1|m.18400	GYY|c11842_g1|m.14051
GYJ|c12113_g1|m.24478	GYA|c29860_g1|m.10581	GYY|c19157_g1|m.24370
GYJ|c16164_g1|m.15603	GYA|c22212_g1|m.15876	GYY|c21440_g1|m.5750
GYJ|c10517_g1|m.15198	GYA|c24713_g1|m.16762	GYY|c13707_g1|m.3903
GYJ|c22248_g1|m.10245	GYA|c21525_g1|m.4591	GYY|c17549_g1|m.4220
GYJ|c10758_g1|m.21909	GYA|c25380_g1|m.24827	GYY|c9014_g1|m.962
GYJ|c16720_g1|m.6753	GYA|c25091_g1|m.13447	GYY|c18916_g1|m.25024
GYJ|c13547_g1|m.20887	GYA|c21560_g1|m.3746	GYY|c19090_g1|m.25692
GYJ|c33108_g1|m.17631	GYA|c32339_g1|m.23535	GYY|c23738_g1|m.17444
GYJ|c25263_g1|m.11972	GYA|c26165_g1|m.7938	GYY|c18478_g1|m.15645
GYJ|c16214_g1|m.4461	GYA|c25499_g1|m.11495	GYY|c21035_g1|m.25132
GYJ|c3161_g1|m.12250	GYA|c26459_g1|m.19989	GYY|c19910_g1|m.2358
GYJ|c13743_g1|m.19137	GYA|c23628_g1|m.23703	GYY|c21616_g1|m.8105
GYJ|c22115_g1|m.21114	GYA|c27538_g2|m.25904	GYY|c20073_g1|m.6433
GYJ|c16742_g1|m.16	GYA|c24862_g1|m.2501	GYY|c18662_g1|m.5747
GYJ|c13181_g1|m.13265	GYA|c21052_g1|m.14971	GYY|c20877_g1|m.7923
GYJ|c13794_g1|m.4474	GYA|c24322_g1|m.24521	GYY|c18694_g1|m.550
GYJ|c948_g1|m.13472	GYA|c25182_g1|m.5067	GYY|c18990_g1|m.23194
GYJ|c7837_g1|m.16635	GYA|c23300_g1|m.5805	GYY|c14555_g1|m.18891
GYJ|c12474_g1|m.1010	GYA|c26959_g1|m.7450	GYY|c17928_g1|m.13940
GYJ|c31612_g1|m.13249	GYA|c20846_g1|m.5406	GYY|c16027_g2|m.21358
GYJ|c28444_g1|m.24858	GYA|c23798_g1|m.12739	GYY|c21142_g1|m.19424
GYJ|c19052_g1|m.4210	GYA|c26658_g1|m.27243	GYY|c21921_g1|m.14012
GYJ|c11398_g1|m.3484	GYA|c23123_g1|m.19890	GYY|c20524_g4|m.18588
GYJ|c15129_g1|m.18903	GYA|c26290_g1|m.16392	GYY|c21057_g1|m.11596
GYJ|c15130_g1|m.20064	GYA|c26095_g1|m.28314	GYY|c11434_g1|m.26072
GYJ|c7818_g1|m.13963	GYA|c24618_g1|m.25328	GYY|c18241_g1|m.22774
GYJ|c22508_g1|m.5859	GYA|c24865_g1|m.4318	GYY|c8220_g1|m.26197
GYJ|c28317_g1|m.3974	GYA|c25749_g1|m.20645	GYY|c21417_g1|m.25784
GYJ|c16078_g1|m.5170	GYA|c27500_g1|m.17826	GYY|c21922_g1|m.10539
GYJ|c22136_g1|m.12381	GYA|c24359_g1|m.3240	GYY|c19963_g1|m.10278
GYJ|c28236_g1|m.17139	GYA|c24664_g1|m.23391	GYY|c17795_g1|m.9640
GYJ|c25573_g1|m.5161	GYA|c22969_g1|m.17126	GYY|c17830_g1|m.24670
GYJ|c14725_g1|m.22302	GYA|c26872_g1|m.12064	GYY|c19150_g1|m.20240
GYJ|c15458_g1|m.9839	GYA|c27248_g1|m.453	GYY|c21294_g1|m.22737
GYJ|c14186_g1|m.6645	GYA|c23367_g1|m.1619	GYY|c8524_g1|m.19515
GYJ|c13579_g2|m.11321	GYA|c23992_g1|m.22286	GYY|c15940_g2|m.21849
GYJ|c22592_g1|m.1029	GYA|c25917_g1|m.10088	GYY|c17600_g1|m.8126
GYJ|c12178_g1|m.6176	GYA|c20412_g1|m.22002	GYY|c18674_g1|m.25768
GYJ|c4548_g1|m.4441	GYA|c22289_g1|m.18603	GYY|c16759_g1|m.14510
GYJ|c6970_g1|m.9848	GYA|c26310_g1|m.5598	GYY|c18245_g1|m.11415
GYJ|c16635_g1|m.20555	GYA|c23104_g1|m.511	GYY|c20096_g1|m.16223
GYJ|c25626_g1|m.11367	GYA|c25828_g1|m.17856	GYY|c14628_g1|m.8518
GYJ|c9038_g1|m.21703	GYA|c23440_g1|m.7373	GYY|c20179_g1|m.12994
GYJ|c15438_g1|m.3447	GYA|c27133_g1|m.10365	GYY|c18856_g1|m.21846
GYJ|c13777_g1|m.2627	GYA|c24242_g1|m.15706	GYY|c19425_g1|m.20590
GYJ|c18815_g1|m.4056	GYA|c38250_g1|m.1665	GYY|c7343_g1|m.13201
GYJ|c14546_g1|m.18806	GYA|c26124_g1|m.14113	GYY|c28412_g1|m.9578
GYJ|c13275_g1|m.3970	GYA|c25093_g1|m.28917	GYY|c17222_g1|m.5818
GYJ|c11709_g1|m.22073	GYA|c25733_g1|m.26430	GYY|c21241_g1|m.21070
GYJ|c11735_g2|m.8239	GYA|c27607_g1|m.22222	GYY|c15361_g1|m.17666
GYJ|c14259_g1|m.10913	GYA|c25240_g1|m.12342	GYY|c13757_g1|m.3102
GYJ|c15674_g1|m.20690	GYA|c26900_g1|m.10576	GYY|c19770_g1|m.2135
GYJ|c14432_g1|m.18013	GYA|c25186_g1|m.23463	GYY|c21392_g1|m.20648
GYJ|c28889_g1|m.1700	GYA|c19658_g2|m.29058	GYY|c16844_g1|m.7262
GYJ|c11418_g1|m.24848	GYA|c34702_g1|m.15069	GYY|c9621_g1|m.2929
GYJ|c26106_g1|m.18284	GYA|c26288_g1|m.1510	GYY|c17886_g1|m.16236
GYJ|c15097_g1|m.14782	GYA|c25322_g1|m.22294	GYY|c21947_g2|m.4396
GYJ|c12012_g1|m.13666	GYA|c4063_g1|m.9683	GYY|c13151_g1|m.1446
GYJ|c17203_g1|m.10052	GYA|c26200_g1|m.18662	GYY|c16125_g1|m.15404
GYJ|c17405_g1|m.12516	GYA|c25247_g1|m.21053	GYY|c18274_g1|m.23473
GYJ|c16220_g1|m.11280	GYA|c27210_g1|m.17884	GYY|c17382_g1|m.11878
GYJ|c6429_g1|m.6505	GYA|c25694_g1|m.822	GYY|c21456_g1|m.11697
GYJ|c13953_g1|m.4816	GYA|c24179_g1|m.13878	GYY|c21274_g1|m.12532
GYJ|c15245_g1|m.24240	GYA|c27584_g2|m.6165	GYY|c17004_g1|m.21274
GYJ|c15454_g1|m.21652	GYA|c27230_g1|m.21162	GYY|c21083_g1|m.358
GYJ|c31704_g1|m.22544	GYA|c25892_g2|m.7038	GYY|c19416_g1|m.1485
GYJ|c9511_g1|m.21139	GYA|c22545_g1|m.25023	GYY|c14278_g2|m.7604
GYJ|c8450_g1|m.17211	GYA|c24974_g1|m.15085	GYY|c21516_g1|m.15485
GYJ|c12226_g1|m.9773	GYA|c26618_g1|m.23203	GYY|c21850_g1|m.20066
GYJ|c13644_g2|m.2244	GYA|c21679_g1|m.25291	GYY|c18536_g1|m.13374
GYJ|c13626_g1|m.4255	GYA|c22884_g1|m.16398	GYY|c19970_g1|m.10552
GYJ|c9955_g1|m.2581	GYA|c22960_g1|m.5129	GYY|c18766_g1|m.2091
GYJ|c18885_g1|m.20034	GYA|c27171_g1|m.25120	GYY|c21273_g1|m.4767
GYJ|c15343_g1|m.8289	GYA|c24961_g2|m.5159	GYY|c17525_g1|m.10998
GYJ|c13687_g1|m.25029	GYA|c27552_g1|m.17656	GYY|c13478_g1|m.6570
GYJ|c9612_g1|m.11215	GYA|c27029_g1|m.19255	GYY|c21707_g1|m.26014
GYJ|c9582_g1|m.371	GYA|c27055_g1|m.21026	GYY|c19383_g1|m.23165
GYJ|c10399_g1|m.15212	GYA|c23519_g1|m.5966	GYY|c19222_g1|m.25172
GYJ|c12865_g1|m.23482	GYA|c26802_g1|m.22920	GYY|c19219_g1|m.12877
GYJ|c14760_g1|m.14602	GYA|c26171_g1|m.14775	GYY|c18134_g1|m.23655
GYJ|c10534_g1|m.13645	GYA|c24835_g1|m.22477	GYY|c20401_g1|m.15149
GYJ|c4444_g1|m.18207	GYA|c24285_g1|m.22560	GYY|c15645_g1|m.23901
GYJ|c10572_g1|m.96	GYA|c27165_g1|m.15987	GYY|c20658_g1|m.11886
GYJ|c14057_g1|m.9427	GYA|c26755_g1|m.14956	GYY|c21047_g1|m.17542
GYJ|c14099_g1|m.15400	GYA|c25038_g1|m.21215	GYY|c19488_g1|m.20464
GYJ|c12190_g1|m.5117	GYA|c26233_g1|m.15415	GYY|c20703_g1|m.267
GYJ|c14498_g1|m.10895	GYA|c15968_g1|m.15494	GYY|c15045_g1|m.23624
GYJ|c13363_g2|m.3388	GYA|c21646_g1|m.9401	GYY|c17381_g1|m.17587
GYJ|c13977_g1|m.9093	GYA|c27093_g1|m.17544	GYY|c17336_g1|m.5892
GYJ|c11576_g1|m.14784	GYA|c27436_g1|m.13815	GYY|c20599_g1|m.16383
GYJ|c10269_g1|m.24879	GYA|c26305_g1|m.16772	GYY|c21513_g1|m.24168
GYJ|c19275_g1|m.23761	GYA|c25452_g1|m.5608	GYY|c17885_g1|m.8920
GYJ|c29127_g1|m.11165	GYA|c22311_g1|m.25992	GYY|c21538_g1|m.15233
GYJ|c15888_g1|m.8315	GYA|c37091_g1|m.3294	GYY|c38354_g1|m.6685
GYJ|c15500_g1|m.22342	GYA|c25152_g1|m.22598	GYY|c17189_g1|m.2484
GYJ|c6276_g1|m.21672	GYA|c24718_g1|m.13054	GYY|c20235_g1|m.5441
GYJ|c16002_g1|m.21189	GYA|c25790_g1|m.16395	GYY|c20924_g1|m.7582
GYJ|c5939_g1|m.5396	GYA|c21434_g1|m.6138	GYY|c20000_g2|m.19041
GYJ|c5939_g1|m.5395	GYA|c21434_g1|m.6139	GYY|c20000_g2|m.19043
GYJ|c2843_g1|m.10754	GYA|c24896_g2|m.19759	GYY|c8267_g1|m.19302
GYJ|c13662_g1|m.10242	GYA|c25866_g1|m.10371	GYY|c17969_g1|m.13905
GYJ|c12097_g1|m.14514	GYA|c26394_g1|m.1590	GYY|c21676_g1|m.5071
GYJ|c13688_g1|m.17201	GYA|c9508_g1|m.6824	GYY|c17579_g1|m.3267
GYJ|c28857_g1|m.16831	GYA|c24377_g1|m.1528	GYY|c18399_g1|m.17574
GYJ|c11838_g1|m.7821	GYA|c26954_g1|m.8891	GYY|c18326_g1|m.9855
GYJ|c11838_g1|m.7820	GYA|c26954_g1|m.8892	GYY|c18326_g1|m.9856
GYJ|c16633_g1|m.13243	GYA|c25782_g1|m.18333	GYY|c17084_g1|m.426
GYJ|c13534_g1|m.22884	GYA|c22348_g1|m.19272	GYY|c17412_g1|m.12133
GYJ|c12975_g1|m.20954	GYA|c22713_g1|m.22068	GYY|c16601_g1|m.1249
GYJ|c18938_g1|m.14228	GYA|c25061_g1|m.4142	GYY|c9572_g1|m.18505
GYJ|c787_g1|m.20737	GYA|c23906_g1|m.747	GYY|c19102_g1|m.4402
GYJ|c14765_g1|m.11428	GYA|c24715_g1|m.25844	GYY|c16161_g1|m.18728
GYJ|c25385_g1|m.1671	GYA|c22849_g1|m.15458	GYY|c17562_g1|m.13405
GYJ|c15242_g2|m.3230	GYA|c24127_g2|m.27684	GYY|c18035_g1|m.12422
GYJ|c31526_g1|m.14845	GYA|c23578_g1|m.21250	GYY|c19452_g1|m.11143
GYJ|c31750_g1|m.11976	GYA|c21543_g1|m.28398	GYY|c18416_g2|m.7639
GYJ|c6522_g1|m.1939	GYA|c24115_g1|m.28830	GYY|c20287_g1|m.12544
GYJ|c28495_g1|m.21078	GYA|c20882_g1|m.26756	GYY|c20209_g1|m.18995
GYJ|c14166_g2|m.8763	GYA|c23269_g1|m.21142	GYY|c16230_g1|m.13861
GYJ|c14202_g1|m.10224	GYA|c27033_g1|m.4952	GYY|c17952_g1|m.1999
GYJ|c16131_g1|m.10947	GYA|c20938_g1|m.13144	GYY|c15049_g1|m.12164
GYJ|c15053_g1|m.2079	GYA|c20681_g1|m.24629	GYY|c21210_g1|m.20143
GYJ|c1446_g1|m.11872	GYA|c27357_g2|m.18745	GYY|c19321_g1|m.26094
GYJ|c4649_g1|m.19367	GYA|c22512_g2|m.23057	GYY|c17063_g1|m.24624
GYJ|c13854_g1|m.10232	GYA|c24707_g1|m.26953	GYY|c20709_g1|m.20785
GYJ|c14618_g1|m.5966	GYA|c24051_g1|m.20508	GYY|c21372_g1|m.26187
GYJ|c15942_g1|m.8500	GYA|c27071_g1|m.10548	GYY|c21483_g1|m.2314
GYJ|c2739_g1|m.17558	GYA|c23101_g1|m.26936	GYY|c17346_g1|m.24192
GYJ|c13103_g1|m.21611	GYA|c23585_g1|m.22032	GYY|c13738_g1|m.22992
GYJ|c7980_g1|m.19584	GYA|c26393_g1|m.1520	GYY|c19724_g1|m.7017
GYJ|c14654_g1|m.1362	GYA|c19143_g1|m.16904	GYY|c13411_g1|m.18356
GYJ|c11950_g1|m.5211	GYA|c20958_g1|m.3230	GYY|c19430_g1|m.12514
GYJ|c13000_g1|m.23404	GYA|c26790_g1|m.18476	GYY|c19942_g1|m.20115
GYJ|c2895_g1|m.9110	GYA|c24794_g1|m.12059	GYY|c19919_g1|m.12718
GYJ|c14344_g1|m.6250	GYA|c24470_g1|m.3212	GYY|c16871_g1|m.8361
GYJ|c14344_g1|m.6251	GYA|c24470_g1|m.3213	GYY|c16871_g1|m.8362
GYJ|c11910_g1|m.2980	GYA|c23752_g1|m.20831	GYY|c37966_g1|m.16844
GYJ|c14662_g1|m.19259	GYA|c25540_g1|m.18695	GYY|c19605_g1|m.14339
GYJ|c13358_g1|m.14392	GYA|c27582_g1|m.7267	GYY|c17908_g1|m.20073
GYJ|c4644_g1|m.21840	GYA|c22505_g1|m.28367	GYY|c16014_g1|m.10674
GYJ|c5956_g1|m.830	GYA|c26254_g1|m.12888	GYY|c19071_g2|m.3635
GYJ|c5542_g1|m.11227	GYA|c22445_g1|m.4436	GYY|c17103_g1|m.6067
GYJ|c22796_g1|m.18587	GYA|c27087_g2|m.8298	GYY|c16639_g1|m.15656
GYJ|c25251_g1|m.1995	GYA|c26917_g1|m.10120	GYY|c21279_g1|m.3377
GYJ|c11707_g1|m.16961	GYA|c22386_g2|m.4391	GYY|c21467_g1|m.3757
GYJ|c14918_g1|m.1593	GYA|c27481_g1|m.8987	GYY|c21531_g1|m.10822
GYJ|c12073_g1|m.1209	GYA|c22300_g1|m.21603	GYY|c17790_g1|m.15241
GYJ|c31698_g1|m.11607	GYA|c25720_g1|m.22473	GYY|c21401_g1|m.16751
GYJ|c6091_g2|m.10208	GYA|c21580_g1|m.12946	GYY|c19412_g1|m.6224
GYJ|c15588_g1|m.150	GYA|c26596_g2|m.6743	GYY|c20465_g1|m.8499
GYJ|c25331_g1|m.5651	GYA|c20184_g1|m.24270	GYY|c18879_g1|m.9537
GYJ|c10980_g1|m.13451	GYA|c23715_g1|m.761	GYY|c14434_g1|m.13811
GYJ|c231_g1|m.4208	GYA|c24025_g1|m.16845	GYY|c17798_g1|m.17458
GYJ|c14254_g1|m.4073	GYA|c21712_g1|m.24575	GYY|c21290_g1|m.15237
GYJ|c7694_g1|m.1399	GYA|c31780_g1|m.25774	GYY|c12637_g1|m.4743
GYJ|c15236_g1|m.8962	GYA|c26549_g1|m.23170	GYY|c15943_g1|m.14301
GYJ|c15577_g1|m.7500	GYA|c19580_g1|m.10642	GYY|c15697_g1|m.2478
GYJ|c8977_g1|m.13997	GYA|c23336_g1|m.1617	GYY|c20461_g1|m.9194
GYJ|c12646_g1|m.17404	GYA|c9533_g1|m.5405	GYY|c25951_g1|m.20492
GYJ|c12956_g1|m.15893	GYA|c24586_g1|m.20701	GYY|c17745_g1|m.1137
GYJ|c13478_g1|m.11509	GYA|c27218_g1|m.27114	GYY|c21801_g1|m.5827
GYJ|c9981_g1|m.14133	GYA|c20975_g1|m.16180	GYY|c14630_g1|m.8754
GYJ|c13498_g2|m.24598	GYA|c27619_g2|m.12769	GYY|c19781_g1|m.8431
GYJ|c7685_g1|m.21694	GYA|c22361_g1|m.24255	GYY|c20716_g1|m.17374
GYJ|c14653_g1|m.11094	GYA|c13719_g1|m.569	GYY|c5050_g1|m.830
GYJ|c14181_g1|m.14313	GYA|c17803_g1|m.24465	GYY|c16269_g1|m.12213
GYJ|c11809_g1|m.546	GYA|c23416_g1|m.5300	GYY|c19923_g1|m.20472
GYJ|c12132_g1|m.17299	GYA|c23087_g1|m.19607	GYY|c17737_g1|m.19973
GYJ|c31312_g1|m.23639	GYA|c22075_g3|m.16387	GYY|c13563_g1|m.22933
GYJ|c8541_g1|m.18164	GYA|c27550_g1|m.11376	GYY|c18955_g1|m.24840
GYJ|c19377_g1|m.14609	GYA|c24165_g1|m.16157	GYY|c21078_g1|m.14247
GYJ|c8068_g1|m.22890	GYA|c21221_g1|m.21297	GYY|c17193_g1|m.22910
GYJ|c230_g1|m.962	GYA|c20638_g1|m.2983	GYY|c18065_g2|m.23934
GYJ|c14443_g1|m.22164	GYA|c25761_g1|m.16204	GYY|c17887_g1|m.22704
GYJ|c29943_g1|m.8099	GYA|c25863_g1|m.28694	GYY|c16419_g1|m.14943
GYJ|c12368_g1|m.19599	GYA|c27589_g1|m.7576	GYY|c5527_g1|m.2377
GYJ|c12972_g1|m.1159	GYA|c25374_g1|m.1386	GYY|c21249_g1|m.19426
GYJ|c16574_g1|m.15826	GYA|c26605_g1|m.21577	GYY|c20960_g1|m.14532
GYJ|c13774_g1|m.18812	GYA|c22187_g1|m.3531	GYY|c28451_g1|m.22547
GYJ|c16110_g1|m.21774	GYA|c25346_g3|m.27335	GYY|c17560_g1|m.24872
GYJ|c16969_g1|m.10603	GYA|c28079_g1|m.20808	GYY|c28760_g1|m.11384
GYJ|c14286_g2|m.14386	GYA|c27621_g1|m.17185	GYY|c21761_g1|m.13176
GYJ|c13019_g1|m.11296	GYA|c24997_g2|m.22026	GYY|c17332_g1|m.14286
GYJ|c10643_g1|m.4528	GYA|c22406_g1|m.26468	GYY|c16106_g1|m.1134
GYJ|c6023_g1|m.14184	GYA|c26082_g1|m.540	GYY|c15650_g1|m.1363
GYJ|c6363_g1|m.18438	GYA|c24386_g1|m.5817	GYY|c19906_g1|m.4209
GYJ|c13486_g1|m.24396	GYA|c26311_g1|m.22932	GYY|c19882_g1|m.15495
GYJ|c5546_g1|m.15888	GYA|c24403_g1|m.28371	GYY|c19812_g1|m.2589
GYJ|c16161_g1|m.3888	GYA|c26541_g1|m.2106	GYY|c21932_g2|m.4863
GYJ|c16161_g1|m.3887	GYA|c26541_g1|m.2107	GYY|c21932_g2|m.4862
GYJ|c31497_g1|m.2767	GYA|c21181_g1|m.5874	GYY|c17284_g1|m.23014
GYJ|c14058_g1|m.23241	GYA|c23108_g1|m.8828	GYY|c14739_g1|m.8785
GYJ|c25896_g1|m.7134	GYA|c22250_g1|m.13374	GYY|c6207_g1|m.12029
GYJ|c13871_g1|m.131	GYA|c7806_g1|m.19323	GYY|c23748_g1|m.22641
GYJ|c16294_g1|m.15309	GYA|c20591_g1|m.16091	GYY|c13360_g1|m.22945
GYJ|c15912_g2|m.7556	GYA|c27328_g1|m.6518	GYY|c19603_g1|m.11647
GYJ|c25332_g1|m.23264	GYA|c23175_g2|m.22284	GYY|c13320_g1|m.13717
GYJ|c16677_g1|m.12622	GYA|c22610_g1|m.14346	GYY|c19979_g1|m.21026
GYJ|c7845_g1|m.15638	GYA|c25772_g1|m.24684	GYY|c18330_g1|m.26143
GYJ|c11135_g1|m.14018	GYA|c26689_g1|m.10747	GYY|c15786_g1|m.19664
GYJ|c12636_g1|m.22938	GYA|c22895_g1|m.18713	GYY|c19379_g1|m.16386
GYJ|c9213_g1|m.8491	GYA|c23091_g1|m.1485	GYY|c16376_g1|m.10786
GYJ|c15935_g1|m.14502	GYA|c23716_g1|m.10999	GYY|c13733_g1|m.13369
GYJ|c2866_g1|m.13794	GYA|c19448_g1|m.18673	GYY|c13695_g1|m.1645
GYJ|c7840_g1|m.18114	GYA|c25263_g1|m.24632	GYY|c15667_g1|m.309
GYJ|c28290_g1|m.5367	GYA|c24674_g1|m.26142	GYY|c16610_g1|m.26431
GYJ|c14354_g1|m.7438	GYA|c23673_g1|m.21983	GYY|c17819_g1|m.884
GYJ|c31670_g1|m.7246	GYA|c24016_g1|m.8295	GYY|c21003_g1|m.26265
GYJ|c13067_g1|m.19544	GYA|c27452_g1|m.23905	GYY|c21825_g1|m.20798
GYJ|c15135_g1|m.29	GYA|c19165_g1|m.27586	GYY|c15907_g1|m.24858
GYJ|c10662_g1|m.10378	GYA|c26095_g2|m.8099	GYY|c19649_g1|m.12556
GYJ|c10291_g1|m.18832	GYA|c27072_g1|m.9927	GYY|c20932_g1|m.25148
GYJ|c12976_g1|m.16429	GYA|c24612_g2|m.22775	GYY|c20793_g1|m.19768
GYJ|c28917_g1|m.14479	GYA|c25971_g1|m.20229	GYY|c21137_g1|m.21241
GYJ|c8823_g1|m.19295	GYA|c21973_g1|m.7910	GYY|c20187_g1|m.23389
GYJ|c28457_g1|m.14716	GYA|c24768_g1|m.18721	GYY|c14537_g1|m.21652
GYJ|c32087_g1|m.11759	GYA|c40911_g1|m.28475	GYY|c23269_g1|m.22580
GYJ|c9614_g1|m.12970	GYA|c22888_g1|m.14064	GYY|c18835_g1|m.5383
GYJ|c19269_g1|m.24642	GYA|c21972_g1|m.5915	GYY|c16971_g1|m.7913
GYJ|c8132_g1|m.6232	GYA|c24185_g1|m.15600	GYY|c15276_g1|m.21076
GYJ|c13069_g1|m.19734	GYA|c27386_g1|m.9214	GYY|c13149_g1|m.25481
GYJ|c25754_g1|m.23631	GYA|c19160_g1|m.24767	GYY|c18325_g2|m.6837
GYJ|c4512_g1|m.5417	GYA|c22418_g1|m.20965	GYY|c21103_g1|m.21769
GYJ|c8388_g1|m.6383	GYA|c23618_g1|m.4683	GYY|c18877_g1|m.13818
GYJ|c4485_g1|m.7345	GYA|c22042_g1|m.26486	GYY|c20756_g1|m.19904
GYJ|c14313_g1|m.15946	GYA|c23691_g1|m.13284	GYY|c17973_g1|m.25516
GYJ|c8615_g1|m.6844	GYA|c20193_g1|m.22136	GYY|c21241_g1|m.21071
GYJ|c11993_g1|m.22704	GYA|c27246_g2|m.11575	GYY|c21070_g1|m.24802
GYJ|c15940_g1|m.686	GYA|c14692_g1|m.17470	GYY|c15627_g1|m.14486
GYJ|c13455_g1|m.15100	GYA|c26531_g1|m.4244	GYY|c19275_g1|m.11771
GYJ|c16308_g1|m.10996	GYA|c26834_g1|m.185	GYY|c21956_g1|m.16986
GYJ|c26092_g1|m.12309	GYA|c17875_g1|m.12565	GYY|c19478_g1|m.3240
GYJ|c11258_g1|m.11174	GYA|c26892_g1|m.9167	GYY|c18215_g1|m.25738
GYJ|c12282_g1|m.6420	GYA|c26500_g1|m.14334	GYY|c15900_g1|m.24851
GYJ|c12727_g1|m.16005	GYA|c24556_g1|m.6073	GYY|c22068_g1|m.1013
GYJ|c16040_g1|m.15854	GYA|c25865_g2|m.17878	GYY|c21863_g1|m.14762
GYJ|c19964_g1|m.3271	GYA|c22090_g1|m.27217	GYY|c19485_g1|m.25664
GYJ|c12043_g1|m.21313	GYA|c27245_g1|m.14647	GYY|c21923_g1|m.18454
GYJ|c83_g1|m.8710	GYA|c22482_g1|m.23512	GYY|c16093_g1|m.1352
GYJ|c16504_g1|m.14948	GYA|c20887_g1|m.19741	GYY|c20130_g1|m.7315
GYJ|c16785_g1|m.6450	GYA|c24864_g1|m.16379	GYY|c16843_g1|m.20126
GYJ|c11532_g1|m.10347	GYA|c25560_g1|m.10057	GYY|c17800_g1|m.8657
GYJ|c10955_g1|m.10876	GYA|c27548_g1|m.26228	GYY|c21505_g1|m.9047
GYJ|c4499_g1|m.17032	GYA|c26718_g2|m.10530	GYY|c21520_g1|m.7973
GYJ|c14268_g1|m.5016	GYA|c26777_g1|m.20447	GYY|c20530_g1|m.2348
GYJ|c31506_g1|m.18529	GYA|c23232_g1|m.13598	GYY|c17309_g1|m.20753
GYJ|c13946_g1|m.1965	GYA|c25023_g2|m.16574	GYY|c20874_g1|m.2080
GYJ|c15631_g1|m.9410	GYA|c23090_g1|m.7211	GYY|c8502_g1|m.25966
GYJ|c13187_g1|m.3718	GYA|c24200_g1|m.28774	GYY|c20212_g1|m.12705
GYJ|c22716_g1|m.3103	GYA|c25833_g1|m.15323	GYY|c16267_g1|m.3122
GYJ|c11366_g1|m.3801	GYA|c25027_g1|m.12362	GYY|c17876_g1|m.9969
GYJ|c10467_g1|m.13847	GYA|c26146_g1|m.13350	GYY|c18684_g1|m.19769
GYJ|c15072_g1|m.3107	GYA|c25831_g1|m.11761	GYY|c20456_g1|m.2940
GYJ|c15341_g1|m.4796	GYA|c20263_g1|m.6961	GYY|c21699_g1|m.18520
GYJ|c15341_g1|m.4795	GYA|c20263_g1|m.6960	GYY|c21699_g1|m.18521
GYJ|c22180_g1|m.296	GYA|c21847_g1|m.16873	GYY|c11048_g1|m.20820
GYJ|c26350_g1|m.12679	GYA|c6280_g1|m.6379	GYY|c32700_g1|m.139
GYJ|c12432_g1|m.8237	GYA|c26832_g1|m.22128	GYY|c21946_g1|m.11238
GYJ|c14623_g1|m.23772	GYA|c26953_g1|m.23709	GYY|c20441_g1|m.10347
GYJ|c10466_g1|m.12739	GYA|c27243_g1|m.2990	GYY|c20316_g1|m.6110
GYJ|c2764_g1|m.9959	GYA|c24264_g1|m.12785	GYY|c18190_g1|m.7777
GYJ|c53_g1|m.7529	GYA|c25675_g1|m.18025	GYY|c12354_g1|m.20407
GYJ|c3518_g1|m.23169	GYA|c19921_g1|m.12183	GYY|c16023_g1|m.2036
GYJ|c28253_g1|m.1051	GYA|c23031_g1|m.23875	GYY|c15829_g1|m.7763
GYJ|c25204_g1|m.21228	GYA|c25845_g1|m.20309	GYY|c18543_g1|m.25249
GYJ|c11575_g1|m.13360	GYA|c23330_g1|m.21015	GYY|c20139_g1|m.24325
GYJ|c9646_g1|m.6634	GYA|c25428_g1|m.8493	GYY|c17518_g1|m.25212
GYJ|c9998_g1|m.7478	GYA|c8444_g1|m.9889	GYY|c17506_g1|m.5013
GYJ|c14206_g1|m.3436	GYA|c27168_g1|m.23508	GYY|c21907_g1|m.12339
GYJ|c15550_g1|m.8854	GYA|c27328_g1|m.6519	GYY|c21491_g1|m.24938
GYJ|c11094_g1|m.19240	GYA|c22950_g1|m.12829	GYY|c17903_g1|m.19046
GYJ|c25220_g1|m.2888	GYA|c27344_g1|m.4603	GYY|c19618_g1|m.14882
GYJ|c25426_g1|m.2536	GYA|c24134_g2|m.15904	GYY|c18665_g1|m.16897
GYJ|c15230_g1|m.13510	GYA|c22842_g1|m.26622	GYY|c17456_g1|m.23253
GYJ|c2817_g1|m.8935	GYA|c34917_g1|m.2164	GYY|c12787_g1|m.8355
GYJ|c15624_g1|m.17336	GYA|c24722_g2|m.11068	GYY|c21657_g1|m.2424
GYJ|c16235_g1|m.4230	GYA|c27635_g1|m.5779	GYY|c21790_g1|m.15818
GYJ|c11721_g1|m.7495	GYA|c25409_g1|m.24402	GYY|c18703_g1|m.23984
GYJ|c1770_g1|m.15552	GYA|c21628_g1|m.25198	GYY|c21439_g1|m.18977
GYJ|c16068_g1|m.1561	GYA|c27368_g1|m.12669	GYY|c21894_g1|m.2112
GYJ|c22282_g1|m.6445	GYA|c26741_g1|m.15889	GYY|c18917_g1|m.2700
GYJ|c31491_g1|m.16741	GYA|c22221_g1|m.13139	GYY|c17578_g1|m.495
GYJ|c10907_g1|m.23878	GYA|c26324_g1|m.20239	GYY|c19243_g1|m.5317
GYJ|c15904_g1|m.11788	GYA|c27380_g1|m.27677	GYY|c14589_g1|m.15436
GYJ|c11560_g1|m.14599	GYA|c22196_g1|m.2784	GYY|c21733_g1|m.20292
GYJ|c16256_g1|m.15790	GYA|c14233_g1|m.15586	GYY|c6910_g2|m.25312
GYJ|c15299_g1|m.13424	GYA|c39697_g1|m.24930	GYY|c16171_g1|m.11405
GYJ|c14339_g2|m.6010	GYA|c21371_g1|m.1390	GYY|c6687_g1|m.13829
GYJ|c10409_g1|m.9728	GYA|c25097_g1|m.28269	GYY|c21048_g1|m.10874
GYJ|c13929_g1|m.601	GYA|c26912_g2|m.27095	GYY|c16255_g1|m.9271
GYJ|c8416_g1|m.6212	GYA|c24551_g1|m.4380	GYY|c20127_g1|m.16003
GYJ|c12512_g2|m.16958	GYA|c24954_g1|m.19072	GYY|c20908_g1|m.22002
GYJ|c13943_g1|m.19493	GYA|c26470_g1|m.26215	GYY|c17818_g1|m.11230
GYJ|c1734_g1|m.8864	GYA|c21033_g1|m.13946	GYY|c17940_g1|m.22509
GYJ|c13205_g1|m.6898	GYA|c25493_g1|m.10275	GYY|c21781_g1|m.9056
GYJ|c3710_g1|m.6519	GYA|c27236_g1|m.5957	GYY|c15090_g1|m.1596
GYJ|c13155_g1|m.3815	GYA|c21015_g1|m.1101	GYY|c13140_g1|m.23943
GYJ|c3486_g1|m.24833	GYA|c23682_g1|m.7343	GYY|c21517_g1|m.8582
GYJ|c5031_g1|m.15208	GYA|c4981_g1|m.21763	GYY|c27064_g1|m.2259
GYJ|c12137_g1|m.3573	GYA|c27051_g2|m.15810	GYY|c20053_g1|m.9817
GYJ|c14400_g1|m.8	GYA|c25527_g1|m.7997	GYY|c20547_g1|m.3987
GYJ|c12542_g1|m.952	GYA|c22929_g1|m.9977	GYY|c15319_g1|m.25049
GYJ|c4542_g1|m.20117	GYA|c26065_g1|m.22178	GYY|c31892_g1|m.16179
GYJ|c15734_g1|m.10722	GYA|c25052_g1|m.13624	GYY|c17406_g1|m.16327
GYJ|c23400_g1|m.17051	GYA|c22618_g1|m.28551	GYY|c20826_g1|m.25294
GYJ|c21593_g1|m.8339	GYA|c4152_g1|m.9900	GYY|c32292_g1|m.13995
GYJ|c15601_g1|m.18840	GYA|c26769_g1|m.18428	GYY|c9552_g1|m.15770
GYJ|c13798_g1|m.7276	GYA|c25274_g1|m.2580	GYY|c19633_g1|m.10305
GYJ|c14276_g1|m.10938	GYA|c25909_g1|m.1222	GYY|c21511_g1|m.15053
GYJ|c8922_g1|m.5585	GYA|c26773_g1|m.25050	GYY|c19047_g1|m.24838
GYJ|c13747_g1|m.20390	GYA|c22877_g1|m.10621	GYY|c18948_g1|m.16324
GYJ|c28418_g1|m.1019	GYA|c22205_g1|m.22448	GYY|c17083_g1|m.15629
GYJ|c19065_g1|m.22888	GYA|c27017_g1|m.21519	GYY|c15358_g1|m.22054
GYJ|c9718_g1|m.6466	GYA|c24060_g1|m.11100	GYY|c18317_g1|m.1261
GYJ|c12114_g1|m.13364	GYA|c25771_g1|m.3208	GYY|c19503_g1|m.7492
GYJ|c2609_g1|m.13599	GYA|c26542_g1|m.21541	GYY|c14401_g1|m.25296
GYJ|c31495_g1|m.16763	GYA|c22586_g1|m.3033	GYY|c16948_g1|m.7046
GYJ|c14954_g1|m.7117	GYA|c25003_g1|m.5415	GYY|c15979_g2|m.6298
GYJ|c11736_g1|m.24619	GYA|c22362_g1|m.23958	GYY|c20680_g1|m.7205
GYJ|c4774_g1|m.4504	GYA|c5483_g1|m.1107	GYY|c7524_g1|m.24351
GYJ|c14842_g2|m.468	GYA|c24034_g1|m.23749	GYY|c20352_g1|m.18652
GYJ|c526_g1|m.6409	GYA|c26867_g1|m.27291	GYY|c17873_g1|m.8477
GYJ|c15696_g2|m.13821	GYA|c24956_g1|m.10194	GYY|c21637_g1|m.18383
GYJ|c13617_g1|m.21465	GYA|c27075_g1|m.19250	GYY|c20872_g1|m.23219
GYJ|c11250_g1|m.21846	GYA|c22743_g1|m.16066	GYY|c17392_g1|m.23375
GYJ|c349_g1|m.2152	GYA|c23259_g1|m.5062	GYY|c19225_g1|m.1179
GYJ|c10559_g1|m.4285	GYA|c22320_g1|m.26626	GYY|c18921_g1|m.22680
GYJ|c10134_g1|m.2400	GYA|c27361_g1|m.17610	GYY|c20330_g2|m.11007
GYJ|c19978_g1|m.14276	GYA|c26713_g1|m.16804	GYY|c21855_g4|m.2875
GYJ|c3668_g1|m.369	GYA|c24374_g1|m.6266	GYY|c17766_g1|m.22411
GYJ|c13515_g3|m.2612	GYA|c26252_g1|m.20792	GYY|c17393_g1|m.9556
GYJ|c9636_g1|m.12675	GYA|c24488_g1|m.14495	GYY|c17722_g1|m.6348
GYJ|c12184_g1|m.15041	GYA|c29373_g1|m.22746	GYY|c19173_g1|m.22367
GYJ|c6040_g1|m.20739	GYA|c22949_g1|m.3078	GYY|c13663_g1|m.1047
GYJ|c16606_g1|m.20438	GYA|c22686_g1|m.25238	GYY|c15326_g1|m.17516
GYJ|c13518_g1|m.8931	GYA|c26608_g1|m.28997	GYY|c21854_g1|m.2126
GYJ|c13546_g1|m.8575	GYA|c24473_g1|m.27615	GYY|c19599_g1|m.11204
GYJ|c14779_g1|m.1387	GYA|c17887_g1|m.17735	GYY|c17053_g1|m.13725
GYJ|c15492_g3|m.5176	GYA|c27301_g1|m.6793	GYY|c21050_g1|m.13440
GYJ|c6972_g1|m.1731	GYA|c42824_g1|m.18911	GYY|c22188_g1|m.4710
GYJ|c28875_g1|m.23297	GYA|c22816_g1|m.7336	GYY|c4308_g1|m.5243
GYJ|c23375_g1|m.21539	GYA|c14226_g1|m.17509	GYY|c8655_g1|m.9253
GYJ|c12159_g1|m.20366	GYA|c24100_g1|m.25644	GYY|c14418_g1|m.5443
GYJ|c16009_g1|m.1222	GYA|c26020_g1|m.8160	GYY|c19875_g1|m.23031
GYJ|c11746_g1|m.13864	GYA|c25987_g2|m.21935	GYY|c20734_g1|m.12518
GYJ|c12296_g1|m.2517	GYA|c23629_g1|m.21437	GYY|c17495_g1|m.6737
GYJ|c22624_g1|m.12535	GYA|c21343_g1|m.17553	GYY|c11642_g1|m.9267
GYJ|c24293_g1|m.20330	GYA|c24683_g2|m.22569	GYY|c34755_g1|m.7024
GYJ|c15368_g1|m.8646	GYA|c20652_g1|m.14407	GYY|c17905_g1|m.384
GYJ|c15374_g1|m.12253	GYA|c26042_g1|m.2475	GYY|c18389_g1|m.22801
GYJ|c2857_g1|m.16551	GYA|c26452_g1|m.10710	GYY|c20169_g1|m.6968
GYJ|c13608_g1|m.23643	GYA|c27024_g3|m.19138	GYY|c19087_g1|m.4738
GYJ|c16457_g1|m.24046	GYA|c24565_g1|m.24689	GYY|c12486_g1|m.13085
GYJ|c217_g2|m.18413	GYA|c22044_g1|m.17291	GYY|c21321_g2|m.7175
GYJ|c14115_g1|m.4455	GYA|c21725_g1|m.18834	GYY|c21927_g1|m.15106
GYJ|c8598_g1|m.19018	GYA|c20229_g1|m.13370	GYY|c17919_g1|m.12688
GYJ|c11334_g1|m.8678	GYA|c21418_g1|m.8598	GYY|c17812_g1|m.23442
GYJ|c15842_g1|m.19012	GYA|c25415_g1|m.17080	GYY|c20579_g1|m.14219
GYJ|c15326_g1|m.15722	GYA|c19905_g1|m.195	GYY|c17156_g1|m.17627
GYJ|c9677_g1|m.12079	GYA|c26724_g1|m.11615	GYY|c19940_g1|m.10613
GYJ|c15167_g1|m.17877	GYA|c23908_g1|m.16184	GYY|c21629_g1|m.652
GYJ|c16921_g1|m.12616	GYA|c5497_g1|m.27058	GYY|c23706_g1|m.15192
GYJ|c12389_g1|m.12188	GYA|c27419_g1|m.27133	GYY|c21214_g1|m.2175
GYJ|c1917_g1|m.18608	GYA|c24796_g3|m.26102	GYY|c17115_g1|m.10979
GYJ|c12874_g1|m.3676	GYA|c26218_g1|m.29026	GYY|c14296_g1|m.11305
GYJ|c17053_g1|m.5105	GYA|c28147_g1|m.25175	GYY|c38358_g1|m.590
GYJ|c9838_g1|m.10691	GYA|c22699_g1|m.945	GYY|c20075_g1|m.14891
GYJ|c13684_g1|m.24012	GYA|c25565_g1|m.24274	GYY|c8384_g1|m.972
GYJ|c15627_g1|m.16840	GYA|c21813_g1|m.22060	GYY|c18319_g1|m.16287
GYJ|c11361_g1|m.1497	GYA|c24178_g1|m.21011	GYY|c15467_g1|m.19531
GYJ|c15721_g1|m.3461	GYA|c26771_g1|m.10788	GYY|c17804_g1|m.1605
GYJ|c15160_g1|m.24196	GYA|c26641_g1|m.7042	GYY|c18207_g1|m.3446
GYJ|c12943_g1|m.14938	GYA|c25943_g1|m.27126	GYY|c19329_g1|m.17583
GYJ|c28904_g1|m.14281	GYA|c15616_g1|m.1035	GYY|c13335_g1|m.5027
GYJ|c25346_g1|m.12414	GYA|c24274_g1|m.9311	GYY|c16709_g1|m.26238
GYJ|c5993_g1|m.13484	GYA|c21640_g1|m.14191	GYY|c5115_g1|m.22633
GYJ|c14614_g1|m.15975	GYA|c25829_g1|m.9794	GYY|c18306_g1|m.26208
GYJ|c2769_g1|m.9127	GYA|c23506_g1|m.7455	GYY|c15662_g1|m.16873
GYJ|c15952_g1|m.4687	GYA|c22506_g1|m.8225	GYY|c18024_g1|m.24569
GYJ|c16225_g1|m.15998	GYA|c23593_g2|m.19735	GYY|c19999_g1|m.10014
GYJ|c3721_g1|m.18890	GYA|c21237_g1|m.5356	GYY|c25557_g1|m.11980
GYJ|c8873_g1|m.2971	GYA|c22894_g1|m.1901	GYY|c20153_g1|m.17838
GYJ|c13737_g1|m.190	GYA|c24972_g2|m.24949	GYY|c17595_g1|m.20208
GYJ|c15113_g1|m.21643	GYA|c24540_g1|m.20785	GYY|c21596_g1|m.3796
GYJ|c12108_g2|m.4718	GYA|c22701_g1|m.11545	GYY|c19526_g1|m.6986
GYJ|c10354_g1|m.6504	GYA|c24129_g1|m.18087	GYY|c19479_g1|m.22478
GYJ|c18983_g1|m.13867	GYA|c24859_g1|m.27713	GYY|c20725_g1|m.12933
GYJ|c6275_g1|m.20270	GYA|c21218_g1|m.23949	GYY|c18480_g1|m.11188
GYJ|c15169_g1|m.23326	GYA|c25557_g1|m.24540	GYY|c18890_g1|m.19616
GYJ|c22524_g1|m.9819	GYA|c22817_g1|m.14755	GYY|c16753_g1|m.17203
GYJ|c25508_g1|m.596	GYA|c19998_g1|m.9408	GYY|c15948_g1|m.6056
GYJ|c771_g1|m.4507	GYA|c20461_g2|m.23085	GYY|c19731_g1|m.13420
GYJ|c8478_g1|m.10993	GYA|c27095_g1|m.12112	GYY|c21187_g1|m.712
GYJ|c14669_g1|m.17607	GYA|c27339_g1|m.8710	GYY|c21265_g1|m.25718
GYJ|c3621_g1|m.16398	GYA|c26923_g1|m.1738	GYY|c20768_g1|m.15101
GYJ|c19856_g1|m.12960	GYA|c22446_g1|m.563	GYY|c18665_g2|m.18795
GYJ|c15221_g1|m.9604	GYA|c22021_g1|m.19158	GYY|c8341_g1|m.2015
GYJ|c25781_g1|m.15744	GYA|c27090_g1|m.8364	GYY|c19636_g1|m.19206
GYJ|c15073_g1|m.13453	GYA|c26778_g1|m.9093	GYY|c20997_g1|m.4569
GYJ|c14964_g1|m.11824	GYA|c25123_g1|m.9546	GYY|c20566_g1|m.14157
GYJ|c14468_g1|m.9418	GYA|c26879_g1|m.705	GYY|c16674_g1|m.6270
GYJ|c8820_g1|m.11073	GYA|c26952_g1|m.27626	GYY|c20567_g1|m.24647
GYJ|c5961_g1|m.8755	GYA|c26348_g2|m.18131	GYY|c21056_g1|m.2379
GYJ|c5897_g1|m.1016	GYA|c21397_g1|m.19032	GYY|c8425_g1|m.17599
GYJ|c15347_g1|m.19925	GYA|c22140_g1|m.6040	GYY|c17212_g1|m.18233
GYJ|c27183_g1|m.19475	GYA|c20662_g1|m.4321	GYY|c14833_g1|m.15148
GYJ|c13342_g1|m.12232	GYA|c26038_g1|m.398	GYY|c15463_g1|m.21082
GYJ|c14478_g1|m.1502	GYA|c22449_g1|m.12527	GYY|c19700_g1|m.294
GYJ|c13123_g1|m.19338	GYA|c27466_g2|m.22381	GYY|c18257_g1|m.10303
GYJ|c31435_g1|m.21042	GYA|c23128_g1|m.22108	GYY|c16922_g1|m.436
GYJ|c11546_g1|m.2769	GYA|c23004_g1|m.7965	GYY|c13807_g1|m.9334
GYJ|c2227_g1|m.4789	GYA|c25794_g1|m.4903	GYY|c20411_g1|m.19635
GYJ|c32234_g1|m.6790	GYA|c25830_g2|m.22700	GYY|c17728_g1|m.20172
GYJ|c10738_g1|m.12240	GYA|c26272_g1|m.17844	GYY|c20322_g1|m.21005
GYJ|c4239_g1|m.12850	GYA|c26295_g1|m.5612	GYY|c19213_g1|m.23027
GYJ|c13986_g1|m.6234	GYA|c27450_g1|m.27463	GYY|c20934_g1|m.2189
GYJ|c14006_g1|m.11185	GYA|c22243_g1|m.5668	GYY|c18047_g1|m.25270
GYJ|c31713_g1|m.196	GYA|c22501_g1|m.10673	GYY|c9645_g1|m.14402
GYJ|c11939_g1|m.7576	GYA|c24841_g2|m.23869	GYY|c19508_g1|m.7805
GYJ|c10527_g1|m.17711	GYA|c22043_g1|m.2844	GYY|c10112_g1|m.25014
GYJ|c16588_g1|m.6996	GYA|c26996_g1|m.5467	GYY|c21542_g1|m.16035
GYJ|c6906_g1|m.12271	GYA|c2087_g1|m.23623	GYY|c32348_g1|m.3430
GYJ|c14537_g2|m.2183	GYA|c23917_g1|m.67	GYY|c590_g1|m.23502
GYJ|c25137_g1|m.14435	GYA|c21662_g1|m.18618	GYY|c14995_g1|m.18
GYJ|c14873_g1|m.16561	GYA|c22585_g1|m.12205	GYY|c20978_g1|m.19984
GYJ|c15548_g1|m.18983	GYA|c27110_g1|m.4841	GYY|c19951_g1|m.19855
GYJ|c15548_g1|m.18986	GYA|c27110_g1|m.4848	GYY|c19951_g1|m.19857
GYJ|c28790_g1|m.25036	GYA|c20336_g1|m.22617	GYY|c10137_g1|m.3029
GYJ|c5491_g1|m.14501	GYA|c4132_g1|m.6374	GYY|c29495_g1|m.25285
GYJ|c14939_g1|m.341	GYA|c24942_g1|m.1480	GYY|c21227_g1|m.16949
GYJ|c9770_g1|m.16757	GYA|c27178_g1|m.15063	GYY|c21386_g1|m.4333
GYJ|c9770_g1|m.16756	GYA|c27178_g1|m.15062	GYY|c21386_g1|m.4332
GYJ|c14911_g1|m.7570	GYA|c22244_g1|m.24941	GYY|c19062_g1|m.5388
GYJ|c13879_g1|m.17704	GYA|c23575_g1|m.5451	GYY|c17231_g1|m.19606
GYJ|c1112_g1|m.11840	GYA|c23839_g1|m.24053	GYY|c17142_g1|m.9160
GYJ|c13477_g1|m.14177	GYA|c24432_g1|m.8144	GYY|c20758_g1|m.17428
GYJ|c13975_g1|m.9600	GYA|c26807_g1|m.25583	GYY|c20473_g1|m.8618
GYJ|c16166_g3|m.13624	GYA|c27120_g1|m.12100	GYY|c16118_g1|m.25979
GYJ|c14894_g1|m.20060	GYA|c7432_g1|m.8735	GYY|c16796_g1|m.15349
GYJ|c11591_g1|m.11720	GYA|c24881_g1|m.27672	GYY|c20074_g1|m.3632
GYJ|c7338_g1|m.2289	GYA|c21337_g1|m.15669	GYY|c18994_g1|m.17212
GYJ|c14001_g3|m.24510	GYA|c21700_g1|m.4050	GYY|c17920_g1|m.9810
GYJ|c12668_g1|m.22196	GYA|c18978_g1|m.16999	GYY|c12173_g1|m.13636
GYJ|c12531_g1|m.15480	GYA|c23321_g1|m.20064	GYY|c17275_g1|m.5883
GYJ|c7928_g1|m.12988	GYA|c24135_g1|m.6647	GYY|c18283_g1|m.23918
GYJ|c4333_g1|m.9799	GYA|c24725_g1|m.9274	GYY|c15510_g1|m.10242
GYJ|c4453_g1|m.8056	GYA|c23065_g1|m.25741	GYY|c20682_g1|m.2849
GYJ|c7593_g1|m.7107	GYA|c40688_g1|m.25561	GYY|c34549_g1|m.18180
GYJ|c13563_g1|m.17391	GYA|c27482_g1|m.25794	GYY|c17095_g1|m.23818
GYJ|c19226_g1|m.19615	GYA|c24614_g1|m.6590	GYY|c14526_g1|m.4997
GYJ|c249_g1|m.16999	GYA|c24215_g1|m.2747	GYY|c21302_g1|m.11869
GYJ|c14184_g1|m.6102	GYA|c22264_g1|m.15731	GYY|c16228_g1|m.7207
GYJ|c4569_g1|m.9838	GYA|c18660_g1|m.8180	GYY|c9183_g1|m.7809
GYJ|c22728_g1|m.19291	GYA|c20725_g1|m.10376	GYY|c9007_g1|m.17276
GYJ|c7813_g1|m.24690	GYA|c25217_g1|m.2771	GYY|c19935_g1|m.14057
GYJ|c17774_g1|m.19177	GYA|c37574_g1|m.2987	GYY|c12811_g1|m.8117
GYJ|c31575_g1|m.13407	GYA|c25187_g1|m.4750	GYY|c20354_g1|m.11794
[truncated: 3,948 more rows]

## Sheet: Genes conserved GYJ and GYY
Gymja	Gymya
GYJ|c9424_g1|m.24299	GYY|c10006_g1|m.9699
GYJ|c15300_g1|m.7743	GYY|c10010_g1|m.12800
GYJ|c26965_g1|m.5844	GYY|c10012_g1|m.11311
GYJ|c4738_g1|m.9702	GYY|c10014_g2|m.22476
GYJ|c4464_g1|m.5348	GYY|c10015_g1|m.7877
GYJ|c52_g1|m.7578	GYY|c10019_g1|m.11705
GYJ|c2925_g1|m.21412	GYY|c10025_g1|m.7377
GYJ|c12082_g1|m.12858	GYY|c10040_g1|m.4227
GYJ|c15837_g2|m.9715	GYY|c10057_g1|m.2882
GYJ|c14698_g1|m.12930	GYY|c10075_g1|m.11784
GYJ|c13723_g2|m.22258	GYY|c10093_g1|m.10956
GYJ|c11758_g1|m.9233	GYY|c10101_g1|m.7794
GYJ|c1189_g1|m.8747	GYY|c10111_g1|m.5734
GYJ|c10527_g1|m.17711	GYY|c10112_g1|m.25014
GYJ|c13525_g1|m.2351	GYY|c10137_g1|m.3030
GYJ|c28790_g1|m.25036	GYY|c10137_g1|m.3029
GYJ|c2091_g1|m.12379	GYY|c10149_g1|m.10747
GYJ|c13451_g1|m.740	GYY|c10179_g1|m.3175
GYJ|c5858_g1|m.10432	GYY|c10223_g3|m.17305
GYJ|c8104_g1|m.8963	GYY|c10224_g1|m.10456
GYJ|c19437_g1|m.17183	GYY|c10236_g1|m.9709
GYJ|c10516_g1|m.15731	GYY|c10252_g1|m.23635
GYJ|c11613_g1|m.11398	GYY|c1025_g1|m.5211
GYJ|c2914_g1|m.17115	GYY|c10274_g1|m.24583
GYJ|c15470_g2|m.6795	GYY|c10282_g1|m.18262
GYJ|c29865_g1|m.8934	GYY|c10283_g1|m.7173
GYJ|c15515_g1|m.16182	GYY|c10290_g1|m.10812
GYJ|c13587_g1|m.23173	GYY|c10292_g2|m.3625
GYJ|c16221_g2|m.19944	GYY|c10319_g1|m.5719
GYJ|c15552_g1|m.7833	GYY|c10331_g2|m.5350
GYJ|c25366_g1|m.23748	GYY|c10332_g1|m.20750
GYJ|c29507_g1|m.18567	GYY|c10334_g1|m.6824
GYJ|c6000_g1|m.9359	GYY|c10339_g1|m.16737
GYJ|c28698_g1|m.1933	GYY|c10346_g1|m.22406
GYJ|c14282_g1|m.16276	GYY|c10347_g1|m.9944
GYJ|c16063_g1|m.5775	GYY|c10347_g1|m.9942
GYJ|c8999_g1|m.16314	GYY|c10353_g1|m.24589
GYJ|c13690_g1|m.18982	GYY|c10354_g1|m.25809
GYJ|c7979_g1|m.3213	GYY|c10381_g1|m.5400
GYJ|c4628_g1|m.6812	GYY|c10391_g1|m.22917
GYJ|c28441_g1|m.5281	GYY|c10397_g1|m.8469
GYJ|c14070_g1|m.11142	GYY|c10407_g1|m.1139
GYJ|c334_g1|m.10935	GYY|c10420_g1|m.7198
GYJ|c144_g1|m.11409	GYY|c10440_g1|m.24369
GYJ|c27206_g1|m.14054	GYY|c10449_g1|m.1206
GYJ|c9571_g1|m.22485	GYY|c10460_g1|m.17384
GYJ|c19229_g1|m.21712	GYY|c10462_g1|m.1362
GYJ|c13989_g1|m.22510	GYY|c10492_g1|m.5059
GYJ|c15575_g1|m.10896	GYY|c10508_g1|m.2764
GYJ|c12916_g1|m.10872	GYY|c10509_g1|m.3522
GYJ|c13816_g1|m.2312	GYY|c10519_g1|m.10634
GYJ|c15394_g1|m.21138	GYY|c10520_g1|m.12906
GYJ|c18968_g1|m.21706	GYY|c10522_g1|m.22886
GYJ|c11169_g1|m.16123	GYY|c10523_g1|m.21378
GYJ|c13867_g1|m.12520	GYY|c10525_g1|m.1590
GYJ|c9482_g1|m.16270	GYY|c10569_g1|m.1425
GYJ|c24724_g1|m.24990	GYY|c10572_g1|m.24381
GYJ|c9570_g1|m.12595	GYY|c10579_g1|m.19380
GYJ|c15690_g1|m.1927	GYY|c10602_g1|m.1126
GYJ|c24294_g1|m.7284	GYY|c10635_g1|m.16720
GYJ|c14458_g1|m.18798	GYY|c10681_g1|m.16837
GYJ|c13406_g1|m.60	GYY|c10700_g1|m.21321
GYJ|c13207_g1|m.3770	GYY|c10707_g1|m.10068
GYJ|c8959_g1|m.1170	GYY|c10727_g1|m.14628
GYJ|c29019_g1|m.9002	GYY|c10730_g1|m.24645
GYJ|c16394_g1|m.4022	GYY|c10746_g1|m.26039
GYJ|c10895_g1|m.11622	GYY|c10756_g1|m.17287
GYJ|c22654_g1|m.23315	GYY|c10785_g1|m.9952
GYJ|c12847_g1|m.7828	GYY|c10790_g1|m.19752
GYJ|c22121_g1|m.1207	GYY|c10792_g1|m.25891
GYJ|c19441_g1|m.20111	GYY|c10826_g1|m.8843
GYJ|c21321_g1|m.13836	GYY|c10845_g1|m.11408
GYJ|c14122_g1|m.20157	GYY|c1085_g1|m.25846
GYJ|c8237_g1|m.11211	GYY|c10863_g1|m.5474
GYJ|c8319_g1|m.12391	GYY|c10867_g1|m.18411
GYJ|c11667_g1|m.19006	GYY|c10872_g1|m.1017
GYJ|c11167_g1|m.16244	GYY|c10915_g1|m.13822
GYJ|c15040_g2|m.1408	GYY|c10943_g1|m.20577
GYJ|c13669_g1|m.14959	GYY|c10980_g1|m.24630
GYJ|c16197_g1|m.21353	GYY|c11003_g1|m.25002
GYJ|c8005_g1|m.7712	GYY|c11017_g1|m.7333
GYJ|c11411_g1|m.13995	GYY|c11037_g1|m.16308
GYJ|c22180_g1|m.296	GYY|c11048_g1|m.20820
GYJ|c2803_g1|m.16426	GYY|c11085_g1|m.25553
GYJ|c15751_g1|m.10312	GYY|c11114_g1|m.10256
GYJ|c19631_g1|m.22232	GYY|c11132_g1|m.21472
GYJ|c14452_g1|m.14055	GYY|c11139_g1|m.21979
GYJ|c31792_g1|m.10228	GYY|c1113_g1|m.22088
GYJ|c29718_g1|m.22816	GYY|c11154_g1|m.21403
GYJ|c29718_g1|m.22817	GYY|c11154_g1|m.21401
GYJ|c15087_g1|m.3507	GYY|c11156_g1|m.11302
GYJ|c13748_g1|m.3902	GYY|c11181_g1|m.26113
GYJ|c22714_g1|m.2467	GYY|c11182_g1|m.8122
GYJ|c14916_g1|m.16929	GYY|c11211_g1|m.15369
GYJ|c21463_g1|m.23823	GYY|c11243_g1|m.13429
GYJ|c3535_g1|m.11197	GYY|c11253_g1|m.9712
GYJ|c4690_g1|m.10482	GYY|c11256_g1|m.19637
GYJ|c14675_g1|m.21015	GYY|c11353_g1|m.20077
GYJ|c14083_g1|m.8948	GYY|c11353_g2|m.9930
GYJ|c8588_g1|m.2265	GYY|c11357_g1|m.14394
GYJ|c13061_g1|m.22567	GYY|c11367_g1|m.23476
GYJ|c15408_g1|m.19679	GYY|c11393_g1|m.13487
GYJ|c19036_g1|m.11957	GYY|c11394_g1|m.17226
GYJ|c15757_g1|m.13476	GYY|c11397_g1|m.16066
GYJ|c14124_g1|m.20255	GYY|c11400_g1|m.3777
GYJ|c2965_g1|m.23131	GYY|c11423_g1|m.25396
GYJ|c15130_g1|m.20064	GYY|c11434_g1|m.26072
GYJ|c4452_g1|m.7845	GYY|c11446_g1|m.15483
GYJ|c29015_g1|m.18582	GYY|c11460_g1|m.18414
GYJ|c28907_g1|m.10468	GYY|c11472_g1|m.8579
GYJ|c5668_g1|m.12029	GYY|c11472_g2|m.6579
GYJ|c28235_g1|m.23751	GYY|c11491_g1|m.25703
GYJ|c20318_g1|m.16035	GYY|c11508_g1|m.20475
GYJ|c31434_g1|m.24392	GYY|c11511_g1|m.13814
GYJ|c2798_g1|m.23983	GYY|c11513_g1|m.12871
GYJ|c13009_g1|m.5001	GYY|c11525_g1|m.24036
GYJ|c10036_g1|m.21863	GYY|c11538_g1|m.13759
GYJ|c22629_g1|m.11560	GYY|c11541_g1|m.5279
GYJ|c23383_g1|m.22368	GYY|c11552_g2|m.15480
GYJ|c25637_g1|m.21053	GYY|c11559_g1|m.19305
GYJ|c13619_g1|m.3210	GYY|c11561_g1|m.18558
GYJ|c6041_g1|m.1164	GYY|c11566_g1|m.25680
GYJ|c1329_g1|m.13992	GYY|c11567_g1|m.12115
GYJ|c1766_g1|m.5200	GYY|c11569_g1|m.72
GYJ|c10845_g1|m.5122	GYY|c11581_g1|m.17822
GYJ|c7080_g1|m.7451	GYY|c11582_g1|m.9723
GYJ|c25348_g1|m.8243	GYY|c11591_g1|m.10740
GYJ|c18229_g1|m.5725	GYY|c11597_g1|m.6782
GYJ|c224_g1|m.1444	GYY|c11601_g1|m.17087
GYJ|c16403_g1|m.18471	GYY|c11605_g1|m.18522
GYJ|c7347_g1|m.18850	GYY|c11619_g1|m.25522
GYJ|c2071_g1|m.13029	GYY|c11622_g1|m.6856
GYJ|c12164_g1|m.15677	GYY|c11624_g1|m.19094
GYJ|c15153_g1|m.878	GYY|c11629_g1|m.12317
GYJ|c15191_g1|m.8874	GYY|c11630_g1|m.2957
GYJ|c10328_g1|m.18556	GYY|c11630_g1|m.2956
GYJ|c7341_g1|m.15237	GYY|c11634_g1|m.10206
GYJ|c20355_g1|m.20701	GYY|c11640_g1|m.14436
GYJ|c22624_g1|m.12536	GYY|c11642_g1|m.9268
GYJ|c22624_g1|m.12535	GYY|c11642_g1|m.9267
GYJ|c11499_g1|m.16853	GYY|c11647_g1|m.8752
GYJ|c16086_g1|m.538	GYY|c11649_g1|m.8561
GYJ|c10786_g1|m.9457	GYY|c11672_g1|m.13939
GYJ|c29960_g1|m.15187	GYY|c11691_g2|m.5714
GYJ|c19249_g1|m.4568	GYY|c11722_g1|m.10272
GYJ|c2037_g1|m.8181	GYY|c11725_g1|m.24988
GYJ|c12657_g1|m.18999	GYY|c11732_g1|m.21919
GYJ|c25674_g1|m.7813	GYY|c11748_g1|m.8608
GYJ|c15101_g1|m.6539	GYY|c11756_g1|m.14217
GYJ|c7923_g1|m.11301	GYY|c11760_g1|m.21912
GYJ|c4421_g1|m.15381	GYY|c11765_g1|m.11542
GYJ|c233_g1|m.10053	GYY|c11780_g1|m.12270
GYJ|c9609_g1|m.12661	GYY|c11784_g1|m.17459
GYJ|c29207_g1|m.10904	GYY|c11787_g1|m.11366
GYJ|c12791_g1|m.9942	GYY|c11789_g1|m.13823
GYJ|c4978_g1|m.9333	GYY|c11795_g1|m.7495
GYJ|c13834_g1|m.15425	GYY|c11800_g2|m.12715
GYJ|c12461_g1|m.4545	GYY|c11808_g1|m.12134
GYJ|c6345_g1|m.14530	GYY|c11810_g1|m.2552
GYJ|c4529_g1|m.23624	GYY|c11813_g1|m.1515
GYJ|c25168_g1|m.15577	GYY|c11814_g1|m.22029
GYJ|c15634_g1|m.6396	GYY|c11818_g1|m.20223
GYJ|c22152_g1|m.22578	GYY|c11827_g1|m.19796
GYJ|c16693_g1|m.10056	GYY|c11828_g1|m.19181
GYJ|c12193_g1|m.7040	GYY|c11838_g1|m.15006
GYJ|c28541_g1|m.13885	GYY|c11840_g1|m.8820
GYJ|c5591_g1|m.15890	GYY|c11842_g1|m.14051
GYJ|c5975_g1|m.13165	GYY|c11850_g1|m.14364
GYJ|c30978_g1|m.10861	GYY|c11852_g1|m.26264
GYJ|c31314_g1|m.24202	GYY|c11871_g1|m.4567
GYJ|c10603_g1|m.13142	GYY|c11881_g1|m.10079
GYJ|c16980_g1|m.17121	GYY|c11892_g1|m.7158
GYJ|c13864_g1|m.20411	GYY|c11897_g1|m.135
GYJ|c12683_g1|m.4609	GYY|c11907_g1|m.13572
GYJ|c14938_g1|m.13468	GYY|c11950_g2|m.9476
GYJ|c12802_g1|m.491	GYY|c11957_g1|m.6193
GYJ|c13559_g1|m.4443	GYY|c11960_g1|m.3962
GYJ|c3091_g1|m.8201	GYY|c11972_g1|m.25835
GYJ|c13824_g1|m.20711	GYY|c11973_g1|m.18248
GYJ|c13824_g1|m.20712	GYY|c11973_g1|m.18249
GYJ|c4537_g1|m.17647	GYY|c11989_g1|m.21883
GYJ|c5545_g1|m.20044	GYY|c11996_g2|m.20838
GYJ|c14660_g1|m.13631	GYY|c12015_g1|m.10251
GYJ|c17137_g1|m.6914	GYY|c12016_g2|m.25069
GYJ|c16750_g1|m.22260	GYY|c12019_g1|m.3213
GYJ|c16039_g1|m.1158	GYY|c12021_g1|m.13983
GYJ|c14023_g1|m.1291	GYY|c12034_g1|m.14336
GYJ|c25191_g1|m.5072	GYY|c12050_g1|m.22906
GYJ|c29304_g1|m.24672	GYY|c12051_g1|m.14205
GYJ|c2086_g1|m.7472	GYY|c12106_g1|m.14509
GYJ|c12668_g1|m.22196	GYY|c12173_g1|m.13636
GYJ|c12089_g1|m.18726	GYY|c12180_g1|m.21194
GYJ|c12089_g1|m.18728	GYY|c12180_g1|m.21195
GYJ|c18893_g1|m.24816	GYY|c12195_g1|m.5778
GYJ|c13974_g1|m.2994	GYY|c12216_g1|m.12424
GYJ|c65_g1|m.17760	GYY|c12278_g1|m.3226
GYJ|c8297_g1|m.6460	GYY|c12279_g1|m.11716
GYJ|c12169_g1|m.24389	GYY|c12288_g1|m.1969
GYJ|c15555_g1|m.7522	GYY|c12294_g1|m.1438
GYJ|c15612_g1|m.18005	GYY|c12296_g1|m.16256
GYJ|c11737_g1|m.2566	GYY|c12309_g1|m.3618
GYJ|c13608_g1|m.23644	GYY|c12320_g1|m.14352
GYJ|c31900_g1|m.12231	GYY|c12321_g1|m.19203
GYJ|c13379_g1|m.19952	GYY|c12322_g1|m.19340
GYJ|c23951_g1|m.2029	GYY|c12324_g1|m.2004
GYJ|c22271_g1|m.18553	GYY|c12325_g1|m.17662
GYJ|c28411_g1|m.42	GYY|c12338_g1|m.516
GYJ|c6965_g1|m.17867	GYY|c12341_g1|m.23513
GYJ|c13750_g2|m.10220	GYY|c12345_g1|m.24957
GYJ|c6383_g1|m.15667	GYY|c12346_g2|m.24861
GYJ|c53_g1|m.7529	GYY|c12354_g1|m.20407
GYJ|c53_g1|m.7531	GYY|c12354_g1|m.20408
GYJ|c22326_g1|m.6557	GYY|c12362_g1|m.8713
GYJ|c10283_g1|m.632	GYY|c12375_g1|m.6104
GYJ|c14291_g1|m.13905	GYY|c12382_g1|m.16609
GYJ|c28255_g1|m.9108	GYY|c12383_g1|m.3959
GYJ|c18902_g1|m.3937	GYY|c12385_g1|m.6470
GYJ|c14185_g1|m.13771	GYY|c12386_g1|m.17232
GYJ|c25382_g1|m.16146	GYY|c12390_g2|m.25589
GYJ|c15936_g1|m.12947	GYY|c12396_g1|m.9573
GYJ|c5996_g1|m.14078	GYY|c12400_g1|m.23977
GYJ|c9788_g1|m.18079	GYY|c12403_g1|m.13567
GYJ|c10418_g1|m.10512	GYY|c12404_g1|m.11490
GYJ|c13725_g1|m.20123	GYY|c12407_g1|m.20778
GYJ|c15430_g2|m.1459	GYY|c12408_g1|m.19852
GYJ|c12971_g1|m.13325	GYY|c12410_g1|m.22038
GYJ|c8618_g2|m.17716	GYY|c12412_g2|m.18762
GYJ|c19033_g1|m.1918	GYY|c12421_g1|m.4747
GYJ|c13428_g1|m.8925	GYY|c12426_g1|m.3370
GYJ|c10282_g1|m.16189	GYY|c12430_g1|m.14259
GYJ|c28379_g1|m.15276	GYY|c12431_g1|m.14781
GYJ|c15079_g1|m.18279	GYY|c12433_g1|m.12183
GYJ|c16473_g1|m.11748	GYY|c12435_g1|m.20538
GYJ|c16472_g1|m.8703	GYY|c12435_g1|m.20537
GYJ|c21844_g1|m.233	GYY|c12437_g1|m.24088
GYJ|c28242_g1|m.19708	GYY|c12444_g1|m.4597
GYJ|c25134_g2|m.17208	GYY|c12445_g1|m.5702
GYJ|c10379_g1|m.25004	GYY|c12450_g1|m.8805
GYJ|c18913_g1|m.8069	GYY|c12451_g1|m.22768
GYJ|c8309_g1|m.2488	GYY|c12461_g1|m.9039
GYJ|c16752_g1|m.9729	GYY|c12469_g1|m.4490
GYJ|c12587_g1|m.8158	GYY|c12470_g1|m.13522
GYJ|c8421_g1|m.5142	GYY|c12471_g1|m.22534
GYJ|c16393_g1|m.12146	GYY|c12475_g1|m.7285
GYJ|c23289_g1|m.17918	GYY|c12482_g1|m.8163
GYJ|c16457_g1|m.24046	GYY|c12486_g1|m.13085
GYJ|c15257_g1|m.20668	GYY|c12487_g1|m.14368
GYJ|c16182_g2|m.1892	GYY|c12490_g1|m.11555
GYJ|c10538_g1|m.2552	GYY|c12499_g1|m.15459
GYJ|c15568_g1|m.21009	GYY|c12503_g1|m.8464
GYJ|c15568_g1|m.21008	GYY|c12503_g1|m.8463
GYJ|c14352_g1|m.13787	GYY|c12511_g1|m.3734
GYJ|c16025_g1|m.1855	GYY|c12514_g1|m.16456
GYJ|c10806_g1|m.16482	GYY|c12524_g1|m.15119
GYJ|c10135_g1|m.18035	GYY|c12531_g1|m.16229
GYJ|c14661_g1|m.8869	GYY|c12533_g1|m.3200
GYJ|c16434_g1|m.2796	GYY|c12548_g1|m.1959
GYJ|c11164_g1|m.23257	GYY|c12551_g1|m.17805
GYJ|c12776_g1|m.21127	GYY|c12552_g1|m.22919
GYJ|c14040_g1|m.7924	GYY|c12553_g1|m.11375
GYJ|c33797_g1|m.21	GYY|c12557_g1|m.20275
GYJ|c6639_g1|m.22190	GYY|c12561_g1|m.1725
GYJ|c14295_g1|m.6895	GYY|c12564_g1|m.10872
GYJ|c15259_g1|m.23292	GYY|c12567_g1|m.14274
GYJ|c4564_g1|m.8577	GYY|c12578_g1|m.13258
GYJ|c2522_g1|m.9914	GYY|c12579_g1|m.3552
GYJ|c14403_g1|m.9194	GYY|c12581_g1|m.23753
GYJ|c9652_g1|m.5534	GYY|c12582_g1|m.24537
GYJ|c5913_g1|m.1213	GYY|c12584_g1|m.6324
GYJ|c12343_g1|m.17747	GYY|c12592_g1|m.14025
GYJ|c4527_g1|m.18597	GYY|c12597_g1|m.16969
GYJ|c13240_g1|m.5718	GYY|c12612_g1|m.14633
GYJ|c8078_g1|m.19503	GYY|c12629_g1|m.11051
GYJ|c19127_g1|m.1860	GYY|c12633_g1|m.2967
GYJ|c7694_g1|m.1399	GYY|c12637_g1|m.4743
GYJ|c7452_g1|m.8395	GYY|c12648_g1|m.9448
GYJ|c12716_g1|m.22885	GYY|c12653_g2|m.7104
GYJ|c29024_g1|m.22784	GYY|c12665_g1|m.18452
GYJ|c880_g1|m.24151	GYY|c12670_g1|m.21750
GYJ|c12637_g1|m.22590	GYY|c12675_g1|m.18725
GYJ|c628_g1|m.8247	GYY|c12686_g1|m.14472
GYJ|c25613_g1|m.17200	GYY|c12697_g1|m.16116
GYJ|c15726_g1|m.3670	GYY|c12699_g1|m.1257
GYJ|c13569_g1|m.24423	GYY|c12700_g1|m.26321
GYJ|c13569_g1|m.24422	GYY|c12700_g1|m.26318
GYJ|c28752_g1|m.14944	GYY|c12701_g1|m.22841
GYJ|c16837_g1|m.8245	GYY|c12704_g1|m.24687
GYJ|c13481_g1|m.4988	GYY|c12707_g1|m.2477
GYJ|c11691_g1|m.13459	GYY|c12714_g1|m.15197
GYJ|c11691_g1|m.13460	GYY|c12714_g1|m.15198
GYJ|c13950_g1|m.6219	GYY|c12723_g1|m.16291
GYJ|c10293_g1|m.17885	GYY|c12730_g1|m.9584
GYJ|c25784_g1|m.24317	GYY|c12731_g1|m.22263
GYJ|c7621_g1|m.4494	GYY|c12741_g1|m.7755
GYJ|c3738_g1|m.3536	GYY|c12745_g1|m.4319
GYJ|c25267_g1|m.21004	GYY|c12748_g1|m.25897
GYJ|c28686_g1|m.14181	GYY|c12750_g1|m.10427
GYJ|c663_g1|m.3979	GYY|c12754_g1|m.21626
GYJ|c663_g1|m.3978	GYY|c12755_g1|m.3023
GYJ|c16679_g1|m.5935	GYY|c12759_g1|m.7296
GYJ|c31355_g1|m.8357	GYY|c12762_g1|m.8955
GYJ|c9348_g1|m.21366	GYY|c12764_g1|m.22974
GYJ|c13787_g1|m.17296	GYY|c12775_g1|m.22867
GYJ|c19238_g1|m.4403	GYY|c12778_g1|m.8841
GYJ|c1482_g1|m.6338	GYY|c12783_g1|m.451
GYJ|c14667_g1|m.13318	GYY|c12784_g1|m.10635
GYJ|c28648_g1|m.23817	GYY|c12786_g1|m.14766
GYJ|c2817_g1|m.8935	GYY|c12787_g1|m.8355
GYJ|c2773_g1|m.12813	GYY|c12791_g1|m.188
GYJ|c22197_g1|m.18267	GYY|c12797_g1|m.1266
GYJ|c14609_g1|m.22218	GYY|c12798_g1|m.8854
GYJ|c8569_g1|m.20	GYY|c12804_g1|m.20821
GYJ|c2049_g1|m.13540	GYY|c12806_g1|m.12990
GYJ|c5756_g1|m.13267	GYY|c12809_g1|m.8554
GYJ|c17774_g1|m.19177	GYY|c12811_g1|m.8117
GYJ|c14370_g1|m.14725	GYY|c12825_g1|m.1142
GYJ|c14720_g1|m.12592	GYY|c12853_g1|m.16861
GYJ|c20629_g1|m.8072	GYY|c12856_g1|m.17684
GYJ|c15791_g1|m.918	GYY|c12857_g1|m.19044
GYJ|c14341_g1|m.12019	GYY|c12859_g1|m.24073
GYJ|c2041_g1|m.16012	GYY|c12861_g1|m.7657
GYJ|c15547_g1|m.7622	GYY|c12886_g1|m.24345
GYJ|c11167_g1|m.16243	GYY|c12889_g1|m.13938
GYJ|c2930_g1|m.6403	GYY|c12890_g1|m.4196
GYJ|c14326_g1|m.23390	GYY|c12901_g1|m.25076
GYJ|c15660_g1|m.20277	GYY|c12903_g1|m.18312
GYJ|c14079_g1|m.7457	GYY|c12911_g1|m.23816
GYJ|c14079_g1|m.7458	GYY|c12911_g1|m.23817
GYJ|c6683_g1|m.21357	GYY|c12922_g1|m.7124
GYJ|c6054_g1|m.8585	GYY|c12924_g1|m.9786
GYJ|c14619_g3|m.20780	GYY|c12930_g1|m.23806
GYJ|c1978_g1|m.15528	GYY|c1293_g1|m.21154
GYJ|c15124_g1|m.7360	GYY|c12940_g2|m.7092
GYJ|c14780_g2|m.775	GYY|c12944_g1|m.2001
GYJ|c5192_g1|m.19969	GYY|c12948_g1|m.20511
GYJ|c3003_g1|m.20646	GYY|c12957_g1|m.7963
GYJ|c13301_g1|m.5719	GYY|c12958_g1|m.25825
GYJ|c2922_g1|m.24706	GYY|c12962_g1|m.14020
GYJ|c30297_g1|m.4854	GYY|c12966_g1|m.11278
GYJ|c8438_g2|m.20281	GYY|c12971_g1|m.12971
GYJ|c9337_g1|m.6158	GYY|c12976_g1|m.22245
GYJ|c6130_g1|m.6317	GYY|c12977_g1|m.298
GYJ|c12409_g1|m.9527	GYY|c12982_g1|m.16883
GYJ|c12454_g1|m.20751	GYY|c12986_g1|m.6833
GYJ|c12126_g1|m.20825	GYY|c12988_g1|m.23151
GYJ|c15268_g1|m.1443	GYY|c1299_g1|m.11273
GYJ|c14423_g2|m.17819	GYY|c13002_g1|m.22942
GYJ|c9653_g1|m.17727	GYY|c13010_g1|m.7194
GYJ|c31439_g1|m.12855	GYY|c13025_g1|m.16097
GYJ|c22356_g1|m.14340	GYY|c13036_g1|m.21191
GYJ|c14676_g1|m.17343	GYY|c13038_g1|m.9082
GYJ|c15076_g2|m.6314	GYY|c13045_g1|m.14680
GYJ|c13377_g1|m.5726	GYY|c13048_g1|m.3834
GYJ|c14072_g1|m.17525	GYY|c13049_g1|m.7394
GYJ|c32524_g1|m.7000	GYY|c13057_g1|m.5189
GYJ|c14932_g1|m.13530	GYY|c13061_g1|m.7089
GYJ|c1723_g1|m.13422	GYY|c13065_g1|m.6028
GYJ|c8249_g1|m.14560	GYY|c13067_g1|m.16295
GYJ|c12961_g1|m.14823	GYY|c13073_g1|m.1503
GYJ|c15159_g1|m.13213	GYY|c13087_g1|m.20211
GYJ|c20226_g1|m.24309	GYY|c13100_g1|m.6259
GYJ|c1444_g1|m.3374	GYY|c13108_g1|m.14939
GYJ|c16064_g1|m.9390	GYY|c13118_g1|m.8549
GYJ|c9461_g1|m.18338	GYY|c13130_g1|m.9773
GYJ|c617_g1|m.1152	GYY|c13131_g1|m.9010
GYJ|c13155_g1|m.3815	GYY|c13140_g1|m.23943
GYJ|c13069_g1|m.19734	GYY|c13149_g1|m.25481
GYJ|c12012_g1|m.13665	GYY|c13151_g1|m.1447
GYJ|c12012_g1|m.13666	GYY|c13151_g1|m.1446
GYJ|c8238_g1|m.2825	GYY|c13154_g1|m.8881
GYJ|c1760_g1|m.5813	GYY|c13157_g1|m.23371
GYJ|c25185_g1|m.16424	GYY|c13163_g1|m.14855
GYJ|c16000_g1|m.6281	GYY|c13166_g1|m.26301
GYJ|c13911_g1|m.15136	GYY|c13191_g1|m.3641
GYJ|c3128_g1|m.23842	GYY|c13205_g1|m.15439
GYJ|c6259_g1|m.6893	GYY|c13209_g1|m.21866
GYJ|c28309_g1|m.22055	GYY|c13214_g1|m.14588
GYJ|c16143_g1|m.5689	GYY|c13230_g1|m.10779
GYJ|c16835_g1|m.6329	GYY|c13234_g1|m.7346
GYJ|c31538_g1|m.2434	GYY|c13257_g1|m.22230
GYJ|c1826_g1|m.290	GYY|c13260_g1|m.13460
GYJ|c7262_g1|m.15419	GYY|c13278_g2|m.16552
GYJ|c32439_g1|m.7453	GYY|c13281_g1|m.17048
GYJ|c3678_g1|m.171	GYY|c13282_g1|m.6236
GYJ|c18956_g1|m.7663	GYY|c13282_g1|m.6237
GYJ|c25855_g1|m.5769	GYY|c13286_g1|m.10725
GYJ|c26456_g1|m.2248	GYY|c13298_g1|m.20744
GYJ|c11352_g1|m.16362	GYY|c13311_g1|m.10397
GYJ|c16311_g1|m.20913	GYY|c13314_g1|m.226
GYJ|c19402_g1|m.23437	GYY|c13315_g1|m.17163
GYJ|c25332_g1|m.23264	GYY|c13320_g1|m.13717
GYJ|c11170_g1|m.2865	GYY|c13323_g1|m.8435
GYJ|c16815_g1|m.23888	GYY|c13324_g1|m.26034
GYJ|c11417_g1|m.22999	GYY|c13333_g1|m.14962
GYJ|c15636_g1|m.20180	GYY|c13334_g1|m.8304
GYJ|c28904_g1|m.14281	GYY|c13335_g1|m.5027
GYJ|c28329_g1|m.10646	GYY|c13340_g1|m.25676
GYJ|c15863_g1|m.19010	GYY|c13341_g1|m.1911
GYJ|c16312_g1|m.8795	GYY|c13343_g1|m.16645
GYJ|c13528_g1|m.7996	GYY|c13343_g2|m.935
GYJ|c14471_g1|m.19729	GYY|c13344_g1|m.22103
GYJ|c28622_g1|m.23794	GYY|c13347_g1|m.4871
GYJ|c12310_g1|m.14427	GYY|c13353_g1|m.10173
GYJ|c15353_g1|m.728	GYY|c13359_g1|m.26024
GYJ|c14307_g3|m.21979	GYY|c13360_g1|m.22945
GYJ|c15387_g1|m.1477	GYY|c13363_g1|m.11109
GYJ|c6494_g1|m.21394	GYY|c13365_g1|m.20219
GYJ|c22153_g1|m.9679	GYY|c13367_g1|m.2557
GYJ|c12649_g1|m.19997	GYY|c13368_g1|m.11271
GYJ|c9643_g1|m.4802	GYY|c13370_g1|m.22209
GYJ|c10414_g1|m.6940	GYY|c13385_g1|m.6877
GYJ|c15279_g1|m.8461	GYY|c13392_g1|m.22531
GYJ|c12982_g1|m.1263	GYY|c13396_g1|m.14326
GYJ|c12982_g1|m.1261	GYY|c13396_g1|m.14325
GYJ|c11261_g1|m.1715	GYY|c13397_g1|m.5634
GYJ|c19096_g1|m.4724	GYY|c13399_g1|m.8639
GYJ|c15435_g1|m.1684	GYY|c13400_g1|m.5407
GYJ|c12185_g1|m.20217	GYY|c13401_g1|m.2805
GYJ|c15944_g1|m.21431	GYY|c13405_g1|m.9567
GYJ|c3536_g1|m.13147	GYY|c13409_g1|m.11805
GYJ|c5150_g1|m.24486	GYY|c13410_g1|m.16847
GYJ|c14654_g1|m.1362	GYY|c13411_g1|m.18356
GYJ|c31870_g1|m.2386	GYY|c13413_g1|m.23498
GYJ|c10732_g1|m.24624	GYY|c13414_g1|m.2356
GYJ|c13700_g1|m.8400	GYY|c13420_g1|m.4680
GYJ|c10636_g1|m.14349	GYY|c13425_g1|m.14029
GYJ|c12600_g1|m.20797	GYY|c13432_g1|m.10250
GYJ|c7754_g1|m.22498	GYY|c13435_g1|m.3754
GYJ|c27059_g1|m.25010	GYY|c13438_g1|m.18948
GYJ|c25358_g1|m.17769	GYY|c13442_g1|m.25902
GYJ|c9081_g1|m.5115	GYY|c13443_g1|m.22981
GYJ|c8848_g1|m.13571	GYY|c13449_g1|m.18932
GYJ|c88_g1|m.18678	GYY|c13453_g1|m.8649
GYJ|c13624_g1|m.1302	GYY|c13458_g1|m.26314
GYJ|c13624_g1|m.1301	GYY|c13458_g1|m.26313
GYJ|c15498_g1|m.23645	GYY|c13466_g1|m.23327
GYJ|c2872_g1|m.2108	GYY|c13469_g1|m.10081
GYJ|c22559_g1|m.14285	GYY|c13473_g1|m.8689
GYJ|c386_g1|m.13260	GYY|c13475_g1|m.12060
GYJ|c26808_g1|m.3328	GYY|c13477_g1|m.3343
GYJ|c13687_g1|m.25029	GYY|c13478_g1|m.6570
GYJ|c13826_g1|m.2899	GYY|c13480_g1|m.15859
GYJ|c11090_g1|m.24133	GYY|c13483_g1|m.19887
GYJ|c7399_g1|m.13116	GYY|c13484_g1|m.21842
GYJ|c32347_g1|m.16754	GYY|c13488_g1|m.22499
GYJ|c32014_g1|m.22852	GYY|c13490_g2|m.2538
GYJ|c14858_g1|m.24548	GYY|c13499_g1|m.23794
GYJ|c12488_g1|m.12615	GYY|c13503_g1|m.21855
GYJ|c17910_g1|m.5207	GYY|c13505_g1|m.2670
GYJ|c14237_g1|m.2589	GYY|c13508_g1|m.18575
GYJ|c26421_g1|m.4173	GYY|c13510_g1|m.16348
GYJ|c5387_g1|m.24365	GYY|c13511_g1|m.4233
GYJ|c1728_g1|m.7123	GYY|c13512_g1|m.3171
GYJ|c11846_g1|m.7609	GYY|c13514_g1|m.10058
GYJ|c16311_g2|m.13339	GYY|c13516_g1|m.16101
GYJ|c19031_g1|m.20468	GYY|c13517_g2|m.25643
GYJ|c19031_g1|m.20470	GYY|c13517_g2|m.25644
GYJ|c11284_g1|m.24108	GYY|c13518_g1|m.3812
GYJ|c13117_g1|m.13099	GYY|c13519_g2|m.24947
GYJ|c19263_g1|m.8230	GYY|c13525_g1|m.2302
GYJ|c13640_g1|m.24668	GYY|c13527_g1|m.6063
GYJ|c12244_g1|m.13187	GYY|c13533_g1|m.22686
GYJ|c31754_g1|m.8274	GYY|c13535_g1|m.15054
GYJ|c12357_g1|m.16710	GYY|c13536_g1|m.18135
GYJ|c10966_g1|m.24140	GYY|c13538_g1|m.16840
GYJ|c10619_g1|m.23378	GYY|c13547_g2|m.3160
GYJ|c13915_g1|m.4861	GYY|c13549_g1|m.11001
GYJ|c5680_g1|m.16989	GYY|c13555_g2|m.25338
GYJ|c11511_g1|m.1306	GYY|c13557_g1|m.12106
GYJ|c10677_g1|m.6371	GYY|c13559_g1|m.25485
GYJ|c31312_g1|m.23639	GYY|c13563_g1|m.22933
GYJ|c11236_g1|m.11376	GYY|c13566_g1|m.18823
GYJ|c13619_g2|m.8436	GYY|c13567_g1|m.21312
GYJ|c8845_g1|m.4383	GYY|c13569_g1|m.24397
GYJ|c15248_g1|m.5730	GYY|c13570_g1|m.13618
GYJ|c11070_g1|m.9637	GYY|c13577_g1|m.10384
GYJ|c10538_g1|m.2549	GYY|c13578_g1|m.13908
GYJ|c31611_g1|m.5470	GYY|c13582_g1|m.23832
GYJ|c31933_g1|m.10566	GYY|c13587_g1|m.18084
GYJ|c28763_g1|m.7167	GYY|c13592_g1|m.17180
GYJ|c146_g1|m.3268	GYY|c13596_g1|m.2419
GYJ|c11940_g1|m.13755	GYY|c13597_g1|m.23792
GYJ|c236_g1|m.15724	GYY|c13607_g1|m.9618
GYJ|c26691_g1|m.8762	GYY|c13611_g1|m.22148
GYJ|c31470_g1|m.4797	GYY|c13613_g1|m.23324
GYJ|c31464_g1|m.22823	GYY|c13614_g2|m.7378
GYJ|c14322_g1|m.13411	GYY|c13620_g1|m.4268
GYJ|c1228_g1|m.9204	GYY|c13622_g1|m.5204
GYJ|c16166_g2|m.9755	GYY|c13623_g1|m.3546
GYJ|c28426_g1|m.20481	GYY|c13624_g1|m.23213
GYJ|c13389_g1|m.10808	GYY|c13627_g1|m.4374
GYJ|c13389_g1|m.10810	GYY|c13627_g1|m.4375
GYJ|c11607_g1|m.13253	GYY|c13628_g1|m.7026
GYJ|c11607_g1|m.13252	GYY|c13628_g1|m.7025
GYJ|c9294_g1|m.10051	GYY|c13629_g1|m.5329
GYJ|c16565_g1|m.16147	GYY|c13630_g1|m.8963
GYJ|c9748_g1|m.4876	GYY|c13631_g1|m.11364
GYJ|c15919_g1|m.12540	GYY|c13632_g1|m.5508
GYJ|c8955_g1|m.20173	GYY|c13633_g1|m.21056
GYJ|c25182_g1|m.20314	GYY|c13637_g1|m.21616
GYJ|c3149_g1|m.12229	GYY|c13639_g1|m.2836
GYJ|c8448_g1|m.9647	GYY|c13641_g1|m.15971
GYJ|c2039_g1|m.21210	GYY|c13644_g1|m.9216
GYJ|c13627_g1|m.12754	GYY|c13648_g1|m.24242
GYJ|c16541_g1|m.9166	GYY|c13649_g1|m.2598
GYJ|c11127_g1|m.8389	GYY|c13651_g1|m.25985
GYJ|c28409_g1|m.2870	GYY|c13652_g1|m.21251
GYJ|c1499_g1|m.8653	GYY|c13656_g1|m.21904
GYJ|c2931_g1|m.3197	GYY|c13657_g1|m.17281
GYJ|c9749_g1|m.18811	GYY|c13661_g1|m.24097
GYJ|c6040_g1|m.20739	GYY|c13663_g1|m.1047
GYJ|c13367_g1|m.19683	GYY|c13666_g1|m.10413
GYJ|c16082_g1|m.8052	GYY|c13669_g1|m.7793
GYJ|c11903_g1|m.11606	GYY|c13670_g2|m.17290
GYJ|c13337_g1|m.14207	GYY|c13677_g1|m.6407
GYJ|c69_g1|m.19594	GYY|c13679_g1|m.21653
GYJ|c14386_g1|m.3486	GYY|c13681_g1|m.7004
GYJ|c12527_g1|m.1359	GYY|c13685_g1|m.19927
GYJ|c9196_g1|m.17267	GYY|c13687_g2|m.3805
GYJ|c14331_g1|m.24634	GYY|c13689_g1|m.24034
GYJ|c31586_g1|m.8771	GYY|c13691_g1|m.2611
GYJ|c22279_g1|m.8432	GYY|c13693_g1|m.8032
GYJ|c2866_g1|m.13794	GYY|c13695_g1|m.1645
GYJ|c10292_g1|m.14917	GYY|c13696_g1|m.5679
GYJ|c11857_g1|m.16743	GYY|c13697_g1|m.8165
GYJ|c11347_g1|m.16677	GYY|c13699_g1|m.7015
GYJ|c11795_g1|m.10681	GYY|c13700_g1|m.7993
GYJ|c28342_g1|m.9504	GYY|c13702_g1|m.4201
GYJ|c9663_g1|m.21494	GYY|c13704_g1|m.3339
GYJ|c2160_g1|m.27	GYY|c13705_g1|m.1100
GYJ|c10517_g1|m.15198	GYY|c13707_g1|m.3903
GYJ|c2693_g1|m.17367	GYY|c13708_g1|m.2669
GYJ|c14793_g1|m.17498	GYY|c13710_g1|m.5353
GYJ|c11513_g1|m.1921	GYY|c13711_g1|m.18661
GYJ|c10670_g1|m.18594	GYY|c13713_g1|m.24328
GYJ|c5477_g1|m.396	GYY|c13714_g1|m.17836
GYJ|c22281_g1|m.8020	GYY|c13715_g1|m.2825
GYJ|c13751_g1|m.19492	GYY|c13718_g1|m.22121
GYJ|c11183_g1|m.24050	GYY|c13719_g1|m.5758
GYJ|c22217_g1|m.19313	GYY|c13721_g1|m.18538
GYJ|c11879_g1|m.354	GYY|c13722_g1|m.23065
GYJ|c10713_g1|m.14685	GYY|c13724_g1|m.18716
GYJ|c9516_g1|m.14714	GYY|c13726_g1|m.20823
GYJ|c15935_g1|m.14502	GYY|c13733_g1|m.13369
GYJ|c11407_g1|m.9867	GYY|c13735_g1|m.4058
GYJ|c13103_g1|m.21611	GYY|c13738_g1|m.22992
GYJ|c12767_g1|m.10044	GYY|c13739_g1|m.9802
GYJ|c9267_g1|m.17250	GYY|c13744_g1|m.22373
GYJ|c10416_g1|m.24904	GYY|c13745_g1|m.826
GYJ|c11470_g1|m.5290	GYY|c13746_g1|m.795
GYJ|c8849_g1|m.21619	GYY|c13748_g1|m.18693
GYJ|c22068_g1|m.10915	GYY|c13752_g1|m.16776
GYJ|c31573_g1|m.15895	GYY|c13753_g1|m.21706
GYJ|c11087_g1|m.24102	GYY|c13756_g1|m.6187
GYJ|c14259_g1|m.10913	GYY|c13757_g1|m.3102
GYJ|c4303_g1|m.7273	GYY|c13760_g1|m.15901
GYJ|c11318_g1|m.12763	GYY|c13761_g1|m.6548
GYJ|c15877_g1|m.19309	GYY|c13761_g1|m.6549
GYJ|c2723_g1|m.230	GYY|c13765_g1|m.25067
GYJ|c13273_g2|m.14226	GYY|c13766_g1|m.9430
GYJ|c5398_g1|m.17841	GYY|c13770_g1|m.14383
GYJ|c5065_g1|m.11931	GYY|c13772_g1|m.7969
GYJ|c15338_g1|m.250	GYY|c13774_g1|m.15029
GYJ|c10465_g1|m.621	GYY|c13777_g1|m.23332
GYJ|c15611_g1|m.514	GYY|c13780_g1|m.3013
GYJ|c10804_g2|m.17891	GYY|c13783_g1|m.14516
GYJ|c25275_g1|m.17013	GYY|c13785_g1|m.17717
GYJ|c2643_g1|m.8844	GYY|c13786_g1|m.13286
GYJ|c3120_g1|m.2991	GYY|c13787_g1|m.11387
GYJ|c10350_g1|m.4354	GYY|c13788_g1|m.10563
GYJ|c25559_g1|m.13605	GYY|c13792_g2|m.12696
GYJ|c32051_g1|m.16438	GYY|c13794_g1|m.5831
GYJ|c15028_g1|m.20451	GYY|c13795_g1|m.10848
GYJ|c25584_g1|m.14469	GYY|c13796_g1|m.17744
GYJ|c19107_g1|m.21734	GYY|c13797_g1|m.8745
GYJ|c1357_g1|m.737	GYY|c13798_g1|m.15109
GYJ|c13239_g1|m.7074	GYY|c13799_g1|m.3810
GYJ|c19566_g1|m.22466	GYY|c13801_g1|m.20665
GYJ|c10389_g1|m.13103	GYY|c13804_g1|m.7847
GYJ|c11546_g1|m.2769	GYY|c13807_g1|m.9334
GYJ|c3111_g1|m.18223	GYY|c13810_g1|m.24173
GYJ|c11962_g1|m.12873	GYY|c13816_g1|m.11934
GYJ|c16121_g1|m.21161	GYY|c13819_g1|m.16377
GYJ|c16121_g1|m.21162	GYY|c13819_g1|m.16374
GYJ|c16121_g1|m.21160	GYY|c13819_g1|m.16373
GYJ|c12081_g2|m.8751	GYY|c13821_g1|m.24322
GYJ|c10240_g1|m.9787	GYY|c13824_g1|m.20198
GYJ|c19268_g1|m.22263	GYY|c13825_g1|m.6715
GYJ|c1806_g1|m.18732	GYY|c13828_g1|m.11625
GYJ|c11138_g1|m.11062	GYY|c13832_g1|m.21460
GYJ|c11432_g1|m.8636	GYY|c13836_g1|m.25828
GYJ|c200_g1|m.14726	GYY|c13840_g1|m.6075
GYJ|c13864_g1|m.20412	GYY|c13843_g1|m.7361
GYJ|c15307_g1|m.23735	GYY|c13849_g1|m.22501
GYJ|c2383_g1|m.10863	GYY|c13851_g1|m.10704
GYJ|c786_g1|m.11402	GYY|c13865_g1|m.1457
GYJ|c20681_g1|m.19053	GYY|c13868_g1|m.3084
GYJ|c20681_g1|m.19054	GYY|c13868_g1|m.3085
GYJ|c13111_g1|m.17330	GYY|c13871_g1|m.24998
GYJ|c10679_g1|m.20855	GYY|c13886_g1|m.22084
GYJ|c9254_g1|m.5643	GYY|c13893_g1|m.20076
GYJ|c12854_g1|m.8907	GYY|c13899_g1|m.12179
GYJ|c2452_g1|m.24639	GYY|c13900_g1|m.977
GYJ|c11245_g1|m.18193	GYY|c13901_g1|m.18546
GYJ|c28814_g1|m.8971	GYY|c13908_g1|m.26416
GYJ|c11367_g2|m.1268	GYY|c13921_g1|m.17248
GYJ|c25826_g1|m.6011	GYY|c13924_g1|m.13493
GYJ|c11819_g2|m.5150	GYY|c13933_g1|m.20147
GYJ|c2937_g1|m.18357	GYY|c13944_g1|m.10166
GYJ|c13930_g1|m.21793	GYY|c13946_g1|m.24715
GYJ|c13930_g1|m.21794	GYY|c13946_g1|m.24714
GYJ|c4062_g1|m.18313	GYY|c13951_g1|m.9548
GYJ|c1745_g1|m.22974	GYY|c13953_g1|m.22876
GYJ|c11462_g1|m.1332	GYY|c13991_g1|m.3457
GYJ|c10294_g1|m.21616	GYY|c13995_g1|m.16771
GYJ|c5776_g1|m.24248	GYY|c13997_g1|m.26316
GYJ|c10695_g1|m.21892	GYY|c14001_g2|m.9814
GYJ|c13597_g1|m.16338	GYY|c14005_g2|m.10389
GYJ|c7976_g1|m.482	GYY|c14015_g1|m.12237
GYJ|c14788_g2|m.3134	GYY|c14028_g1|m.23455
GYJ|c12843_g1|m.24949	GYY|c14038_g1|m.12471
GYJ|c16221_g2|m.19943	GYY|c14039_g1|m.17802
GYJ|c8015_g1|m.13735	GYY|c14052_g1|m.16626
GYJ|c15412_g2|m.14765	GYY|c14059_g1|m.11725
GYJ|c14140_g1|m.612	GYY|c14061_g1|m.26392
GYJ|c15134_g1|m.11460	GYY|c14083_g1|m.20928
GYJ|c15675_g2|m.14449	GYY|c14092_g1|m.12563
GYJ|c13702_g1|m.12501	GYY|c14108_g1|m.5251
GYJ|c15747_g1|m.8163	GYY|c14116_g1|m.22732
GYJ|c16793_g1|m.9814	GYY|c14127_g1|m.16773
GYJ|c16233_g1|m.2296	GYY|c14142_g1|m.20946
GYJ|c9797_g1|m.7116	GYY|c14154_g1|m.11662
GYJ|c9515_g1|m.5946	GYY|c14199_g1|m.776
GYJ|c25721_g1|m.15342	GYY|c1419_g1|m.16936
GYJ|c9765_g1|m.16262	GYY|c14200_g1|m.13161
GYJ|c31359_g1|m.13664	GYY|c14206_g1|m.20860
GYJ|c25682_g1|m.14851	GYY|c14207_g1|m.24198
GYJ|c8121_g1|m.9181	GYY|c14213_g1|m.11486
GYJ|c13407_g1|m.20065	GYY|c14221_g1|m.15980
GYJ|c24159_g1|m.955	GYY|c14227_g1|m.20644
GYJ|c12169_g1|m.24390	GYY|c14231_g1|m.14500
GYJ|c6058_g1|m.7942	GYY|c14234_g1|m.7261
GYJ|c869_g1|m.7892	GYY|c14236_g1|m.16336
GYJ|c12910_g1|m.7025	GYY|c14238_g1|m.13743
GYJ|c22170_g1|m.4965	GYY|c14244_g1|m.12354
GYJ|c10345_g1|m.15865	GYY|c14245_g1|m.329
GYJ|c9272_g1|m.16465	GYY|c14246_g1|m.14459
GYJ|c15039_g1|m.9412	GYY|c14247_g1|m.22803
GYJ|c248_g1|m.21247	GYY|c14249_g1|m.10846
GYJ|c23893_g1|m.4587	GYY|c14250_g1|m.25443
GYJ|c13217_g1|m.11682	GYY|c14251_g1|m.25782
GYJ|c13498_g1|m.18302	GYY|c14255_g2|m.10517
GYJ|c22183_g1|m.4059	GYY|c14262_g1|m.21316
GYJ|c16301_g1|m.18954	GYY|c14271_g1|m.11187
GYJ|c14413_g1|m.10550	GYY|c14272_g1|m.15460
GYJ|c29461_g1|m.24192	GYY|c14274_g1|m.9534
GYJ|c9511_g1|m.21139	GYY|c14278_g2|m.7604
GYJ|c13444_g1|m.14653	GYY|c14283_g1|m.7064
GYJ|c9661_g1|m.22612	GYY|c14289_g1|m.4370
GYJ|c16909_g1|m.15506	GYY|c14289_g1|m.4368
GYJ|c7990_g1|m.8255	GYY|c14295_g1|m.15724
GYJ|c12874_g1|m.3676	GYY|c14296_g1|m.11305
GYJ|c28437_g1|m.3838	GYY|c14306_g1|m.9078
GYJ|c14109_g1|m.16534	GYY|c14307_g1|m.8389
GYJ|c11882_g1|m.14183	GYY|c14308_g1|m.24602
GYJ|c11722_g1|m.15745	GYY|c14314_g1|m.12790
GYJ|c12267_g1|m.10303	GYY|c14318_g1|m.18024
GYJ|c13984_g1|m.16699	GYY|c14327_g1|m.11450
GYJ|c13554_g1|m.13928	GYY|c14332_g1|m.17957
GYJ|c3378_g1|m.14820	GYY|c14336_g1|m.13640
GYJ|c13393_g1|m.9722	GYY|c14338_g1|m.16696
GYJ|c14537_g2|m.2183	GYY|c14340_g1|m.1703
GYJ|c15052_g1|m.7448	GYY|c14343_g1|m.22506
GYJ|c26103_g1|m.14099	GYY|c14345_g1|m.12924
GYJ|c5605_g1|m.2287	GYY|c1434_g1|m.13220
GYJ|c7905_g1|m.9393	GYY|c14361_g1|m.80
GYJ|c31555_g1|m.18671	GYY|c14364_g1|m.8870
GYJ|c10663_g1|m.4539	GYY|c14366_g1|m.6386
GYJ|c9702_g1|m.23415	GYY|c14375_g1|m.22111
GYJ|c15953_g1|m.14011	GYY|c14384_g1|m.5274
GYJ|c1198_g1|m.3984	GYY|c14387_g1|m.22903
GYJ|c15034_g2|m.10292	GYY|c14392_g1|m.6642
GYJ|c28528_g1|m.7065	GYY|c14398_g1|m.21500
GYJ|c2609_g1|m.13599	GYY|c14401_g1|m.25296
GYJ|c12980_g1|m.20249	GYY|c14403_g1|m.9736
GYJ|c8696_g1|m.11135	GYY|c14412_g1|m.16140
GYJ|c13243_g1|m.2843	GYY|c14413_g1|m.20989
GYJ|c4668_g2|m.23410	GYY|c14414_g1|m.15318
GYJ|c10121_g1|m.15707	GYY|c14415_g1|m.6886
GYJ|c31423_g1|m.5731	GYY|c14416_g1|m.19631
GYJ|c12159_g1|m.20366	GYY|c14418_g1|m.5443
GYJ|c9099_g1|m.8173	GYY|c14419_g1|m.14379
GYJ|c14883_g1|m.3357	GYY|c14421_g1|m.1180
GYJ|c15647_g1|m.17278	GYY|c14423_g1|m.15666
GYJ|c9840_g1|m.15696	GYY|c14426_g1|m.6596
GYJ|c13633_g1|m.5572	GYY|c14427_g1|m.4636
GYJ|c19270_g1|m.19885	GYY|c14433_g1|m.11659
GYJ|c10980_g1|m.13451	GYY|c14434_g1|m.13811
GYJ|c13431_g1|m.21657	GYY|c14441_g1|m.11176
GYJ|c10501_g1|m.11750	GYY|c14449_g1|m.21122
GYJ|c7873_g1|m.12227	GYY|c14450_g1|m.23103
GYJ|c31501_g1|m.16342	GYY|c14451_g1|m.21336
GYJ|c10487_g1|m.6261	GYY|c14453_g1|m.410
GYJ|c11997_g1|m.16107	GYY|c14454_g1|m.26328
GYJ|c16465_g1|m.6326	GYY|c14457_g1|m.23459
GYJ|c29298_g1|m.9643	GYY|c1445_g1|m.4758
GYJ|c22200_g1|m.6889	GYY|c14464_g1|m.21678
GYJ|c11358_g1|m.14800	GYY|c14465_g1|m.26339
GYJ|c19481_g1|m.17691	GYY|c14467_g1|m.4525
GYJ|c14903_g1|m.23820	GYY|c14468_g1|m.10585
GYJ|c12479_g1|m.19062	GYY|c14470_g1|m.19745
GYJ|c3682_g1|m.10108	GYY|c14471_g1|m.20782
GYJ|c4454_g1|m.9807	GYY|c14472_g1|m.25335
GYJ|c13843_g1|m.9104	GYY|c14473_g1|m.2331
GYJ|c8075_g1|m.9465	GYY|c14474_g1|m.13132
GYJ|c9367_g1|m.19927	GYY|c14476_g1|m.20674
GYJ|c366_g1|m.13901	GYY|c14477_g1|m.23492
GYJ|c4898_g1|m.3332	GYY|c14478_g1|m.11022
GYJ|c11429_g1|m.21893	GYY|c14479_g1|m.19935
GYJ|c13459_g1|m.3007	GYY|c14480_g1|m.20012
GYJ|c1876_g1|m.3692	GYY|c14481_g1|m.6604
GYJ|c17160_g1|m.7378	GYY|c14482_g1|m.9812
GYJ|c17279_g1|m.12443	GYY|c14485_g1|m.9916
GYJ|c10506_g1|m.3623	GYY|c14486_g1|m.21754
GYJ|c12046_g1|m.14109	GYY|c14488_g1|m.6394
GYJ|c11799_g1|m.5042	GYY|c14491_g1|m.8972
GYJ|c15544_g1|m.19266	GYY|c14493_g1|m.17855
GYJ|c1776_g1|m.8988	GYY|c14495_g1|m.22652
GYJ|c11287_g1|m.1185	GYY|c14496_g1|m.7099
GYJ|c12080_g1|m.24615	GYY|c14498_g1|m.17319
GYJ|c10550_g1|m.20634	GYY|c14502_g1|m.11613
GYJ|c14051_g1|m.9489	GYY|c14506_g1|m.10615
GYJ|c4592_g1|m.15972	GYY|c14507_g1|m.16854
GYJ|c11291_g1|m.17960	GYY|c14508_g1|m.6706
GYJ|c20111_g1|m.20985	GYY|c14509_g1|m.293
GYJ|c14329_g1|m.6921	GYY|c14510_g1|m.13304
GYJ|c12353_g1|m.12470	GYY|c14512_g1|m.19820
GYJ|c3339_g1|m.8156	GYY|c14513_g1|m.21698
GYJ|c15562_g1|m.6028	GYY|c14516_g2|m.12389
GYJ|c746_g1|m.5054	GYY|c14518_g1|m.25836
GYJ|c13097_g1|m.3866	GYY|c14519_g1|m.23469
GYJ|c12506_g1|m.23928	GYY|c14521_g1|m.7096
GYJ|c4661_g1|m.1128	GYY|c14522_g1|m.22779
GYJ|c15206_g1|m.6339	GYY|c14524_g1|m.5707
GYJ|c25601_g1|m.8828	GYY|c14525_g1|m.2411
GYJ|c19226_g1|m.19615	GYY|c14526_g1|m.4997
GYJ|c9287_g1|m.1901	GYY|c14527_g1|m.2986
GYJ|c14084_g1|m.20341	GYY|c14530_g1|m.8162
GYJ|c28313_g1|m.62	GYY|c14531_g1|m.8926
GYJ|c28313_g1|m.63	GYY|c14531_g1|m.8927
GYJ|c16484_g1|m.10575	GYY|c14533_g1|m.11097
GYJ|c19016_g1|m.22698	GYY|c14534_g1|m.17866
GYJ|c9553_g1|m.24945	GYY|c14536_g1|m.3603
GYJ|c28457_g1|m.14716	GYY|c14537_g1|m.21652
GYJ|c19003_g1|m.1089	GYY|c14538_g1|m.20694
GYJ|c13456_g1|m.22792	GYY|c14541_g1|m.14899
GYJ|c11623_g1|m.1869	GYY|c14543_g1|m.20099
GYJ|c11299_g1|m.11809	GYY|c14545_g1|m.7195
GYJ|c16896_g1|m.8714	GYY|c14553_g1|m.8139
GYJ|c7837_g1|m.16635	GYY|c14555_g1|m.18891
GYJ|c7837_g1|m.16636	GYY|c14555_g1|m.18892
GYJ|c22521_g1|m.22520	GYY|c14556_g1|m.24928
GYJ|c6417_g1|m.18723	GYY|c14557_g1|m.11937
GYJ|c16054_g1|m.16637	GYY|c14563_g1|m.6816
GYJ|c10891_g1|m.9926	GYY|c14564_g1|m.21420
GYJ|c9523_g1|m.22755	GYY|c14566_g2|m.9686
GYJ|c9298_g1|m.24961	GYY|c14568_g1|m.4148
GYJ|c16283_g1|m.4135	GYY|c14569_g1|m.24784
GYJ|c11859_g1|m.1951	GYY|c14570_g1|m.13689
GYJ|c4422_g1|m.6868	GYY|c14573_g1|m.6755
GYJ|c11494_g3|m.18647	GYY|c14575_g1|m.24432
GYJ|c6229_g2|m.8410	GYY|c14578_g1|m.19742
GYJ|c5296_g1|m.2302	GYY|c14580_g1|m.684
GYJ|c14078_g1|m.16911	GYY|c14581_g1|m.10418
GYJ|c16666_g1|m.23949	GYY|c14583_g1|m.15371
GYJ|c31660_g1|m.19847	GYY|c14584_g1|m.25151
GYJ|c31403_g1|m.24777	GYY|c14585_g1|m.9245
GYJ|c8702_g1|m.24289	GYY|c14586_g1|m.20862
GYJ|c13245_g1|m.15681	GYY|c14588_g1|m.1962
GYJ|c15904_g1|m.11788	GYY|c14589_g1|m.15436
GYJ|c16362_g1|m.9105	GYY|c14592_g1|m.21974
GYJ|c12045_g2|m.8741	GYY|c14593_g1|m.21213
GYJ|c2991_g1|m.1138	GYY|c14597_g1|m.8700
GYJ|c2991_g1|m.1137	GYY|c14597_g1|m.8699
GYJ|c15460_g1|m.15398	GYY|c14599_g1|m.24979
GYJ|c15141_g1|m.1820	GYY|c14601_g1|m.223
GYJ|c31321_g1|m.2131	GYY|c14608_g1|m.12186
GYJ|c14334_g1|m.15964	GYY|c14615_g1|m.2861
GYJ|c14836_g1|m.6726	GYY|c14616_g1|m.811
GYJ|c27058_g1|m.2687	GYY|c14617_g1|m.10899
GYJ|c13148_g1|m.22661	GYY|c14618_g1|m.19496
GYJ|c28582_g1|m.7331	GYY|c14620_g1|m.10502
GYJ|c1741_g1|m.15117	GYY|c14627_g1|m.18116
GYJ|c25626_g1|m.11367	GYY|c14628_g1|m.8518
GYJ|c9981_g1|m.14133	GYY|c14630_g1|m.8754
GYJ|c28393_g1|m.1155	GYY|c14633_g1|m.19878
GYJ|c15992_g1|m.4524	GYY|c14641_g1|m.12512
GYJ|c18963_g1|m.6575	GYY|c14642_g1|m.4796
GYJ|c9761_g1|m.19766	GYY|c14643_g2|m.15052
GYJ|c11565_g1|m.22268	GYY|c14646_g1|m.21302
GYJ|c11863_g1|m.11345	GYY|c14647_g1|m.4047
GYJ|c12425_g1|m.20827	GYY|c14654_g1|m.2
GYJ|c12138_g1|m.12897	GYY|c14655_g1|m.21488
GYJ|c14053_g1|m.22563	GYY|c14659_g1|m.18493
GYJ|c10669_g1|m.10258	GYY|c14662_g1|m.19204
GYJ|c12944_g1|m.10055	GYY|c14666_g1|m.17030
GYJ|c16072_g1|m.20050	GYY|c14667_g1|m.21246
GYJ|c10979_g1|m.19506	GYY|c14668_g1|m.22092
GYJ|c10090_g1|m.19314	GYY|c14672_g1|m.3673
GYJ|c10855_g1|m.23058	GYY|c14675_g1|m.19141
GYJ|c29826_g1|m.4763	GYY|c14681_g1|m.15848
GYJ|c3870_g1|m.10139	GYY|c14688_g1|m.14753
GYJ|c6846_g1|m.7979	GYY|c14689_g1|m.11902
GYJ|c8893_g1|m.14423	GYY|c14693_g1|m.9378
GYJ|c12283_g1|m.19150	GYY|c14696_g1|m.3394
GYJ|c28532_g1|m.19530	GYY|c14699_g1|m.12278
GYJ|c10659_g1|m.4371	GYY|c14705_g1|m.11289
GYJ|c28636_g1|m.15996	GYY|c14708_g1|m.18941
GYJ|c9077_g1|m.14873	GYY|c14709_g1|m.23612
GYJ|c2759_g1|m.21092	GYY|c14710_g1|m.20629
GYJ|c13268_g1|m.66	GYY|c14711_g1|m.5652
GYJ|c25552_g1|m.4179	GYY|c14717_g1|m.24505
GYJ|c10496_g1|m.15641	GYY|c14718_g1|m.21098
GYJ|c27310_g1|m.8350	GYY|c14722_g1|m.1089
GYJ|c14428_g1|m.19116	GYY|c14726_g1|m.10526
GYJ|c15607_g1|m.6499	GYY|c14728_g1|m.6750
GYJ|c16051_g2|m.20861	GYY|c14729_g1|m.24692
GYJ|c12256_g1|m.5974	GYY|c14734_g1|m.17358
GYJ|c13249_g1|m.3186	GYY|c14735_g1|m.13978
GYJ|c22406_g1|m.5331	GYY|c14736_g1|m.22964
GYJ|c14058_g1|m.23241	GYY|c14739_g1|m.8785
GYJ|c14211_g2|m.17284	GYY|c14742_g1|m.43
GYJ|c19602_g1|m.14511	GYY|c14744_g1|m.9086
GYJ|c4784_g1|m.3721	GYY|c14746_g1|m.18363
GYJ|c16705_g1|m.13843	GYY|c14747_g1|m.17343
GYJ|c25275_g2|m.20015	GYY|c14755_g1|m.10784
GYJ|c16230_g1|m.22896	GYY|c14761_g1|m.13267
GYJ|c10965_g1|m.5371	GYY|c14763_g1|m.22723
GYJ|c26295_g1|m.15741	GYY|c14764_g1|m.12991
GYJ|c27065_g1|m.7106	GYY|c14764_g2|m.13187
GYJ|c16104_g1|m.8905	GYY|c14766_g1|m.8867
GYJ|c10987_g1|m.14461	GYY|c14767_g1|m.11054
GYJ|c9297_g1|m.19589	GYY|c14771_g1|m.16165
GYJ|c4560_g2|m.23175	GYY|c14773_g1|m.14801
GYJ|c11376_g1|m.11256	GYY|c14774_g1|m.7220
GYJ|c6067_g1|m.7757	GYY|c14780_g1|m.7433
GYJ|c15796_g1|m.2691	GYY|c14782_g1|m.4246
GYJ|c10971_g1|m.377	GYY|c14784_g1|m.14824
GYJ|c31449_g1|m.10456	GYY|c14795_g1|m.23196
GYJ|c22069_g1|m.3277	GYY|c14799_g2|m.26270
GYJ|c7993_g1|m.6063	GYY|c14802_g1|m.14270
GYJ|c11929_g1|m.1000	GYY|c14805_g1|m.23405
GYJ|c15513_g1|m.2356	GYY|c14808_g1|m.19114
GYJ|c25321_g1|m.4019	GYY|c14812_g1|m.13507
GYJ|c25864_g1|m.3082	GYY|c14813_g1|m.18461
GYJ|c25203_g1|m.17428	GYY|c14822_g1|m.14616
GYJ|c11079_g1|m.6298	GYY|c14825_g1|m.5487
GYJ|c2055_g1|m.3058	GYY|c14826_g1|m.20396
GYJ|c28417_g1|m.23202	GYY|c14827_g1|m.14998
GYJ|c27183_g1|m.19475	GYY|c14833_g1|m.15148
GYJ|c11954_g1|m.17492	GYY|c14843_g1|m.25821
GYJ|c10570_g1|m.9923	GYY|c14844_g1|m.23514
GYJ|c2713_g1|m.16077	GYY|c14846_g1|m.9260
GYJ|c15365_g1|m.1768	GYY|c14848_g1|m.1829
GYJ|c9473_g1|m.24220	GYY|c14850_g1|m.675
GYJ|c8499_g1|m.16446	GYY|c14851_g2|m.15060
GYJ|c9669_g1|m.9583	GYY|c14852_g1|m.21509
GYJ|c18876_g1|m.5325	GYY|c14853_g1|m.18095
GYJ|c8834_g1|m.22351	GYY|c14860_g1|m.16930
GYJ|c11822_g1|m.2827	GYY|c14861_g1|m.14900
GYJ|c13595_g1|m.17714	GYY|c14866_g1|m.4445
GYJ|c9277_g1|m.9825	GYY|c14885_g1|m.11696
GYJ|c16282_g1|m.7255	GYY|c14886_g1|m.13121
GYJ|c14792_g1|m.488	GYY|c14897_g1|m.19909
GYJ|c13172_g1|m.11177	GYY|c14900_g2|m.12893
GYJ|c16204_g1|m.19164	GYY|c14905_g1|m.11087
GYJ|c6093_g1|m.18730	GYY|c14906_g1|m.16117
GYJ|c4566_g1|m.331	GYY|c14907_g1|m.25375
GYJ|c7940_g1|m.1025	GYY|c14909_g1|m.15631
GYJ|c30437_g1|m.8185	GYY|c14911_g1|m.9626
GYJ|c29072_g1|m.5359	GYY|c14913_g1|m.5725
GYJ|c2897_g1|m.16918	GYY|c14914_g1|m.15843
GYJ|c15086_g1|m.10397	GYY|c14915_g1|m.22559
GYJ|c9950_g1|m.10038	GYY|c14918_g1|m.5775
GYJ|c9950_g1|m.10037	GYY|c14918_g1|m.5774
GYJ|c16358_g2|m.4676	GYY|c14920_g1|m.19964
GYJ|c28680_g1|m.19800	GYY|c14922_g1|m.16321
GYJ|c12514_g1|m.20989	GYY|c14923_g1|m.8171
GYJ|c1456_g1|m.8514	GYY|c1492_g1|m.9685
GYJ|c13296_g1|m.1320	GYY|c14935_g1|m.10012
GYJ|c13296_g1|m.1319	GYY|c14935_g1|m.10011
GYJ|c4319_g1|m.23402	GYY|c14939_g1|m.9516
GYJ|c11385_g1|m.3513	GYY|c14951_g1|m.16402
GYJ|c5628_g1|m.19982	GYY|c14952_g1|m.3298
GYJ|c12495_g1|m.23312	GYY|c14956_g1|m.6482
GYJ|c29105_g1|m.17543	GYY|c14963_g1|m.6342
GYJ|c31502_g1|m.13657	GYY|c14968_g1|m.15790
GYJ|c11349_g1|m.15437	GYY|c14973_g1|m.13185
GYJ|c15735_g1|m.20519	GYY|c14976_g1|m.16920
GYJ|c1814_g1|m.16486	GYY|c14977_g1|m.5973
GYJ|c13535_g2|m.13197	GYY|c14979_g1|m.18813
GYJ|c13786_g1|m.18294	GYY|c14984_g1|m.8079
GYJ|c13786_g1|m.18293	GYY|c14984_g1|m.8078
GYJ|c6459_g1|m.12110	GYY|c14985_g1|m.10627
GYJ|c15531_g1|m.24040	GYY|c14987_g1|m.4515
GYJ|c5221_g1|m.18788	GYY|c14990_g1|m.22415
GYJ|c12274_g2|m.17601	GYY|c14992_g1|m.15164
GYJ|c9151_g1|m.1721	GYY|c14994_g1|m.23355
GYJ|c12845_g1|m.5100	GYY|c14995_g1|m.18
GYJ|c15843_g1|m.6672	GYY|c15001_g1|m.17301
GYJ|c15843_g1|m.6674	GYY|c15001_g1|m.17303
GYJ|c8404_g1|m.5391	GYY|c15002_g1|m.19639
GYJ|c14389_g1|m.12267	GYY|c15003_g1|m.5224
GYJ|c16777_g1|m.13443	GYY|c15004_g1|m.13501
GYJ|c14118_g1|m.6933	GYY|c15007_g1|m.23047
GYJ|c14633_g1|m.15673	GYY|c15009_g1|m.18347
GYJ|c10774_g1|m.4559	GYY|c15011_g1|m.12900
GYJ|c9301_g1|m.11984	GYY|c15016_g1|m.12397
GYJ|c28332_g1|m.17545	GYY|c15017_g1|m.26202
GYJ|c19044_g1|m.23984	GYY|c15018_g1|m.8970
GYJ|c28694_g1|m.8326	GYY|c15024_g1|m.20563
GYJ|c9009_g1|m.19889	GYY|c15025_g1|m.20449
GYJ|c31645_g1|m.19323	GYY|c15026_g1|m.10600
GYJ|c12393_g1|m.15779	GYY|c15027_g1|m.637
GYJ|c12830_g1|m.14345	GYY|c1502_g1|m.17711
GYJ|c9350_g1|m.13598	GYY|c15030_g1|m.10404
GYJ|c11399_g1|m.10620	GYY|c15035_g1|m.23487
GYJ|c119_g1|m.12008	GYY|c15036_g1|m.24616
GYJ|c25703_g1|m.9785	GYY|c15037_g1|m.8382
GYJ|c8589_g1|m.3217	GYY|c15041_g1|m.12660
GYJ|c11274_g1|m.3734	GYY|c15042_g1|m.2738
GYJ|c31814_g1|m.2369	GYY|c15043_g1|m.23250
GYJ|c15395_g1|m.4793	GYY|c15044_g1|m.10168
GYJ|c14498_g1|m.10895	GYY|c15045_g1|m.23624
GYJ|c120_g1|m.12760	GYY|c15046_g1|m.21086
GYJ|c14834_g1|m.23026	GYY|c15047_g1|m.4876
GYJ|c14201_g1|m.11911	GYY|c15048_g1|m.14041
GYJ|c16131_g1|m.10947	GYY|c15049_g1|m.12164
GYJ|c10948_g1|m.4982	GYY|c15050_g1|m.24694
GYJ|c4594_g1|m.19300	GYY|c15051_g1|m.12579
GYJ|c10920_g1|m.11557	GYY|c15053_g1|m.2644
GYJ|c5100_g1|m.1081	GYY|c15055_g1|m.6524
GYJ|c2906_g1|m.3827	GYY|c15056_g1|m.17336
GYJ|c4568_g1|m.419	GYY|c15059_g1|m.8756
GYJ|c28509_g1|m.3140	GYY|c15060_g1|m.17514
GYJ|c12513_g1|m.9323	GYY|c15062_g1|m.17824
GYJ|c19482_g1|m.19096	GYY|c15065_g1|m.12759
GYJ|c13668_g1|m.3125	GYY|c15068_g1|m.25292
GYJ|c19260_g1|m.20809	GYY|c15069_g1|m.22266
GYJ|c12783_g1|m.19439	GYY|c15070_g1|m.25890
GYJ|c10887_g1|m.24734	GYY|c15074_g1|m.6161
GYJ|c15987_g1|m.18205	GYY|c15075_g1|m.3182
GYJ|c15118_g1|m.2319	GYY|c15076_g1|m.3988
GYJ|c13489_g1|m.10570	GYY|c15080_g1|m.15388
GYJ|c6311_g1|m.7335	GYY|c15083_g1|m.1374
GYJ|c14446_g1|m.5307	GYY|c15084_g1|m.14074
GYJ|c3238_g1|m.17222	GYY|c15088_g1|m.10312
GYJ|c12286_g2|m.17169	GYY|c15089_g1|m.24643
GYJ|c3710_g1|m.6519	GYY|c15090_g1|m.1596
GYJ|c14337_g1|m.11640	GYY|c15091_g1|m.9372
GYJ|c14008_g1|m.25032	GYY|c15092_g1|m.15161
GYJ|c28755_g1|m.10213	GYY|c15093_g1|m.22099
GYJ|c5263_g1|m.5327	GYY|c15096_g1|m.8636
GYJ|c10707_g1|m.11802	GYY|c15097_g1|m.10533
GYJ|c13003_g1|m.18386	GYY|c15098_g1|m.2760
GYJ|c4395_g1|m.20703	GYY|c15101_g2|m.7682
GYJ|c12168_g1|m.24603	GYY|c15102_g1|m.8969
GYJ|c12168_g1|m.24601	GYY|c15102_g1|m.8968
GYJ|c9090_g1|m.4673	GYY|c15103_g1|m.4175
GYJ|c11769_g1|m.13232	GYY|c15106_g1|m.19372
GYJ|c6020_g1|m.9623	GYY|c15110_g1|m.3449
GYJ|c25424_g1|m.10500	GYY|c15112_g1|m.26423
GYJ|c31949_g1|m.14456	GYY|c15114_g1|m.1184
GYJ|c6754_g1|m.8604	GYY|c15117_g1|m.13587
GYJ|c19082_g1|m.549	GYY|c15118_g1|m.23538
GYJ|c19070_g1|m.10610	GYY|c15120_g1|m.12697
GYJ|c2017_g1|m.12814	GYY|c15121_g2|m.21207
GYJ|c12438_g1|m.5423	GYY|c15122_g1|m.16458
GYJ|c11375_g1|m.22189	GYY|c15125_g1|m.13795
GYJ|c13730_g4|m.21319	GYY|c15128_g1|m.4554
GYJ|c19151_g1|m.2046	GYY|c15137_g1|m.789
GYJ|c12239_g2|m.18457	GYY|c15138_g1|m.25157
GYJ|c16641_g1|m.17114	GYY|c15145_g1|m.4122
GYJ|c3712_g1|m.23656	GYY|c15150_g1|m.23870
GYJ|c14289_g1|m.18297	GYY|c15151_g1|m.8173
GYJ|c4598_g1|m.12394	GYY|c15155_g1|m.25186
GYJ|c6017_g1|m.15467	GYY|c15160_g1|m.11103
GYJ|c12838_g1|m.11199	GYY|c15161_g1|m.12385
GYJ|c8215_g1|m.20175	GYY|c15165_g1|m.2878
GYJ|c22399_g1|m.1922	GYY|c15169_g1|m.9488
GYJ|c2122_g1|m.16671	GYY|c1516_g1|m.8403
GYJ|c2122_g1|m.16670	GYY|c1516_g1|m.8402
GYJ|c31709_g1|m.1122	GYY|c15170_g1|m.24062
GYJ|c17122_g1|m.9260	GYY|c15175_g1|m.3646
GYJ|c1179_g1|m.16544	GYY|c15179_g1|m.2612
GYJ|c12888_g1|m.7904	GYY|c15183_g1|m.13324
GYJ|c12888_g1|m.7905	GYY|c15183_g2|m.18062
GYJ|c13519_g1|m.13170	GYY|c15187_g1|m.12979
GYJ|c6263_g1|m.8051	GYY|c15188_g1|m.18721
GYJ|c6206_g1|m.8606	GYY|c15189_g1|m.26345
GYJ|c31921_g1|m.19000	GYY|c15195_g1|m.19574
GYJ|c209_g1|m.3375	GYY|c15197_g1|m.19866
GYJ|c15829_g1|m.22605	GYY|c15207_g1|m.14370
GYJ|c14648_g1|m.1654	GYY|c15208_g2|m.16231
GYJ|c4750_g1|m.6395	GYY|c15209_g1|m.3526
GYJ|c10954_g1|m.23271	GYY|c15210_g1|m.5582
GYJ|c15207_g1|m.17142	GYY|c15213_g1|m.1074
GYJ|c12983_g1|m.24874	GYY|c15217_g1|m.22566
GYJ|c29362_g1|m.24265	GYY|c15218_g1|m.21058
GYJ|c14046_g1|m.14221	GYY|c15229_g1|m.18005
GYJ|c14699_g1|m.13772	GYY|c15231_g1|m.2628
GYJ|c14673_g1|m.21286	GYY|c15238_g1|m.24292
GYJ|c11855_g1|m.9028	GYY|c15240_g1|m.22223
GYJ|c11394_g1|m.11300	GYY|c15242_g1|m.363
GYJ|c14599_g1|m.10706	GYY|c15243_g1|m.10897
GYJ|c30399_g1|m.2554	GYY|c15244_g1|m.11801
GYJ|c13299_g1|m.4849	GYY|c15245_g1|m.21802
GYJ|c10490_g1|m.25028	GYY|c15247_g1|m.7179
GYJ|c314_g1|m.24507	GYY|c15250_g1|m.8740
GYJ|c14852_g1|m.11644	GYY|c15252_g1|m.16933
GYJ|c28385_g1|m.2190	GYY|c15255_g1|m.3960
GYJ|c7850_g1|m.21152	GYY|c15259_g1|m.11667
GYJ|c14145_g1|m.21215	GYY|c15259_g1|m.11666
GYJ|c11848_g1|m.8497	GYY|c15264_g1|m.15097
GYJ|c11848_g1|m.8495	GYY|c15264_g1|m.15095
GYJ|c1825_g1|m.10425	GYY|c15265_g1|m.9501
GYJ|c10325_g1|m.7475	GYY|c15268_g1|m.25475
GYJ|c31366_g1|m.9047	GYY|c15269_g1|m.18909
GYJ|c2792_g1|m.20937	GYY|c15271_g1|m.4348
GYJ|c5094_g1|m.14867	GYY|c15272_g1|m.20081
GYJ|c2736_g1|m.17795	GYY|c15273_g1|m.7797
GYJ|c8132_g1|m.6232	GYY|c15276_g1|m.21076
GYJ|c11092_g1|m.22140	GYY|c15278_g1|m.19417
GYJ|c9285_g1|m.17689	GYY|c15279_g1|m.12126
GYJ|c22446_g1|m.274	GYY|c15281_g1|m.12964
GYJ|c1926_g1|m.5516	GYY|c15283_g1|m.22301
GYJ|c15745_g1|m.3637	GYY|c15284_g1|m.20770
GYJ|c9087_g1|m.7298	GYY|c15287_g1|m.4630
GYJ|c14336_g1|m.2591	GYY|c15288_g1|m.10729
GYJ|c571_g1|m.9676	GYY|c15290_g1|m.22904
GYJ|c1731_g1|m.3238	GYY|c15291_g1|m.10233
GYJ|c13876_g1|m.9668	GYY|c15292_g1|m.4520
GYJ|c12430_g1|m.6398	GYY|c15294_g1|m.9971
GYJ|c318_g1|m.19651	GYY|c15295_g1|m.23119
GYJ|c10462_g1|m.15760	GYY|c15296_g1|m.24084
GYJ|c12952_g1|m.17486	GYY|c15297_g1|m.21941
GYJ|c22577_g1|m.19558	GYY|c15299_g1|m.15680
GYJ|c3995_g1|m.8383	GYY|c15302_g1|m.24958
GYJ|c19886_g1|m.4368	GYY|c15304_g1|m.15229
GYJ|c11555_g1|m.2448	GYY|c15313_g1|m.6528
GYJ|c19355_g1|m.20108	GYY|c15315_g1|m.14896
GYJ|c4554_g1|m.13538	GYY|c15317_g1|m.13582
GYJ|c12542_g1|m.952	GYY|c15319_g1|m.25049
GYJ|c12678_g1|m.14059	GYY|c15325_g1|m.17510
GYJ|c16606_g1|m.20438	GYY|c15326_g1|m.17516
GYJ|c12715_g2|m.13913	GYY|c15327_g1|m.17280
GYJ|c3678_g1|m.172	GYY|c15328_g1|m.21051
GYJ|c19235_g1|m.24471	GYY|c15329_g1|m.4635
GYJ|c8063_g1|m.3131	GYY|c15330_g1|m.3897
GYJ|c28391_g1|m.16472	GYY|c15332_g1|m.1225
GYJ|c6978_g1|m.19850	GYY|c15333_g1|m.22140
GYJ|c6978_g1|m.19851	GYY|c15333_g1|m.22141
GYJ|c13736_g1|m.7678	GYY|c15334_g1|m.22383
GYJ|c10954_g1|m.23272	GYY|c15336_g1|m.12223
GYJ|c8866_g1|m.217	GYY|c15338_g1|m.2070
GYJ|c31721_g1|m.12124	GYY|c15339_g1|m.14881
GYJ|c31387_g1|m.18483	GYY|c15341_g1|m.18049
GYJ|c11919_g1|m.14746	GYY|c15343_g1|m.192
GYJ|c28340_g1|m.25018	GYY|c15344_g1|m.7419
GYJ|c13651_g1|m.7745	GYY|c15345_g1|m.25388
GYJ|c13651_g1|m.7748	GYY|c15345_g1|m.25389
GYJ|c16302_g1|m.8707	GYY|c15346_g1|m.5730
GYJ|c19207_g1|m.18565	GYY|c15347_g1|m.16112
GYJ|c28392_g1|m.16867	GYY|c15348_g1|m.1909
GYJ|c11145_g1|m.13668	GYY|c15349_g1|m.4928
GYJ|c14039_g1|m.20187	GYY|c15352_g1|m.26255
GYJ|c25952_g1|m.19001	GYY|c15357_g1|m.15991
GYJ|c19065_g1|m.22888	GYY|c15358_g1|m.22054
GYJ|c8310_g2|m.12660	GYY|c15359_g2|m.19219
GYJ|c12829_g1|m.1690	GYY|c15361_g1|m.17666
GYJ|c15042_g1|m.13042	GYY|c15362_g1|m.2256
GYJ|c15024_g1|m.5498	GYY|c15364_g1|m.24060
GYJ|c26234_g1|m.381	GYY|c15369_g1|m.6645
GYJ|c25150_g1|m.19284	GYY|c15371_g1|m.14880
GYJ|c15350_g1|m.11684	GYY|c15372_g1|m.23895
GYJ|c2065_g1|m.24283	GYY|c15373_g1|m.12348
GYJ|c16630_g1|m.20272	GYY|c15377_g1|m.9451
GYJ|c3034_g1|m.21488	GYY|c15379_g1|m.21296
GYJ|c2024_g1|m.16790	GYY|c15380_g1|m.12629
GYJ|c8109_g1|m.23094	GYY|c15382_g1|m.17689
GYJ|c12197_g1|m.13004	GYY|c15385_g1|m.2680
GYJ|c15746_g1|m.2571	GYY|c15387_g1|m.22027
GYJ|c5198_g1|m.5857	GYY|c15390_g1|m.25241
GYJ|c13290_g1|m.11382	GYY|c15393_g1|m.1520
GYJ|c10985_g1|m.19163	GYY|c15394_g1|m.26227
GYJ|c31653_g1|m.11065	GYY|c15399_g1|m.19997
GYJ|c15252_g1|m.6386	GYY|c15400_g1|m.14910
GYJ|c10940_g1|m.18993	GYY|c15406_g1|m.10165
GYJ|c12955_g1|m.4111	GYY|c15407_g1|m.6122
GYJ|c8168_g1|m.13304	GYY|c15408_g1|m.6107
GYJ|c22334_g1|m.21942	GYY|c15414_g1|m.2969
GYJ|c14013_g1|m.20031	GYY|c15415_g1|m.778
GYJ|c28607_g1|m.21745	GYY|c15416_g1|m.19730
GYJ|c11377_g1|m.14212	GYY|c15417_g1|m.12313
GYJ|c17204_g1|m.19306	GYY|c15418_g2|m.1339
GYJ|c22186_g1|m.2883	GYY|c15419_g1|m.24390
GYJ|c12121_g1|m.13727	GYY|c15423_g1|m.19502
GYJ|c10939_g1|m.8443	GYY|c15427_g1|m.18261
GYJ|c13417_g1|m.22174	GYY|c15428_g1|m.1750
GYJ|c16449_g1|m.14362	GYY|c15429_g1|m.23979
GYJ|c14950_g1|m.676	GYY|c15431_g1|m.9733
GYJ|c31318_g1|m.9112	GYY|c15432_g1|m.2110
GYJ|c22572_g1|m.9184	GYY|c15433_g1|m.6694
GYJ|c14802_g1|m.23743	GYY|c15436_g1|m.20600
GYJ|c11890_g1|m.21702	GYY|c15439_g1|m.4811
GYJ|c7869_g1|m.18113	GYY|c15449_g1|m.2871
GYJ|c25248_g1|m.17304	GYY|c15452_g1|m.20595
GYJ|c13675_g1|m.16085	GYY|c15454_g1|m.7409
GYJ|c14440_g1|m.20280	GYY|c15456_g1|m.14994
GYJ|c1808_g1|m.7677	GYY|c15457_g1|m.14742
GYJ|c28638_g1|m.15788	GYY|c15460_g1|m.1240
GYJ|c14525_g1|m.5248	GYY|c15461_g1|m.5364
GYJ|c13342_g1|m.12232	GYY|c15463_g1|m.21082
GYJ|c19434_g1|m.13489	GYY|c15465_g1|m.13148
GYJ|c1735_g1|m.20442	GYY|c15466_g1|m.17989
GYJ|c11361_g1|m.1497	GYY|c15467_g1|m.19531
GYJ|c15943_g1|m.18071	GYY|c15468_g1|m.11061
GYJ|c15943_g1|m.18070	GYY|c15468_g1|m.11060
GYJ|c13471_g2|m.14270	GYY|c15469_g1|m.18592
GYJ|c14997_g1|m.14142	GYY|c15472_g1|m.747
GYJ|c14997_g2|m.4836	GYY|c15472_g1|m.751
GYJ|c14439_g1|m.1607	GYY|c15474_g1|m.21873
GYJ|c12795_g1|m.3698	GYY|c15475_g1|m.404
GYJ|c10951_g1|m.24269	GYY|c15477_g1|m.13606
GYJ|c13770_g1|m.17564	GYY|c15481_g1|m.5903
GYJ|c2052_g1|m.4571	GYY|c15484_g1|m.20321
GYJ|c9246_g1|m.18958	GYY|c15486_g1|m.19133
GYJ|c31475_g1|m.23750	GYY|c15489_g1|m.3338
GYJ|c10295_g1|m.24440	GYY|c15492_g1|m.20226
GYJ|c14896_g1|m.18353	GYY|c15494_g1|m.8727
GYJ|c31640_g1|m.4182	GYY|c15497_g1|m.8764
GYJ|c10532_g1|m.21432	GYY|c15499_g1|m.1986
GYJ|c12517_g1|m.24933	GYY|c15500_g1|m.25089
GYJ|c5413_g1|m.2228	GYY|c15501_g1|m.1343
GYJ|c15912_g1|m.12327	GYY|c15503_g2|m.8290
GYJ|c15912_g1|m.12326	GYY|c15503_g2|m.8289
GYJ|c4519_g1|m.10796	GYY|c15505_g1|m.20964
GYJ|c4333_g1|m.9799	GYY|c15510_g1|m.10242
GYJ|c2927_g1|m.24789	GYY|c15518_g1|m.18200
GYJ|c27720_g1|m.1127	GYY|c15521_g1|m.4156
GYJ|c11865_g1|m.5827	GYY|c15522_g1|m.5711
GYJ|c15020_g1|m.13944	GYY|c15525_g1|m.23947
GYJ|c1255_g1|m.11492	GYY|c15526_g1|m.19051
GYJ|c14195_g1|m.3521	GYY|c15528_g1|m.10044
GYJ|c28434_g1|m.20115	GYY|c15536_g1|m.21369
GYJ|c5974_g1|m.1135	GYY|c15537_g1|m.1216
GYJ|c12008_g1|m.20188	GYY|c15540_g1|m.5247
GYJ|c8231_g1|m.5229	GYY|c15542_g1|m.21708
GYJ|c2397_g1|m.11486	GYY|c15543_g1|m.23357
GYJ|c28922_g1|m.23462	GYY|c15544_g1|m.20661
GYJ|c13604_g1|m.3677	GYY|c15545_g1|m.19161
GYJ|c6351_g1|m.23485	GYY|c15548_g1|m.10855
GYJ|c7996_g1|m.14856	GYY|c15550_g1|m.21268
GYJ|c7996_g1|m.14854	GYY|c15550_g1|m.21267
GYJ|c2690_g1|m.13158	GYY|c15554_g1|m.1759
GYJ|c26221_g1|m.13102	GYY|c15555_g1|m.19916
GYJ|c15232_g1|m.8463	GYY|c15559_g1|m.2573
GYJ|c9492_g1|m.18786	GYY|c15565_g2|m.19258
GYJ|c9492_g1|m.18785	GYY|c15565_g2|m.19259
GYJ|c13147_g1|m.7804	GYY|c15566_g1|m.3565
GYJ|c2198_g1|m.13134	GYY|c15570_g1|m.16709
GYJ|c6788_g1|m.15621	GYY|c15574_g1|m.431
GYJ|c8932_g1|m.3231	GYY|c15583_g1|m.26303
GYJ|c12747_g1|m.20874	GYY|c15589_g1|m.21280
GYJ|c18613_g1|m.18307	GYY|c15604_g2|m.23638
GYJ|c16288_g1|m.14322	GYY|c15619_g1|m.20574
GYJ|c11619_g1|m.16624	GYY|c15622_g1|m.11828
GYJ|c19468_g1|m.18319	GYY|c15626_g1|m.20962
GYJ|c15940_g1|m.686	GYY|c15627_g1|m.14486
GYJ|c15140_g1|m.18707	GYY|c15628_g1|m.1765
GYJ|c9625_g1|m.13315	GYY|c15631_g2|m.4843
GYJ|c3137_g1|m.2203	GYY|c15632_g1|m.3393
GYJ|c28609_g1|m.6746	GYY|c15635_g1|m.17033
GYJ|c19126_g1|m.10944	GYY|c15636_g1|m.3107
GYJ|c9579_g1|m.22747	GYY|c15637_g1|m.22568
GYJ|c14126_g1|m.18433	GYY|c15640_g1|m.23251
GYJ|c9193_g1|m.9533	GYY|c15644_g1|m.25606
GYJ|c4444_g1|m.18207	GYY|c15645_g1|m.23901
GYJ|c6292_g1|m.3255	GYY|c15646_g1|m.9234
GYJ|c19026_g1|m.23702	GYY|c15647_g1|m.15734
GYJ|c14228_g1|m.15494	GYY|c15649_g1|m.16380
GYJ|c6023_g1|m.14184	GYY|c15650_g1|m.1363
GYJ|c25466_g1|m.8451	GYY|c15651_g1|m.21476
GYJ|c10489_g1|m.3807	GYY|c15652_g1|m.1870
GYJ|c15672_g1|m.17578	GYY|c15655_g1|m.608
GYJ|c1312_g1|m.13200	GYY|c15658_g1|m.12608
GYJ|c2769_g1|m.9127	GYY|c15662_g1|m.16873
GYJ|c28522_g1|m.193	GYY|c15663_g1|m.20764
GYJ|c19299_g1|m.3441	GYY|c15665_g1|m.3022
GYJ|c16664_g1|m.22357	GYY|c15666_g1|m.11914
GYJ|c7840_g1|m.18114	GYY|c15667_g1|m.309
GYJ|c19159_g1|m.16056	GYY|c15668_g1|m.25892
GYJ|c16108_g1|m.21534	GYY|c15672_g1|m.3894
GYJ|c31523_g1|m.16560	GYY|c15675_g1|m.16252
GYJ|c11966_g2|m.17737	GYY|c15676_g2|m.7896
GYJ|c10565_g1|m.4162	GYY|c15679_g1|m.7725
GYJ|c15559_g1|m.13722	GYY|c15680_g1|m.10955
GYJ|c10806_g1|m.16481	GYY|c15682_g1|m.1480
GYJ|c14272_g1|m.19824	GYY|c15683_g1|m.15048
GYJ|c14035_g1|m.4537	GYY|c15691_g1|m.3890
GYJ|c15093_g1|m.16042	GYY|c15692_g1|m.25796
GYJ|c14545_g1|m.7272	GYY|c15694_g1|m.1945
GYJ|c5135_g1|m.14401	GYY|c15695_g1|m.12294
GYJ|c12455_g1|m.20894	GYY|c15696_g1|m.17941
GYJ|c15577_g1|m.7500	GYY|c15697_g1|m.2478
GYJ|c13162_g1|m.11804	GYY|c15698_g1|m.1580
GYJ|c15103_g2|m.12848	GYY|c15699_g1|m.7350
GYJ|c16017_g1|m.586	GYY|c15701_g1|m.4618
GYJ|c13450_g1|m.14923	GYY|c15706_g1|m.22295
GYJ|c15090_g1|m.15874	GYY|c15707_g1|m.15248
GYJ|c4543_g1|m.16013	GYY|c15710_g1|m.12052
GYJ|c14361_g1|m.22687	GYY|c15712_g1|m.7584
GYJ|c14585_g1|m.1125	GYY|c15714_g1|m.19586
GYJ|c14401_g1|m.7046	GYY|c15715_g1|m.6977
GYJ|c11979_g1|m.9905	GYY|c15717_g2|m.9623
GYJ|c14512_g1|m.2370	GYY|c15718_g1|m.6677
GYJ|c15836_g1|m.15544	GYY|c15721_g2|m.15688
GYJ|c6137_g1|m.18595	GYY|c15724_g1|m.5004
GYJ|c1340_g1|m.1154	GYY|c15725_g1|m.3143
GYJ|c15225_g1|m.8618	GYY|c15726_g1|m.23064
GYJ|c13025_g1|m.15665	GYY|c15728_g1|m.3943
GYJ|c19657_g1|m.16520	GYY|c15730_g1|m.22947
GYJ|c540_g1|m.18377	GYY|c15731_g1|m.23234
GYJ|c4243_g1|m.1364	GYY|c15732_g1|m.6355
GYJ|c22080_g1|m.3894	GYY|c15735_g1|m.26443
GYJ|c14916_g1|m.16931	GYY|c15736_g2|m.20930
GYJ|c12510_g1|m.7460	GYY|c15738_g1|m.529
GYJ|c12510_g1|m.7459	GYY|c15738_g1|m.528
GYJ|c29222_g1|m.7120	GYY|c15740_g1|m.5776
GYJ|c5578_g1|m.15111	GYY|c15741_g1|m.23474
GYJ|c5598_g1|m.3321	GYY|c15742_g1|m.2548
GYJ|c25272_g1|m.7286	GYY|c15743_g1|m.24948
GYJ|c9262_g1|m.7937	GYY|c15746_g1|m.7369
GYJ|c9262_g1|m.7936	GYY|c15746_g1|m.7368
GYJ|c18891_g1|m.14304	GYY|c15748_g1|m.928
GYJ|c3840_g1|m.990	GYY|c15752_g1|m.13198
GYJ|c16873_g1|m.22846	GYY|c15754_g1|m.9444
GYJ|c4432_g1|m.492	GYY|c15755_g1|m.11013
GYJ|c4432_g1|m.493	GYY|c15755_g1|m.11016
GYJ|c17754_g1|m.2071	GYY|c15761_g1|m.20041
GYJ|c31514_g1|m.24807	GYY|c15763_g1|m.24454
GYJ|c11122_g1|m.15939	GYY|c15766_g1|m.3027
GYJ|c14637_g1|m.6300	GYY|c15767_g1|m.17273
GYJ|c11439_g1|m.16217	GYY|c15769_g1|m.17447
GYJ|c22487_g1|m.1870	GYY|c15770_g1|m.3963
GYJ|c14240_g1|m.22748	GYY|c15774_g1|m.20566
GYJ|c7823_g1|m.19547	GYY|c15775_g1|m.25325
GYJ|c12777_g1|m.12556	GYY|c15780_g1|m.12048
GYJ|c10635_g1|m.23569	GYY|c15782_g1|m.18428
GYJ|c16736_g1|m.12797	GYY|c15785_g1|m.21252
GYJ|c11135_g1|m.14018	GYY|c15786_g1|m.19664
GYJ|c11789_g1|m.22880	GYY|c15787_g1|m.6739
GYJ|c33813_g1|m.24724	GYY|c15788_g1|m.2932
GYJ|c4446_g1|m.6863	GYY|c15789_g1|m.15990
GYJ|c12087_g1|m.5628	GYY|c15790_g1|m.25349
GYJ|c12378_g1|m.4782	GYY|c15791_g1|m.8732
GYJ|c12378_g1|m.4783	GYY|c15791_g1|m.8733
GYJ|c18946_g1|m.2066	GYY|c15793_g1|m.13345
GYJ|c10991_g1|m.24735	GYY|c15794_g1|m.203
GYJ|c8918_g1|m.24255	GYY|c15795_g1|m.17547
GYJ|c13329_g1|m.12230	GYY|c15796_g1|m.22567
GYJ|c16038_g1|m.6022	GYY|c15797_g1|m.22347
GYJ|c16038_g1|m.6021	GYY|c15797_g1|m.22346
GYJ|c2022_g1|m.1055	GYY|c15800_g1|m.7939
GYJ|c11947_g1|m.24272	GYY|c15807_g1|m.12808
GYJ|c10642_g1|m.9660	GYY|c15810_g1|m.2648
GYJ|c11103_g1|m.6968	GYY|c15812_g1|m.26082
GYJ|c15218_g2|m.12904	GYY|c15813_g2|m.22256
GYJ|c13166_g2|m.14160	GYY|c15814_g2|m.2819
GYJ|c14233_g1|m.2156	GYY|c15818_g1|m.15565
GYJ|c13919_g1|m.12526	GYY|c15821_g1|m.23651
GYJ|c5931_g2|m.4238	GYY|c15823_g1|m.21981
GYJ|c11369_g1|m.16611	GYY|c15824_g1|m.16580
GYJ|c7814_g1|m.848	GYY|c15827_g1|m.2999
GYJ|c8915_g1|m.24452	GYY|c15828_g1|m.7736
GYJ|c28253_g1|m.1051	GYY|c15829_g1|m.7763
GYJ|c25212_g1|m.12876	GYY|c15830_g1|m.3309
GYJ|c31428_g1|m.12649	GYY|c15831_g1|m.5553
GYJ|c25288_g1|m.4293	GYY|c15832_g1|m.22769
GYJ|c5916_g1|m.10936	GYY|c15833_g1|m.9211
GYJ|c14269_g1|m.1068	GYY|c15834_g1|m.14136
GYJ|c14269_g1|m.1069	GYY|c15834_g1|m.14135
GYJ|c8943_g1|m.4005	GYY|c15835_g1|m.14826
GYJ|c4481_g1|m.22545	GYY|c15836_g1|m.4107
GYJ|c15213_g1|m.10163	GYY|c15837_g1|m.13792
GYJ|c4448_g1|m.8153	GYY|c15841_g1|m.4429
GYJ|c11159_g1|m.14788	GYY|c15842_g1|m.6515
GYJ|c25262_g1|m.21540	GYY|c15843_g1|m.16990
GYJ|c15873_g2|m.23528	GYY|c15844_g1|m.22678
GYJ|c4626_g1|m.14319	GYY|c15845_g1|m.785
GYJ|c16132_g1|m.4588	GYY|c15846_g1|m.10185
GYJ|c11392_g1|m.10480	GYY|c15848_g1|m.14821
GYJ|c5112_g1|m.22703	GYY|c15849_g1|m.13278
GYJ|c15295_g1|m.19294	GYY|c15851_g1|m.6610
GYJ|c12460_g1|m.17258	GYY|c15852_g1|m.7589
GYJ|c13545_g1|m.5562	GYY|c15853_g1|m.7060
GYJ|c15597_g1|m.18402	GYY|c15855_g1|m.3147
GYJ|c7831_g1|m.5318	GYY|c15858_g1|m.15019
GYJ|c12752_g1|m.18472	GYY|c15858_g1|m.15021
GYJ|c14717_g2|m.5409	GYY|c15860_g1|m.4762
GYJ|c6722_g1|m.3682	GYY|c15862_g1|m.8383
GYJ|c10413_g1|m.279	GYY|c15864_g1|m.13727
GYJ|c10413_g1|m.278	GYY|c15864_g1|m.13726
GYJ|c32478_g1|m.22595	GYY|c15865_g1|m.23906
GYJ|c13364_g1|m.19990	GYY|c15866_g1|m.25011
GYJ|c4333_g1|m.9800	GYY|c15867_g1|m.16993
GYJ|c14442_g1|m.13374	GYY|c15868_g1|m.14056
GYJ|c25389_g1|m.22604	GYY|c15871_g1|m.8748
GYJ|c17934_g1|m.20427	GYY|c15872_g1|m.8604
GYJ|c4497_g1|m.18512	GYY|c15876_g1|m.20149
GYJ|c15146_g1|m.4840	GYY|c15877_g1|m.20101
GYJ|c14047_g1|m.22709	GYY|c15879_g1|m.18507
GYJ|c14047_g1|m.22711	GYY|c15879_g1|m.18512
GYJ|c25635_g1|m.24600	GYY|c15880_g1|m.20557
GYJ|c22176_g1|m.13482	GYY|c15880_g1|m.20559
GYJ|c11110_g1|m.11946	GYY|c15883_g1|m.15916
GYJ|c31374_g1|m.1964	GYY|c15884_g1|m.25748
GYJ|c7866_g1|m.8474	GYY|c15889_g1|m.22404
GYJ|c14487_g1|m.4478	GYY|c15890_g1|m.1290
GYJ|c11190_g1|m.12623	GYY|c15891_g1|m.20877
GYJ|c14177_g2|m.18571	GYY|c15892_g1|m.5710
GYJ|c4817_g1|m.14211	GYY|c15893_g1|m.3255
GYJ|c12375_g1|m.23738	GYY|c15894_g1|m.8219
GYJ|c11062_g1|m.771	GYY|c15897_g1|m.2052
GYJ|c14356_g1|m.101	GYY|c15898_g2|m.21918
GYJ|c4336_g1|m.14041	GYY|c15899_g2|m.18405
GYJ|c12282_g1|m.6420	GYY|c15900_g1|m.24851
GYJ|c10865_g1|m.8564	GYY|c15901_g1|m.20139
GYJ|c14059_g1|m.19710	GYY|c15902_g1|m.2660
GYJ|c11871_g1|m.21993	GYY|c15904_g1|m.1676
GYJ|c15135_g1|m.29	GYY|c15907_g1|m.24858
GYJ|c5947_g1|m.7096	GYY|c15908_g1|m.23670
GYJ|c13013_g1|m.1172	GYY|c15909_g1|m.22085
GYJ|c22376_g1|m.21447	GYY|c15910_g1|m.2330
GYJ|c13251_g1|m.14857	GYY|c15913_g1|m.6925
GYJ|c11856_g1|m.23757	GYY|c15916_g1|m.764
GYJ|c1784_g1|m.17037	GYY|c15918_g1|m.23456
GYJ|c7363_g1|m.2596	GYY|c15919_g1|m.26376
GYJ|c2936_g1|m.4124	GYY|c15923_g1|m.20985
GYJ|c25412_g1|m.403	GYY|c15924_g1|m.19140
GYJ|c9416_g1|m.16327	GYY|c15928_g1|m.13381
GYJ|c6071_g1|m.6698	GYY|c15929_g1|m.16864
GYJ|c10862_g1|m.5877	GYY|c15933_g1|m.20683
GYJ|c10862_g1|m.5875	GYY|c15933_g1|m.20682
GYJ|c7830_g1|m.19483	GYY|c15937_g1|m.16293
GYJ|c1181_g1|m.15046	GYY|c15938_g1|m.1744
GYJ|c12152_g1|m.8042	GYY|c15939_g1|m.2950
GYJ|c13579_g2|m.11321	GYY|c15940_g2|m.21849
GYJ|c15192_g1|m.23903	GYY|c15941_g1|m.25928
GYJ|c13731_g1|m.16286	GYY|c15942_g1|m.5757
GYJ|c15236_g1|m.8959	GYY|c15943_g1|m.14300
GYJ|c15236_g1|m.8962	GYY|c15943_g1|m.14301
GYJ|c11472_g1|m.9008	GYY|c15946_g1|m.12079
GYJ|c1793_g1|m.3909	GYY|c15947_g1|m.121
GYJ|c25508_g1|m.596	GYY|c15948_g1|m.6056
GYJ|c19474_g1|m.13371	GYY|c15949_g1|m.18799
GYJ|c14483_g1|m.11005	GYY|c15951_g1|m.20286
GYJ|c19734_g1|m.2977	GYY|c15953_g1|m.19047
GYJ|c14931_g1|m.6259	GYY|c15955_g1|m.14424
GYJ|c3849_g2|m.16016	GYY|c15956_g1|m.15571
GYJ|c15730_g1|m.7354	GYY|c15957_g1|m.18608
GYJ|c28911_g1|m.22814	GYY|c15961_g1|m.22182
GYJ|c6015_g1|m.14541	GYY|c15962_g1|m.21908
GYJ|c22476_g1|m.4644	GYY|c15963_g1|m.9129
GYJ|c13214_g1|m.18034	GYY|c15964_g1|m.20085
GYJ|c13463_g1|m.9688	GYY|c15965_g1|m.7661
GYJ|c15075_g4|m.21185	GYY|c15966_g1|m.20763
GYJ|c23345_g1|m.22020	GYY|c15967_g1|m.6922
GYJ|c15156_g1|m.9735	GYY|c15968_g1|m.1791
GYJ|c31599_g1|m.15319	GYY|c15970_g1|m.364
GYJ|c19014_g1|m.10387	GYY|c15971_g1|m.11736
GYJ|c16028_g1|m.12698	GYY|c15974_g1|m.165
GYJ|c16028_g1|m.12700	GYY|c15974_g1|m.167
GYJ|c16028_g1|m.12699	GYY|c15974_g1|m.166
GYJ|c14829_g1|m.17754	GYY|c15975_g1|m.8140
GYJ|c12851_g1|m.13479	GYY|c15977_g1|m.11849
GYJ|c14954_g1|m.7117	GYY|c15979_g2|m.6298
GYJ|c14127_g1|m.437	GYY|c15980_g1|m.14332
GYJ|c3300_g1|m.8161	GYY|c15981_g1|m.11605
GYJ|c3370_g1|m.6279	GYY|c15984_g1|m.12981
GYJ|c3370_g1|m.6278	GYY|c15984_g1|m.12980
GYJ|c12858_g1|m.11218	GYY|c15985_g1|m.21777
GYJ|c8471_g1|m.9128	GYY|c15985_g2|m.4271
GYJ|c12394_g1|m.16306	GYY|c15986_g1|m.6818
GYJ|c28860_g1|m.21501	GYY|c15987_g1|m.13827
GYJ|c13298_g1|m.9704	GYY|c15988_g1|m.17091
GYJ|c15948_g1|m.14777	GYY|c15989_g2|m.14403
GYJ|c4461_g1|m.10066	GYY|c15990_g1|m.2215
GYJ|c9937_g1|m.2299	GYY|c15991_g1|m.4517
GYJ|c14020_g1|m.16411	GYY|c15993_g1|m.19868
GYJ|c16882_g1|m.17234	GYY|c15995_g1|m.16591
GYJ|c2032_g1|m.23586	GYY|c15996_g1|m.11780
GYJ|c15852_g1|m.1554	GYY|c15997_g1|m.17732
GYJ|c15932_g1|m.23957	GYY|c15998_g1|m.2634
GYJ|c6147_g1|m.15809	GYY|c16001_g1|m.6997
GYJ|c532_g1|m.2802	GYY|c16004_g1|m.14548
GYJ|c8215_g1|m.20176	GYY|c16005_g1|m.94
GYJ|c14969_g1|m.11200	GYY|c16006_g1|m.14034
GYJ|c14969_g1|m.11201	GYY|c16006_g1|m.14035
GYJ|c28355_g1|m.2933	GYY|c16007_g1|m.16412
GYJ|c8819_g1|m.8816	GYY|c16009_g1|m.7829
GYJ|c4645_g1|m.3417	GYY|c16011_g1|m.20884
GYJ|c19305_g1|m.979	GYY|c16012_g1|m.9459
GYJ|c1777_g1|m.11479	GYY|c16013_g1|m.20809
GYJ|c4644_g1|m.21840	GYY|c16014_g1|m.10674
GYJ|c14509_g1|m.609	GYY|c16015_g1|m.17816
GYJ|c22169_g1|m.1931	GYY|c16018_g1|m.21806
GYJ|c15015_g1|m.11024	GYY|c16019_g1|m.23067
GYJ|c1853_g1|m.18979	GYY|c16020_g1|m.2334
GYJ|c12438_g1|m.5419	GYY|c16021_g1|m.18781
GYJ|c10132_g1|m.23171	GYY|c16022_g1|m.8501
GYJ|c3518_g1|m.23169	GYY|c16023_g1|m.2036
GYJ|c31612_g1|m.13249	GYY|c16027_g2|m.21358
GYJ|c10922_g1|m.11569	GYY|c16029_g1|m.11225
GYJ|c14091_g1|m.18932	GYY|c16034_g1|m.10459
GYJ|c31376_g1|m.11717	GYY|c16035_g1|m.3151
GYJ|c14614_g2|m.13606	GYY|c16036_g1|m.15202
GYJ|c12292_g1|m.23939	GYY|c16038_g1|m.16797
GYJ|c12292_g1|m.23940	GYY|c16038_g1|m.16798
GYJ|c13719_g1|m.6067	GYY|c16039_g1|m.994
GYJ|c13719_g1|m.6066	GYY|c16039_g1|m.993
GYJ|c12612_g1|m.13603	GYY|c16039_g2|m.2404
GYJ|c25374_g1|m.19655	GYY|c16040_g1|m.4857
GYJ|c13832_g1|m.19025	GYY|c16041_g1|m.7139
GYJ|c9711_g1|m.2138	GYY|c16042_g1|m.12373
GYJ|c15095_g1|m.11416	GYY|c16043_g1|m.17389
GYJ|c15095_g1|m.11417	GYY|c16043_g2|m.10395
GYJ|c15095_g1|m.11421	GYY|c16043_g2|m.10396
GYJ|c15095_g1|m.11413	GYY|c16043_g3|m.18770
GYJ|c15095_g1|m.11419	GYY|c16043_g3|m.18773
GYJ|c15095_g1|m.11420	GYY|c16043_g3|m.18774
GYJ|c1729_g1|m.18048	GYY|c16045_g1|m.9700
GYJ|c1661_g1|m.20091	GYY|c16047_g1|m.12806
GYJ|c4530_g1|m.8825	GYY|c16048_g1|m.23850
GYJ|c15795_g1|m.20600	GYY|c16049_g1|m.8146
GYJ|c14015_g1|m.8466	GYY|c16050_g1|m.14367
GYJ|c11214_g1|m.7620	GYY|c16051_g1|m.26229
GYJ|c25742_g1|m.17575	GYY|c16052_g1|m.18937
GYJ|c31509_g1|m.20054	GYY|c16055_g1|m.861
GYJ|c14789_g1|m.16539	GYY|c16056_g1|m.7776
GYJ|c10471_g1|m.2761	GYY|c16058_g1|m.6382
GYJ|c23171_g1|m.17501	GYY|c16059_g1|m.6825
GYJ|c14462_g1|m.14819	GYY|c16060_g1|m.19121
GYJ|c1193_g1|m.21862	GYY|c16065_g1|m.9559
GYJ|c1737_g1|m.3350	GYY|c16068_g1|m.25492
GYJ|c18929_g1|m.6516	GYY|c16070_g1|m.4655
GYJ|c10682_g1|m.7292	GYY|c16071_g1|m.4993
GYJ|c15927_g1|m.11799	GYY|c16074_g1|m.22048
GYJ|c11568_g1|m.5085	GYY|c16075_g1|m.17337
GYJ|c14270_g1|m.23119	GYY|c16076_g1|m.21279
GYJ|c14270_g1|m.23117	GYY|c16076_g2|m.805
GYJ|c28573_g1|m.16860	GYY|c16077_g1|m.24612
GYJ|c14217_g1|m.24796	GYY|c16078_g1|m.9477
GYJ|c13145_g1|m.20072	GYY|c16079_g1|m.19594
GYJ|c26360_g1|m.18523	GYY|c16081_g1|m.19300
GYJ|c14768_g1|m.969	GYY|c16085_g1|m.14077
GYJ|c18871_g1|m.10609	GYY|c16086_g1|m.10424
GYJ|c25381_g1|m.21674	GYY|c16092_g1|m.9721
GYJ|c83_g1|m.8710	GYY|c16093_g1|m.1352
GYJ|c10276_g1|m.5517	GYY|c16094_g1|m.456
GYJ|c13892_g1|m.16395	GYY|c16098_g1|m.25812
GYJ|c4615_g1|m.5838	GYY|c16100_g1|m.5062
GYJ|c23058_g1|m.13553	GYY|c16103_g1|m.19457
GYJ|c12602_g1|m.11666	GYY|c16105_g1|m.13662
GYJ|c10643_g1|m.4528	GYY|c16106_g1|m.1134
GYJ|c15739_g3|m.5864	GYY|c16110_g1|m.20923
GYJ|c8931_g1|m.21741	GYY|c16111_g1|m.14116
GYJ|c19452_g1|m.17563	GYY|c16113_g1|m.25494
GYJ|c31354_g1|m.7412	GYY|c16117_g1|m.5574
GYJ|c16166_g3|m.13624	GYY|c16118_g1|m.25979
GYJ|c1765_g1|m.5006	GYY|c16119_g1|m.18290
GYJ|c17203_g1|m.10052	GYY|c16125_g1|m.15404
GYJ|c13814_g2|m.3465	GYY|c16126_g1|m.15499
GYJ|c13814_g2|m.3466	GYY|c16126_g1|m.15498
GYJ|c16023_g1|m.17532	GYY|c16128_g1|m.18389
GYJ|c11963_g1|m.18656	GYY|c16132_g1|m.15582
GYJ|c11963_g1|m.18655	GYY|c16132_g2|m.24497
GYJ|c11973_g1|m.19344	GYY|c16134_g1|m.7570
GYJ|c22305_g1|m.73	GYY|c16135_g1|m.8817
GYJ|c12099_g1|m.17973	GYY|c16136_g1|m.767
GYJ|c8599_g1|m.2266	GYY|c16138_g1|m.14294
GYJ|c13973_g2|m.12896	GYY|c16139_g1|m.3749
GYJ|c9676_g1|m.21310	GYY|c16141_g1|m.21352
GYJ|c13172_g2|m.16462	GYY|c16144_g1|m.7600
GYJ|c9685_g1|m.3351	GYY|c16145_g1|m.12619
GYJ|c25477_g1|m.23708	GYY|c16147_g1|m.12501
GYJ|c22071_g1|m.1471	GYY|c16148_g1|m.14091
GYJ|c31614_g1|m.13584	GYY|c16151_g1|m.23288
GYJ|c13215_g1|m.15424	GYY|c16152_g1|m.4660
GYJ|c12516_g1|m.8624	GYY|c16153_g1|m.2100
GYJ|c12516_g1|m.8622	GYY|c16153_g1|m.2099
GYJ|c12516_g1|m.8625	GYY|c16153_g1|m.2101
GYJ|c1829_g1|m.21600	GYY|c16155_g1|m.2012
GYJ|c31480_g1|m.21448	GYY|c16156_g1|m.14084
GYJ|c31636_g1|m.5919	GYY|c16157_g1|m.25885
GYJ|c13939_g1|m.1034	GYY|c16158_g1|m.25028
GYJ|c241_g1|m.23495	GYY|c16159_g1|m.19053
GYJ|c14149_g1|m.11325	GYY|c16160_g1|m.4825
GYJ|c14765_g1|m.11428	GYY|c16161_g1|m.18728
GYJ|c15488_g1|m.24550	GYY|c16162_g2|m.24866
GYJ|c22514_g1|m.16531	GYY|c16164_g1|m.6807
GYJ|c9040_g1|m.6473	GYY|c16167_g1|m.11303
GYJ|c13509_g1|m.17459	GYY|c16170_g1|m.2503
GYJ|c15299_g1|m.13424	GYY|c16171_g1|m.11405
GYJ|c7867_g2|m.4510	GYY|c16172_g1|m.22690
GYJ|c6160_g1|m.4865	GYY|c16177_g1|m.13105
GYJ|c2740_g1|m.7204	GYY|c16179_g1|m.16209
GYJ|c22258_g1|m.271	GYY|c16181_g1|m.11809
GYJ|c16754_g1|m.4614	GYY|c16182_g1|m.19221
GYJ|c8148_g1|m.18170	GYY|c16183_g1|m.12673
GYJ|c28285_g1|m.2818	GYY|c16188_g1|m.15186
GYJ|c1774_g1|m.1558	GYY|c16189_g1|m.17182
GYJ|c16019_g1|m.904	GYY|c16194_g1|m.9065
GYJ|c12237_g1|m.18714	GYY|c16195_g1|m.4384
GYJ|c12237_g1|m.18715	GYY|c16195_g1|m.4385
GYJ|c13437_g1|m.22447	GYY|c16197_g1|m.17586
GYJ|c15676_g1|m.23664	GYY|c16199_g1|m.20237
GYJ|c9688_g1|m.15628	GYY|c16201_g1|m.25117
GYJ|c3884_g1|m.8198	GYY|c16203_g1|m.14371
GYJ|c6034_g1|m.21785	GYY|c16204_g1|m.5095
GYJ|c2762_g1|m.22408	GYY|c16205_g1|m.7050
GYJ|c10641_g1|m.20201	GYY|c16206_g1|m.19691
GYJ|c7981_g1|m.13189	GYY|c16207_g1|m.16316
GYJ|c15917_g1|m.19668	GYY|c16208_g1|m.20551
GYJ|c15917_g1|m.19669	GYY|c16208_g1|m.20552
GYJ|c8480_g1|m.20663	GYY|c16209_g1|m.14538
GYJ|c11501_g1|m.3269	GYY|c16211_g1|m.25949
GYJ|c31360_g1|m.17170	GYY|c16213_g1|m.19156
GYJ|c16337_g1|m.8690	GYY|c16224_g1|m.12763
GYJ|c14184_g1|m.6102	GYY|c16228_g1|m.7207
GYJ|c14166_g2|m.8763	GYY|c16230_g1|m.13861
GYJ|c15469_g1|m.9932	GYY|c16231_g1|m.1559
GYJ|c13031_g1|m.21097	GYY|c16232_g1|m.6725
GYJ|c1771_g1|m.9026	GYY|c16233_g1|m.3498
GYJ|c14449_g1|m.18468	GYY|c16235_g1|m.2954
GYJ|c2682_g1|m.11118	GYY|c16237_g1|m.3715
GYJ|c11460_g1|m.10893	GYY|c16240_g1|m.22315
GYJ|c13760_g1|m.5386	GYY|c16241_g1|m.1056
GYJ|c16992_g1|m.3429	GYY|c16242_g1|m.13570
GYJ|c4599_g1|m.18532	GYY|c16243_g1|m.7566
GYJ|c1464_g1|m.1052	GYY|c16244_g1|m.8592
GYJ|c15197_g1|m.6076	GYY|c16245_g1|m.4846
GYJ|c25149_g1|m.17997	GYY|c16246_g1|m.24912
GYJ|c16241_g1|m.11601	GYY|c16249_g1|m.11085
GYJ|c16232_g1|m.856	GYY|c16250_g1|m.8279
GYJ|c15602_g1|m.22692	GYY|c16252_g1|m.3499
GYJ|c2026_g1|m.16488	GYY|c16254_g1|m.1916
GYJ|c13929_g1|m.601	GYY|c16255_g1|m.9271
GYJ|c10361_g1|m.7179	GYY|c16256_g1|m.20021
GYJ|c7857_g1|m.23097	GYY|c16258_g1|m.395
GYJ|c13643_g1|m.21923	GYY|c16261_g1|m.9744
GYJ|c12728_g1|m.18037	GYY|c16263_g2|m.1445
GYJ|c11469_g1|m.4309	GYY|c16265_g1|m.8770
GYJ|c22716_g1|m.3103	GYY|c16267_g1|m.3122
GYJ|c2875_g1|m.11480	GYY|c16268_g1|m.9646
GYJ|c14181_g1|m.14313	GYY|c16269_g1|m.12213
GYJ|c14594_g1|m.8347	GYY|c16270_g1|m.18342
GYJ|c10598_g1|m.22699	GYY|c16272_g1|m.9242
GYJ|c14515_g1|m.21390	GYY|c16273_g1|m.355
GYJ|c8515_g1|m.6179	GYY|c16275_g1|m.23122
GYJ|c15239_g1|m.15449	GYY|c16279_g1|m.19336
GYJ|c12552_g1|m.10632	GYY|c16281_g1|m.20504
GYJ|c25277_g1|m.8581	GYY|c16284_g1|m.15973
GYJ|c22150_g1|m.23464	GYY|c16285_g1|m.20375
GYJ|c1205_g1|m.4957	GYY|c16286_g1|m.950
GYJ|c9626_g1|m.9968	GYY|c16287_g1|m.17111
GYJ|c14052_g1|m.14924	GYY|c16288_g1|m.19709
GYJ|c31734_g1|m.20725	GYY|c16290_g1|m.15295
GYJ|c898_g1|m.22522	GYY|c16295_g1|m.9231
GYJ|c31500_g1|m.24767	GYY|c16296_g1|m.523
GYJ|c29203_g1|m.15730	GYY|c16298_g1|m.3097
GYJ|c31638_g1|m.21225	GYY|c1629_g1|m.2499
GYJ|c8754_g1|m.9493	GYY|c16303_g1|m.14650
GYJ|c19690_g1|m.6425	GYY|c16306_g1|m.24246
GYJ|c9689_g1|m.13551	GYY|c16307_g1|m.26312
GYJ|c15583_g1|m.4013	GYY|c16308_g1|m.16726
GYJ|c14143_g1|m.6654	GYY|c16309_g1|m.19508
GYJ|c15798_g1|m.22086	GYY|c16311_g1|m.20934
GYJ|c28456_g1|m.18946	GYY|c16313_g1|m.17446
GYJ|c14045_g1|m.4346	GYY|c16314_g1|m.6296
GYJ|c7804_g1|m.2634	GYY|c16315_g1|m.16312
GYJ|c32442_g1|m.13445	GYY|c16316_g1|m.12573
GYJ|c19192_g1|m.11304	GYY|c16316_g1|m.12572
GYJ|c16469_g1|m.19560	GYY|c16319_g1|m.1901
GYJ|c19341_g1|m.23486	GYY|c1631_g1|m.8422
GYJ|c9674_g1|m.21156	GYY|c16320_g1|m.4167
GYJ|c9674_g1|m.21155	GYY|c16320_g1|m.4166
GYJ|c13491_g1|m.7795	GYY|c16321_g1|m.6411
GYJ|c10138_g1|m.11067	GYY|c16322_g1|m.26426
GYJ|c11526_g1|m.7781	GYY|c16323_g1|m.14514
GYJ|c10791_g1|m.15832	GYY|c16324_g1|m.24401
GYJ|c5052_g1|m.5925	GYY|c16325_g1|m.17493
GYJ|c14437_g1|m.2787	GYY|c16326_g1|m.8262
GYJ|c13311_g1|m.16814	GYY|c16330_g1|m.16009
GYJ|c19618_g1|m.16250	GYY|c16333_g1|m.3465
GYJ|c4561_g1|m.13105	GYY|c16335_g1|m.3371
GYJ|c6367_g1|m.20834	GYY|c16336_g1|m.5434
GYJ|c25619_g1|m.5063	GYY|c16338_g2|m.8217
GYJ|c3786_g1|m.18682	GYY|c16340_g1|m.20527
GYJ|c12743_g1|m.801	GYY|c16345_g1|m.5907
GYJ|c11825_g1|m.11050	GYY|c16346_g1|m.21341
GYJ|c11825_g1|m.11051	GYY|c16346_g1|m.21342
GYJ|c15373_g1|m.11023	GYY|c16349_g1|m.11248
GYJ|c5255_g1|m.21897	GYY|c16351_g1|m.20615
GYJ|c13225_g1|m.11999	GYY|c16352_g1|m.2225
GYJ|c13225_g1|m.11997	GYY|c16352_g1|m.2224
GYJ|c15497_g1|m.18540	GYY|c16355_g1|m.9360
GYJ|c12484_g1|m.1410	GYY|c16360_g1|m.24272
GYJ|c12717_g1|m.5724	GYY|c16361_g1|m.5732
GYJ|c15623_g1|m.15321	GYY|c16362_g1|m.19670
GYJ|c10419_g1|m.23699	GYY|c16363_g1|m.4488
GYJ|c15050_g1|m.17371	GYY|c16366_g1|m.15326
GYJ|c64_g1|m.24811	GYY|c16368_g1|m.24321
GYJ|c13564_g1|m.765	GYY|c16371_g1|m.9023
GYJ|c14431_g1|m.23214	GYY|c16373_g1|m.5598
GYJ|c9213_g1|m.8491	GYY|c16376_g1|m.10786
GYJ|c5599_g1|m.6191	GYY|c16378_g1|m.16706
GYJ|c22531_g1|m.14954	GYY|c1637_g1|m.1603
GYJ|c5960_g1|m.14314	GYY|c16384_g1|m.18579
GYJ|c10142_g1|m.23755	GYY|c16386_g1|m.24606
GYJ|c7876_g1|m.4315	GYY|c16388_g1|m.21610
GYJ|c11973_g1|m.19345	GYY|c16389_g1|m.17501
GYJ|c1118_g1|m.18449	GYY|c16391_g1|m.19795
GYJ|c1740_g1|m.16029	GYY|c16400_g1|m.18351
GYJ|c22474_g1|m.19501	GYY|c16401_g1|m.9877
GYJ|c14530_g1|m.4048	GYY|c16402_g1|m.2392
GYJ|c15259_g1|m.23291	GYY|c16403_g1|m.21805
GYJ|c4119_g1|m.5575	GYY|c16404_g1|m.13506
GYJ|c9828_g1|m.9824	GYY|c16405_g1|m.25003
GYJ|c15738_g2|m.3205	GYY|c16410_g1|m.6611
GYJ|c13120_g1|m.17604	GYY|c16411_g1|m.10407
GYJ|c22113_g1|m.18644	GYY|c16412_g1|m.20453
GYJ|c14796_g1|m.574	GYY|c16413_g2|m.20364
GYJ|c31761_g1|m.24218	GYY|c16414_g1|m.13630
GYJ|c12477_g1|m.6461	GYY|c16418_g1|m.11192
GYJ|c29943_g1|m.8099	GYY|c16419_g1|m.14943
GYJ|c1594_g1|m.11884	GYY|c16421_g1|m.25565
GYJ|c3242_g2|m.17827	GYY|c16424_g1|m.3842
GYJ|c10018_g1|m.1181	GYY|c16425_g1|m.25405
GYJ|c7696_g1|m.18	GYY|c16426_g1|m.18913
GYJ|c10825_g1|m.1038	GYY|c16427_g1|m.19787
GYJ|c10326_g1|m.17445	GYY|c16430_g1|m.16590
GYJ|c2681_g1|m.19864	GYY|c16431_g1|m.16433
GYJ|c11540_g1|m.1903	GYY|c16432_g1|m.16654
GYJ|c13735_g1|m.8106	GYY|c16438_g1|m.22808
GYJ|c15389_g1|m.13900	GYY|c16439_g1|m.5031
GYJ|c15525_g1|m.19370	GYY|c16442_g1|m.11297
GYJ|c15358_g1|m.13809	GYY|c16445_g2|m.22389
GYJ|c7729_g1|m.7129	GYY|c16447_g1|m.4816
GYJ|c12844_g1|m.7490	GYY|c16449_g1|m.11584
GYJ|c2027_g1|m.14637	GYY|c16450_g1|m.835
GYJ|c15890_g1|m.14914	GYY|c16451_g1|m.4787
GYJ|c29638_g1|m.5520	GYY|c16453_g1|m.19059
GYJ|c1757_g1|m.12070	GYY|c16455_g1|m.25004
GYJ|c6723_g1|m.1718	GYY|c16459_g1|m.208
GYJ|c7373_g1|m.1623	GYY|c16460_g1|m.4645
GYJ|c17773_g1|m.23020	GYY|c16461_g1|m.25101
GYJ|c28822_g1|m.5398	GYY|c16462_g1|m.10850
GYJ|c8196_g1|m.13793	GYY|c16464_g1|m.9046
GYJ|c11770_g1|m.9697	GYY|c16466_g1|m.21288
GYJ|c10394_g1|m.6109	GYY|c16468_g1|m.8693
GYJ|c14832_g1|m.2380	GYY|c16469_g1|m.20617
GYJ|c12301_g1|m.6902	GYY|c16471_g1|m.7615
GYJ|c9585_g1|m.4538	GYY|c16472_g1|m.16792
GYJ|c16564_g1|m.6890	GYY|c16473_g1|m.26317
GYJ|c33447_g1|m.21121	GYY|c16477_g1|m.3775
GYJ|c14888_g1|m.1086	GYY|c16478_g1|m.14799
GYJ|c14888_g1|m.1085	GYY|c16478_g1|m.14798
GYJ|c2744_g1|m.22439	GYY|c16479_g1|m.2078
GYJ|c12936_g1|m.5494	GYY|c16482_g1|m.24651
GYJ|c16344_g1|m.11488	GYY|c16484_g1|m.10841
GYJ|c223_g1|m.6363	GYY|c16486_g1|m.4409
GYJ|c11507_g1|m.16453	GYY|c16487_g1|m.1731
GYJ|c16295_g1|m.12482	GYY|c16489_g1|m.25425
GYJ|c16442_g1|m.1565	GYY|c16491_g1|m.20878
GYJ|c1375_g1|m.10149	GYY|c16492_g2|m.20745
GYJ|c1178_g1|m.22968	GYY|c16495_g1|m.10771
GYJ|c4567_g1|m.16211	GYY|c16496_g1|m.18867
GYJ|c1781_g1|m.22593	GYY|c16498_g1|m.8634
GYJ|c13479_g1|m.3796	GYY|c16500_g1|m.13552
GYJ|c8213_g1|m.18196	GYY|c16501_g1|m.14729
GYJ|c6823_g1|m.8726	GYY|c16504_g1|m.24625
GYJ|c9699_g1|m.21307	GYY|c16505_g1|m.13709
GYJ|c14671_g1|m.4760	GYY|c16508_g1|m.7381
GYJ|c8194_g1|m.15317	GYY|c16509_g1|m.22435
GYJ|c16957_g1|m.22162	GYY|c1650_g1|m.3208
GYJ|c15375_g1|m.1071	GYY|c16512_g1|m.244
GYJ|c31377_g1|m.3335	GYY|c16514_g1|m.10763
GYJ|c15339_g1|m.12493	GYY|c16516_g1|m.6221
GYJ|c22850_g1|m.10622	GYY|c16517_g1|m.2533
GYJ|c16496_g1|m.16186	GYY|c16518_g1|m.5844
GYJ|c13877_g1|m.185	GYY|c16519_g1|m.19346
GYJ|c15253_g1|m.4266	GYY|c16520_g1|m.11865
GYJ|c25483_g1|m.15511	GYY|c16521_g1|m.12510
GYJ|c25342_g1|m.20394	GYY|c16524_g1|m.1400
GYJ|c11226_g1|m.11411	GYY|c16525_g1|m.24777
GYJ|c9372_g1|m.5479	GYY|c16527_g1|m.12586
GYJ|c15698_g1|m.17770	GYY|c16529_g1|m.1323
GYJ|c6528_g1|m.8744	GYY|c16534_g1|m.16941
GYJ|c22411_g1|m.14606	GYY|c16535_g1|m.16487
GYJ|c16781_g1|m.22450	GYY|c16543_g1|m.7864
GYJ|c16781_g1|m.22448	GYY|c16543_g1|m.7862
GYJ|c22992_g1|m.18679	GYY|c16544_g1|m.5859
GYJ|c9657_g1|m.23354	GYY|c16545_g1|m.24511
GYJ|c5901_g1|m.14439	GYY|c16546_g1|m.12028
GYJ|c13650_g1|m.6551	GYY|c16548_g1|m.1804
GYJ|c2028_g1|m.16011	GYY|c16549_g1|m.25527
GYJ|c1087_g1|m.12965	GYY|c16550_g1|m.24769
GYJ|c8278_g1|m.11439	GYY|c16556_g1|m.26334
GYJ|c8278_g1|m.11440	GYY|c16556_g1|m.26335
GYJ|c14588_g1|m.2745	GYY|c16562_g1|m.4364
GYJ|c8586_g1|m.20950	GYY|c16563_g1|m.22706
GYJ|c13338_g1|m.16935	GYY|c16566_g1|m.13221
GYJ|c7943_g1|m.2465	GYY|c16569_g1|m.16064
GYJ|c7943_g1|m.2464	GYY|c16569_g1|m.16063
GYJ|c2695_g1|m.5239	GYY|c16574_g1|m.12847
GYJ|c16432_g1|m.20045	GYY|c16575_g1|m.4457
GYJ|c10611_g1|m.12868	GYY|c16576_g1|m.5063
GYJ|c2523_g1|m.10793	GYY|c16578_g1|m.5659
GYJ|c11918_g1|m.22165	GYY|c16581_g1|m.9101
GYJ|c14750_g1|m.23786	GYY|c16583_g1|m.25753
GYJ|c15049_g1|m.5624	GYY|c16584_g1|m.2909
GYJ|c5278_g1|m.6320	GYY|c16585_g1|m.13832
GYJ|c2995_g1|m.5134	GYY|c16587_g1|m.7883
GYJ|c11854_g1|m.8739	GYY|c16588_g1|m.22189
GYJ|c10226_g1|m.7638	GYY|c16589_g1|m.15311
GYJ|c212_g1|m.1847	GYY|c16590_g1|m.15254
GYJ|c10479_g1|m.22261	GYY|c16591_g1|m.12954
GYJ|c14258_g1|m.2981	GYY|c16592_g1|m.24608
GYJ|c25343_g1|m.19129	GYY|c16592_g2|m.24726
GYJ|c9237_g1|m.20339	GYY|c16594_g1|m.24572
GYJ|c14655_g1|m.13268	GYY|c16595_g1|m.7416
GYJ|c2726_g1|m.15589	GYY|c16596_g1|m.25696
GYJ|c19293_g1|m.20499	GYY|c16600_g1|m.7526
GYJ|c12975_g1|m.20954	GYY|c16601_g1|m.1249
GYJ|c14504_g1|m.9310	GYY|c16605_g1|m.17848
GYJ|c12360_g1|m.4960	GYY|c16607_g1|m.863
GYJ|c12222_g1|m.3660	GYY|c16608_g1|m.10030
GYJ|c25187_g1|m.20698	GYY|c16609_g1|m.19071
GYJ|c28290_g1|m.5367	GYY|c16610_g1|m.26431
GYJ|c13386_g1|m.13679	GYY|c16611_g1|m.7927
GYJ|c9241_g1|m.12647	GYY|c16613_g1|m.3011
GYJ|c15422_g1|m.13016	GYY|c16614_g1|m.15534
GYJ|c13947_g1|m.7666	GYY|c16615_g1|m.13103
GYJ|c28348_g1|m.14174	GYY|c16617_g1|m.9585
GYJ|c20422_g1|m.20912	GYY|c16620_g1|m.10333
GYJ|c13951_g1|m.2579	GYY|c16623_g1|m.3199
GYJ|c1775_g1|m.22198	GYY|c16624_g1|m.20829
GYJ|c4475_g1|m.16662	GYY|c16626_g1|m.21637
GYJ|c4475_g1|m.16661	GYY|c16626_g1|m.21639
GYJ|c13032_g2|m.15614	GYY|c16628_g1|m.11118
GYJ|c7788_g1|m.24065	GYY|c16629_g1|m.4561
GYJ|c31893_g1|m.17732	GYY|c16631_g1|m.25634
GYJ|c15131_g1|m.6057	GYY|c16632_g1|m.5302
GYJ|c14891_g1|m.17280	GYY|c16635_g1|m.5813
GYJ|c15102_g2|m.15784	GYY|c16636_g1|m.15334
GYJ|c12757_g1|m.7910	GYY|c16637_g1|m.4418
GYJ|c10526_g1|m.20779	GYY|c16638_g1|m.2844
GYJ|c10526_g1|m.20778	GYY|c16638_g1|m.2843
GYJ|c22796_g1|m.18587	GYY|c16639_g1|m.15656
GYJ|c9189_g1|m.17752	GYY|c16640_g1|m.24642
GYJ|c19467_g1|m.17909	GYY|c16641_g1|m.22639
GYJ|c14290_g1|m.12412	GYY|c16642_g1|m.16378
GYJ|c9060_g1|m.23392	GYY|c16643_g1|m.17594
GYJ|c13773_g1|m.2749	GYY|c16646_g1|m.4046
GYJ|c18972_g1|m.19201	GYY|c16647_g1|m.20182
GYJ|c15658_g1|m.9302	GYY|c16648_g1|m.13805
GYJ|c22175_g1|m.5824	GYY|c16649_g1|m.16895
GYJ|c15104_g1|m.18660	GYY|c16651_g1|m.264
GYJ|c12543_g1|m.16822	GYY|c16652_g1|m.18876
GYJ|c2855_g1|m.4270	GYY|c16653_g1|m.4088
GYJ|c2676_g1|m.22057	GYY|c16655_g1|m.23105
GYJ|c16675_g1|m.23362	GYY|c16656_g1|m.18979
GYJ|c26489_g1|m.5905	GYY|c16658_g1|m.16865
GYJ|c2996_g1|m.4699	GYY|c16659_g1|m.15517
GYJ|c13961_g1|m.20919	GYY|c16660_g1|m.18044
GYJ|c841_g1|m.11168	GYY|c16661_g1|m.23086
GYJ|c2893_g1|m.7369	GYY|c16662_g1|m.11185
GYJ|c10513_g1|m.1397	GYY|c16664_g1|m.14539
GYJ|c8677_g1|m.9033	GYY|c16665_g1|m.11660
GYJ|c19138_g1|m.9747	GYY|c16666_g1|m.10933
GYJ|c12059_g3|m.11181	GYY|c16667_g1|m.13931
GYJ|c10706_g1|m.21711	GYY|c16668_g1|m.14094
GYJ|c11549_g1|m.10477	GYY|c16669_g2|m.21067
GYJ|c11549_g1|m.10478	GYY|c16669_g2|m.21068
GYJ|c10380_g1|m.18126	GYY|c16670_g1|m.7468
GYJ|c14468_g1|m.9418	GYY|c16674_g1|m.6270
GYJ|c15790_g1|m.3188	GYY|c16675_g1|m.15201
GYJ|c4685_g1|m.3222	GYY|c16677_g1|m.24022
GYJ|c9186_g1|m.15095	GYY|c16679_g1|m.13761
GYJ|c11873_g1|m.20006	GYY|c16680_g1|m.19590
GYJ|c14839_g1|m.568	GYY|c16681_g1|m.24194
GYJ|c8241_g1|m.1265	GYY|c16682_g2|m.19848
GYJ|c22535_g1|m.18994	GYY|c16683_g1|m.22079
GYJ|c16282_g1|m.7256	GYY|c16685_g1|m.18846
GYJ|c13188_g1|m.20685	GYY|c16686_g1|m.20190
GYJ|c68_g1|m.2359	GYY|c16687_g1|m.11035
GYJ|c12028_g1|m.10746	GYY|c16689_g1|m.24177
GYJ|c19256_g1|m.20534	GYY|c16690_g1|m.4691
GYJ|c6069_g1|m.17334	GYY|c16693_g1|m.13595
GYJ|c10595_g1|m.22892	GYY|c16694_g1|m.150
GYJ|c15180_g1|m.9851	GYY|c16697_g1|m.18659
GYJ|c1792_g1|m.3400	GYY|c16699_g1|m.5253
GYJ|c1253_g1|m.16479	GYY|c16700_g1|m.21328
GYJ|c2933_g1|m.9753	GYY|c16702_g1|m.12
GYJ|c15918_g1|m.21481	GYY|c16705_g1|m.14437
GYJ|c28258_g1|m.20040	GYY|c16706_g1|m.3285
GYJ|c17891_g1|m.24911	GYY|c16707_g1|m.18502
GYJ|c25346_g1|m.12414	GYY|c16709_g1|m.26238
GYJ|c245_g1|m.8949	GYY|c16710_g1|m.8230
GYJ|c13963_g1|m.24292	GYY|c16713_g1|m.21434
GYJ|c18900_g1|m.9221	GYY|c16715_g1|m.21066
GYJ|c14513_g1|m.3251	GYY|c16717_g1|m.6684
GYJ|c2931_g2|m.12915	GYY|c16719_g1|m.5950
GYJ|c4526_g1|m.992	GYY|c16721_g1|m.17598
GYJ|c10423_g1|m.17975	GYY|c16722_g1|m.780
GYJ|c9521_g1|m.3260	GYY|c16723_g1|m.5294
GYJ|c12211_g1|m.4062	GYY|c16724_g2|m.17122
GYJ|c15461_g1|m.10875	GYY|c16725_g1|m.5303
GYJ|c13396_g1|m.7149	GYY|c16727_g1|m.5840
GYJ|c1322_g1|m.19124	GYY|c16729_g1|m.21632
GYJ|c12041_g1|m.6087	GYY|c16731_g1|m.15144
GYJ|c11740_g2|m.20210	GYY|c16732_g1|m.19294
GYJ|c19662_g1|m.1760	GYY|c16733_g1|m.12057
GYJ|c16982_g1|m.18473	GYY|c16737_g1|m.9157
GYJ|c13500_g1|m.5121	GYY|c16739_g1|m.11586
GYJ|c2531_g1|m.11981	GYY|c16741_g1|m.19949
GYJ|c16971_g1|m.24079	GYY|c16746_g1|m.6864
GYJ|c28259_g1|m.9644	GYY|c16747_g1|m.12147
GYJ|c31397_g1|m.16689	GYY|c16748_g1|m.24620
GYJ|c16007_g2|m.1120	GYY|c16750_g1|m.299
GYJ|c10015_g1|m.16092	GYY|c16751_g1|m.22601
GYJ|c10015_g1|m.16093	GYY|c16751_g1|m.22602
GYJ|c10815_g1|m.15735	GYY|c16752_g1|m.7244
GYJ|c10815_g1|m.15736	GYY|c16752_g1|m.7243
GYJ|c22524_g1|m.9819	GYY|c16753_g1|m.17203
GYJ|c4451_g1|m.20240	GYY|c16755_g1|m.23317
GYJ|c10885_g1|m.18389	GYY|c16756_g1|m.11243
GYJ|c11892_g1|m.8938	GYY|c16758_g1|m.756
GYJ|c4548_g1|m.4441	GYY|c16759_g1|m.14510
GYJ|c13475_g1|m.17948	GYY|c16760_g1|m.21795
GYJ|c13475_g1|m.17949	GYY|c16760_g1|m.21796
GYJ|c14809_g1|m.20500	GYY|c16761_g1|m.13296
GYJ|c15714_g2|m.19149	GYY|c16762_g1|m.4749
GYJ|c9686_g1|m.9124	GYY|c16763_g1|m.21900
GYJ|c13881_g1|m.11722	GYY|c16764_g1|m.5604
GYJ|c8046_g2|m.23501	GYY|c16766_g1|m.1196
GYJ|c19019_g1|m.20602	GYY|c16768_g1|m.235
GYJ|c15897_g1|m.17989	GYY|c16769_g1|m.24966
GYJ|c13227_g1|m.14194	GYY|c16770_g1|m.26291
GYJ|c15848_g1|m.19658	GYY|c16775_g1|m.1835
GYJ|c16163_g1|m.8448	GYY|c16777_g1|m.25575
GYJ|c14635_g1|m.9519	GYY|c16778_g1|m.2606
GYJ|c15126_g1|m.11444	GYY|c16779_g1|m.11453
GYJ|c15126_g1|m.11447	GYY|c16779_g1|m.11455
GYJ|c16091_g1|m.22768	GYY|c16780_g1|m.23809
GYJ|c22092_g1|m.23947	GYY|c16783_g1|m.17990
GYJ|c19271_g1|m.24127	GYY|c16784_g1|m.14865
GYJ|c22288_g1|m.21090	GYY|c16785_g1|m.8751
GYJ|c10946_g1|m.18447	GYY|c16786_g2|m.10603
GYJ|c31346_g1|m.15555	GYY|c16789_g1|m.16629
GYJ|c13315_g1|m.15864	GYY|c1678_g1|m.23328
GYJ|c22387_g1|m.16776	GYY|c16790_g1|m.8023
GYJ|c13508_g1|m.21580	GYY|c16792_g1|m.6778
GYJ|c12381_g1|m.15065	GYY|c16795_g1|m.14527
GYJ|c15357_g1|m.10730	GYY|c16796_g1|m.15351
GYJ|c15357_g1|m.10729	GYY|c16796_g1|m.15349
GYJ|c31505_g1|m.7579	GYY|c16799_g1|m.13188
GYJ|c12498_g1|m.19410	GYY|c16801_g1|m.8160
GYJ|c29936_g1|m.20089	GYY|c16802_g1|m.10768
GYJ|c13868_g1|m.16233	GYY|c16803_g1|m.12983
GYJ|c13122_g1|m.21833	GYY|c16805_g1|m.190
GYJ|c28362_g1|m.9769	GYY|c16808_g1|m.15819
GYJ|c2210_g1|m.10464	GYY|c16811_g1|m.10202
GYJ|c11580_g2|m.7104	GYY|c16815_g1|m.3769
GYJ|c14333_g1|m.9894	GYY|c16818_g1|m.6826
GYJ|c12599_g1|m.6796	GYY|c16821_g1|m.4337
GYJ|c4675_g1|m.22395	GYY|c16822_g1|m.1894
GYJ|c8183_g1|m.7211	GYY|c16823_g1|m.3999
GYJ|c17108_g1|m.18089	GYY|c16827_g1|m.25647
GYJ|c6374_g1|m.13208	GYY|c16828_g1|m.24738
GYJ|c10716_g1|m.3152	GYY|c16830_g2|m.1416
GYJ|c14678_g1|m.12617	GYY|c16831_g1|m.5381
GYJ|c2015_g1|m.24707	GYY|c16839_g1|m.14563
GYJ|c7575_g1|m.2808	GYY|c16840_g1|m.22781
GYJ|c16785_g1|m.6450	GYY|c16843_g1|m.20126
GYJ|c28889_g1|m.1700	GYY|c16844_g1|m.7262
GYJ|c13219_g1|m.21719	GYY|c16845_g1|m.1054
GYJ|c14265_g2|m.3062	GYY|c16846_g1|m.3713
GYJ|c25250_g1|m.10773	GYY|c16847_g1|m.2254
GYJ|c13629_g1|m.13760	GYY|c16848_g1|m.10120
GYJ|c13629_g1|m.13761	GYY|c16848_g1|m.10121
GYJ|c13801_g1|m.13896	GYY|c1684_g1|m.18129
GYJ|c12047_g1|m.24906	GYY|c16851_g1|m.3839
GYJ|c15685_g1|m.9109	GYY|c16852_g1|m.9289
GYJ|c9731_g1|m.19643	GYY|c16857_g1|m.24383
GYJ|c8323_g1|m.23266	GYY|c16859_g1|m.5351
GYJ|c8962_g1|m.14308	GYY|c16860_g1|m.7979
GYJ|c12140_g1|m.23397	GYY|c16861_g1|m.23093
GYJ|c4505_g1|m.23776	GYY|c16862_g1|m.10573
GYJ|c10882_g2|m.8302	GYY|c16863_g1|m.23683
GYJ|c13046_g1|m.16502	GYY|c16864_g1|m.8161
GYJ|c14549_g1|m.3403	GYY|c16867_g2|m.21579
GYJ|c14549_g1|m.3404	GYY|c16867_g2|m.21578
GYJ|c11574_g1|m.7984	GYY|c16868_g1|m.3537
GYJ|c10250_g1|m.10891	GYY|c16869_g1|m.25935
GYJ|c14344_g1|m.6251	GYY|c16871_g1|m.8362
GYJ|c14344_g1|m.6250	GYY|c16871_g1|m.8361
GYJ|c13495_g1|m.19656	GYY|c16873_g1|m.21417
GYJ|c13784_g1|m.23374	GYY|c16874_g2|m.11787
GYJ|c4510_g1|m.13548	GYY|c16875_g2|m.16416
GYJ|c9695_g1|m.17976	GYY|c16876_g1|m.4737
GYJ|c16583_g1|m.1756	GYY|c16877_g1|m.16034
GYJ|c19180_g1|m.12830	GYY|c16880_g1|m.11067
GYJ|c4374_g1|m.20506	GYY|c16881_g1|m.3694
GYJ|c2741_g2|m.18173	GYY|c16886_g1|m.5112
GYJ|c3697_g1|m.8899	GYY|c16887_g1|m.19931
GYJ|c19034_g1|m.10088	GYY|c16888_g1|m.21305
GYJ|c19041_g1|m.21592	GYY|c16891_g2|m.2907
GYJ|c9737_g1|m.12268	GYY|c16892_g1|m.8701
GYJ|c12775_g1|m.566	GYY|c16895_g1|m.5782
GYJ|c6379_g1|m.19812	GYY|c16896_g1|m.3928
GYJ|c10853_g1|m.24077	GYY|c16904_g1|m.16007
GYJ|c10849_g1|m.18332	GYY|c16905_g1|m.15408
GYJ|c31561_g1|m.23125	GYY|c16906_g1|m.2883
GYJ|c26270_g1|m.12673	GYY|c16909_g1|m.20754
GYJ|c8377_g1|m.7111	GYY|c16912_g1|m.2362
GYJ|c5877_g1|m.18550	GYY|c16916_g1|m.8507
GYJ|c13593_g1|m.9468	GYY|c16917_g1|m.18868
GYJ|c6855_g1|m.550	GYY|c16918_g1|m.11268
GYJ|c12366_g1|m.17348	GYY|c16919_g1|m.6238
GYJ|c4613_g1|m.13377	GYY|c1691_g1|m.24559
GYJ|c12449_g1|m.18720	GYY|c16920_g1|m.3438
GYJ|c31435_g1|m.21042	GYY|c16922_g1|m.436
GYJ|c2915_g1|m.21017	GYY|c16923_g1|m.9738
GYJ|c11967_g1|m.13005	GYY|c16924_g1|m.16174
GYJ|c1057_g1|m.20545	GYY|c16927_g1|m.2075
GYJ|c23976_g1|m.11237	GYY|c16928_g1|m.25487
GYJ|c15164_g1|m.555	GYY|c16929_g1|m.14443
GYJ|c25334_g1|m.2921	GYY|c16930_g2|m.1201
GYJ|c8049_g1|m.24678	GYY|c16931_g1|m.5700
GYJ|c12941_g1|m.17506	GYY|c16931_g2|m.25041
GYJ|c333_g1|m.8801	GYY|c16932_g1|m.5864
GYJ|c13231_g1|m.16274	GYY|c16933_g1|m.5058
GYJ|c1769_g1|m.14441	GYY|c16935_g1|m.9431
GYJ|c11400_g1|m.13829	GYY|c16936_g1|m.22804
GYJ|c25602_g1|m.14050	GYY|c16938_g1|m.19772
GYJ|c11270_g1|m.3284	GYY|c16939_g1|m.11766
GYJ|c16819_g1|m.4690	GYY|c16940_g1|m.1586
GYJ|c16962_g1|m.1959	GYY|c16942_g1|m.14164
GYJ|c14851_g1|m.4785	GYY|c16944_g1|m.8959
GYJ|c11412_g1|m.2858	GYY|c16945_g2|m.9795
GYJ|c13178_g1|m.4851	GYY|c16946_g1|m.8714
GYJ|c31495_g1|m.16763	GYY|c16948_g1|m.7046
GYJ|c16128_g1|m.11132	GYY|c16949_g1|m.17256
GYJ|c15773_g1|m.16156	GYY|c16950_g1|m.15285
GYJ|c14584_g1|m.22066	GYY|c16951_g1|m.14401
GYJ|c15926_g1|m.9417	GYY|c16952_g1|m.2309
GYJ|c9308_g1|m.13136	GYY|c16953_g1|m.21669
GYJ|c31395_g1|m.17422	GYY|c16954_g1|m.9375
GYJ|c9736_g1|m.456	GYY|c16955_g1|m.19510
GYJ|c16726_g1|m.9370	GYY|c16957_g1|m.24878
GYJ|c695_g1|m.1753	GYY|c16960_g1|m.18320
GYJ|c11875_g1|m.3084	GYY|c16961_g1|m.3587
GYJ|c11300_g1|m.18500	GYY|c16964_g1|m.25724
GYJ|c14447_g1|m.7711	GYY|c16967_g1|m.16130
GYJ|c19269_g1|m.24642	GYY|c16971_g1|m.7913
GYJ|c7859_g1|m.2690	GYY|c16972_g1|m.14555
GYJ|c19152_g1|m.16848	GYY|c16974_g1|m.11774
GYJ|c11679_g1|m.22068	GYY|c16977_g1|m.13435
GYJ|c16959_g1|m.12976	GYY|c16980_g1|m.2697
GYJ|c14010_g1|m.1252	GYY|c16981_g1|m.11217
GYJ|c11102_g1|m.18463	GYY|c16982_g1|m.4809
GYJ|c11479_g1|m.12086	GYY|c16983_g1|m.12427
GYJ|c9597_g1|m.1446	GYY|c16985_g1|m.9035
GYJ|c6073_g1|m.19653	GYY|c16987_g1|m.12702
GYJ|c13370_g1|m.7506	GYY|c16988_g1|m.14930
GYJ|c11573_g2|m.21040	GYY|c16989_g1|m.24300
GYJ|c28398_g1|m.8902	GYY|c16990_g1|m.23592
GYJ|c11100_g1|m.3408	GYY|c16992_g1|m.17979
GYJ|c8721_g1|m.13323	GYY|c16993_g1|m.15789
GYJ|c6078_g1|m.24635	GYY|c16994_g1|m.23583
GYJ|c19396_g1|m.19178	GYY|c16995_g1|m.7391
GYJ|c8339_g1|m.24060	GYY|c16996_g1|m.24262
GYJ|c4372_g1|m.9141	GYY|c16997_g1|m.8540
GYJ|c15818_g1|m.20507	GYY|c16998_g1|m.22699
GYJ|c15578_g1|m.17520	GYY|c17001_g1|m.10313
GYJ|c4291_g1|m.188	GYY|c17002_g1|m.23097
GYJ|c9521_g1|m.3259	GYY|c17003_g1|m.6007
[truncated: 5,200 more rows]

## Sheet: Genes conserved GYJ and GYA 
Gymja	Gymas
GYJ|c8920_g1|m.11597	GYA|c10109_g1|m.19331
GYJ|c8747_g1|m.10952	GYA|c10115_g1|m.19325
GYJ|c12467_g1|m.2007	GYA|c10126_g1|m.4447
GYJ|c29889_g1|m.6374	GYA|c10137_g1|m.26990
GYJ|c8442_g1|m.15789	GYA|c10165_g1|m.1705
GYJ|c14838_g1|m.15541	GYA|c10214_g1|m.14970
GYJ|c28551_g1|m.17432	GYA|c10254_g1|m.14110
GYJ|c6121_g1|m.6862	GYA|c10256_g2|m.13675
GYJ|c13718_g2|m.17104	GYA|c10345_g1|m.8468
GYJ|c8647_g1|m.12583	GYA|c10358_g1|m.17746
GYJ|c15106_g1|m.24472	GYA|c10367_g1|m.5925
GYJ|c10680_g1|m.2830	GYA|c10438_g1|m.10170
GYJ|c26635_g1|m.20444	GYA|c10503_g1|m.16471
GYJ|c10840_g1|m.7863	GYA|c10510_g2|m.15888
GYJ|c33219_g1|m.2322	GYA|c10526_g1|m.28558
GYJ|c10608_g1|m.950	GYA|c10528_g1|m.26871
GYJ|c9749_g1|m.18811	GYA|c10549_g1|m.24871
GYJ|c19441_g1|m.20111	GYA|c10557_g1|m.14586
GYJ|c14029_g2|m.4896	GYA|c10603_g1|m.17119
GYJ|c4967_g1|m.23463	GYA|c10605_g1|m.16412
GYJ|c19383_g1|m.7951	GYA|c10624_g1|m.11683
GYJ|c28496_g1|m.12877	GYA|c10625_g1|m.7268
GYJ|c6347_g2|m.14989	GYA|c10669_g1|m.25311
GYJ|c15076_g2|m.6314	GYA|c10677_g1|m.16971
GYJ|c14107_g1|m.10745	GYA|c1074_g1|m.616
GYJ|c14384_g1|m.20265	GYA|c10789_g1|m.21943
GYJ|c17160_g1|m.7378	GYA|c10971_g1|m.10272
GYJ|c8237_g1|m.11211	GYA|c10983_g1|m.8353
GYJ|c10669_g1|m.10258	GYA|c10994_g1|m.9236
GYJ|c29588_g1|m.15340	GYA|c11016_g1|m.22610
GYJ|c8109_g1|m.23096	GYA|c11017_g2|m.11106
GYJ|c22354_g1|m.15662	GYA|c1102_g1|m.2768
GYJ|c13183_g1|m.21369	GYA|c11031_g1|m.25386
GYJ|c28691_g1|m.9142	GYA|c11074_g1|m.6423
GYJ|c3300_g1|m.8162	GYA|c11075_g1|m.3857
GYJ|c12988_g1|m.8711	GYA|c11076_g2|m.28076
GYJ|c7057_g1|m.18892	GYA|c11086_g1|m.16750
GYJ|c5259_g1|m.21921	GYA|c11103_g1|m.12329
GYJ|c14023_g1|m.1291	GYA|c11106_g2|m.1643
GYJ|c17891_g1|m.24911	GYA|c11129_g1|m.26682
GYJ|c19475_g1|m.9760	GYA|c11163_g1|m.912
GYJ|c13117_g1|m.13099	GYA|c11194_g1|m.7569
GYJ|c14788_g1|m.24458	GYA|c11223_g1|m.20002
GYJ|c11116_g1|m.15026	GYA|c11253_g1|m.9890
GYJ|c7914_g1|m.7651	GYA|c11310_g1|m.9218
GYJ|c32637_g1|m.19340	GYA|c11312_g1|m.4435
GYJ|c25595_g1|m.22518	GYA|c11321_g1|m.17794
GYJ|c25397_g1|m.11719	GYA|c1134_g1|m.4612
GYJ|c13702_g1|m.12501	GYA|c11360_g1|m.26139
GYJ|c8711_g1|m.5095	GYA|c1139_g1|m.11116
GYJ|c25051_g1|m.1824	GYA|c11404_g1|m.15492
GYJ|c16226_g1|m.12518	GYA|c11443_g1|m.21392
GYJ|c20851_g1|m.5057	GYA|c11545_g1|m.2709
GYJ|c11779_g1|m.13466	GYA|c1158_g1|m.11498
GYJ|c13186_g1|m.19028	GYA|c11606_g1|m.13330
GYJ|c9481_g1|m.6679	GYA|c11687_g1|m.13967
GYJ|c9022_g1|m.19919	GYA|c11703_g1|m.1698
GYJ|c1215_g1|m.7538	GYA|c1201_g1|m.4859
GYJ|c5056_g1|m.9100	GYA|c12023_g1|m.18260
GYJ|c6626_g1|m.19374	GYA|c12030_g1|m.3730
GYJ|c14780_g2|m.775	GYA|c1203_g1|m.29038
GYJ|c16033_g1|m.24021	GYA|c12229_g1|m.28568
GYJ|c17267_g1|m.21184	GYA|c12312_g1|m.14273
GYJ|c3138_g1|m.18879	GYA|c12322_g1|m.4567
GYJ|c1876_g1|m.3692	GYA|c12340_g1|m.14460
GYJ|c27227_g1|m.19722	GYA|c12347_g1|m.14774
GYJ|c10996_g1|m.2429	GYA|c12370_g1|m.2826
GYJ|c14886_g1|m.7395	GYA|c12388_g2|m.16228
GYJ|c29453_g1|m.15249	GYA|c12453_g1|m.19348
GYJ|c13255_g1|m.15220	GYA|c12459_g1|m.1203
GYJ|c12901_g1|m.18270	GYA|c12459_g2|m.17596
GYJ|c12901_g1|m.18271	GYA|c12459_g2|m.17597
GYJ|c17885_g1|m.10688	GYA|c12464_g1|m.5611
GYJ|c28625_g1|m.8719	GYA|c12511_g1|m.12993
GYJ|c8607_g1|m.24348	GYA|c12551_g1|m.13205
GYJ|c11174_g1|m.7981	GYA|c12558_g1|m.10186
GYJ|c15196_g1|m.8031	GYA|c12568_g1|m.103
GYJ|c15979_g1|m.2610	GYA|c12573_g1|m.7364
GYJ|c25466_g1|m.8451	GYA|c12576_g1|m.13537
GYJ|c17279_g1|m.12443	GYA|c12580_g1|m.13265
GYJ|c16559_g1|m.7362	GYA|c12596_g1|m.22536
GYJ|c11127_g1|m.8389	GYA|c12605_g1|m.23984
GYJ|c4271_g1|m.10271	GYA|c12613_g1|m.20801
GYJ|c2054_g1|m.7730	GYA|c12626_g1|m.27666
GYJ|c15136_g1|m.6686	GYA|c12635_g1|m.14924
GYJ|c1019_g1|m.5863	GYA|c12659_g1|m.24032
GYJ|c11490_g1|m.21569	GYA|c12670_g1|m.22714
GYJ|c5175_g1|m.19783	GYA|c12823_g1|m.23983
GYJ|c15663_g1|m.8213	GYA|c12905_g1|m.17468
GYJ|c10430_g1|m.3750	GYA|c13106_g1|m.28248
GYJ|c19859_g1|m.23573	GYA|c13220_g1|m.19678
GYJ|c16358_g4|m.8667	GYA|c13234_g1|m.12645
GYJ|c7610_g2|m.16320	GYA|c13252_g1|m.29034
GYJ|c31531_g1|m.4399	GYA|c13257_g1|m.25083
GYJ|c20370_g1|m.24523	GYA|c13272_g1|m.15311
GYJ|c16335_g1|m.9745	GYA|c13285_g2|m.5919
GYJ|c5387_g1|m.24365	GYA|c13288_g1|m.20259
GYJ|c7532_g1|m.8830	GYA|c13332_g1|m.28797
GYJ|c20270_g1|m.1013	GYA|c13333_g1|m.3096
GYJ|c7697_g1|m.22887	GYA|c13358_g1|m.13902
GYJ|c27038_g1|m.23676	GYA|c13367_g1|m.5205
GYJ|c15054_g1|m.5046	GYA|c13438_g1|m.22089
GYJ|c4978_g1|m.9333	GYA|c13447_g2|m.24023
GYJ|c2797_g1|m.5192	GYA|c13451_g1|m.21496
GYJ|c6167_g1|m.5950	GYA|c1347_g1|m.7047
GYJ|c9671_g1|m.19755	GYA|c134_g1|m.22956
GYJ|c8562_g1|m.19354	GYA|c13505_g1|m.20628
GYJ|c18121_g1|m.10176	GYA|c13507_g1|m.15714
GYJ|c322_g1|m.23492	GYA|c13532_g1|m.7604
GYJ|c14648_g1|m.1654	GYA|c13545_g1|m.6985
GYJ|c32841_g1|m.8524	GYA|c13559_g1|m.17581
GYJ|c14499_g2|m.23	GYA|c13579_g1|m.18454
GYJ|c12932_g1|m.11893	GYA|c13600_g1|m.110
GYJ|c24265_g1|m.3855	GYA|c13628_g1|m.7362
GYJ|c10782_g1|m.19510	GYA|c13656_g1|m.12189
GYJ|c829_g1|m.10075	GYA|c13662_g1|m.1205
GYJ|c13858_g1|m.2211	GYA|c13688_g1|m.6262
GYJ|c16369_g1|m.21207	GYA|c13708_g1|m.15136
GYJ|c14653_g1|m.11094	GYA|c13719_g1|m.569
GYJ|c12683_g1|m.4609	GYA|c13746_g1|m.8388
GYJ|c30004_g1|m.21445	GYA|c1374_g1|m.9581
GYJ|c10347_g1|m.10268	GYA|c1389_g1|m.11999
GYJ|c13582_g2|m.3220	GYA|c14021_g1|m.12275
GYJ|c7452_g1|m.8395	GYA|c14043_g1|m.12416
GYJ|c11874_g1|m.19460	GYA|c14049_g1|m.4894
GYJ|c16844_g1|m.18300	GYA|c14059_g1|m.1688
GYJ|c10061_g1|m.15399	GYA|c14065_g1|m.7015
GYJ|c22983_g1|m.6290	GYA|c14076_g1|m.10252
GYJ|c15268_g1|m.1443	GYA|c14083_g1|m.4032
GYJ|c12587_g1|m.8158	GYA|c14087_g1|m.16179
GYJ|c12149_g1|m.10953	GYA|c14088_g1|m.7770
GYJ|c2027_g1|m.14637	GYA|c14090_g1|m.19207
GYJ|c12835_g1|m.10337	GYA|c14126_g1|m.10014
GYJ|c16084_g1|m.22951	GYA|c14128_g1|m.10590
GYJ|c13348_g1|m.7610	GYA|c14130_g1|m.19143
GYJ|c32524_g1|m.7000	GYA|c14166_g1|m.9089
GYJ|c25514_g1|m.20490	GYA|c14200_g1|m.23176
GYJ|c19300_g1|m.7812	GYA|c1420_g1|m.6779
GYJ|c23375_g1|m.21539	GYA|c14226_g1|m.17509
GYJ|c16992_g1|m.3429	GYA|c14228_g1|m.135
GYJ|c16256_g1|m.15790	GYA|c14233_g1|m.15586
GYJ|c13441_g1|m.6583	GYA|c14258_g1|m.12406
GYJ|c25221_g1|m.1736	GYA|c1425_g1|m.8682
GYJ|c198_g1|m.22264	GYA|c14282_g1|m.27240
GYJ|c10916_g1|m.17443	GYA|c14284_g1|m.25491
GYJ|c6071_g1|m.6698	GYA|c14286_g1|m.6199
GYJ|c30835_g1|m.931	GYA|c14287_g1|m.25800
GYJ|c13434_g1|m.8122	GYA|c14297_g1|m.17842
GYJ|c10786_g1|m.9457	GYA|c14352_g1|m.3430
GYJ|c19367_g1|m.24166	GYA|c14363_g2|m.25018
GYJ|c2122_g1|m.16670	GYA|c14380_g1|m.29013
GYJ|c899_g1|m.17660	GYA|c14416_g1|m.21305
GYJ|c11400_g1|m.13829	GYA|c14430_g1|m.22486
GYJ|c14242_g1|m.22273	GYA|c14444_g1|m.7635
GYJ|c13023_g2|m.3626	GYA|c14473_g1|m.4369
GYJ|c11161_g1|m.3221	GYA|c14482_g1|m.7505
GYJ|c5792_g1|m.18058	GYA|c14497_g1|m.20810
GYJ|c28280_g1|m.6206	GYA|c14500_g1|m.22886
GYJ|c31805_g1|m.10459	GYA|c14534_g1|m.531
GYJ|c20399_g1|m.21346	GYA|c14654_g2|m.29035
GYJ|c15409_g1|m.9835	GYA|c14656_g2|m.15945
GYJ|c15940_g1|m.686	GYA|c14692_g1|m.17470
GYJ|c9288_g1|m.925	GYA|c14700_g1|m.11756
GYJ|c12805_g1|m.14175	GYA|c14769_g1|m.5190
GYJ|c65_g1|m.17760	GYA|c14771_g1|m.7702
GYJ|c27206_g1|m.14054	GYA|c14801_g1|m.25691
GYJ|c14567_g1|m.4810	GYA|c14854_g1|m.12929
GYJ|c10950_g1|m.957	GYA|c14859_g1|m.25534
GYJ|c10001_g1|m.3066	GYA|c14906_g1|m.3027
GYJ|c4108_g1|m.11370	GYA|c14906_g2|m.9462
GYJ|c23289_g1|m.17918	GYA|c14920_g1|m.2541
GYJ|c1146_g1|m.17388	GYA|c14923_g1|m.23928
GYJ|c7921_g1|m.3079	GYA|c14937_g1|m.21557
GYJ|c20096_g1|m.11583	GYA|c14938_g1|m.22241
GYJ|c11955_g1|m.3523	GYA|c15015_g1|m.9919
GYJ|c26100_g1|m.17852	GYA|c15021_g1|m.16212
GYJ|c10880_g1|m.24058	GYA|c15061_g1|m.5816
GYJ|c5846_g1|m.17557	GYA|c15077_g1|m.20297
GYJ|c13451_g1|m.740	GYA|c15364_g1|m.3883
GYJ|c28779_g1|m.21715	GYA|c15412_g1|m.18332
GYJ|c13781_g1|m.10032	GYA|c15416_g1|m.27662
GYJ|c9693_g1|m.10515	GYA|c15431_g1|m.24300
GYJ|c22530_g1|m.15963	GYA|c15443_g1|m.2780
GYJ|c12890_g1|m.9665	GYA|c15492_g1|m.26768
GYJ|c12181_g1|m.4675	GYA|c15496_g1|m.11555
GYJ|c9950_g1|m.10037	GYA|c15507_g1|m.24150
GYJ|c9950_g1|m.10038	GYA|c15507_g1|m.24151
GYJ|c9208_g1|m.11706	GYA|c15575_g1|m.27342
GYJ|c28904_g1|m.14281	GYA|c15616_g1|m.1035
GYJ|c28904_g1|m.14283	GYA|c15616_g1|m.1037
GYJ|c7823_g1|m.19547	GYA|c15626_g3|m.3860
GYJ|c20957_g1|m.120	GYA|c15645_g1|m.429
GYJ|c18176_g1|m.8088	GYA|c1564_g1|m.3736
GYJ|c10260_g1|m.10339	GYA|c1572_g1|m.14559
GYJ|c6195_g1|m.18459	GYA|c15780_g1|m.20835
GYJ|c15486_g1|m.8165	GYA|c15885_g2|m.8126
GYJ|c14876_g2|m.10027	GYA|c158_g1|m.10800
GYJ|c22680_g1|m.24340	GYA|c15912_g1|m.713
GYJ|c10251_g1|m.22557	GYA|c15913_g1|m.3691
GYJ|c28455_g1|m.7164	GYA|c15921_g1|m.23743
GYJ|c15952_g1|m.4688	GYA|c15929_g1|m.18670
GYJ|c19012_g1|m.9585	GYA|c15966_g1|m.13699
GYJ|c14498_g1|m.10895	GYA|c15968_g1|m.15494
GYJ|c13216_g1|m.1988	GYA|c1600_g1|m.2234
GYJ|c22750_g1|m.21730	GYA|c1601_g1|m.29057
GYJ|c28275_g1|m.19223	GYA|c16036_g2|m.27715
GYJ|c31029_g1|m.24067	GYA|c16039_g1|m.13299
GYJ|c12702_g1|m.2744	GYA|c16068_g1|m.12802
GYJ|c19043_g1|m.4203	GYA|c16094_g1|m.10808
GYJ|c13110_g1|m.10606	GYA|c16100_g1|m.1932
GYJ|c14333_g1|m.9894	GYA|c16125_g1|m.13126
GYJ|c15791_g1|m.918	GYA|c16136_g1|m.13355
GYJ|c8015_g1|m.13735	GYA|c16148_g1|m.2799
GYJ|c15561_g1|m.16435	GYA|c16152_g1|m.13630
GYJ|c11533_g1|m.24662	GYA|c16152_g3|m.25969
GYJ|c16302_g1|m.8707	GYA|c16178_g1|m.26527
GYJ|c25992_g1|m.1341	GYA|c16203_g1|m.5198
GYJ|c8959_g1|m.1170	GYA|c16210_g1|m.15226
GYJ|c7600_g1|m.19093	GYA|c16216_g1|m.954
GYJ|c8423_g1|m.14932	GYA|c1622_g1|m.9878
GYJ|c15521_g1|m.17080	GYA|c16243_g1|m.23062
GYJ|c15885_g1|m.364	GYA|c16255_g1|m.11224
GYJ|c15885_g1|m.363	GYA|c16255_g1|m.11225
GYJ|c19524_g1|m.23667	GYA|c16285_g1|m.15456
GYJ|c23890_g1|m.24047	GYA|c16357_g1|m.21124
GYJ|c4354_g1|m.13196	GYA|c1641_g1|m.26155
GYJ|c9652_g1|m.5534	GYA|c16435_g1|m.19572
GYJ|c14079_g1|m.7457	GYA|c16441_g1|m.20329
GYJ|c11766_g1|m.23727	GYA|c1644_g1|m.17576
GYJ|c10694_g1|m.16130	GYA|c16463_g1|m.21439
GYJ|c2041_g1|m.16012	GYA|c16515_g1|m.15333
GYJ|c14593_g1|m.20958	GYA|c16522_g1|m.1600
GYJ|c8800_g1|m.1318	GYA|c16540_g1|m.11509
GYJ|c9447_g1|m.6561	GYA|c16588_g1|m.25878
GYJ|c9447_g1|m.6562	GYA|c16588_g1|m.25879
GYJ|c6519_g1|m.18286	GYA|c16589_g1|m.1398
GYJ|c2711_g1|m.3731	GYA|c16592_g1|m.23412
GYJ|c2711_g1|m.3732	GYA|c16592_g1|m.23413
GYJ|c11978_g1|m.8797	GYA|c16599_g1|m.4878
GYJ|c19050_g1|m.17694	GYA|c1662_g1|m.19692
GYJ|c19050_g1|m.17695	GYA|c1662_g1|m.19693
GYJ|c8271_g1|m.3337	GYA|c16655_g1|m.10974
GYJ|c12075_g1|m.19446	GYA|c16668_g1|m.5653
GYJ|c16931_g1|m.14925	GYA|c16681_g1|m.10085
GYJ|c31530_g1|m.18226	GYA|c16692_g1|m.19446
GYJ|c31530_g1|m.18227	GYA|c16692_g1|m.19447
GYJ|c14284_g1|m.23423	GYA|c16692_g2|m.20924
GYJ|c14565_g1|m.24736	GYA|c16702_g1|m.3475
GYJ|c334_g1|m.10935	GYA|c16709_g1|m.6268
GYJ|c27065_g1|m.7106	GYA|c1671_g1|m.7290
GYJ|c8167_g1|m.6475	GYA|c16724_g1|m.4949
GYJ|c22763_g1|m.889	GYA|c16734_g1|m.25231
GYJ|c30334_g1|m.24881	GYA|c16735_g1|m.1231
GYJ|c30334_g1|m.24883	GYA|c16735_g1|m.1233
GYJ|c30334_g1|m.24882	GYA|c16735_g1|m.1232
GYJ|c15502_g1|m.10529	GYA|c16752_g1|m.16487
GYJ|c5925_g1|m.5245	GYA|c16754_g1|m.17380
GYJ|c15862_g1|m.21336	GYA|c16764_g1|m.19283
GYJ|c32347_g1|m.16754	GYA|c16765_g1|m.6497
GYJ|c15478_g1|m.13151	GYA|c16767_g1|m.3325
GYJ|c4664_g1|m.8753	GYA|c16790_g1|m.11536
GYJ|c14403_g1|m.9194	GYA|c16792_g1|m.20468
GYJ|c16132_g1|m.4588	GYA|c16809_g1|m.1494
GYJ|c8883_g1|m.24641	GYA|c16818_g1|m.26394
GYJ|c16293_g1|m.12588	GYA|c16826_g2|m.3388
GYJ|c3111_g1|m.18223	GYA|c16839_g1|m.15049
GYJ|c13331_g1|m.16593	GYA|c16846_g1|m.4990
GYJ|c5877_g1|m.18550	GYA|c16847_g1|m.26546
GYJ|c7111_g1|m.9759	GYA|c16855_g1|m.11719
GYJ|c16159_g2|m.5647	GYA|c1685_g1|m.28820
GYJ|c14185_g1|m.13771	GYA|c16884_g1|m.26683
GYJ|c9023_g1|m.18475	GYA|c16891_g1|m.503
GYJ|c12580_g1|m.2694	GYA|c16914_g1|m.13344
GYJ|c15274_g1|m.293	GYA|c16924_g1|m.8285
GYJ|c1686_g1|m.18004	GYA|c16928_g1|m.26725
GYJ|c13694_g1|m.5871	GYA|c16947_g1|m.24372
GYJ|c11060_g1|m.12628	GYA|c17000_g1|m.10404
GYJ|c14499_g1|m.12829	GYA|c17001_g1|m.15903
GYJ|c22397_g1|m.18343	GYA|c1700_g1|m.28235
GYJ|c16092_g2|m.19429	GYA|c17019_g1|m.21582
GYJ|c28282_g1|m.21411	GYA|c17044_g2|m.17074
GYJ|c8468_g1|m.2515	GYA|c17097_g1|m.106
GYJ|c9059_g1|m.11329	GYA|c17116_g2|m.6660
GYJ|c12649_g1|m.19997	GYA|c17122_g1|m.1492
GYJ|c15889_g1|m.9998	GYA|c17126_g1|m.14926
GYJ|c13094_g1|m.15694	GYA|c17214_g1|m.2293
GYJ|c14631_g1|m.18178	GYA|c17219_g1|m.3939
GYJ|c6141_g1|m.6227	GYA|c1721_g1|m.3362
GYJ|c14791_g1|m.3323	GYA|c17238_g1|m.7234
GYJ|c1780_g1|m.17164	GYA|c17289_g1|m.27167
GYJ|c15510_g1|m.14939	GYA|c17382_g1|m.3204
GYJ|c14339_g1|m.4140	GYA|c17387_g1|m.9997
GYJ|c13974_g1|m.2994	GYA|c17403_g1|m.27178
GYJ|c14676_g1|m.17343	GYA|c17413_g1|m.14309
GYJ|c11455_g2|m.2110	GYA|c17434_g1|m.28026
GYJ|c2737_g1|m.1031	GYA|c17481_g1|m.7459
GYJ|c15767_g1|m.20967	GYA|c17529_g1|m.10119
GYJ|c13149_g1|m.24522	GYA|c17533_g1|m.19579
GYJ|c27239_g1|m.22059	GYA|c17558_g1|m.24619
GYJ|c14325_g1|m.17255	GYA|c17561_g1|m.23605
GYJ|c28255_g1|m.9108	GYA|c17652_g1|m.26132
GYJ|c18985_g1|m.14936	GYA|c17659_g1|m.16988
GYJ|c6030_g1|m.15090	GYA|c17662_g1|m.23207
GYJ|c10985_g1|m.19163	GYA|c17663_g1|m.7562
GYJ|c12612_g1|m.13603	GYA|c17680_g1|m.1139
GYJ|c15116_g1|m.23087	GYA|c17690_g1|m.15251
GYJ|c15811_g1|m.8292	GYA|c1769_g1|m.17861
GYJ|c13596_g1|m.5917	GYA|c17729_g1|m.26094
GYJ|c31762_g1|m.14968	GYA|c1775_g2|m.4004
GYJ|c23830_g1|m.5668	GYA|c17760_g1|m.18192
GYJ|c2143_g1|m.22323	GYA|c17774_g1|m.1114
GYJ|c31586_g1|m.8771	GYA|c17777_g1|m.27568
GYJ|c14197_g1|m.18750	GYA|c17785_g1|m.15655
GYJ|c15918_g1|m.21481	GYA|c17795_g1|m.8522
GYJ|c1423_g1|m.8834	GYA|c17801_g1|m.24607
GYJ|c14181_g1|m.14313	GYA|c17803_g1|m.24465
GYJ|c16337_g1|m.8693	GYA|c17809_g1|m.19831
GYJ|c15087_g1|m.3507	GYA|c17811_g1|m.12057
GYJ|c26950_g1|m.21907	GYA|c1781_g1|m.16557
GYJ|c15192_g1|m.23903	GYA|c17835_g1|m.25623
GYJ|c9859_g1|m.16191	GYA|c17845_g1|m.8053
GYJ|c10679_g1|m.20855	GYA|c17859_g1|m.2336
GYJ|c27828_g1|m.16687	GYA|c17862_g1|m.10775
GYJ|c226_g1|m.10887	GYA|c17866_g1|m.7757
GYJ|c26092_g1|m.12309	GYA|c17875_g1|m.12565
GYJ|c15802_g1|m.13611	GYA|c17881_g1|m.17788
GYJ|c15222_g1|m.2004	GYA|c17884_g1|m.14855
GYJ|c14779_g1|m.1387	GYA|c17887_g1|m.17735
GYJ|c15604_g1|m.18823	GYA|c17893_g1|m.971
GYJ|c8121_g1|m.9181	GYA|c17900_g1|m.9343
GYJ|c16752_g1|m.9729	GYA|c17901_g1|m.13547
GYJ|c19016_g1|m.22698	GYA|c17924_g1|m.11836
GYJ|c28235_g1|m.23751	GYA|c17926_g1|m.27412
GYJ|c19467_g1|m.17909	GYA|c17939_g2|m.16424
GYJ|c10002_g1|m.19595	GYA|c17940_g1|m.18016
GYJ|c15996_g1|m.2339	GYA|c17946_g1|m.15058
GYJ|c31059_g1|m.8715	GYA|c17946_g1|m.15057
GYJ|c9337_g1|m.6158	GYA|c17954_g1|m.24138
GYJ|c11481_g1|m.8064	GYA|c17961_g1|m.5393
GYJ|c20056_g1|m.20081	GYA|c17961_g2|m.1450
GYJ|c11278_g1|m.1668	GYA|c17965_g1|m.20588
GYJ|c14932_g1|m.13530	GYA|c17970_g1|m.6860
GYJ|c25250_g1|m.10773	GYA|c17974_g1|m.3782
GYJ|c15290_g1|m.22184	GYA|c17997_g1|m.20927
GYJ|c2867_g1|m.553	GYA|c18006_g1|m.11688
GYJ|c25343_g1|m.19129	GYA|c18008_g1|m.16948
GYJ|c6420_g1|m.12120	GYA|c18011_g1|m.27636
GYJ|c13421_g1|m.11045	GYA|c18040_g1|m.15694
GYJ|c11513_g1|m.1921	GYA|c18068_g1|m.26516
GYJ|c12747_g1|m.20874	GYA|c18069_g1|m.16077
GYJ|c17191_g1|m.12557	GYA|c18071_g1|m.20971
GYJ|c6410_g1|m.24068	GYA|c18075_g1|m.10809
GYJ|c15558_g1|m.23322	GYA|c18082_g1|m.21367
GYJ|c15430_g2|m.1459	GYA|c18101_g1|m.2521
GYJ|c13735_g1|m.8106	GYA|c18116_g1|m.28264
GYJ|c15300_g1|m.7743	GYA|c18117_g1|m.5454
GYJ|c9193_g1|m.9533	GYA|c18150_g1|m.21974
GYJ|c15320_g1|m.13702	GYA|c18152_g1|m.26496
GYJ|c11306_g1|m.14684	GYA|c18179_g2|m.22389
GYJ|c25899_g1|m.7245	GYA|c18181_g1|m.9142
GYJ|c27059_g1|m.25010	GYA|c18189_g1|m.14556
GYJ|c15180_g1|m.9851	GYA|c18196_g1|m.2609
GYJ|c7376_g1|m.13183	GYA|c18232_g1|m.28370
GYJ|c29188_g1|m.10259	GYA|c18236_g1|m.10480
GYJ|c12934_g1|m.12362	GYA|c18246_g1|m.1628
GYJ|c14911_g1|m.7573	GYA|c18250_g1|m.17048
GYJ|c13296_g1|m.1320	GYA|c18276_g1|m.20563
GYJ|c13296_g1|m.1319	GYA|c18276_g1|m.20562
GYJ|c11822_g1|m.2827	GYA|c18287_g1|m.14331
GYJ|c13403_g1|m.4654	GYA|c18305_g1|m.25044
GYJ|c12770_g1|m.19765	GYA|c18307_g1|m.5156
GYJ|c13720_g2|m.21306	GYA|c18313_g1|m.22955
GYJ|c14389_g1|m.12267	GYA|c18368_g1|m.16533
GYJ|c33423_g1|m.1843	GYA|c18387_g1|m.13968
GYJ|c13321_g1|m.20769	GYA|c18411_g1|m.2535
GYJ|c16681_g1|m.23760	GYA|c1842_g1|m.25777
GYJ|c11909_g1|m.16809	GYA|c18455_g1|m.14892
GYJ|c10968_g1|m.7685	GYA|c18479_g1|m.19296
GYJ|c9850_g1|m.20929	GYA|c18494_g1|m.21434
GYJ|c15691_g1|m.20709	GYA|c18503_g1|m.23964
GYJ|c7294_g1|m.1411	GYA|c18525_g1|m.12389
GYJ|c11246_g1|m.23178	GYA|c18529_g1|m.23738
GYJ|c8070_g1|m.5233	GYA|c18533_g1|m.19771
GYJ|c15872_g1|m.21625	GYA|c18565_g1|m.14541
GYJ|c22476_g1|m.4644	GYA|c18579_g1|m.18345
GYJ|c14838_g1|m.15539	GYA|c18595_g1|m.7322
GYJ|c16455_g1|m.23783	GYA|c18597_g1|m.26033
GYJ|c695_g1|m.1753	GYA|c18609_g1|m.28587
GYJ|c5669_g1|m.18757	GYA|c18618_g1|m.10927
GYJ|c12333_g1|m.24920	GYA|c18629_g2|m.5418
GYJ|c31784_g1|m.17761	GYA|c18642_g1|m.17049
GYJ|c15870_g1|m.17262	GYA|c18651_g1|m.1057
GYJ|c4569_g1|m.9838	GYA|c18660_g1|m.8180
GYJ|c6594_g1|m.12777	GYA|c18663_g1|m.19436
GYJ|c12638_g1|m.11157	GYA|c18668_g1|m.14002
GYJ|c19249_g1|m.4568	GYA|c18672_g1|m.13186
GYJ|c10465_g1|m.621	GYA|c18675_g1|m.17474
GYJ|c29687_g1|m.17702	GYA|c18688_g1|m.8742
GYJ|c17572_g1|m.16641	GYA|c18695_g1|m.7552
GYJ|c16152_g1|m.12273	GYA|c18704_g1|m.4374
GYJ|c171_g1|m.18222	GYA|c18705_g1|m.392
GYJ|c10682_g1|m.7292	GYA|c18718_g1|m.23495
GYJ|c15778_g1|m.22835	GYA|c18723_g1|m.11785
GYJ|c8352_g1|m.20724	GYA|c18724_g1|m.6918
GYJ|c9219_g1|m.8018	GYA|c18727_g1|m.19798
GYJ|c17204_g1|m.19306	GYA|c18754_g1|m.4676
GYJ|c11688_g1|m.16036	GYA|c18755_g2|m.21081
GYJ|c13634_g1|m.20635	GYA|c18766_g1|m.12678
GYJ|c14373_g1|m.17905	GYA|c18777_g1|m.179
GYJ|c14433_g1|m.3917	GYA|c18782_g2|m.16602
GYJ|c12728_g1|m.18037	GYA|c18789_g1|m.441
GYJ|c31465_g1|m.18987	GYA|c18790_g1|m.26670
GYJ|c16000_g1|m.6281	GYA|c18793_g3|m.7361
GYJ|c13351_g1|m.15968	GYA|c18795_g1|m.8190
GYJ|c13351_g1|m.15967	GYA|c18795_g1|m.8189
GYJ|c11173_g1|m.23726	GYA|c18810_g1|m.23946
GYJ|c16311_g1|m.20913	GYA|c18812_g1|m.8273
GYJ|c14902_g1|m.17742	GYA|c18815_g1|m.8525
GYJ|c12265_g1|m.15876	GYA|c18824_g1|m.4626
GYJ|c7851_g1|m.5388	GYA|c18830_g1|m.18524
GYJ|c4291_g1|m.188	GYA|c18833_g1|m.28824
GYJ|c28528_g1|m.7065	GYA|c18837_g1|m.22639
GYJ|c15460_g1|m.15398	GYA|c18841_g1|m.19885
GYJ|c2307_g1|m.199	GYA|c18854_g2|m.23851
GYJ|c17812_g1|m.4192	GYA|c18858_g1|m.19123
GYJ|c15290_g1|m.22183	GYA|c18863_g1|m.8178
GYJ|c15536_g1|m.15869	GYA|c18864_g1|m.27027
GYJ|c13984_g1|m.16699	GYA|c18869_g1|m.8201
GYJ|c15533_g1|m.2157	GYA|c18876_g1|m.12893
GYJ|c11629_g1|m.1060	GYA|c18879_g1|m.5814
GYJ|c26485_g1|m.8616	GYA|c18903_g1|m.18953
GYJ|c2071_g1|m.13029	GYA|c18905_g1|m.7044
GYJ|c13669_g1|m.14959	GYA|c18913_g1|m.15293
GYJ|c19031_g1|m.20470	GYA|c18919_g2|m.6358
GYJ|c22992_g1|m.18679	GYA|c18924_g1|m.451
GYJ|c15213_g1|m.10163	GYA|c18937_g2|m.28209
GYJ|c28309_g1|m.22055	GYA|c18938_g1|m.22744
GYJ|c9554_g1|m.7766	GYA|c18949_g1|m.24454
GYJ|c7431_g1|m.19554	GYA|c1895_g1|m.20308
GYJ|c14916_g1|m.16929	GYA|c18970_g1|m.26325
GYJ|c12668_g1|m.22196	GYA|c18978_g1|m.16999
GYJ|c15675_g2|m.14449	GYA|c18995_g1|m.18350
GYJ|c14331_g1|m.24634	GYA|c19000_g1|m.12019
GYJ|c13795_g1|m.6222	GYA|c19009_g1|m.16980
GYJ|c13795_g1|m.6221	GYA|c19009_g1|m.16981
GYJ|c9805_g1|m.12208	GYA|c19018_g1|m.23772
GYJ|c10879_g1|m.19076	GYA|c19026_g1|m.25504
GYJ|c329_g1|m.23345	GYA|c19075_g1|m.9216
GYJ|c14341_g1|m.12019	GYA|c19078_g1|m.12798
GYJ|c4564_g1|m.8577	GYA|c19080_g1|m.2858
GYJ|c8656_g1|m.13979	GYA|c19082_g3|m.5425
GYJ|c25474_g1|m.22793	GYA|c19090_g1|m.10717
GYJ|c25437_g1|m.2215	GYA|c19093_g1|m.19605
GYJ|c4784_g1|m.3721	GYA|c19093_g2|m.24492
GYJ|c15295_g1|m.19294	GYA|c19104_g1|m.6039
GYJ|c15639_g1|m.12994	GYA|c19112_g1|m.6207
GYJ|c15391_g1|m.10549	GYA|c19119_g1|m.27667
GYJ|c9832_g1|m.22106	GYA|c19130_g1|m.23956
GYJ|c31372_g1|m.5394	GYA|c19138_g1|m.5254
GYJ|c13787_g1|m.17296	GYA|c19140_g1|m.28887
GYJ|c14654_g1|m.1362	GYA|c19143_g1|m.16904
GYJ|c25754_g1|m.23631	GYA|c19160_g1|m.24767
GYJ|c15135_g1|m.29	GYA|c19165_g1|m.27586
GYJ|c15387_g1|m.1477	GYA|c19171_g1|m.1161
GYJ|c12476_g1|m.1032	GYA|c19175_g1|m.19654
GYJ|c13012_g1|m.18606	GYA|c19176_g1|m.20475
GYJ|c13519_g1|m.13170	GYA|c19178_g1|m.13986
GYJ|c16205_g1|m.18410	GYA|c19187_g1|m.27608
GYJ|c9551_g1|m.916	GYA|c19208_g1|m.957
GYJ|c2522_g1|m.9914	GYA|c19214_g1|m.4362
GYJ|c12511_g1|m.8716	GYA|c19218_g2|m.13279
GYJ|c31341_g1|m.4886	GYA|c19222_g1|m.5123
GYJ|c15747_g1|m.8163	GYA|c19224_g1|m.13901
GYJ|c13551_g1|m.19462	GYA|c19230_g1|m.28028
GYJ|c9350_g1|m.13598	GYA|c19240_g1|m.11201
GYJ|c16007_g2|m.1120	GYA|c19247_g1|m.8229
GYJ|c14637_g1|m.6300	GYA|c19248_g1|m.18798
GYJ|c8350_g1|m.6052	GYA|c19255_g1|m.15435
GYJ|c20366_g1|m.13654	GYA|c19262_g1|m.18845
GYJ|c31888_g1|m.3366	GYA|c19269_g1|m.2476
GYJ|c25389_g1|m.22604	GYA|c19274_g1|m.27159
GYJ|c16295_g1|m.12483	GYA|c19285_g2|m.1880
GYJ|c3576_g1|m.13753	GYA|c1928_g1|m.24811
GYJ|c13941_g1|m.19238	GYA|c19296_g1|m.28910
GYJ|c12198_g1|m.21272	GYA|c19297_g1|m.26013
GYJ|c16315_g1|m.3300	GYA|c19298_g1|m.12761
GYJ|c15469_g1|m.9932	GYA|c19301_g1|m.25779
GYJ|c9707_g1|m.24319	GYA|c19308_g1|m.14093
GYJ|c15611_g1|m.514	GYA|c19311_g1|m.13497
GYJ|c32051_g1|m.16438	GYA|c19323_g1|m.25851
GYJ|c33583_g1|m.9698	GYA|c1935_g1|m.19330
GYJ|c13559_g1|m.4443	GYA|c19361_g1|m.25317
GYJ|c4980_g1|m.3973	GYA|c19363_g1|m.14392
GYJ|c8877_g1|m.23004	GYA|c19370_g1|m.23654
GYJ|c8877_g1|m.23003	GYA|c19370_g1|m.23655
GYJ|c1806_g1|m.18732	GYA|c19381_g1|m.13947
GYJ|c29182_g1|m.6682	GYA|c1938_g1|m.14462
GYJ|c15188_g1|m.7341	GYA|c19390_g1|m.26975
GYJ|c16249_g1|m.6508	GYA|c19395_g1|m.26307
GYJ|c12571_g1|m.20674	GYA|c19403_g1|m.26895
GYJ|c25371_g1|m.20934	GYA|c19406_g1|m.28827
GYJ|c13884_g1|m.15162	GYA|c19410_g1|m.7224
GYJ|c13240_g1|m.5718	GYA|c19411_g1|m.16653
GYJ|c6445_g1|m.774	GYA|c1941_g1|m.2803
GYJ|c17122_g1|m.9260	GYA|c19433_g1|m.22051
GYJ|c14679_g1|m.23106	GYA|c19435_g1|m.6732
GYJ|c2927_g1|m.24789	GYA|c19438_g1|m.9103
GYJ|c8076_g1|m.8070	GYA|c19440_g1|m.12657
GYJ|c2866_g1|m.13794	GYA|c19448_g1|m.18673
GYJ|c16893_g1|m.9483	GYA|c19449_g1|m.1000
GYJ|c15339_g1|m.12493	GYA|c19457_g1|m.5655
GYJ|c6965_g1|m.17867	GYA|c19463_g1|m.21578
GYJ|c14950_g1|m.676	GYA|c19478_g1|m.9783
GYJ|c13897_g1|m.14977	GYA|c19480_g1|m.6894
GYJ|c32635_g1|m.3514	GYA|c19497_g1|m.19398
GYJ|c18230_g1|m.22034	GYA|c19498_g1|m.4689
GYJ|c16018_g1|m.7157	GYA|c19501_g1|m.22522
GYJ|c6000_g1|m.9359	GYA|c19504_g1|m.12545
GYJ|c13900_g1|m.9375	GYA|c19508_g1|m.21800
GYJ|c9929_g1|m.1042	GYA|c19542_g1|m.7118
GYJ|c9446_g1|m.3203	GYA|c19542_g2|m.27289
GYJ|c3849_g2|m.16016	GYA|c19545_g1|m.11811
GYJ|c15252_g1|m.6386	GYA|c19559_g1|m.15486
GYJ|c8168_g1|m.13304	GYA|c19567_g1|m.21404
GYJ|c19341_g1|m.23486	GYA|c19573_g1|m.9048
GYJ|c10380_g1|m.18126	GYA|c19575_g1|m.1877
GYJ|c15577_g1|m.7500	GYA|c19580_g1|m.10642
GYJ|c4582_g1|m.18819	GYA|c19582_g1|m.1824
GYJ|c4339_g1|m.21084	GYA|c19582_g2|m.26205
GYJ|c4811_g1|m.13927	GYA|c19582_g3|m.14442
GYJ|c11407_g1|m.9867	GYA|c19583_g1|m.6472
GYJ|c26848_g1|m.14969	GYA|c19593_g1|m.10445
GYJ|c3766_g1|m.17077	GYA|c19595_g1|m.8970
GYJ|c16063_g1|m.5775	GYA|c19604_g1|m.5946
GYJ|c16063_g1|m.5776	GYA|c19604_g1|m.5947
GYJ|c10647_g1|m.5315	GYA|c19608_g1|m.2635
GYJ|c14142_g1|m.17480	GYA|c19609_g1|m.26141
GYJ|c18876_g1|m.5325	GYA|c19611_g1|m.7809
GYJ|c29559_g1|m.15799	GYA|c19617_g1|m.17979
GYJ|c13171_g1|m.24966	GYA|c19624_g1|m.3175
GYJ|c10812_g1|m.13765	GYA|c19626_g1|m.16354
GYJ|c15096_g1|m.13629	GYA|c19629_g1|m.12687
GYJ|c16367_g1|m.24106	GYA|c19637_g1|m.10304
GYJ|c15338_g1|m.250	GYA|c19643_g1|m.6243
GYJ|c14848_g1|m.7606	GYA|c19653_g1|m.17017
GYJ|c28889_g1|m.1700	GYA|c19658_g2|m.29058
GYJ|c16705_g1|m.13843	GYA|c19666_g1|m.16325
GYJ|c12669_g1|m.8204	GYA|c19674_g1|m.12049
GYJ|c16689_g1|m.13653	GYA|c19678_g1|m.11515
GYJ|c2754_g1|m.891	GYA|c19681_g1|m.277
GYJ|c22326_g1|m.6557	GYA|c19684_g1|m.8491
GYJ|c4523_g1|m.8100	GYA|c19686_g1|m.6307
GYJ|c14282_g1|m.16276	GYA|c19702_g1|m.18924
GYJ|c15523_g1|m.16065	GYA|c19717_g1|m.28368
GYJ|c22176_g1|m.13482	GYA|c19721_g1|m.18861
GYJ|c9359_g1|m.6072	GYA|c19726_g1|m.24603
GYJ|c5888_g1|m.7731	GYA|c19728_g1|m.7639
GYJ|c8297_g1|m.6460	GYA|c19736_g1|m.899
GYJ|c15413_g2|m.21024	GYA|c19737_g1|m.12883
GYJ|c14485_g1|m.14543	GYA|c19742_g1|m.18112
GYJ|c9324_g1|m.5311	GYA|c19751_g1|m.19855
GYJ|c5913_g1|m.1213	GYA|c19752_g1|m.1517
GYJ|c2728_g1|m.3830	GYA|c19762_g1|m.2372
GYJ|c11623_g1|m.1869	GYA|c19771_g2|m.2001
GYJ|c11555_g1|m.2448	GYA|c19775_g2|m.4822
GYJ|c14124_g1|m.20255	GYA|c19778_g1|m.25464
GYJ|c3047_g1|m.4678	GYA|c19789_g1|m.27077
GYJ|c16461_g1|m.24344	GYA|c19790_g1|m.9135
GYJ|c10232_g1|m.13819	GYA|c19804_g1|m.28800
GYJ|c31456_g1|m.2062	GYA|c19810_g1|m.3990
GYJ|c12669_g1|m.8203	GYA|c19811_g1|m.17331
GYJ|c19014_g1|m.10387	GYA|c19814_g1|m.9522
GYJ|c25242_g1|m.19533	GYA|c19815_g1|m.23702
GYJ|c11904_g1|m.6967	GYA|c19816_g1|m.17639
GYJ|c15373_g1|m.11023	GYA|c19818_g1|m.9824
GYJ|c21457_g1|m.5071	GYA|c19819_g1|m.14937
GYJ|c13397_g1|m.16027	GYA|c19823_g1|m.3729
GYJ|c15591_g1|m.12163	GYA|c19825_g1|m.14137
GYJ|c16021_g1|m.7680	GYA|c19828_g1|m.9630
GYJ|c17557_g1|m.17636	GYA|c19830_g1|m.5364
GYJ|c13239_g1|m.7074	GYA|c19835_g1|m.12544
GYJ|c10379_g1|m.25004	GYA|c19849_g1|m.27539
GYJ|c7790_g2|m.1045	GYA|c1984_g1|m.25711
GYJ|c8471_g1|m.9128	GYA|c19856_g1|m.10562
GYJ|c13490_g1|m.23845	GYA|c19861_g2|m.1490
GYJ|c16204_g1|m.19164	GYA|c19863_g1|m.10579
GYJ|c200_g1|m.14726	GYA|c19869_g1|m.1983
GYJ|c8403_g1|m.288	GYA|c19875_g1|m.28285
GYJ|c16541_g1|m.9166	GYA|c19895_g1|m.9347
GYJ|c17381_g1|m.13057	GYA|c19898_g1|m.8673
GYJ|c15525_g1|m.19370	GYA|c19899_g1|m.18567
GYJ|c11997_g1|m.16107	GYA|c19904_g1|m.708
GYJ|c15326_g1|m.15722	GYA|c19905_g1|m.195
GYJ|c22736_g1|m.11894	GYA|c19906_g1|m.19269
GYJ|c11706_g1|m.5663	GYA|c19909_g1|m.19437
GYJ|c12484_g1|m.1410	GYA|c19911_g1|m.8885
GYJ|c9825_g1|m.15458	GYA|c19913_g1|m.4917
GYJ|c25635_g1|m.24600	GYA|c19915_g1|m.7550
GYJ|c3518_g1|m.23169	GYA|c19921_g1|m.12183
GYJ|c12858_g1|m.11218	GYA|c19923_g1|m.25056
GYJ|c10325_g1|m.7475	GYA|c19936_g1|m.27063
GYJ|c22485_g1|m.11317	GYA|c19939_g1|m.15531
GYJ|c12524_g1|m.1357	GYA|c19942_g1|m.22518
GYJ|c5474_g1|m.4228	GYA|c19945_g1|m.9628
GYJ|c4820_g1|m.8340	GYA|c19955_g1|m.23161
GYJ|c9738_g1|m.21256	GYA|c19959_g1|m.25815
GYJ|c11617_g1|m.3726	GYA|c19968_g2|m.28059
GYJ|c2863_g1|m.10886	GYA|c19979_g1|m.7146
GYJ|c25743_g1|m.12581	GYA|c19981_g1|m.19677
GYJ|c11940_g1|m.13755	GYA|c19983_g1|m.6607
GYJ|c15654_g2|m.17294	GYA|c19986_g1|m.12822
GYJ|c25508_g1|m.596	GYA|c19998_g1|m.9408
GYJ|c2024_g1|m.16790	GYA|c20007_g1|m.6538
GYJ|c7574_g1|m.18216	GYA|c20012_g1|m.20993
GYJ|c31656_g1|m.7894	GYA|c20013_g1|m.11948
GYJ|c11134_g1|m.5708	GYA|c20015_g2|m.15504
GYJ|c22082_g1|m.13186	GYA|c20016_g1|m.20416
GYJ|c6362_g1|m.19676	GYA|c20021_g2|m.23083
GYJ|c15813_g2|m.17804	GYA|c20024_g1|m.4208
GYJ|c9074_g1|m.48	GYA|c20027_g1|m.12887
GYJ|c12171_g1|m.10177	GYA|c20033_g1|m.9559
GYJ|c2753_g1|m.20257	GYA|c20034_g1|m.16008
GYJ|c7814_g1|m.848	GYA|c20038_g1|m.14438
GYJ|c6494_g1|m.21395	GYA|c20048_g1|m.22883
GYJ|c6494_g1|m.21394	GYA|c20048_g1|m.22882
GYJ|c2124_g1|m.18897	GYA|c20053_g1|m.1151
GYJ|c7120_g1|m.9653	GYA|c20055_g1|m.11667
GYJ|c16361_g1|m.15348	GYA|c20057_g1|m.699
GYJ|c16831_g1|m.8102	GYA|c20058_g1|m.18037
GYJ|c15488_g1|m.24550	GYA|c20064_g1|m.22132
GYJ|c6303_g1|m.2974	GYA|c20065_g1|m.15269
GYJ|c3204_g1|m.17417	GYA|c20081_g1|m.20334
GYJ|c3204_g1|m.17418	GYA|c20081_g1|m.20336
GYJ|c5088_g1|m.1043	GYA|c20090_g1|m.18571
GYJ|c8931_g1|m.21741	GYA|c20094_g1|m.9870
GYJ|c8957_g2|m.1741	GYA|c20097_g1|m.8533
GYJ|c16837_g1|m.8245	GYA|c20100_g1|m.18348
GYJ|c22805_g1|m.3475	GYA|c20103_g1|m.9252
GYJ|c22555_g1|m.15842	GYA|c20106_g1|m.16082
GYJ|c11476_g1|m.691	GYA|c20109_g1|m.9759
GYJ|c33621_g1|m.23767	GYA|c20112_g1|m.11366
GYJ|c18229_g1|m.5725	GYA|c20113_g1|m.4734
GYJ|c12600_g1|m.20797	GYA|c20114_g1|m.20660
GYJ|c3418_g1|m.17364	GYA|c20126_g1|m.17651
GYJ|c5269_g1|m.23015	GYA|c20137_g1|m.22235
GYJ|c25547_g1|m.17789	GYA|c20142_g1|m.25095
GYJ|c15193_g1|m.18125	GYA|c20146_g1|m.17010
GYJ|c5342_g1|m.23082	GYA|c20148_g1|m.9022
GYJ|c5439_g1|m.8189	GYA|c2014_g1|m.25695
GYJ|c11831_g1|m.10601	GYA|c20153_g1|m.9570
GYJ|c11831_g1|m.10600	GYA|c20153_g1|m.9569
GYJ|c10567_g2|m.5087	GYA|c20175_g1|m.22191
GYJ|c25331_g1|m.5651	GYA|c20184_g1|m.24270
GYJ|c13640_g1|m.24668	GYA|c20187_g1|m.12276
GYJ|c8249_g1|m.14560	GYA|c20188_g1|m.27400
GYJ|c8615_g1|m.6844	GYA|c20193_g1|m.22136
GYJ|c1312_g1|m.13200	GYA|c20199_g1|m.13012
GYJ|c16666_g1|m.23949	GYA|c20203_g1|m.13477
GYJ|c6088_g1|m.22482	GYA|c20205_g1|m.13333
GYJ|c12252_g1|m.8232	GYA|c20209_g1|m.3203
GYJ|c15796_g1|m.2691	GYA|c20211_g1|m.20186
GYJ|c15541_g1|m.14648	GYA|c20214_g1|m.24108
GYJ|c14713_g1|m.6360	GYA|c20220_g1|m.25250
GYJ|c10862_g1|m.5877	GYA|c20222_g1|m.19629
GYJ|c10862_g1|m.5875	GYA|c20222_g1|m.19627
GYJ|c8598_g1|m.19018	GYA|c20229_g1|m.13370
GYJ|c11469_g1|m.4309	GYA|c20238_g1|m.26314
GYJ|c11209_g1|m.17137	GYA|c20239_g1|m.12479
GYJ|c11184_g1|m.13560	GYA|c20241_g1|m.14843
GYJ|c28694_g1|m.8326	GYA|c20255_g1|m.25331
GYJ|c5552_g1|m.1971	GYA|c20258_g1|m.5384
GYJ|c15790_g1|m.3188	GYA|c20259_g1|m.19474
GYJ|c13431_g1|m.21657	GYA|c20261_g1|m.13099
GYJ|c15341_g1|m.4795	GYA|c20263_g1|m.6960
GYJ|c15341_g1|m.4796	GYA|c20263_g1|m.6961
GYJ|c15070_g2|m.6957	GYA|c2027_g1|m.14400
GYJ|c2039_g1|m.21210	GYA|c20282_g1|m.4578
GYJ|c16065_g1|m.4153	GYA|c20286_g1|m.21240
GYJ|c15573_g1|m.16430	GYA|c20287_g2|m.23821
GYJ|c8522_g1|m.23185	GYA|c20289_g1|m.11104
GYJ|c11998_g1|m.12751	GYA|c20301_g1|m.25699
GYJ|c22416_g1|m.9666	GYA|c20302_g1|m.18116
GYJ|c13816_g1|m.2312	GYA|c20304_g1|m.6500
GYJ|c29015_g1|m.18582	GYA|c20324_g1|m.28437
GYJ|c12237_g1|m.18715	GYA|c20327_g1|m.12559
GYJ|c12237_g1|m.18714	GYA|c20327_g1|m.12558
GYJ|c14045_g1|m.4346	GYA|c20328_g1|m.1632
GYJ|c9262_g1|m.7936	GYA|c20335_g1|m.252
GYJ|c28790_g1|m.25036	GYA|c20336_g1|m.22617
GYJ|c15228_g1|m.12729	GYA|c20337_g1|m.22387
GYJ|c14862_g1|m.19356	GYA|c20340_g1|m.925
GYJ|c13426_g1|m.22179	GYA|c20341_g1|m.4107
GYJ|c15257_g1|m.20668	GYA|c20348_g1|m.4982
GYJ|c869_g1|m.7892	GYA|c20350_g1|m.13443
GYJ|c16734_g1|m.838	GYA|c20353_g1|m.19726
GYJ|c16116_g1|m.15944	GYA|c20356_g1|m.16135
GYJ|c25759_g1|m.3044	GYA|c20361_g2|m.17890
GYJ|c2712_g1|m.10563	GYA|c20363_g1|m.21897
GYJ|c62_g1|m.16166	GYA|c20366_g1|m.5977
GYJ|c2726_g1|m.15589	GYA|c20368_g1|m.13475
GYJ|c12178_g1|m.6177	GYA|c20370_g1|m.17808
GYJ|c19452_g1|m.17563	GYA|c20371_g1|m.10297
GYJ|c15834_g1|m.7435	GYA|c20373_g1|m.24566
GYJ|c20681_g1|m.19053	GYA|c20377_g1|m.9985
GYJ|c20681_g1|m.19054	GYA|c20377_g1|m.9986
GYJ|c2548_g1|m.3798	GYA|c20378_g1|m.9600
GYJ|c9077_g1|m.14873	GYA|c20381_g1|m.13927
GYJ|c15375_g1|m.1071	GYA|c20391_g1|m.13275
GYJ|c13273_g2|m.14226	GYA|c20399_g1|m.23511
GYJ|c11392_g1|m.10480	GYA|c20400_g1|m.27927
GYJ|c14692_g1|m.760	GYA|c20402_g1|m.27986
GYJ|c12178_g1|m.6176	GYA|c20412_g1|m.22002
GYJ|c16710_g1|m.7917	GYA|c20414_g1|m.9658
GYJ|c13849_g1|m.13162	GYA|c20417_g1|m.2863
GYJ|c25777_g1|m.3774	GYA|c20421_g1|m.5665
GYJ|c9527_g1|m.10063	GYA|c20422_g1|m.27019
GYJ|c2713_g1|m.16077	GYA|c20425_g1|m.6510
GYJ|c31318_g1|m.9112	GYA|c20427_g1|m.6877
GYJ|c15903_g1|m.7364	GYA|c20434_g1|m.27397
GYJ|c16750_g1|m.22260	GYA|c20440_g2|m.11169
GYJ|c11063_g1|m.4647	GYA|c20454_g1|m.10295
GYJ|c14851_g1|m.4785	GYA|c20456_g1|m.15593
GYJ|c771_g1|m.4507	GYA|c20461_g2|m.23085
GYJ|c14436_g1|m.3992	GYA|c20463_g1|m.8764
GYJ|c14071_g1|m.858	GYA|c20464_g1|m.11561
GYJ|c5266_g1|m.11401	GYA|c20465_g1|m.6666
GYJ|c15795_g1|m.20600	GYA|c20466_g1|m.21432
GYJ|c31921_g1|m.19000	GYA|c20472_g1|m.21838
GYJ|c15491_g1|m.7108	GYA|c20478_g1|m.13019
GYJ|c7830_g1|m.19483	GYA|c20481_g1|m.25270
GYJ|c25361_g1|m.21967	GYA|c20482_g1|m.21002
GYJ|c32756_g1|m.5401	GYA|c20485_g1|m.20252
GYJ|c1499_g1|m.8653	GYA|c20486_g1|m.24049
GYJ|c14424_g1|m.15472	GYA|c20487_g1|m.3026
GYJ|c1443_g1|m.14451	GYA|c20497_g1|m.5998
GYJ|c22447_g1|m.24064	GYA|c20499_g1|m.11945
GYJ|c8243_g1|m.2711	GYA|c20504_g1|m.13495
GYJ|c8418_g1|m.15488	GYA|c20509_g1|m.13220
GYJ|c15921_g1|m.573	GYA|c20510_g1|m.19468
GYJ|c16630_g1|m.20272	GYA|c20513_g1|m.19879
GYJ|c7443_g1|m.19104	GYA|c20516_g1|m.6012
GYJ|c31322_g1|m.15127	GYA|c20517_g2|m.3479
GYJ|c15646_g1|m.1999	GYA|c20518_g1|m.8574
GYJ|c15646_g1|m.2000	GYA|c20518_g1|m.8573
GYJ|c10586_g1|m.17625	GYA|c20520_g1|m.7813
GYJ|c2734_g1|m.18501	GYA|c20522_g1|m.9045
GYJ|c2734_g1|m.18502	GYA|c20522_g1|m.9044
GYJ|c9176_g1|m.22643	GYA|c20527_g1|m.10723
GYJ|c15817_g1|m.14841	GYA|c20528_g1|m.12459
GYJ|c15817_g1|m.14840	GYA|c20528_g1|m.12458
GYJ|c12806_g2|m.15031	GYA|c20532_g1|m.25373
GYJ|c16659_g1|m.12542	GYA|c20533_g1|m.1355
GYJ|c6056_g1|m.17248	GYA|c20539_g1|m.19792
GYJ|c18998_g1|m.8023	GYA|c20553_g1|m.9319
GYJ|c31455_g1|m.17992	GYA|c20554_g1|m.16246
GYJ|c9254_g1|m.5643	GYA|c20557_g1|m.27458
GYJ|c31464_g1|m.22823	GYA|c20563_g1|m.3066
GYJ|c25187_g1|m.20698	GYA|c20565_g1|m.1425
GYJ|c7856_g1|m.12892	GYA|c20568_g1|m.21628
GYJ|c2853_g1|m.9346	GYA|c20570_g1|m.23090
GYJ|c11140_g1|m.5662	GYA|c20572_g1|m.28994
GYJ|c13301_g1|m.5719	GYA|c20573_g1|m.19974
GYJ|c20074_g1|m.23239	GYA|c20575_g1|m.24441
GYJ|c9597_g1|m.1446	GYA|c20578_g1|m.26601
GYJ|c11780_g1|m.7343	GYA|c20583_g1|m.25531
GYJ|c14491_g1|m.4336	GYA|c20589_g1|m.25167
GYJ|c16294_g1|m.15309	GYA|c20591_g1|m.16091
GYJ|c12292_g1|m.23939	GYA|c20594_g1|m.3566
GYJ|c31998_g1|m.4157	GYA|c20599_g1|m.1333
GYJ|c15353_g1|m.728	GYA|c20600_g1|m.17704
GYJ|c10677_g1|m.6371	GYA|c20602_g1|m.14672
GYJ|c8422_g1|m.21175	GYA|c20603_g1|m.6775
GYJ|c16293_g2|m.10650	GYA|c20604_g1|m.28796
GYJ|c16363_g1|m.3764	GYA|c20613_g1|m.26466
GYJ|c15049_g1|m.5624	GYA|c20619_g1|m.6431
GYJ|c25210_g1|m.16787	GYA|c20619_g1|m.6430
GYJ|c16747_g1|m.23661	GYA|c20620_g1|m.14232
GYJ|c8309_g1|m.2488	GYA|c20622_g1|m.744
GYJ|c14625_g1|m.12934	GYA|c20625_g1|m.16709
GYJ|c12379_g1|m.17685	GYA|c20633_g1|m.22583
GYJ|c16038_g1|m.6022	GYA|c20637_g1|m.24612
GYJ|c16038_g1|m.6021	GYA|c20637_g1|m.24611
GYJ|c230_g1|m.962	GYA|c20638_g1|m.2983
GYJ|c15698_g1|m.17770	GYA|c20639_g1|m.9024
GYJ|c19831_g1|m.12279	GYA|c20641_g1|m.8924
GYJ|c22114_g1|m.16095	GYA|c20643_g1|m.6029
GYJ|c9149_g1|m.15202	GYA|c20646_g2|m.26207
GYJ|c13970_g1|m.24353	GYA|c20649_g1|m.18671
GYJ|c10519_g1|m.9120	GYA|c20650_g1|m.10840
GYJ|c15368_g1|m.8646	GYA|c20652_g1|m.14407
GYJ|c11798_g1|m.2113	GYA|c20653_g1|m.1098
GYJ|c14459_g1|m.18480	GYA|c20654_g1|m.2042
GYJ|c14694_g1|m.313	GYA|c20655_g1|m.4996
GYJ|c27183_g1|m.19475	GYA|c20662_g1|m.4321
GYJ|c4550_g1|m.8305	GYA|c20663_g1|m.25466
GYJ|c19077_g1|m.19987	GYA|c20666_g1|m.20027
GYJ|c15968_g1|m.15601	GYA|c20678_g1|m.6399
GYJ|c15053_g1|m.2079	GYA|c20681_g1|m.24629
GYJ|c31509_g1|m.20054	GYA|c20690_g1|m.27160
GYJ|c10784_g1|m.2294	GYA|c20694_g1|m.22317
GYJ|c2578_g1|m.18569	GYA|c20707_g1|m.26686
GYJ|c11916_g1|m.9951	GYA|c20714_g2|m.16625
GYJ|c20355_g1|m.20701	GYA|c20715_g1|m.5040
GYJ|c11829_g1|m.4176	GYA|c20717_g1|m.6839
GYJ|c22069_g1|m.3277	GYA|c20719_g1|m.22315
GYJ|c3884_g1|m.8198	GYA|c20723_g1|m.21302
GYJ|c22728_g1|m.19291	GYA|c20725_g1|m.10376
GYJ|c10561_g1|m.17027	GYA|c20727_g1|m.5488
GYJ|c549_g1|m.4225	GYA|c20735_g1|m.320
GYJ|c8687_g1|m.8019	GYA|c20736_g1|m.24071
GYJ|c13500_g1|m.5121	GYA|c20738_g1|m.8888
GYJ|c4107_g1|m.16693	GYA|c20739_g1|m.16961
GYJ|c28607_g1|m.21745	GYA|c20742_g2|m.3415
GYJ|c6078_g1|m.24635	GYA|c20743_g1|m.27542
GYJ|c9565_g1|m.21318	GYA|c20746_g1|m.21286
GYJ|c12905_g1|m.15258	GYA|c20750_g1|m.16960
GYJ|c10774_g1|m.4559	GYA|c20752_g1|m.11470
GYJ|c31933_g1|m.10566	GYA|c20753_g1|m.2922
GYJ|c15732_g1|m.3994	GYA|c20756_g1|m.28874
GYJ|c22313_g1|m.11648	GYA|c20760_g1|m.466
GYJ|c13172_g1|m.11177	GYA|c20762_g1|m.2053
GYJ|c10510_g1|m.11129	GYA|c20764_g1|m.25560
GYJ|c10550_g1|m.20634	GYA|c20765_g1|m.26009
GYJ|c7400_g1|m.3477	GYA|c20767_g1|m.3400
GYJ|c15638_g1|m.20562	GYA|c20769_g1|m.3460
GYJ|c15797_g1|m.3469	GYA|c20771_g1|m.9227
GYJ|c15797_g1|m.3472	GYA|c20771_g1|m.9228
GYJ|c9381_g1|m.14970	GYA|c20774_g1|m.8715
GYJ|c5617_g1|m.14827	GYA|c20775_g1|m.8222
GYJ|c8286_g1|m.13123	GYA|c20786_g1|m.1291
GYJ|c16540_g1|m.17207	GYA|c20789_g1|m.6592
GYJ|c6015_g1|m.14541	GYA|c20793_g1|m.26941
GYJ|c14336_g1|m.2591	GYA|c20797_g1|m.21527
GYJ|c3482_g1|m.7775	GYA|c20799_g1|m.21423
GYJ|c13312_g1|m.9265	GYA|c20804_g1|m.22194
GYJ|c2872_g1|m.2108	GYA|c20806_g2|m.10995
GYJ|c14513_g1|m.3251	GYA|c20810_g1|m.28075
GYJ|c10945_g1|m.13889	GYA|c20812_g1|m.10220
GYJ|c10484_g1|m.1520	GYA|c20813_g1|m.26158
GYJ|c31518_g1|m.14744	GYA|c20819_g1|m.25230
GYJ|c15306_g1|m.5927	GYA|c20821_g1|m.5372
GYJ|c22446_g1|m.274	GYA|c20822_g1|m.1447
GYJ|c16980_g1|m.17121	GYA|c20829_g1|m.23681
GYJ|c2547_g1|m.17995	GYA|c20830_g1|m.25624
GYJ|c16693_g1|m.10056	GYA|c20833_g1|m.14225
GYJ|c12495_g1|m.23312	GYA|c20837_g1|m.7063
GYJ|c1156_g1|m.21816	GYA|c20838_g1|m.11074
GYJ|c7231_g1|m.308	GYA|c20841_g1|m.21468
GYJ|c13503_g1|m.20564	GYA|c20844_g1|m.16477
GYJ|c31612_g1|m.13249	GYA|c20846_g1|m.5406
GYJ|c12469_g1|m.14650	GYA|c20848_g1|m.17784
GYJ|c14579_g1|m.1500	GYA|c20848_g1|m.17782
GYJ|c15059_g1|m.4606	GYA|c20849_g1|m.14163
GYJ|c11435_g1|m.9896	GYA|c20850_g1|m.19955
GYJ|c23527_g1|m.6073	GYA|c20853_g1|m.19709
GYJ|c16048_g1|m.24237	GYA|c20855_g1|m.2162
GYJ|c16051_g2|m.20861	GYA|c20856_g1|m.15497
GYJ|c268_g1|m.16574	GYA|c20858_g1|m.5121
GYJ|c28930_g1|m.12626	GYA|c20861_g1|m.27919
GYJ|c8933_g1|m.19111	GYA|c20863_g1|m.26442
GYJ|c22152_g1|m.22578	GYA|c20864_g1|m.5340
GYJ|c15691_g2|m.8311	GYA|c20865_g1|m.5661
GYJ|c15691_g2|m.8310	GYA|c20865_g1|m.5660
GYJ|c6247_g1|m.9190	GYA|c20868_g1|m.4863
GYJ|c16182_g2|m.1893	GYA|c2086_g1|m.23716
GYJ|c2165_g1|m.11856	GYA|c20870_g1|m.24642
GYJ|c31538_g1|m.2434	GYA|c20878_g1|m.14927
GYJ|c6906_g1|m.12271	GYA|c2087_g1|m.23623
GYJ|c11786_g1|m.12149	GYA|c20881_g1|m.14446
GYJ|c16159_g2|m.5648	GYA|c20881_g10|m.15001
GYJ|c15820_g3|m.20287	GYA|c20881_g11|m.9317
GYJ|c15820_g3|m.20288	GYA|c20881_g11|m.9316
GYJ|c15820_g1|m.14259	GYA|c20881_g13|m.22058
GYJ|c10461_g1|m.10759	GYA|c20881_g2|m.14061
GYJ|c11786_g3|m.21629	GYA|c20881_g2|m.14063
GYJ|c16159_g3|m.2712	GYA|c20881_g7|m.23941
GYJ|c28495_g1|m.21078	GYA|c20882_g1|m.26756
GYJ|c1349_g1|m.22457	GYA|c20883_g1|m.4201
GYJ|c23469_g1|m.7695	GYA|c20885_g2|m.8182
GYJ|c16504_g1|m.14948	GYA|c20887_g1|m.19741
GYJ|c14425_g1|m.10627	GYA|c20893_g1|m.23629
GYJ|c11882_g1|m.14183	GYA|c20894_g1|m.9388
GYJ|c15684_g1|m.11320	GYA|c20895_g1|m.23579
GYJ|c5960_g1|m.14314	GYA|c20896_g1|m.9647
GYJ|c4372_g1|m.9141	GYA|c20897_g1|m.3191
GYJ|c22043_g1|m.24726	GYA|c20901_g1|m.548
GYJ|c28821_g1|m.14395	GYA|c20905_g1|m.12938
GYJ|c8349_g1|m.12296	GYA|c20913_g1|m.8020
GYJ|c11525_g1|m.2275	GYA|c20914_g2|m.23194
GYJ|c7411_g1|m.20374	GYA|c20916_g1|m.17458
GYJ|c9461_g1|m.18338	GYA|c20925_g1|m.11383
GYJ|c7342_g1|m.9075	GYA|c20930_g1|m.7067
GYJ|c15028_g1|m.20451	GYA|c20932_g1|m.17505
GYJ|c1737_g1|m.3350	GYA|c20935_g1|m.13491
GYJ|c10773_g1|m.13126	GYA|c20937_g1|m.13580
GYJ|c16131_g1|m.10947	GYA|c20938_g1|m.13144
GYJ|c8499_g1|m.16446	GYA|c20946_g1|m.27983
GYJ|c22780_g1|m.10624	GYA|c20947_g1|m.13529
GYJ|c14028_g1|m.6361	GYA|c20949_g1|m.26684
GYJ|c30297_g1|m.4854	GYA|c20953_g1|m.25499
GYJ|c13442_g1|m.8927	GYA|c20954_g1|m.2095
GYJ|c16183_g1|m.21806	GYA|c20955_g1|m.3540
GYJ|c15954_g1|m.3995	GYA|c20956_g1|m.15603
GYJ|c14070_g1|m.11142	GYA|c20957_g1|m.18136
GYJ|c11950_g1|m.5211	GYA|c20958_g1|m.3230
GYJ|c13061_g1|m.22567	GYA|c20960_g1|m.13988
GYJ|c28486_g1|m.1735	GYA|c20965_g1|m.27351
GYJ|c14704_g1|m.23654	GYA|c20966_g1|m.12088
GYJ|c10292_g1|m.14917	GYA|c20967_g1|m.13089
GYJ|c14733_g1|m.17004	GYA|c20969_g1|m.19549
GYJ|c14733_g1|m.17005	GYA|c20969_g1|m.19550
GYJ|c14476_g1|m.10544	GYA|c20971_g1|m.18404
GYJ|c4502_g1|m.17319	GYA|c20972_g1|m.6998
GYJ|c1781_g1|m.22593	GYA|c20973_g1|m.26848
GYJ|c9981_g1|m.14133	GYA|c20975_g1|m.16180
GYJ|c5263_g1|m.5327	GYA|c20979_g1|m.16774
GYJ|c1827_g1|m.6078	GYA|c20980_g1|m.12411
GYJ|c12985_g1|m.2692	GYA|c20980_g1|m.12410
GYJ|c15846_g1|m.310	GYA|c20985_g1|m.2570
GYJ|c15122_g1|m.12096	GYA|c20989_g1|m.26263
GYJ|c12082_g1|m.12858	GYA|c20994_g1|m.18128
GYJ|c16390_g1|m.12642	GYA|c20999_g1|m.10833
GYJ|c25212_g1|m.12876	GYA|c21002_g1|m.3773
GYJ|c12122_g1|m.9544	GYA|c21004_g1|m.6417
GYJ|c13155_g1|m.3815	GYA|c21015_g1|m.1101
GYJ|c15598_g1|m.9902	GYA|c21018_g1|m.16617
GYJ|c10480_g1|m.21503	GYA|c21021_g1|m.2859
GYJ|c30095_g1|m.2343	GYA|c21023_g1|m.4190
GYJ|c16423_g1|m.7525	GYA|c21030_g1|m.28847
GYJ|c25584_g1|m.14469	GYA|c21031_g1|m.15078
GYJ|c1734_g1|m.8864	GYA|c21033_g1|m.13946
GYJ|c11167_g1|m.16244	GYA|c21034_g1|m.457
GYJ|c16024_g1|m.498	GYA|c21036_g2|m.26991
GYJ|c22205_g1|m.9043	GYA|c21039_g1|m.2738
GYJ|c75_g1|m.9139	GYA|c21041_g1|m.27799
GYJ|c13071_g1|m.24285	GYA|c21043_g1|m.3280
GYJ|c15146_g1|m.4840	GYA|c21045_g1|m.11079
GYJ|c15868_g1|m.19768	GYA|c21047_g2|m.19237
GYJ|c4265_g1|m.13937	GYA|c21049_g1|m.20973
GYJ|c9560_g1|m.22505	GYA|c21051_g1|m.25984
GYJ|c13181_g1|m.13265	GYA|c21052_g1|m.14971
GYJ|c16616_g1|m.558	GYA|c21055_g1|m.28111
GYJ|c25177_g1|m.3431	GYA|c21056_g1|m.10991
GYJ|c11500_g1|m.9940	GYA|c21059_g1|m.9361
GYJ|c22071_g1|m.1471	GYA|c21061_g1|m.1552
GYJ|c18913_g1|m.8069	GYA|c21063_g1|m.22073
GYJ|c7666_g1|m.14718	GYA|c21064_g1|m.12655
GYJ|c12092_g1|m.3146	GYA|c21065_g1|m.21450
GYJ|c1375_g1|m.10149	GYA|c21068_g2|m.16630
GYJ|c10817_g1|m.7161	GYA|c21072_g1|m.8470
GYJ|c6517_g1|m.8683	GYA|c21073_g1|m.2192
GYJ|c22307_g1|m.7122	GYA|c21075_g1|m.26105
GYJ|c4264_g1|m.1370	GYA|c21077_g1|m.556
GYJ|c5948_g1|m.18539	GYA|c21088_g1|m.6371
GYJ|c19353_g1|m.21636	GYA|c21090_g1|m.8331
GYJ|c23171_g1|m.17501	GYA|c21093_g1|m.26282
GYJ|c13955_g1|m.16214	GYA|c21094_g1|m.16693
GYJ|c14752_g1|m.11047	GYA|c21095_g1|m.25701
GYJ|c12197_g1|m.13004	GYA|c21096_g1|m.27850
GYJ|c26360_g1|m.18523	GYA|c21097_g1|m.28112
GYJ|c1920_g1|m.24605	GYA|c210_g1|m.19694
GYJ|c28417_g1|m.23202	GYA|c21100_g1|m.22811
GYJ|c14945_g1|m.18934	GYA|c21101_g1|m.5516
GYJ|c12377_g1|m.4666	GYA|c21106_g1|m.3840
GYJ|c3697_g1|m.8899	GYA|c21108_g1|m.365
GYJ|c12878_g1|m.15580	GYA|c21118_g1|m.16817
GYJ|c16675_g1|m.23362	GYA|c21123_g1|m.25995
GYJ|c16119_g1|m.15441	GYA|c21124_g1|m.5973
GYJ|c16251_g1|m.8557	GYA|c21127_g1|m.13524
GYJ|c28573_g1|m.16860	GYA|c21129_g1|m.10565
GYJ|c10418_g1|m.10512	GYA|c21134_g1|m.10597
GYJ|c22398_g1|m.17549	GYA|c21135_g1|m.14640
GYJ|c13166_g2|m.14160	GYA|c21136_g1|m.20356
GYJ|c28381_g1|m.23023	GYA|c21138_g1|m.8270
GYJ|c10689_g1|m.1926	GYA|c21142_g1|m.3755
GYJ|c7866_g1|m.8474	GYA|c21144_g1|m.371
GYJ|c7866_g1|m.8475	GYA|c21144_g1|m.372
GYJ|c1738_g1|m.8536	GYA|c21150_g1|m.16618
GYJ|c14063_g1|m.5970	GYA|c21152_g1|m.27575
GYJ|c13231_g1|m.16274	GYA|c21153_g1|m.17669
GYJ|c14212_g2|m.3446	GYA|c21156_g1|m.10916
GYJ|c11501_g1|m.3269	GYA|c21159_g1|m.1359
GYJ|c9246_g1|m.18958	GYA|c21160_g2|m.18786
GYJ|c2936_g1|m.4124	GYA|c21161_g1|m.7495
GYJ|c12176_g1|m.19122	GYA|c21162_g1|m.26023
GYJ|c25267_g1|m.21004	GYA|c21164_g1|m.10094
GYJ|c13520_g1|m.11781	GYA|c21166_g1|m.10347
GYJ|c13827_g1|m.20021	GYA|c21169_g1|m.3453
GYJ|c14553_g1|m.5515	GYA|c21175_g1|m.23414
GYJ|c8778_g1|m.23651	GYA|c21178_g1|m.24040
GYJ|c19036_g1|m.11957	GYA|c21180_g1|m.14830
GYJ|c31497_g1|m.2767	GYA|c21181_g1|m.5874
GYJ|c15303_g1|m.15685	GYA|c21184_g1|m.6507
GYJ|c31480_g1|m.21448	GYA|c21187_g1|m.9950
GYJ|c1456_g1|m.8514	GYA|c21193_g1|m.2906
GYJ|c28609_g1|m.6746	GYA|c21195_g1|m.11240
GYJ|c19250_g1|m.7436	GYA|c21198_g1|m.2009
GYJ|c19107_g1|m.21734	GYA|c21200_g1|m.6313
GYJ|c16248_g1|m.1449	GYA|c21201_g1|m.21659
GYJ|c8559_g1|m.19298	GYA|c21202_g1|m.3417
GYJ|c16896_g1|m.8714	GYA|c21206_g1|m.6106
GYJ|c13151_g1|m.5751	GYA|c21210_g1|m.13615
GYJ|c19355_g1|m.20108	GYA|c21212_g1|m.28912
GYJ|c12510_g1|m.7460	GYA|c21214_g1|m.20071
GYJ|c12510_g1|m.7459	GYA|c21214_g1|m.20070
GYJ|c11442_g1|m.14720	GYA|c21215_g1|m.25633
GYJ|c6275_g1|m.20270	GYA|c21218_g1|m.23949
GYJ|c8068_g1|m.22890	GYA|c21221_g1|m.21297
GYJ|c12917_g1|m.6641	GYA|c21222_g1|m.25943
GYJ|c13959_g1|m.4436	GYA|c21225_g1|m.13696
GYJ|c14594_g1|m.8347	GYA|c21226_g1|m.23320
GYJ|c4448_g1|m.8153	GYA|c21227_g1|m.2400
GYJ|c7804_g1|m.2634	GYA|c21228_g1|m.18908
GYJ|c31645_g1|m.19323	GYA|c21229_g1|m.9353
GYJ|c22309_g1|m.7301	GYA|c21230_g1|m.20035
GYJ|c13178_g1|m.4851	GYA|c21232_g1|m.15753
GYJ|c9609_g1|m.12661	GYA|c21233_g1|m.1172
GYJ|c3721_g1|m.18890	GYA|c21237_g1|m.5356
GYJ|c13843_g1|m.9104	GYA|c21239_g1|m.19400
GYJ|c3854_g1|m.10551	GYA|c21243_g1|m.604
GYJ|c29739_g1|m.22989	GYA|c21243_g1|m.603
GYJ|c18902_g1|m.3937	GYA|c21245_g1|m.438
GYJ|c5756_g1|m.13267	GYA|c21247_g1|m.25351
GYJ|c16697_g1|m.10903	GYA|c21250_g1|m.7231
GYJ|c29256_g1|m.21991	GYA|c21251_g1|m.15307
GYJ|c10513_g1|m.1397	GYA|c21253_g1|m.6745
GYJ|c19096_g1|m.4724	GYA|c21254_g1|m.22774
GYJ|c9489_g1|m.9645	GYA|c21256_g1|m.20568
GYJ|c9489_g1|m.9646	GYA|c21256_g1|m.20567
GYJ|c14713_g2|m.24565	GYA|c21260_g1|m.12068
GYJ|c12222_g1|m.3660	GYA|c21264_g1|m.2214
GYJ|c11058_g1|m.13594	GYA|c21267_g1|m.20364
GYJ|c14442_g1|m.13374	GYA|c21269_g1|m.7893
GYJ|c29734_g1|m.24537	GYA|c21279_g1|m.11511
GYJ|c6272_g1|m.5600	GYA|c21280_g1|m.9585
GYJ|c133_g1|m.22670	GYA|c21282_g1|m.26130
GYJ|c28906_g1|m.21339	GYA|c21286_g1|m.14028
GYJ|c9151_g1|m.1721	GYA|c21288_g1|m.21459
GYJ|c2105_g1|m.9696	GYA|c21289_g1|m.8773
GYJ|c14298_g1|m.3524	GYA|c21292_g1|m.19338
GYJ|c15432_g1|m.19468	GYA|c21295_g1|m.21413
GYJ|c28908_g1|m.9280	GYA|c21296_g1|m.23837
GYJ|c9040_g1|m.6473	GYA|c21297_g1|m.11236
GYJ|c14126_g1|m.18433	GYA|c21298_g1|m.12503
GYJ|c25366_g1|m.23748	GYA|c21302_g1|m.19905
GYJ|c11979_g1|m.9905	GYA|c21303_g1|m.8124
GYJ|c7976_g1|m.482	GYA|c21306_g1|m.28731
GYJ|c28734_g1|m.20020	GYA|c21307_g1|m.13048
GYJ|c12168_g1|m.24601	GYA|c21308_g1|m.23182
GYJ|c12168_g1|m.24603	GYA|c21308_g1|m.23183
GYJ|c28441_g1|m.5281	GYA|c21310_g1|m.2805
GYJ|c16143_g1|m.5689	GYA|c21311_g1|m.4758
GYJ|c15884_g1|m.22788	GYA|c21316_g1|m.7687
GYJ|c13619_g1|m.3210	GYA|c21317_g1|m.15786
GYJ|c20274_g1|m.669	GYA|c21319_g1|m.13201
GYJ|c15926_g1|m.9417	GYA|c21320_g1|m.15887
GYJ|c23345_g1|m.22020	GYA|c21323_g1|m.11906
GYJ|c7857_g1|m.23097	GYA|c21324_g1|m.27121
GYJ|c10122_g1|m.17092	GYA|c21325_g1|m.17815
GYJ|c11732_g1|m.11836	GYA|c21327_g1|m.1082
GYJ|c15531_g1|m.24040	GYA|c21328_g1|m.10570
GYJ|c7863_g1|m.19221	GYA|c21331_g1|m.27130
GYJ|c10804_g1|m.23890	GYA|c21332_g2|m.8482
GYJ|c7338_g1|m.2289	GYA|c21337_g1|m.15669
GYJ|c26610_g1|m.24644	GYA|c21339_g1|m.14121
GYJ|c12409_g1|m.9527	GYA|c21340_g1|m.13641
GYJ|c11123_g1|m.7560	GYA|c21342_g1|m.10518
GYJ|c22624_g1|m.12535	GYA|c21343_g1|m.17553
GYJ|c12354_g1|m.16799	GYA|c21348_g1|m.765
GYJ|c12380_g1|m.17272	GYA|c21350_g1|m.24643
GYJ|c11284_g1|m.24108	GYA|c21354_g1|m.2482
GYJ|c13162_g1|m.11804	GYA|c21356_g1|m.4465
GYJ|c2391_g1|m.14298	GYA|c21359_g1|m.8547
GYJ|c9830_g1|m.9169	GYA|c21360_g1|m.13087
GYJ|c16670_g1|m.22725	GYA|c21361_g1|m.4665
GYJ|c14140_g1|m.612	GYA|c21366_g1|m.6623
GYJ|c14339_g2|m.6010	GYA|c21371_g1|m.1390
GYJ|c12330_g1|m.8392	GYA|c21378_g1|m.7568
GYJ|c14026_g1|m.698	GYA|c21379_g1|m.13364
GYJ|c13306_g2|m.17748	GYA|c21384_g2|m.1409
GYJ|c1930_g1|m.3334	GYA|c21385_g1|m.9351
GYJ|c15824_g1|m.16110	GYA|c21386_g1|m.9749
GYJ|c8358_g1|m.7626	GYA|c21388_g1|m.8429
GYJ|c5897_g1|m.1016	GYA|c21397_g1|m.19032
GYJ|c13263_g1|m.12303	GYA|c21410_g1|m.24903
GYJ|c14237_g1|m.2589	GYA|c21411_g1|m.2586
GYJ|c15923_g1|m.7371	GYA|c21415_g1|m.27978
GYJ|c4685_g1|m.3222	GYA|c21416_g1|m.1662
GYJ|c12029_g1|m.16176	GYA|c21417_g1|m.4698
GYJ|c11334_g1|m.8678	GYA|c21418_g1|m.8598
GYJ|c11183_g1|m.24050	GYA|c21420_g1|m.25591
GYJ|c13908_g1|m.10058	GYA|c21421_g1|m.5526
GYJ|c13908_g1|m.10059	GYA|c21421_g1|m.5527
GYJ|c16664_g1|m.22357	GYA|c21423_g1|m.17582
GYJ|c9719_g1|m.21414	GYA|c21424_g1|m.12765
GYJ|c11595_g1|m.15206	GYA|c21425_g1|m.14788
GYJ|c19757_g1|m.23057	GYA|c21426_g1|m.27316
GYJ|c31438_g1|m.8720	GYA|c21427_g1|m.8606
GYJ|c5545_g1|m.20044	GYA|c21428_g1|m.25082
GYJ|c8498_g2|m.9830	GYA|c21431_g1|m.17023
GYJ|c13252_g1|m.2839	GYA|c21432_g1|m.15013
GYJ|c7787_g1|m.4029	GYA|c21433_g1|m.9966
GYJ|c5939_g1|m.5395	GYA|c21434_g1|m.6139
GYJ|c5939_g1|m.5396	GYA|c21434_g1|m.6138
GYJ|c22281_g1|m.8020	GYA|c21436_g1|m.1683
GYJ|c2893_g1|m.7369	GYA|c21439_g1|m.15086
GYJ|c16497_g1|m.23809	GYA|c21440_g1|m.27625
GYJ|c12357_g1|m.16710	GYA|c21441_g1|m.8256
GYJ|c25601_g1|m.8828	GYA|c21446_g1|m.21986
GYJ|c14328_g1|m.15551	GYA|c21452_g1|m.18719
GYJ|c11820_g1|m.19622	GYA|c21454_g1|m.20499
GYJ|c10479_g1|m.22261	GYA|c21456_g1|m.28109
GYJ|c25150_g1|m.19284	GYA|c21459_g1|m.18220
GYJ|c602_g1|m.3459	GYA|c21464_g1|m.20648
GYJ|c7573_g1|m.2431	GYA|c21466_g1|m.24722
GYJ|c16299_g1|m.13700	GYA|c21467_g3|m.13584
GYJ|c11300_g1|m.18500	GYA|c21469_g1|m.13653
GYJ|c617_g1|m.1152	GYA|c21470_g1|m.28340
GYJ|c233_g1|m.10053	GYA|c21472_g1|m.497
GYJ|c31631_g1|m.16205	GYA|c21474_g1|m.24218
GYJ|c2827_g1|m.1390	GYA|c21476_g1|m.6317
GYJ|c12049_g1|m.18900	GYA|c21478_g1|m.22894
GYJ|c8204_g1|m.7403	GYA|c21480_g1|m.15335
GYJ|c8204_g1|m.7402	GYA|c21480_g1|m.15334
GYJ|c15887_g2|m.7857	GYA|c21482_g1|m.7570
GYJ|c28271_g1|m.15971	GYA|c21485_g1|m.18103
GYJ|c12387_g1|m.20863	GYA|c21486_g1|m.10615
GYJ|c14879_g2|m.24403	GYA|c21487_g1|m.16954
GYJ|c12010_g1|m.3106	GYA|c21488_g1|m.948
GYJ|c16213_g1|m.24835	GYA|c21489_g1|m.13438
GYJ|c12280_g1|m.12323	GYA|c21492_g1|m.25413
GYJ|c12678_g1|m.14059	GYA|c21493_g1|m.28095
GYJ|c7688_g1|m.3579	GYA|c21495_g1|m.3660
GYJ|c1661_g1|m.20091	GYA|c21496_g1|m.26364
GYJ|c11710_g1|m.22739	GYA|c21499_g1|m.13557
GYJ|c14098_g1|m.1712	GYA|c21502_g1|m.1973
GYJ|c29461_g1|m.24192	GYA|c21505_g1|m.5624
GYJ|c10635_g1|m.23569	GYA|c21506_g1|m.17602
GYJ|c5599_g1|m.6191	GYA|c21507_g1|m.9644
GYJ|c12966_g1|m.22986	GYA|c21508_g1|m.17274
GYJ|c16013_g1|m.378	GYA|c21514_g1|m.22374
GYJ|c4661_g1|m.1128	GYA|c21515_g1|m.28704
GYJ|c13476_g1|m.3491	GYA|c21521_g1|m.15038
GYJ|c9840_g1|m.15696	GYA|c21522_g1|m.20738
GYJ|c11215_g1|m.15411	GYA|c21523_g1|m.19135
GYJ|c22248_g1|m.10245	GYA|c21525_g1|m.4591
GYJ|c13219_g1|m.21719	GYA|c21527_g1|m.16138
GYJ|c9690_g1|m.12601	GYA|c21528_g1|m.18698
GYJ|c9540_g1|m.23039	GYA|c21533_g1|m.19583
GYJ|c23095_g1|m.3788	GYA|c21533_g1|m.19584
GYJ|c10893_g1|m.11591	GYA|c21535_g1|m.20141
GYJ|c28236_g2|m.19759	GYA|c21536_g1|m.4370
GYJ|c31750_g1|m.11976	GYA|c21543_g1|m.28398
GYJ|c28764_g1|m.12523	GYA|c21546_g1|m.6079
GYJ|c13831_g2|m.17144	GYA|c21547_g1|m.4466
GYJ|c22474_g1|m.19501	GYA|c21548_g1|m.16903
GYJ|c7867_g1|m.11192	GYA|c21549_g1|m.28560
GYJ|c12109_g1|m.17731	GYA|c21550_g1|m.22441
GYJ|c13538_g1|m.23683	GYA|c21553_g1|m.22482
GYJ|c15636_g1|m.20180	GYA|c21555_g1|m.19696
GYJ|c13547_g1|m.20887	GYA|c21560_g1|m.3746
GYJ|c31424_g1|m.466	GYA|c21561_g1|m.8113
GYJ|c15835_g1|m.23293	GYA|c21562_g1|m.5037
GYJ|c12545_g1|m.9674	GYA|c21563_g1|m.7993
GYJ|c31359_g1|m.13664	GYA|c21565_g1|m.18660
GYJ|c24548_g1|m.13667	GYA|c21566_g1|m.20623
GYJ|c12537_g1|m.9955	GYA|c21567_g1|m.839
GYJ|c14361_g1|m.22687	GYA|c21568_g1|m.12494
GYJ|c13793_g1|m.14696	GYA|c21571_g1|m.18637
GYJ|c5321_g1|m.16728	GYA|c21572_g1|m.28205
GYJ|c8642_g1|m.10955	GYA|c21573_g1|m.755
GYJ|c16496_g1|m.16186	GYA|c21579_g1|m.7619
GYJ|c6091_g2|m.10209	GYA|c21580_g1|m.12947
GYJ|c6091_g2|m.10208	GYA|c21580_g1|m.12946
GYJ|c12454_g1|m.20751	GYA|c21582_g1|m.27429
GYJ|c1482_g1|m.6338	GYA|c21585_g1|m.5218
GYJ|c14968_g1|m.11585	GYA|c21590_g1|m.19322
GYJ|c17129_g1|m.16801	GYA|c21597_g1|m.28352
GYJ|c14120_g1|m.16590	GYA|c21598_g1|m.27186
GYJ|c9995_g1|m.21999	GYA|c21603_g1|m.23076
GYJ|c22204_g1|m.6770	GYA|c21605_g1|m.8814
GYJ|c7351_g1|m.15892	GYA|c21607_g1|m.26536
GYJ|c14215_g2|m.17641	GYA|c21609_g1|m.43
GYJ|c19155_g1|m.4261	GYA|c21611_g1|m.4061
GYJ|c10954_g1|m.23272	GYA|c21615_g1|m.2871
GYJ|c25182_g1|m.20314	GYA|c21617_g1|m.11770
GYJ|c5985_g1|m.7399	GYA|c21619_g1|m.21161
GYJ|c6105_g1|m.11841	GYA|c21620_g1|m.15548
GYJ|c26103_g1|m.14099	GYA|c21624_g1|m.5990
GYJ|c8183_g1|m.7211	GYA|c21626_g1|m.18039
GYJ|c1770_g1|m.15552	GYA|c21628_g1|m.25198
GYJ|c22399_g1|m.1922	GYA|c21635_g1|m.573
GYJ|c11859_g1|m.1951	GYA|c21637_g1|m.15364
GYJ|c15504_g1|m.8107	GYA|c21638_g1|m.16115
GYJ|c12233_g1|m.18624	GYA|c21639_g1|m.8274
GYJ|c5993_g1|m.13484	GYA|c21640_g1|m.14191
GYJ|c25543_g1|m.23626	GYA|c21641_g2|m.7580
GYJ|c31469_g1|m.6823	GYA|c21645_g1|m.26839
GYJ|c13363_g2|m.3388	GYA|c21646_g1|m.9401
GYJ|c375_g1|m.8218	GYA|c21647_g1|m.14754
GYJ|c9558_g1|m.17008	GYA|c21649_g1|m.1190
GYJ|c7347_g1|m.18850	GYA|c21651_g1|m.6329
GYJ|c2792_g1|m.20937	GYA|c21652_g1|m.18373
GYJ|c8996_g1|m.1887	GYA|c21654_g1|m.23598
GYJ|c9987_g1|m.22091	GYA|c21655_g1|m.4395
GYJ|c12105_g1|m.7586	GYA|c21658_g1|m.23127
GYJ|c16260_g1|m.20274	GYA|c21659_g1|m.2349
GYJ|c2735_g1|m.10847	GYA|c21660_g1|m.8068
GYJ|c25137_g1|m.14435	GYA|c21662_g1|m.18618
GYJ|c15844_g1|m.14770	GYA|c21663_g1|m.7392
GYJ|c11112_g1|m.6941	GYA|c21669_g1|m.5524
GYJ|c15576_g1|m.24148	GYA|c21673_g2|m.28854
GYJ|c15712_g1|m.10533	GYA|c21674_g1|m.23963
GYJ|c15712_g1|m.10532	GYA|c21674_g1|m.23962
GYJ|c3359_g1|m.2750	GYA|c21675_g1|m.1173
GYJ|c11170_g1|m.2865	GYA|c21676_g1|m.14433
GYJ|c11661_g1|m.9102	GYA|c21677_g1|m.10850
GYJ|c13644_g2|m.2244	GYA|c21679_g1|m.25291
GYJ|c8796_g1|m.11671	GYA|c21681_g1|m.27298
GYJ|c16873_g1|m.22846	GYA|c21683_g1|m.3150
GYJ|c7262_g1|m.15419	GYA|c21684_g1|m.18912
GYJ|c8377_g1|m.7111	GYA|c21687_g1|m.2169
GYJ|c6073_g1|m.19653	GYA|c21692_g1|m.5851
GYJ|c31814_g1|m.2369	GYA|c21694_g1|m.2558
GYJ|c11728_g1|m.10835	GYA|c21696_g1|m.28607
GYJ|c11243_g1|m.25014	GYA|c21699_g1|m.15762
GYJ|c10091_g1|m.7810	GYA|c216_g1|m.26
GYJ|c14001_g3|m.24510	GYA|c21700_g1|m.4050
GYJ|c22754_g1|m.4327	GYA|c21701_g1|m.21743
GYJ|c14524_g1|m.10618	GYA|c21702_g1|m.6104
GYJ|c8196_g1|m.13793	GYA|c21703_g1|m.24855
GYJ|c12949_g1|m.8457	GYA|c21705_g1|m.10909
GYJ|c8534_g1|m.24122	GYA|c21707_g1|m.10674
GYJ|c1205_g1|m.4957	GYA|c21708_g1|m.9172
GYJ|c8354_g1|m.12964	GYA|c21709_g1|m.3511
GYJ|c5055_g1|m.23996	GYA|c21710_g1|m.15852
GYJ|c4530_g1|m.8825	GYA|c21711_g1|m.26520
GYJ|c14254_g1|m.4073	GYA|c21712_g1|m.24575
GYJ|c17182_g1|m.23681	GYA|c21713_g1|m.7599
GYJ|c4691_g1|m.1053	GYA|c21714_g1|m.19886
GYJ|c4059_g1|m.4384	GYA|c21717_g1|m.1318
GYJ|c11973_g1|m.19344	GYA|c21717_g1|m.1317
GYJ|c11805_g1|m.5979	GYA|c21719_g1|m.13362
GYJ|c22252_g1|m.12957	GYA|c21721_g1|m.10022
GYJ|c14115_g1|m.4455	GYA|c21725_g1|m.18834
GYJ|c11287_g1|m.1185	GYA|c21726_g1|m.22062
GYJ|c12001_g1|m.18249	GYA|c21727_g1|m.26822
GYJ|c25253_g1|m.5973	GYA|c21731_g1|m.24227
GYJ|c19044_g1|m.23984	GYA|c21732_g1|m.15740
GYJ|c14351_g1|m.9944	GYA|c21733_g1|m.5669
GYJ|c2017_g1|m.12814	GYA|c21734_g1|m.4686
GYJ|c11340_g1|m.14381	GYA|c21735_g1|m.22925
GYJ|c9274_g1|m.12687	GYA|c21737_g2|m.1778
GYJ|c12012_g2|m.6471	GYA|c21738_g1|m.19045
GYJ|c9245_g1|m.23674	GYA|c21745_g1|m.7045
GYJ|c8448_g1|m.9647	GYA|c21750_g1|m.2496
GYJ|c174_g1|m.1096	GYA|c21751_g1|m.15838
GYJ|c14730_g1|m.18400	GYA|c21753_g1|m.17150
GYJ|c13309_g1|m.15448	GYA|c21754_g1|m.21574
GYJ|c14461_g1|m.11624	GYA|c21755_g1|m.4582
GYJ|c31358_g1|m.24176	GYA|c21757_g1|m.13141
GYJ|c25185_g1|m.16424	GYA|c21758_g1|m.13952
GYJ|c11565_g1|m.22268	GYA|c21761_g1|m.22589
GYJ|c11548_g1|m.6947	GYA|c21765_g1|m.4695
GYJ|c8326_g1|m.10869	GYA|c21766_g3|m.12046
GYJ|c18881_g1|m.18032	GYA|c21767_g1|m.25681
GYJ|c16184_g1|m.17615	GYA|c21768_g1|m.11538
GYJ|c28654_g1|m.14636	GYA|c21769_g1|m.3229
GYJ|c14570_g1|m.11206	GYA|c21771_g1|m.28531
GYJ|c4598_g1|m.12394	GYA|c21775_g1|m.24833
GYJ|c4454_g1|m.9807	GYA|c21777_g1|m.21754
GYJ|c13569_g1|m.24422	GYA|c21778_g1|m.18247
GYJ|c13569_g1|m.24426	GYA|c21778_g1|m.18248
GYJ|c11289_g1|m.10345	GYA|c21779_g1|m.18882
GYJ|c14017_g1|m.3367	GYA|c2177_g1|m.8452
GYJ|c12733_g1|m.12166	GYA|c21780_g1|m.8649
GYJ|c22288_g1|m.21090	GYA|c21781_g1|m.1639
GYJ|c25619_g1|m.5063	GYA|c21782_g1|m.22788
GYJ|c26157_g1|m.20897	GYA|c21787_g1|m.25353
GYJ|c15480_g1|m.9803	GYA|c21788_g1|m.25057
GYJ|c18613_g1|m.18307	GYA|c21790_g1|m.5434
GYJ|c12651_g1|m.10831	GYA|c21792_g1|m.6608
GYJ|c14091_g1|m.18932	GYA|c21793_g1|m.12747
GYJ|c28398_g1|m.8902	GYA|c21794_g1|m.4329
GYJ|c9788_g1|m.18079	GYA|c21795_g1|m.21922
GYJ|c10641_g1|m.20201	GYA|c21796_g1|m.17193
GYJ|c4549_g1|m.20489	GYA|c21798_g1|m.18866
GYJ|c13951_g1|m.2579	GYA|c21799_g1|m.732
GYJ|c14517_g1|m.823	GYA|c21802_g1|m.4772
GYJ|c221_g1|m.12657	GYA|c21805_g1|m.17191
GYJ|c14494_g1|m.20532	GYA|c21807_g1|m.13314
GYJ|c14494_g1|m.20531	GYA|c21807_g1|m.13315
GYJ|c786_g1|m.11402	GYA|c21809_g1|m.10686
GYJ|c735_g1|m.3942	GYA|c2180_g1|m.9970
GYJ|c19126_g1|m.10944	GYA|c21812_g1|m.27105
GYJ|c15627_g1|m.16840	GYA|c21813_g1|m.22060
GYJ|c31483_g1|m.18764	GYA|c21816_g1|m.1340
GYJ|c15961_g1|m.17044	GYA|c21817_g1|m.6761
GYJ|c7806_g1|m.18672	GYA|c21825_g1|m.6568
GYJ|c2991_g1|m.1138	GYA|c21827_g1|m.2618
GYJ|c32056_g1|m.21865	GYA|c21827_g2|m.2187
GYJ|c15720_g1|m.18021	GYA|c21828_g1|m.28861
GYJ|c164_g1|m.2875	GYA|c21832_g1|m.2898
GYJ|c12101_g1|m.14862	GYA|c21835_g1|m.10142
GYJ|c13119_g1|m.16807	GYA|c21836_g1|m.11751
GYJ|c11157_g1|m.23754	GYA|c21837_g1|m.24975
GYJ|c10278_g1|m.6543	GYA|c21839_g2|m.5681
GYJ|c5477_g1|m.396	GYA|c21842_g1|m.28224
GYJ|c28686_g1|m.14181	GYA|c21843_g1|m.17408
GYJ|c8224_g1|m.11115	GYA|c21846_g1|m.3282
GYJ|c22180_g1|m.296	GYA|c21847_g1|m.16873
GYJ|c30850_g1|m.13883	GYA|c21848_g1|m.19616
GYJ|c10143_g1|m.10750	GYA|c21850_g1|m.11527
GYJ|c14310_g1|m.23744	GYA|c21851_g1|m.20339
GYJ|c14310_g1|m.23745	GYA|c21851_g1|m.20340
GYJ|c1594_g1|m.11884	GYA|c21852_g1|m.22195
GYJ|c750_g1|m.18036	GYA|c21854_g1|m.16594
GYJ|c16283_g1|m.4135	GYA|c21856_g1|m.15947
GYJ|c7937_g1|m.11589	GYA|c21857_g1|m.2876
GYJ|c16090_g1|m.13003	GYA|c21858_g1|m.13587
GYJ|c16090_g1|m.13002	GYA|c21858_g1|m.13586
GYJ|c15221_g2|m.9788	GYA|c21860_g1|m.13172
GYJ|c14416_g1|m.4339	GYA|c21864_g1|m.6306
GYJ|c13145_g1|m.20072	GYA|c21866_g1|m.6289
GYJ|c12690_g1|m.182	GYA|c21869_g1|m.13544
GYJ|c16962_g1|m.1959	GYA|c21870_g1|m.22794
GYJ|c12690_g1|m.181	GYA|c21871_g1|m.29062
GYJ|c28295_g1|m.16702	GYA|c21872_g1|m.1505
GYJ|c2757_g1|m.11119	GYA|c21878_g1|m.7951
GYJ|c11637_g1|m.9771	GYA|c21880_g1|m.12240
GYJ|c11219_g1|m.24541	GYA|c21882_g1|m.28433
GYJ|c12725_g1|m.4630	GYA|c21884_g1|m.18619
GYJ|c8187_g1|m.18060	GYA|c21885_g1|m.7071
GYJ|c13249_g1|m.3186	GYA|c21886_g1|m.14452
GYJ|c25391_g1|m.13421	GYA|c21887_g1|m.14049
GYJ|c10658_g1|m.3644	GYA|c21889_g1|m.7581
GYJ|c18920_g1|m.6991	GYA|c21890_g1|m.28
GYJ|c4596_g1|m.24041	GYA|c21891_g1|m.12121
GYJ|c10313_g1|m.19330	GYA|c21893_g1|m.4097
GYJ|c10414_g1|m.6940	GYA|c21894_g1|m.18218
GYJ|c1789_g1|m.23736	GYA|c21897_g1|m.18597
GYJ|c19432_g1|m.10941	GYA|c21898_g1|m.25415
GYJ|c22236_g1|m.14794	GYA|c21900_g2|m.22727
GYJ|c25324_g1|m.19208	GYA|c21905_g1|m.25393
GYJ|c25433_g1|m.22107	GYA|c21906_g1|m.7908
GYJ|c28327_g1|m.15573	GYA|c21908_g1|m.16769
GYJ|c19145_g1|m.7081	GYA|c21909_g1|m.4957
GYJ|c14156_g1|m.10424	GYA|c21911_g1|m.23123
GYJ|c13450_g1|m.14923	GYA|c21912_g1|m.12502
GYJ|c3378_g1|m.14820	GYA|c21913_g1|m.23704
GYJ|c6093_g1|m.18730	GYA|c21915_g1|m.6448
GYJ|c10935_g2|m.7195	GYA|c21916_g1|m.28857
GYJ|c10791_g1|m.15832	GYA|c21917_g1|m.8676
GYJ|c10351_g1|m.10249	GYA|c21922_g1|m.18202
GYJ|c31539_g1|m.16629	GYA|c21923_g1|m.3842
GYJ|c10807_g1|m.18905	GYA|c21927_g1|m.9221
GYJ|c31599_g1|m.15319	GYA|c21928_g1|m.5702
GYJ|c11949_g1|m.1323	GYA|c21929_g1|m.14806
GYJ|c14768_g1|m.969	GYA|c21930_g1|m.23061
GYJ|c8586_g1|m.20950	GYA|c21934_g1|m.3973
GYJ|c9710_g1|m.23930	GYA|c21936_g1|m.16252
GYJ|c9521_g1|m.3260	GYA|c21938_g1|m.28634
GYJ|c14915_g1|m.17619	GYA|c21940_g2|m.28137
GYJ|c25240_g1|m.5657	GYA|c21941_g1|m.14022
GYJ|c31747_g1|m.10160	GYA|c21942_g1|m.28516
GYJ|c31446_g1|m.11314	GYA|c21943_g1|m.13959
GYJ|c25483_g1|m.15511	GYA|c21944_g1|m.11248
GYJ|c13385_g2|m.11988	GYA|c21945_g1|m.28683
GYJ|c31754_g1|m.8274	GYA|c21946_g1|m.18581
GYJ|c16748_g1|m.3204	GYA|c21947_g2|m.11288
GYJ|c7956_g1|m.672	GYA|c21950_g1|m.197
GYJ|c10963_g1|m.23382	GYA|c21951_g1|m.2830
GYJ|c12498_g1|m.19410	GYA|c21952_g1|m.1449
GYJ|c8049_g1|m.24678	GYA|c21955_g2|m.1912
GYJ|c19852_g1|m.17421	GYA|c21956_g1|m.25967
GYJ|c14010_g1|m.1252	GYA|c21958_g1|m.9631
GYJ|c22110_g1|m.23862	GYA|c21963_g1|m.1506
GYJ|c8384_g1|m.20414	GYA|c21968_g1|m.21079
GYJ|c9367_g1|m.19927	GYA|c21971_g1|m.28789
GYJ|c19269_g1|m.24642	GYA|c21972_g1|m.5915
GYJ|c8823_g1|m.19295	GYA|c21973_g1|m.7910
GYJ|c14504_g1|m.9310	GYA|c21978_g1|m.17558
GYJ|c28586_g1|m.23384	GYA|c21979_g1|m.22218
GYJ|c9571_g1|m.22485	GYA|c21980_g1|m.27181
GYJ|c22084_g2|m.9262	GYA|c21981_g1|m.764
GYJ|c2914_g1|m.17115	GYA|c21984_g1|m.14562
GYJ|c28348_g1|m.14174	GYA|c21985_g1|m.7451
GYJ|c9492_g1|m.18786	GYA|c21986_g1|m.5860
GYJ|c9492_g1|m.18785	GYA|c21986_g1|m.5863
GYJ|c52_g1|m.7578	GYA|c21987_g1|m.271
GYJ|c13245_g1|m.15681	GYA|c21988_g1|m.15966
GYJ|c6916_g1|m.3042	GYA|c21989_g1|m.13248
GYJ|c15063_g1|m.7227	GYA|c21991_g2|m.2145
GYJ|c13643_g1|m.21923	GYA|c21992_g1|m.27325
GYJ|c16932_g1|m.16083	GYA|c21993_g1|m.3513
GYJ|c28320_g1|m.10179	GYA|c21994_g1|m.1625
GYJ|c14589_g1|m.25001	GYA|c21995_g1|m.28673
GYJ|c5150_g1|m.24486	GYA|c21999_g1|m.8472
GYJ|c10588_g1|m.14700	GYA|c22000_g1|m.9704
GYJ|c16200_g1|m.19996	GYA|c22001_g1|m.4723
GYJ|c13254_g1|m.19610	GYA|c22002_g1|m.13004
GYJ|c11224_g1|m.24922	GYA|c22003_g1|m.5566
GYJ|c11224_g1|m.24921	GYA|c22003_g1|m.5567
GYJ|c12888_g1|m.7905	GYA|c22005_g1|m.20104
GYJ|c12888_g1|m.7904	GYA|c22005_g1|m.20103
GYJ|c12973_g1|m.21046	GYA|c22007_g1|m.28876
GYJ|c14418_g1|m.5627	GYA|c22010_g1|m.13690
GYJ|c13996_g2|m.24529	GYA|c22011_g1|m.21300
GYJ|c28362_g1|m.9769	GYA|c22012_g1|m.10656
GYJ|c19002_g1|m.20793	GYA|c22013_g1|m.9476
GYJ|c11283_g1|m.444	GYA|c22014_g1|m.24911
GYJ|c12527_g1|m.1359	GYA|c22015_g1|m.19711
GYJ|c10345_g1|m.15865	GYA|c22017_g1|m.12835
GYJ|c898_g1|m.22522	GYA|c22018_g1|m.420
GYJ|c9295_g1|m.17053	GYA|c22019_g1|m.16640
GYJ|c22362_g1|m.18020	GYA|c22020_g1|m.17206
GYJ|c15221_g1|m.9604	GYA|c22021_g1|m.19158
GYJ|c14530_g1|m.4048	GYA|c22022_g1|m.12878
GYJ|c22121_g1|m.1207	GYA|c22023_g1|m.7222
GYJ|c11887_g1|m.4531	GYA|c22026_g1|m.6967
GYJ|c11887_g1|m.4532	GYA|c22026_g1|m.6964
GYJ|c2052_g1|m.4570	GYA|c22027_g1|m.11888
GYJ|c2052_g1|m.4571	GYA|c22027_g1|m.11889
GYJ|c15282_g1|m.10092	GYA|c22030_g1|m.16558
GYJ|c13483_g1|m.24589	GYA|c22034_g1|m.16921
GYJ|c20226_g1|m.24309	GYA|c22035_g1|m.25402
GYJ|c4485_g1|m.7345	GYA|c22042_g1|m.26486
GYJ|c10527_g1|m.17711	GYA|c22043_g1|m.2844
GYJ|c217_g2|m.18413	GYA|c22044_g1|m.17291
GYJ|c19175_g1|m.2412	GYA|c22045_g1|m.7787
GYJ|c11806_g1|m.22727	GYA|c22048_g1|m.18426
GYJ|c3003_g1|m.20646	GYA|c22049_g1|m.23757
GYJ|c9360_g1|m.6376	GYA|c22052_g1|m.23433
GYJ|c2925_g1|m.21412	GYA|c22053_g1|m.17778
GYJ|c16092_g3|m.1852	GYA|c22054_g1|m.27445
GYJ|c13611_g1|m.2080	GYA|c22055_g1|m.8219
GYJ|c22334_g1|m.21942	GYA|c22057_g1|m.6375
GYJ|c11377_g1|m.14212	GYA|c22060_g1|m.4691
GYJ|c3238_g1|m.17222	GYA|c22061_g1|m.27555
GYJ|c14008_g1|m.25032	GYA|c22062_g1|m.8155
GYJ|c19008_g1|m.15829	GYA|c22063_g1|m.6051
GYJ|c13334_g1|m.24314	GYA|c22064_g1|m.16301
GYJ|c28258_g1|m.20040	GYA|c22066_g1|m.24447
GYJ|c12063_g1|m.18544	GYA|c22067_g1|m.15088
GYJ|c13491_g1|m.7795	GYA|c22068_g2|m.15967
GYJ|c31388_g1|m.15013	GYA|c22071_g1|m.14840
GYJ|c7341_g1|m.15237	GYA|c22074_g1|m.14005
GYJ|c31312_g1|m.23639	GYA|c22075_g3|m.16387
GYJ|c15789_g1|m.1195	GYA|c22076_g1|m.19882
GYJ|c8496_g1|m.22481	GYA|c22078_g1|m.25513
GYJ|c22424_g1|m.22317	GYA|c22079_g1|m.20127
GYJ|c29105_g1|m.17543	GYA|c22081_g1|m.5319
GYJ|c25321_g1|m.4019	GYA|c22082_g3|m.1073
GYJ|c7486_g1|m.15263	GYA|c22083_g1|m.4754
GYJ|c12778_g1|m.8235	GYA|c22086_g1|m.16898
GYJ|c9674_g1|m.21156	GYA|c22087_g1|m.20533
GYJ|c9674_g1|m.21155	GYA|c22087_g1|m.20532
GYJ|c9674_g1|m.21158	GYA|c22087_g1|m.20534
GYJ|c19964_g1|m.3271	GYA|c22090_g1|m.27217
GYJ|c13585_g1|m.4340	GYA|c22091_g1|m.15103
GYJ|c10138_g1|m.11067	GYA|c22092_g1|m.24783
GYJ|c28680_g1|m.19800	GYA|c22093_g2|m.16079
GYJ|c9762_g1|m.23204	GYA|c22094_g1|m.13626
GYJ|c14301_g1|m.8287	GYA|c22095_g1|m.25814
GYJ|c26049_g1|m.13329	GYA|c22096_g2|m.26363
GYJ|c10508_g1|m.9615	GYA|c22097_g1|m.5623
GYJ|c6137_g1|m.18595	GYA|c22098_g1|m.23751
GYJ|c15969_g1|m.6664	GYA|c22099_g1|m.27056
GYJ|c13633_g1|m.5572	GYA|c22100_g1|m.27736
GYJ|c5229_g1|m.2681	GYA|c22104_g1|m.16495
GYJ|c8819_g1|m.8816	GYA|c22105_g1|m.27992
GYJ|c22228_g1|m.7873	GYA|c22106_g1|m.5902
GYJ|c11693_g1|m.16649	GYA|c22107_g1|m.10023
GYJ|c10824_g1|m.10617	GYA|c22108_g1|m.3412
GYJ|c15618_g2|m.8124	GYA|c22109_g1|m.14593
GYJ|c12570_g1|m.11889	GYA|c22114_g1|m.20891
GYJ|c14511_g2|m.5553	GYA|c22115_g1|m.23282
GYJ|c6037_g1|m.24924	GYA|c22115_g2|m.13599
GYJ|c28391_g1|m.16472	GYA|c22117_g1|m.21878
GYJ|c31449_g1|m.10456	GYA|c22118_g1|m.28848
GYJ|c11122_g1|m.15939	GYA|c22120_g1|m.13638
GYJ|c8816_g1|m.10035	GYA|c22123_g1|m.5601
GYJ|c14264_g1|m.18282	GYA|c22124_g1|m.12393
GYJ|c14822_g1|m.21249	GYA|c22126_g1|m.10937
GYJ|c6163_g1|m.21458	GYA|c22128_g1|m.3496
GYJ|c10602_g2|m.15985	GYA|c22129_g1|m.13921
GYJ|c10602_g2|m.15990	GYA|c22129_g1|m.13924
GYJ|c10011_g1|m.12597	GYA|c22130_g1|m.1691
GYJ|c14445_g1|m.9175	GYA|c22133_g1|m.28837
GYJ|c4319_g1|m.23402	GYA|c22134_g1|m.4258
GYJ|c17137_g1|m.6914	GYA|c22135_g1|m.18149
GYJ|c15211_g1|m.5458	GYA|c22136_g1|m.21325
GYJ|c14118_g1|m.6933	GYA|c22138_g1|m.291
GYJ|c13399_g1|m.9821	GYA|c22139_g1|m.25074
GYJ|c15347_g1|m.19925	GYA|c22140_g1|m.6040
GYJ|c9758_g1|m.24732	GYA|c22141_g1|m.20573
GYJ|c12188_g1|m.2390	GYA|c22142_g1|m.13359
GYJ|c13973_g2|m.12896	GYA|c22143_g1|m.20354
GYJ|c14177_g2|m.18571	GYA|c22143_g1|m.20352
GYJ|c31448_g1|m.16127	GYA|c22145_g1|m.13990
GYJ|c1458_g1|m.9380	GYA|c22146_g1|m.16986
GYJ|c8851_g1|m.5084	GYA|c22149_g1|m.23626
GYJ|c9350_g1|m.13597	GYA|c22152_g1|m.2283
GYJ|c28656_g1|m.10273	GYA|c22153_g1|m.24323
GYJ|c28342_g1|m.9504	GYA|c22154_g1|m.2781
GYJ|c14166_g1|m.17274	GYA|c22157_g2|m.7946
GYJ|c9004_g1|m.7237	GYA|c22158_g1|m.23270
GYJ|c9161_g2|m.587	GYA|c22162_g1|m.2245
GYJ|c23058_g1|m.13553	GYA|c22163_g1|m.9557
GYJ|c13909_g1|m.652	GYA|c22164_g1|m.23121
GYJ|c19080_g1|m.7568	GYA|c22165_g1|m.11157
GYJ|c31366_g1|m.9047	GYA|c22168_g1|m.17391
GYJ|c14544_g1|m.21077	GYA|c22169_g1|m.22951
GYJ|c7345_g1|m.9876	GYA|c22170_g2|m.4166
GYJ|c6846_g1|m.7979	GYA|c22171_g1|m.7106
GYJ|c6292_g1|m.3255	GYA|c22173_g1|m.21824
GYJ|c25262_g1|m.21540	GYA|c22175_g1|m.4334
GYJ|c5772_g1|m.11964	GYA|c22176_g1|m.25957
GYJ|c2026_g1|m.16488	GYA|c22178_g1|m.26342
GYJ|c13922_g1|m.22991	GYA|c22179_g2|m.7510
GYJ|c11226_g1|m.11411	GYA|c22180_g1|m.22954
GYJ|c2008_g1|m.16673	GYA|c22181_g2|m.27260
GYJ|c18871_g1|m.10609	GYA|c22184_g1|m.24328
GYJ|c10121_g1|m.15707	GYA|c22185_g1|m.296
GYJ|c22186_g1|m.2883	GYA|c22186_g1|m.25891
GYJ|c13774_g1|m.18812	GYA|c22187_g1|m.3531
GYJ|c17019_g1|m.255	GYA|c22189_g1|m.8582
GYJ|c22487_g1|m.1870	GYA|c22190_g1|m.25072
GYJ|c22158_g1|m.9382	GYA|c22191_g1|m.18168
GYJ|c28354_g1|m.965	GYA|c22192_g1|m.4091
GYJ|c11793_g1|m.16885	GYA|c22193_g1|m.15444
GYJ|c1118_g1|m.18449	GYA|c22194_g1|m.19552
GYJ|c11560_g1|m.14599	GYA|c22196_g1|m.2784
GYJ|c12384_g1|m.12634	GYA|c22197_g1|m.18323
GYJ|c10799_g1|m.8919	GYA|c22199_g1|m.15200
GYJ|c5886_g1|m.15397	GYA|c221_g1|m.4530
GYJ|c12552_g1|m.10632	GYA|c22202_g1|m.1650
GYJ|c11432_g1|m.8636	GYA|c22204_g1|m.14034
GYJ|c28418_g1|m.1019	GYA|c22205_g1|m.22448
GYJ|c19180_g1|m.12830	GYA|c22208_g1|m.7025
GYJ|c15330_g1|m.16683	GYA|c22209_g1|m.4068
GYJ|c11646_g1|m.14903	GYA|c22210_g1|m.18072
GYJ|c31651_g1|m.236	GYA|c22211_g1|m.4385
GYJ|c16164_g1|m.15603	GYA|c22212_g1|m.15876
GYJ|c10987_g1|m.14461	GYA|c22213_g1|m.15161
GYJ|c7850_g1|m.21152	GYA|c22215_g1|m.5143
GYJ|c6126_g1|m.2774	GYA|c22216_g1|m.20201
GYJ|c4589_g1|m.6275	GYA|c22217_g1|m.1454
GYJ|c7775_g1|m.11955	GYA|c22220_g1|m.23114
GYJ|c31491_g1|m.16741	GYA|c22221_g1|m.13139
GYJ|c19284_g1|m.2476	GYA|c22222_g1|m.4044
GYJ|c25810_g1|m.4241	GYA|c22226_g1|m.27984
GYJ|c13580_g1|m.402	GYA|c22227_g1|m.16250
GYJ|c22179_g1|m.22625	GYA|c22229_g1|m.20665
GYJ|c9162_g1|m.4866	GYA|c22234_g1|m.8999
GYJ|c9328_g1|m.16620	GYA|c22235_g1|m.20081
GYJ|c10009_g1|m.11408	GYA|c22237_g2|m.22577
GYJ|c19181_g1|m.10352	GYA|c22238_g1|m.19722
GYJ|c15896_g1|m.14639	GYA|c22239_g1|m.22197
GYJ|c4471_g1|m.125	GYA|c22241_g1|m.389
GYJ|c11898_g1|m.15617	GYA|c22242_g1|m.4261
GYJ|c14006_g1|m.11185	GYA|c22243_g1|m.5668
GYJ|c14911_g1|m.7570	GYA|c22244_g1|m.24941
GYJ|c6629_g1|m.4011	GYA|c22245_g1|m.5724
GYJ|c14753_g1|m.13059	GYA|c22246_g1|m.4254
GYJ|c2744_g1|m.22441	GYA|c22248_g1|m.8689
GYJ|c25896_g1|m.7134	GYA|c22250_g1|m.13374
GYJ|c15411_g1|m.3631	GYA|c22251_g1|m.26182
GYJ|c22306_g1|m.6099	GYA|c22253_g1|m.27598
GYJ|c11158_g1|m.1766	GYA|c22255_g1|m.11140
GYJ|c10594_g1|m.4771	GYA|c22256_g1|m.12819
GYJ|c10442_g1|m.19195	GYA|c22257_g1|m.132
GYJ|c15314_g1|m.8916	GYA|c22258_g1|m.16916
GYJ|c14641_g1|m.1388	GYA|c22259_g1|m.14482
GYJ|c15030_g1|m.1479	GYA|c22260_g1|m.10469
GYJ|c14796_g1|m.574	GYA|c22263_g1|m.6633
GYJ|c14184_g1|m.6102	GYA|c22264_g1|m.15731
GYJ|c18893_g1|m.24816	GYA|c22266_g1|m.20844
GYJ|c9024_g1|m.338	GYA|c22267_g1|m.18485
GYJ|c14422_g1|m.3303	GYA|c22269_g1|m.27872
GYJ|c14422_g1|m.3306	GYA|c22269_g1|m.27874
GYJ|c16227_g1|m.12272	GYA|c22272_g1|m.2910
GYJ|c22154_g1|m.10216	GYA|c22274_g1|m.18686
GYJ|c4599_g1|m.18532	GYA|c22275_g1|m.17472
GYJ|c1197_g1|m.23788	GYA|c22279_g1|m.443
GYJ|c16533_g1|m.6548	GYA|c22280_g1|m.19774
GYJ|c3034_g1|m.21488	GYA|c22281_g1|m.19101
GYJ|c5955_g2|m.18876	GYA|c22282_g1|m.2379
GYJ|c5955_g1|m.15357	GYA|c22282_g1|m.2378
GYJ|c28522_g1|m.193	GYA|c22283_g1|m.14248
GYJ|c4534_g1|m.3618	GYA|c22285_g1|m.27069
GYJ|c15549_g1|m.16331	GYA|c22286_g1|m.25449
GYJ|c31439_g1|m.12855	GYA|c22287_g1|m.5099
GYJ|c4548_g1|m.4441	GYA|c22289_g1|m.18603
GYJ|c29072_g1|m.5359	GYA|c22290_g1|m.180
GYJ|c16211_g1|m.16540	GYA|c22293_g1|m.20603
GYJ|c5996_g1|m.14078	GYA|c22294_g1|m.17058
GYJ|c16166_g2|m.9755	GYA|c22296_g1|m.12297
GYJ|c10276_g1|m.5517	GYA|c22297_g1|m.16593
GYJ|c13809_g1|m.12421	GYA|c22298_g1|m.23475
GYJ|c12073_g1|m.1209	GYA|c22300_g1|m.21603
GYJ|c13881_g1|m.11722	GYA|c22301_g1|m.16333
GYJ|c5338_g1|m.23421	GYA|c22302_g1|m.28891
GYJ|c1793_g1|m.3909	GYA|c22303_g1|m.10877
GYJ|c1767_g1|m.20335	GYA|c22304_g1|m.26058
GYJ|c5135_g1|m.14401	GYA|c22306_g1|m.7593
GYJ|c4817_g1|m.14211	GYA|c22307_g1|m.4884
GYJ|c13026_g1|m.20505	GYA|c22308_g1|m.9463
GYJ|c9271_g1|m.9532	GYA|c22309_g1|m.20348
GYJ|c26676_g1|m.2731	GYA|c2230_g1|m.14762
GYJ|c29127_g1|m.11165	GYA|c22311_g1|m.25992
GYJ|c2763_g1|m.16471	GYA|c22312_g1|m.2312
GYJ|c9628_g1|m.7801	GYA|c22313_g1|m.138
GYJ|c12977_g1|m.16403	GYA|c22314_g1|m.13754
GYJ|c3158_g1|m.6948	GYA|c22315_g1|m.25206
GYJ|c12106_g1|m.21557	GYA|c22318_g1|m.13751
GYJ|c10559_g1|m.4285	GYA|c22320_g1|m.26626
GYJ|c16066_g1|m.7535	GYA|c22321_g2|m.8051
GYJ|c15607_g1|m.6499	GYA|c22323_g2|m.18881
GYJ|c25275_g2|m.20015	GYA|c22324_g1|m.27786
GYJ|c8270_g1|m.5424	GYA|c22325_g1|m.6609
GYJ|c13508_g1|m.21580	GYA|c22327_g1|m.3521
GYJ|c25196_g1|m.12105	GYA|c22330_g1|m.2483
GYJ|c468_g1|m.20707	GYA|c22331_g1|m.5072
GYJ|c12242_g1|m.1663	GYA|c22333_g1|m.4183
GYJ|c8063_g1|m.3131	GYA|c22334_g1|m.8791
GYJ|c14680_g1|m.17416	GYA|c22336_g1|m.11002
GYJ|c16111_g1|m.23920	GYA|c22338_g1|m.26698
GYJ|c212_g1|m.1847	GYA|c22339_g1|m.6924
GYJ|c25613_g1|m.17200	GYA|c22340_g1|m.15488
GYJ|c14785_g1|m.23192	GYA|c22341_g1|m.24466
GYJ|c12277_g1|m.2143	GYA|c22342_g1|m.21447
GYJ|c31475_g1|m.23750	GYA|c22343_g1|m.19875
GYJ|c1046_g1|m.3063	GYA|c22344_g1|m.13235
GYJ|c12076_g1|m.17883	GYA|c22346_g1|m.21881
GYJ|c12639_g1|m.15762	GYA|c22347_g1|m.16780
GYJ|c13534_g1|m.22884	GYA|c22348_g1|m.19272
GYJ|c25453_g1|m.22102	GYA|c22349_g1|m.11944
GYJ|c13003_g1|m.18386	GYA|c22350_g1|m.11260
GYJ|c15578_g1|m.17521	GYA|c22352_g1|m.17759
GYJ|c14609_g1|m.22218	GYA|c22354_g1|m.13732
GYJ|c5996_g1|m.14077	GYA|c22355_g1|m.21695
GYJ|c16636_g1|m.1298	GYA|c22356_g1|m.19782
GYJ|c12602_g1|m.11666	GYA|c22358_g1|m.7485
GYJ|c16122_g1|m.5347	GYA|c22359_g1|m.5573
GYJ|c6263_g1|m.8051	GYA|c22360_g1|m.19699
GYJ|c7685_g1|m.21694	GYA|c22361_g1|m.24255
GYJ|c11736_g1|m.24619	GYA|c22362_g1|m.23958
GYJ|c16775_g1|m.643	GYA|c22363_g1|m.6907
GYJ|c10934_g1|m.18664	GYA|c22364_g1|m.17217
GYJ|c15864_g1|m.7763	GYA|c22366_g1|m.24119
GYJ|c28486_g1|m.1734	GYA|c22367_g1|m.20111
GYJ|c12313_g1|m.56	GYA|c22368_g1|m.27036
GYJ|c12313_g1|m.55	GYA|c22368_g1|m.27035
GYJ|c15144_g1|m.12357	GYA|c22369_g1|m.4359
GYJ|c6754_g1|m.8604	GYA|c22370_g1|m.27430
GYJ|c16344_g1|m.11488	GYA|c22371_g1|m.3885
GYJ|c11883_g1|m.23778	GYA|c22372_g1|m.25209
GYJ|c13269_g1|m.4581	GYA|c22373_g1|m.2099
GYJ|c16759_g1|m.12197	GYA|c22374_g1|m.10632
GYJ|c2752_g1|m.24351	GYA|c22375_g1|m.9819
GYJ|c14381_g1|m.11461	GYA|c22377_g1|m.8927
GYJ|c23209_g1|m.11389	GYA|c22378_g1|m.66
GYJ|c2032_g1|m.23586	GYA|c22380_g1|m.8645
GYJ|c6588_g1|m.16643	GYA|c22381_g1|m.12795
GYJ|c10511_g1|m.20022	GYA|c22382_g1|m.6337
GYJ|c7871_g1|m.9591	GYA|c22383_g1|m.6176
GYJ|c8606_g1|m.14875	GYA|c22384_g1|m.12831
GYJ|c8409_g1|m.4047	GYA|c22385_g1|m.8304
GYJ|c11707_g1|m.16961	GYA|c22386_g2|m.4391
GYJ|c9072_g1|m.13750	GYA|c22388_g1|m.10116
GYJ|c14720_g1|m.12592	GYA|c22389_g1|m.2491
GYJ|c19886_g1|m.4368	GYA|c22392_g1|m.13821
GYJ|c31733_g1|m.7083	GYA|c22393_g1|m.27413
GYJ|c25272_g1|m.7286	GYA|c22395_g1|m.3263
GYJ|c15172_g1|m.21996	GYA|c22396_g1|m.5770
GYJ|c15172_g1|m.21998	GYA|c22396_g1|m.5771
GYJ|c4416_g1|m.16750	GYA|c22397_g1|m.9942
GYJ|c32060_g1|m.14578	GYA|c22399_g1|m.20877
GYJ|c19108_g1|m.13918	GYA|c22400_g1|m.24533
GYJ|c9965_g1|m.13132	GYA|c22402_g1|m.22939
GYJ|c15704_g1|m.14470	GYA|c22403_g1|m.26040
GYJ|c3166_g1|m.10454	GYA|c22404_g1|m.12511
GYJ|c3166_g1|m.10453	GYA|c22404_g1|m.12509
GYJ|c10643_g1|m.4528	GYA|c22406_g1|m.26468
GYJ|c31653_g1|m.11065	GYA|c22408_g1|m.7425
GYJ|c11962_g1|m.12873	GYA|c22410_g1|m.1127
GYJ|c15052_g1|m.7448	GYA|c22411_g1|m.25610
GYJ|c14671_g1|m.4760	GYA|c22414_g1|m.11096
GYJ|c14123_g1|m.22779	GYA|c22416_g1|m.25960
GYJ|c12927_g1|m.5169	GYA|c22417_g1|m.15800
GYJ|c4512_g1|m.5417	GYA|c22418_g1|m.20965
GYJ|c5975_g1|m.13165	GYA|c22420_g1|m.28898
GYJ|c18933_g1|m.7975	GYA|c22421_g1|m.2978
GYJ|c10526_g1|m.20779	GYA|c22423_g1|m.14739
GYJ|c5866_g1|m.18961	GYA|c22425_g1|m.8569
GYJ|c9651_g1|m.14327	GYA|c22426_g1|m.27833
GYJ|c12979_g1|m.16464	GYA|c22427_g1|m.9400
GYJ|c15404_g1|m.19901	GYA|c22428_g1|m.2676
GYJ|c26290_g1|m.4338	GYA|c22432_g1|m.13955
GYJ|c10240_g1|m.9787	GYA|c22432_g1|m.13954
GYJ|c25291_g1|m.21904	GYA|c22434_g1|m.13670
GYJ|c12024_g1|m.13922	GYA|c22435_g1|m.14183
GYJ|c13780_g1|m.24093	GYA|c22436_g1|m.20299
GYJ|c14182_g1|m.22777	GYA|c22439_g1|m.8728
GYJ|c1745_g1|m.22974	GYA|c22440_g2|m.9042
GYJ|c11061_g1|m.6998	GYA|c22442_g1|m.24331
GYJ|c14054_g1|m.14045	GYA|c22443_g1|m.24704
GYJ|c14054_g1|m.14044	GYA|c22443_g1|m.24703
GYJ|c5542_g1|m.11227	GYA|c22445_g1|m.4436
GYJ|c19856_g1|m.12960	GYA|c22446_g1|m.563
GYJ|c10326_g1|m.17445	GYA|c22447_g1|m.27282
GYJ|c32147_g1|m.7548	GYA|c22448_g1|m.7694
GYJ|c14478_g1|m.1502	GYA|c22449_g1|m.12527
GYJ|c16449_g1|m.14362	GYA|c22450_g1|m.7101
GYJ|c12187_g1|m.16253	GYA|c22451_g1|m.23732
GYJ|c11153_g1|m.24683	GYA|c22452_g1|m.12635
GYJ|c19256_g1|m.20534	GYA|c22453_g1|m.20330
GYJ|c8583_g1|m.24419	GYA|c22454_g1|m.15153
GYJ|c25203_g1|m.17428	GYA|c22457_g1|m.9299
GYJ|c13164_g1|m.20539	GYA|c22459_g2|m.15474
GYJ|c15424_g1|m.600	GYA|c2245_g1|m.20296
GYJ|c25198_g1|m.8986	GYA|c22461_g1|m.22890
GYJ|c25198_g1|m.8985	GYA|c22461_g1|m.22888
GYJ|c26320_g1|m.10230	GYA|c22464_g1|m.25429
GYJ|c14599_g1|m.10706	GYA|c22466_g1|m.20496
GYJ|c15039_g1|m.9412	GYA|c22469_g1|m.15908
GYJ|c15893_g1|m.4152	GYA|c22469_g2|m.23600
GYJ|c15090_g1|m.15874	GYA|c22471_g1|m.18019
GYJ|c11395_g1|m.930	GYA|c22472_g1|m.21173
GYJ|c10405_g1|m.2417	GYA|c22474_g1|m.6921
GYJ|c13545_g1|m.5562	GYA|c22475_g1|m.17607
GYJ|c2736_g1|m.17795	GYA|c22477_g1|m.14919
GYJ|c1128_g1|m.11019	GYA|c22480_g1|m.24231
GYJ|c2741_g2|m.18173	GYA|c22481_g2|m.17529
GYJ|c83_g1|m.8710	GYA|c22482_g1|m.23512
GYJ|c14927_g2|m.17134	GYA|c22484_g1|m.17865
GYJ|c14927_g1|m.18673	GYA|c22484_g1|m.17864
GYJ|c19033_g1|m.1918	GYA|c22486_g1|m.3574
GYJ|c11995_g1|m.1991	GYA|c22490_g1|m.17680
GYJ|c14392_g1|m.14433	GYA|c22492_g1|m.14229
GYJ|c60_g1|m.19535	GYA|c22493_g1|m.23610
GYJ|c9569_g1|m.4992	GYA|c22494_g1|m.18642
GYJ|c31713_g1|m.196	GYA|c22501_g1|m.10673
GYJ|c12028_g1|m.10746	GYA|c22502_g1|m.12673
GYJ|c16237_g1|m.19826	GYA|c22503_g1|m.7232
GYJ|c16569_g1|m.22850	GYA|c22504_g1|m.23019
GYJ|c4644_g1|m.21840	GYA|c22505_g1|m.28367
GYJ|c15952_g1|m.4687	GYA|c22506_g1|m.8225
GYJ|c32478_g1|m.22595	GYA|c22507_g1|m.16274
GYJ|c9720_g1|m.11396	GYA|c22510_g1|m.15288
GYJ|c4649_g1|m.19367	GYA|c22512_g2|m.23057
GYJ|c13481_g1|m.4988	GYA|c22513_g1|m.25986
GYJ|c13188_g1|m.20685	GYA|c22514_g1|m.4095
GYJ|c4455_g1|m.9415	GYA|c22519_g1|m.901
GYJ|c11664_g1|m.14844	GYA|c22520_g1|m.20938
GYJ|c31789_g1|m.11934	GYA|c22521_g1|m.19467
GYJ|c8438_g2|m.20281	GYA|c22524_g1|m.12442
GYJ|c14064_g2|m.9403	GYA|c22525_g1|m.25899
GYJ|c19268_g1|m.22263	GYA|c22526_g1|m.2466
GYJ|c10716_g1|m.3152	GYA|c22528_g1|m.8114
GYJ|c14427_g1|m.19228	GYA|c22529_g1|m.24051
GYJ|c93_g1|m.15073	GYA|c22529_g2|m.15391
GYJ|c7788_g1|m.24065	GYA|c22531_g2|m.2948
GYJ|c4438_g1|m.13838	GYA|c22532_g1|m.11356
GYJ|c5623_g1|m.15132	GYA|c22533_g1|m.19804
GYJ|c12799_g1|m.6772	GYA|c22535_g1|m.23546
GYJ|c12353_g1|m.12470	GYA|c22537_g1|m.17945
GYJ|c16254_g1|m.14317	GYA|c22539_g1|m.426
GYJ|c14208_g1|m.1412	GYA|c22540_g1|m.5895
GYJ|c1536_g1|m.14214	GYA|c22541_g1|m.10333
GYJ|c9053_g1|m.5156	GYA|c22544_g1|m.3873
GYJ|c9053_g1|m.5159	GYA|c22544_g1|m.3872
GYJ|c9511_g1|m.21139	GYA|c22545_g1|m.25023
GYJ|c4647_g1|m.6472	GYA|c22547_g1|m.530
GYJ|c5825_g1|m.18627	GYA|c22548_g1|m.10855
GYJ|c14200_g1|m.1174	GYA|c22551_g1|m.11768
GYJ|c8213_g1|m.18196	GYA|c22552_g2|m.11346
GYJ|c8446_g1|m.3344	GYA|c22553_g1|m.5239
GYJ|c16751_g1|m.21470	GYA|c22555_g1|m.23870
GYJ|c19026_g1|m.23702	GYA|c22556_g1|m.3421
GYJ|c540_g1|m.18377	GYA|c22558_g1|m.13810
GYJ|c14265_g2|m.3062	GYA|c22559_g1|m.1826
GYJ|c11099_g1|m.6671	GYA|c22560_g1|m.24059
GYJ|c13903_g1|m.10015	GYA|c22562_g1|m.24692
GYJ|c13903_g1|m.10016	GYA|c22562_g1|m.24693
GYJ|c11154_g1|m.23127	GYA|c22563_g1|m.25816
GYJ|c14483_g1|m.11005	GYA|c22565_g1|m.13868
GYJ|c16442_g1|m.1565	GYA|c22568_g1|m.26734
GYJ|c1814_g1|m.16486	GYA|c22569_g1|m.12701
GYJ|c14509_g1|m.609	GYA|c22571_g1|m.20802
GYJ|c15773_g1|m.16156	GYA|c22573_g1|m.1602
GYJ|c14047_g1|m.22709	GYA|c22574_g1|m.18066
GYJ|c2908_g1|m.7200	GYA|c22575_g1|m.16684
GYJ|c31434_g1|m.24392	GYA|c22576_g1|m.14865
GYJ|c7791_g1|m.2376	GYA|c22579_g1|m.17957
GYJ|c22376_g1|m.21447	GYA|c22580_g1|m.15973
GYJ|c12142_g1|m.4786	GYA|c22581_g1|m.11823
GYJ|c6226_g1|m.23853	GYA|c22582_g1|m.26399
GYJ|c16137_g2|m.12650	GYA|c22583_g1|m.26561
GYJ|c14873_g1|m.16561	GYA|c22585_g1|m.12205
GYJ|c31495_g1|m.16763	GYA|c22586_g1|m.3033
GYJ|c11968_g1|m.653	GYA|c22587_g1|m.715
GYJ|c11093_g1|m.17265	GYA|c22589_g1|m.23588
GYJ|c16403_g1|m.18471	GYA|c22590_g1|m.20663
GYJ|c13283_g1|m.22251	GYA|c22592_g1|m.23406
GYJ|c237_g1|m.2621	GYA|c22593_g1|m.12337
GYJ|c16410_g1|m.21034	GYA|c22596_g2|m.27286
GYJ|c13732_g1|m.7869	GYA|c22598_g1|m.18902
GYJ|c15781_g1|m.21986	GYA|c225_g1|m.12643
GYJ|c9585_g1|m.4538	GYA|c22601_g1|m.436
GYJ|c8005_g1|m.7712	GYA|c22603_g1|m.1919
GYJ|c4594_g1|m.19300	GYA|c22604_g1|m.3868
GYJ|c12292_g1|m.23940	GYA|c22605_g1|m.17974
GYJ|c15466_g1|m.15142	GYA|c22607_g1|m.5135
GYJ|c14195_g1|m.3521	GYA|c22609_g1|m.635
GYJ|c16677_g1|m.12622	GYA|c22610_g1|m.14346
GYJ|c11560_g1|m.14600	GYA|c22612_g1|m.13375
GYJ|c19311_g1|m.24545	GYA|c22613_g1|m.19281
GYJ|c11954_g1|m.17492	GYA|c22614_g1|m.6364
GYJ|c15284_g1|m.4370	GYA|c22614_g2|m.2777
GYJ|c13211_g1|m.15590	GYA|c22615_g1|m.20723
GYJ|c22561_g1|m.1105	GYA|c22616_g1|m.20484
GYJ|c23400_g1|m.17051	GYA|c22618_g1|m.28551
GYJ|c10497_g1|m.12923	GYA|c22620_g1|m.23284
GYJ|c13613_g1|m.2415	GYA|c22621_g1|m.5294
GYJ|c8685_g1|m.24581	GYA|c22624_g1|m.7181
GYJ|c11938_g1|m.22167	GYA|c22625_g1|m.25202
GYJ|c15829_g1|m.22605	GYA|c22627_g1|m.21558
GYJ|c24205_g1|m.757	GYA|c22628_g1|m.8669
GYJ|c2749_g1|m.9191	GYA|c22630_g1|m.18036
GYJ|c4626_g1|m.14319	GYA|c22631_g2|m.11973
GYJ|c1822_g1|m.3600	GYA|c22633_g1|m.4274
GYJ|c4473_g1|m.21108	GYA|c22634_g1|m.16418
GYJ|c10502_g1|m.15215	GYA|c22636_g1|m.8647
GYJ|c13166_g1|m.19132	GYA|c22637_g1|m.597
GYJ|c28507_g1|m.22270	GYA|c22638_g1|m.26299
GYJ|c11740_g2|m.20210	GYA|c22641_g1|m.1312
GYJ|c10948_g1|m.4984	GYA|c22643_g1|m.14262
GYJ|c6309_g1|m.17462	GYA|c22645_g1|m.6473
GYJ|c4138_g1|m.7241	GYA|c22645_g1|m.6476
GYJ|c6309_g1|m.17461	GYA|c22645_g1|m.6474
GYJ|c28597_g1|m.5312	GYA|c22647_g1|m.10250
GYJ|c7979_g1|m.3213	GYA|c22653_g1|m.2973
GYJ|c12809_g1|m.3256	GYA|c22654_g1|m.4126
GYJ|c16716_g1|m.11700	GYA|c22656_g1|m.8035
GYJ|c15316_g1|m.4267	GYA|c22657_g1|m.13170
GYJ|c11947_g1|m.24272	GYA|c22659_g1|m.21904
GYJ|c15764_g1|m.19903	GYA|c22660_g1|m.24309
GYJ|c14527_g1|m.24136	GYA|c22663_g1|m.19923
GYJ|c6313_g1|m.4218	GYA|c22665_g1|m.28129
GYJ|c5880_g1|m.16308	GYA|c22668_g1|m.24917
GYJ|c11293_g1|m.11990	GYA|c22669_g1|m.17182
GYJ|c13832_g1|m.19025	GYA|c22670_g1|m.3072
GYJ|c28447_g1|m.12281	GYA|c22673_g1|m.5727
GYJ|c28256_g1|m.14996	GYA|c22674_g1|m.13687
GYJ|c71_g1|m.637	GYA|c22675_g1|m.24989
GYJ|c20357_g1|m.20554	GYA|c22676_g1|m.14103
GYJ|c4627_g1|m.14829	GYA|c22678_g1|m.18213
GYJ|c5799_g1|m.3657	GYA|c22681_g1|m.17777
GYJ|c22202_g1|m.1786	GYA|c22682_g1|m.18134
GYJ|c13473_g2|m.12048	GYA|c22683_g1|m.22942
GYJ|c8223_g1|m.5185	GYA|c22684_g1|m.18930
GYJ|c9294_g1|m.10051	GYA|c22685_g2|m.12190
GYJ|c16606_g1|m.20438	GYA|c22686_g1|m.25238
GYJ|c16606_g1|m.20439	GYA|c22686_g1|m.25236
GYJ|c7361_g1|m.6717	GYA|c22687_g1|m.10216
GYJ|c224_g1|m.1444	GYA|c22690_g1|m.10941
GYJ|c31617_g1|m.23001	GYA|c22695_g1|m.11047
GYJ|c2832_g1|m.18492	GYA|c22696_g1|m.19366
GYJ|c28879_g1|m.4781	GYA|c22697_g1|m.24103
GYJ|c5376_g1|m.8772	GYA|c22698_g2|m.28102
GYJ|c9838_g1|m.10691	GYA|c22699_g1|m.945
GYJ|c12108_g2|m.4718	GYA|c22701_g1|m.11545
GYJ|c9347_g1|m.19242	GYA|c22702_g1|m.7514
GYJ|c22411_g1|m.14606	GYA|c22703_g1|m.28498
GYJ|c14460_g1|m.5576	GYA|c22704_g1|m.8301
GYJ|c14013_g1|m.20031	GYA|c22705_g1|m.16025
GYJ|c28393_g1|m.1155	GYA|c22707_g1|m.5531
GYJ|c15818_g1|m.20507	GYA|c22709_g1|m.23351
GYJ|c8194_g1|m.15317	GYA|c22710_g1|m.13028
GYJ|c14774_g1|m.7155	GYA|c22711_g1|m.18789
GYJ|c12975_g1|m.20954	GYA|c22713_g1|m.22068
GYJ|c1340_g1|m.1154	GYA|c22715_g1|m.18591
GYJ|c15695_g1|m.4753	GYA|c22717_g1|m.23251
GYJ|c8106_g1|m.24786	GYA|c22718_g1|m.14902
GYJ|c9204_g1|m.5609	GYA|c22719_g1|m.26564
GYJ|c11854_g1|m.8739	GYA|c22720_g1|m.24773
GYJ|c170_g2|m.18638	GYA|c22721_g1|m.13384
GYJ|c16282_g1|m.7256	GYA|c22722_g1|m.8851
GYJ|c11088_g1|m.7696	GYA|c22723_g1|m.1642
GYJ|c69_g1|m.19594	GYA|c22724_g1|m.19229
GYJ|c8255_g1|m.13438	GYA|c22725_g2|m.20374
GYJ|c4118_g1|m.104	GYA|c22726_g1|m.13203
GYJ|c8918_g1|m.24255	GYA|c22727_g1|m.19396
GYJ|c9922_g1|m.2526	GYA|c22729_g1|m.22799
GYJ|c11347_g1|m.16677	GYA|c22730_g1|m.20053
GYJ|c3149_g1|m.12229	GYA|c22731_g1|m.19706
GYJ|c5288_g1|m.24617	GYA|c22732_g1|m.20743
GYJ|c13568_g1|m.19941	GYA|c22733_g1|m.12642
GYJ|c12251_g1|m.6413	GYA|c22734_g1|m.11651
GYJ|c31360_g1|m.17170	GYA|c22737_g1|m.11089
GYJ|c31360_g1|m.17171	GYA|c22737_g1|m.11087
GYJ|c10857_g1|m.14957	GYA|c22738_g1|m.27764
GYJ|c10449_g1|m.15875	GYA|c22739_g1|m.11618
GYJ|c15138_g1|m.10583	GYA|c22740_g1|m.14177
GYJ|c7994_g1|m.9648	GYA|c22741_g1|m.11590
GYJ|c13537_g1|m.8427	GYA|c22742_g1|m.12932
GYJ|c11250_g1|m.21846	GYA|c22743_g1|m.16066
GYJ|c17699_g1|m.14549	GYA|c22744_g1|m.12134
GYJ|c28318_g1|m.21927	GYA|c22745_g1|m.11977
GYJ|c13911_g1|m.15136	GYA|c22747_g1|m.23254
GYJ|c11350_g1|m.15469	GYA|c22749_g1|m.14198
GYJ|c10922_g1|m.11569	GYA|c22750_g1|m.995
GYJ|c13923_g1|m.12290	GYA|c22751_g1|m.26208
GYJ|c1764_g1|m.435	GYA|c22752_g1|m.991
GYJ|c22304_g1|m.15898	GYA|c22756_g1|m.22170
GYJ|c12013_g1|m.22534	GYA|c22757_g1|m.22327
GYJ|c19474_g1|m.13371	GYA|c22759_g1|m.6412
GYJ|c11389_g1|m.15143	GYA|c22760_g1|m.11872
GYJ|c12218_g1|m.20128	GYA|c22762_g1|m.14147
GYJ|c14468_g1|m.9419	GYA|c22764_g1|m.24070
GYJ|c13112_g1|m.9949	GYA|c22768_g1|m.24112
GYJ|c9596_g1|m.7647	GYA|c22769_g1|m.16317
GYJ|c13122_g1|m.21833	GYA|c22770_g1|m.22604
GYJ|c14521_g1|m.2847	GYA|c22771_g1|m.20659
GYJ|c14521_g1|m.2846	GYA|c22771_g1|m.20658
GYJ|c12914_g1|m.3874	GYA|c22772_g1|m.16583
GYJ|c15975_g1|m.10329	GYA|c22773_g1|m.14668
GYJ|c15975_g2|m.17494	GYA|c22773_g1|m.14669
GYJ|c15305_g1|m.6246	GYA|c22774_g1|m.16038
GYJ|c13648_g1|m.13282	GYA|c22775_g1|m.254
GYJ|c14395_g1|m.1131	GYA|c22776_g1|m.28304
GYJ|c4979_g1|m.23655	GYA|c22777_g1|m.20945
GYJ|c16654_g1|m.17535	GYA|c22778_g1|m.23479
GYJ|c14925_g1|m.21393	GYA|c22779_g1|m.3262
GYJ|c29137_g1|m.16313	GYA|c22780_g1|m.18907
GYJ|c4003_g1|m.9586	GYA|c22781_g1|m.2325
GYJ|c31394_g1|m.16851	GYA|c22783_g1|m.6071
GYJ|c25412_g1|m.403	GYA|c22784_g1|m.8413
GYJ|c12157_g1|m.9952	GYA|c22786_g1|m.7401
GYJ|c11840_g1|m.10786	GYA|c22787_g1|m.27499
GYJ|c2531_g1|m.11981	GYA|c22789_g1|m.16559
GYJ|c10503_g1|m.2338	GYA|c22792_g1|m.3348
GYJ|c9937_g1|m.2299	GYA|c22794_g1|m.12817
GYJ|c12286_g2|m.17169	GYA|c22795_g1|m.20920
GYJ|c6160_g1|m.4865	GYA|c22798_g2|m.26186
GYJ|c9094_g1|m.19871	GYA|c22799_g1|m.19963
GYJ|c2109_g1|m.3330	GYA|c227_g1|m.25370
GYJ|c13693_g1|m.15921	GYA|c22803_g1|m.25507
GYJ|c10875_g1|m.24310	GYA|c22804_g1|m.24970
GYJ|c13642_g1|m.17718	GYA|c22806_g1|m.19087
GYJ|c15092_g1|m.21689	GYA|c22808_g1|m.7095
GYJ|c2777_g1|m.6988	GYA|c22809_g1|m.4402
GYJ|c762_g1|m.1014	GYA|c22811_g1|m.27042
GYJ|c16774_g1|m.2872	GYA|c22812_g1|m.18198
GYJ|c16506_g1|m.4756	GYA|c22814_g1|m.26708
GYJ|c22294_g1|m.17730	GYA|c22815_g1|m.15083
GYJ|c28875_g1|m.23297	GYA|c22816_g1|m.7336
GYJ|c22524_g1|m.9819	GYA|c22817_g1|m.14755
GYJ|c13473_g1|m.19550	GYA|c22818_g1|m.28772
GYJ|c9081_g1|m.5115	GYA|c22819_g2|m.23731
GYJ|c14149_g1|m.11325	GYA|c22820_g2|m.6678
GYJ|c13469_g1|m.18697	GYA|c22822_g1|m.21407
GYJ|c18972_g1|m.19201	GYA|c22823_g1|m.6257
GYJ|c31502_g1|m.13657	GYA|c22826_g1|m.23316
GYJ|c7597_g1|m.24015	GYA|c22827_g1|m.8760
GYJ|c7597_g1|m.24016	GYA|c22827_g1|m.8761
GYJ|c16399_g1|m.11366	GYA|c22830_g1|m.6133
GYJ|c9653_g1|m.17727	GYA|c22831_g1|m.13907
GYJ|c14413_g1|m.10550	GYA|c22832_g1|m.27012
GYJ|c13824_g1|m.20712	GYA|c22833_g1|m.2178
GYJ|c13824_g1|m.20711	GYA|c22833_g1|m.2177
GYJ|c14786_g1|m.8478	GYA|c22834_g1|m.21999
GYJ|c10920_g1|m.11557	GYA|c22834_g2|m.25717
GYJ|c31351_g1|m.22787	GYA|c22835_g1|m.9560
GYJ|c13088_g1|m.22132	GYA|c22836_g1|m.6993
GYJ|c28333_g1|m.5699	GYA|c22838_g1|m.16133
GYJ|c13402_g1|m.8187	GYA|c22840_g1|m.1501
GYJ|c13402_g1|m.8186	GYA|c22840_g1|m.1502
GYJ|c11231_g1|m.10005	GYA|c22841_g2|m.10689
GYJ|c15230_g1|m.13510	GYA|c22842_g1|m.26622
GYJ|c26112_g1|m.258	GYA|c22843_g1|m.1389
GYJ|c10601_g1|m.13000	GYA|c22844_g2|m.8376
GYJ|c13235_g1|m.5622	GYA|c22844_g2|m.8375
GYJ|c14656_g1|m.17599	GYA|c22845_g1|m.21322
GYJ|c19095_g1|m.5556	GYA|c22846_g1|m.11007
GYJ|c13771_g1|m.1247	GYA|c22847_g1|m.4161
GYJ|c7923_g1|m.11301	GYA|c22848_g1|m.9146
GYJ|c25385_g1|m.1671	GYA|c22849_g1|m.15458
GYJ|c16706_g1|m.11011	GYA|c22850_g1|m.10510
GYJ|c19206_g1|m.13456	GYA|c22852_g1|m.28274
GYJ|c5192_g1|m.19969	GYA|c22854_g1|m.3527
GYJ|c15378_g1|m.7012	GYA|c22855_g1|m.19533
GYJ|c11789_g1|m.22880	GYA|c22856_g1|m.27722
GYJ|c22360_g1|m.304	GYA|c22857_g1|m.5169
GYJ|c13627_g1|m.12754	GYA|c22858_g1|m.14144
GYJ|c1766_g1|m.5200	GYA|c22861_g1|m.24956
GYJ|c433_g1|m.5601	GYA|c22862_g1|m.20609
[truncated: 5,549 more rows]

## Sheet: Genes conserved GYA and GYY
Gymas	Gymya
GYA|c26623_g1|m.7445	GYY|c10006_g1|m.9699
GYA|c18117_g1|m.5454	GYY|c10010_g1|m.12800
GYA|c19082_g4|m.751	GYY|c10014_g2|m.22476
GYA|c23238_g1|m.5602	GYY|c10015_g1|m.7877
GYA|c21987_g1|m.271	GYY|c10019_g1|m.11705
GYA|c34509_g1|m.6206	GYY|c10020_g1|m.11606
GYA|c22053_g1|m.17778	GYY|c10025_g1|m.7377
GYA|c20994_g1|m.18128	GYY|c10040_g1|m.4227
GYA|c27033_g1|m.4953	GYY|c10046_g1|m.12462
GYA|c21398_g1|m.16990	GYY|c10054_g1|m.7641
GYA|c25582_g1|m.5101	GYY|c10075_g1|m.11784
GYA|c14867_g1|m.14269	GYY|c10094_g1|m.14391
GYA|c22240_g1|m.13345	GYY|c10095_g1|m.10376
GYA|c23427_g1|m.15574	GYY|c10101_g1|m.7794
GYA|c22043_g1|m.2844	GYY|c10112_g1|m.25014
GYA|c26040_g2|m.9912	GYY|c10127_g1|m.12203
GYA|c17997_g1|m.20927	GYY|c10137_g1|m.3030
GYA|c20336_g1|m.22617	GYY|c10137_g1|m.3029
GYA|c31323_g1|m.19449	GYY|c10149_g1|m.10747
GYA|c23086_g1|m.9381	GYY|c10178_g1|m.6993
GYA|c15364_g1|m.3883	GYY|c10179_g1|m.3175
GYA|c37989_g1|m.15725	GYY|c1019_g1|m.6484
GYA|c26940_g2|m.3001	GYY|c10223_g3|m.17305
GYA|c34331_g1|m.15557	GYY|c10236_g1|m.9709
GYA|c23358_g1|m.14638	GYY|c10252_g1|m.23635
GYA|c25860_g1|m.24787	GYY|c1025_g1|m.5211
GYA|c21984_g1|m.14562	GYY|c10274_g1|m.24583
GYA|c26598_g1|m.16677	GYY|c10275_g1|m.739
GYA|c37929_g1|m.28136	GYY|c10277_g1|m.3803
GYA|c23996_g1|m.26934	GYY|c10282_g1|m.18262
GYA|c26278_g1|m.6301	GYY|c10290_g1|m.10812
GYA|c5356_g1|m.23264	GYY|c10292_g2|m.3625
GYA|c33865_g1|m.5363	GYY|c10310_g1|m.2456
GYA|c37960_g1|m.20017	GYY|c10319_g1|m.5719
GYA|c4378_g1|m.20967	GYY|c10331_g2|m.5350
GYA|c21302_g1|m.19905	GYY|c10332_g1|m.20750
GYA|c25208_g1|m.28347	GYY|c10334_g1|m.6824
GYA|c11543_g1|m.18291	GYY|c10339_g1|m.16737
GYA|c42885_g1|m.7203	GYY|c10346_g1|m.22406
GYA|c19702_g1|m.18924	GYY|c10347_g1|m.9944
GYA|c19604_g1|m.5946	GYY|c10347_g1|m.9942
GYA|c14287_g1|m.25800	GYY|c10354_g1|m.25809
GYA|c41543_g1|m.20307	GYY|c10358_g1|m.22666
GYA|c22572_g1|m.3318	GYY|c10379_g1|m.14023
GYA|c22653_g1|m.2973	GYY|c10381_g1|m.5400
GYA|c20641_g1|m.8924	GYY|c10391_g1|m.22917
GYA|c21310_g1|m.2805	GYY|c10397_g1|m.8469
GYA|c20957_g1|m.18136	GYY|c10407_g1|m.1139
GYA|c16709_g1|m.6268	GYY|c10420_g1|m.7198
GYA|c21380_g1|m.26575	GYY|c10431_g1|m.23916
GYA|c14801_g1|m.25691	GYY|c10449_g1|m.1206
GYA|c23397_g1|m.9298	GYY|c10452_g1|m.12149
GYA|c21980_g1|m.27181	GYY|c10460_g1|m.17384
GYA|c23144_g1|m.14457	GYY|c10462_g1|m.1362
GYA|c43033_g1|m.2846	GYY|c10508_g1|m.2764
GYA|c7747_g1|m.4006	GYY|c10509_g1|m.3522
GYA|c21494_g1|m.21341	GYY|c10511_g1|m.23710
GYA|c20304_g1|m.6500	GYY|c10519_g1|m.10634
GYA|c3676_g1|m.17365	GYY|c10520_g1|m.12906
GYA|c23078_g1|m.11062	GYY|c10522_g1|m.22886
GYA|c23930_g2|m.23122	GYY|c10525_g1|m.1590
GYA|c2948_g1|m.9035	GYY|c1052_g1|m.7544
GYA|c3706_g1|m.5631	GYY|c10579_g1|m.19380
GYA|c3903_g1|m.12690	GYY|c10591_g1|m.19974
GYA|c23890_g1|m.25134	GYY|c10602_g1|m.1126
GYA|c17121_g4|m.28803	GYY|c10632_g1|m.22313
GYA|c34718_g1|m.6221	GYY|c10636_g1|m.7995
GYA|c27557_g1|m.1556	GYY|c10655_g1|m.738
GYA|c44148_g1|m.18004	GYY|c10663_g2|m.8782
GYA|c3602_g1|m.3103	GYY|c10695_g1|m.9715
GYA|c6011_g1|m.26266	GYY|c10696_g2|m.1572
GYA|c18757_g2|m.12216	GYY|c10706_g2|m.25322
GYA|c23872_g1|m.18046	GYY|c10707_g1|m.10068
GYA|c16210_g1|m.15226	GYY|c10727_g1|m.14628
GYA|c23157_g1|m.15621	GYY|c10785_g1|m.9952
GYA|c25392_g1|m.16319	GYY|c10786_g1|m.24977
GYA|c22023_g1|m.7222	GYY|c10792_g1|m.25891
GYA|c34915_g1|m.7498	GYY|c10793_g1|m.26018
GYA|c10557_g1|m.14586	GYY|c10826_g1|m.8843
GYA|c26034_g1|m.18608	GYY|c1085_g1|m.25846
GYA|c10983_g1|m.8353	GYY|c10863_g1|m.5474
GYA|c26607_g1|m.16148	GYY|c10867_g1|m.18411
GYA|c25800_g2|m.27384	GYY|c10869_g1|m.15195
GYA|c13688_g1|m.6262	GYY|c10888_g1|m.5280
GYA|c21034_g1|m.457	GYY|c10915_g1|m.13822
GYA|c18913_g1|m.15293	GYY|c10980_g1|m.24630
GYA|c22603_g1|m.1919	GYY|c11017_g1|m.7333
GYA|c21847_g1|m.16873	GYY|c11048_g1|m.20820
GYA|c28769_g1|m.24326	GYY|c11108_g1|m.9498
GYA|c27492_g1|m.6032	GYY|c11114_g1|m.10256
GYA|c698_g1|m.13138	GYY|c11132_g1|m.21472
GYA|c26738_g1|m.18241	GYY|c11139_g1|m.21979
GYA|c25177_g1|m.17305	GYY|c11146_g1|m.1626
GYA|c17811_g1|m.12057	GYY|c11156_g1|m.11302
GYA|c23465_g1|m.8944	GYY|c11193_g1|m.25091
GYA|c11927_g1|m.9808	GYY|c11210_g1|m.12531
GYA|c25366_g1|m.4729	GYY|c11243_g1|m.13429
GYA|c41053_g1|m.7785	GYY|c11253_g1|m.9712
GYA|c38360_g1|m.24336	GYY|c11256_g1|m.19637
GYA|c21983_g1|m.2067	GYY|c1125_g1|m.21010
GYA|c10624_g1|m.11683	GYY|c11320_g1|m.5288
GYA|c20960_g1|m.13988	GYY|c11367_g1|m.23476
GYA|c21452_g1|m.18719	GYY|c1136_g1|m.14886
GYA|c26189_g1|m.2989	GYY|c11393_g1|m.13486
GYA|c26189_g1|m.2988	GYY|c11393_g1|m.13487
GYA|c21180_g1|m.14830	GYY|c11394_g1|m.17226
GYA|c23356_g1|m.960	GYY|c11397_g1|m.16066
GYA|c19778_g1|m.25464	GYY|c11400_g1|m.3777
GYA|c26095_g1|m.28314	GYY|c11434_g1|m.26072
GYA|c25026_g1|m.8567	GYY|c11446_g1|m.15483
GYA|c15247_g1|m.22097	GYY|c11455_g1|m.14319
GYA|c20324_g1|m.28437	GYY|c11460_g1|m.18414
GYA|c17926_g1|m.27412	GYY|c11491_g1|m.25703
GYA|c23864_g1|m.16551	GYY|c11508_g1|m.20475
GYA|c26732_g2|m.7688	GYY|c11509_g1|m.4946
GYA|c22576_g1|m.14865	GYY|c11511_g1|m.13814
GYA|c8741_g1|m.2891	GYY|c11513_g1|m.12871
GYA|c27509_g1|m.25437	GYY|c11525_g1|m.24036
GYA|c7345_g1|m.28726	GYY|c11541_g1|m.5279
GYA|c27047_g1|m.23915	GYY|c11560_g1|m.19697
GYA|c21317_g1|m.15786	GYY|c11561_g1|m.18558
GYA|c24335_g2|m.28251	GYY|c11566_g1|m.25680
GYA|c24153_g1|m.200	GYY|c11567_g1|m.12115
GYA|c22861_g1|m.24956	GYY|c11569_g1|m.72
GYA|c22337_g1|m.28312	GYY|c1157_g1|m.5440
GYA|c26164_g1|m.26586	GYY|c11581_g1|m.17822
GYA|c37583_g1|m.7202	GYY|c11582_g1|m.9723
GYA|c25216_g2|m.28957	GYY|c11591_g1|m.10740
GYA|c20113_g1|m.4734	GYY|c11597_g1|m.6782
GYA|c22690_g1|m.10941	GYY|c11601_g1|m.17087
GYA|c22590_g1|m.20663	GYY|c11605_g1|m.18522
GYA|c19771_g2|m.2002	GYY|c11613_g1|m.6009
GYA|c21651_g1|m.6329	GYY|c11619_g1|m.25522
GYA|c18863_g1|m.8178	GYY|c11621_g1|m.745
GYA|c18905_g1|m.7044	GYY|c11622_g1|m.6856
GYA|c25990_g1|m.17366	GYY|c11624_g1|m.19094
GYA|c22156_g1|m.7127	GYY|c11625_g1|m.1657
GYA|c26261_g2|m.25675	GYY|c11629_g1|m.12317
GYA|c22074_g1|m.14005	GYY|c11634_g1|m.10206
GYA|c20715_g1|m.5040	GYY|c11640_g1|m.14436
GYA|c21343_g1|m.17553	GYY|c11642_g1|m.9267
GYA|c24190_g1|m.17904	GYY|c11647_g1|m.8752
GYA|c26504_g1|m.4317	GYY|c11649_g1|m.8561
GYA|c14352_g1|m.3430	GYY|c11672_g1|m.13939
GYA|c18672_g1|m.13186	GYY|c11722_g1|m.10272
GYA|c24967_g1|m.22143	GYY|c11725_g1|m.24988
GYA|c24831_g1|m.2766	GYY|c11732_g1|m.21919
GYA|c40536_g1|m.9395	GYY|c11737_g1|m.17770
GYA|c23393_g1|m.11021	GYY|c11748_g1|m.8608
GYA|c22848_g1|m.9146	GYY|c11760_g1|m.21912
GYA|c27200_g1|m.20840	GYY|c11765_g1|m.11542
GYA|c22503_g1|m.7232	GYY|c11777_g1|m.2219
GYA|c21472_g1|m.497	GYY|c11780_g1|m.12270
GYA|c21233_g1|m.1172	GYY|c11784_g1|m.17459
GYA|c23666_g1|m.6232	GYY|c11787_g1|m.11366
GYA|c24774_g1|m.12087	GYY|c11789_g1|m.13823
GYA|c13447_g2|m.24023	GYY|c11795_g1|m.7495
GYA|c24663_g1|m.4835	GYY|c11810_g1|m.2552
GYA|c25262_g1|m.9882	GYY|c11813_g1|m.1515
GYA|c24977_g1|m.11640	GYY|c11814_g1|m.22029
GYA|c36863_g1|m.156	GYY|c11815_g1|m.18946
GYA|c37016_g1|m.24242	GYY|c11818_g1|m.20223
GYA|c34262_g1|m.9137	GYY|c11825_g1|m.13400
GYA|c20864_g1|m.5340	GYY|c11827_g1|m.19796
GYA|c20833_g1|m.14225	GYY|c11828_g1|m.19181
GYA|c23783_g1|m.28778	GYY|c11838_g1|m.15006
GYA|c28038_g1|m.24504	GYY|c11839_g1|m.9177
GYA|c24404_g1|m.9445	GYY|c11840_g1|m.8820
GYA|c24676_g1|m.18400	GYY|c11842_g1|m.14051
GYA|c22420_g1|m.28898	GYY|c11850_g1|m.14364
GYA|c22116_g1|m.15750	GYY|c11871_g1|m.4567
GYA|c27116_g1|m.6491	GYY|c11897_g1|m.135
GYA|c13746_g1|m.8388	GYY|c11907_g1|m.13572
GYA|c3696_g1|m.22606	GYY|c11949_g1|m.12903
GYA|c32225_g1|m.7372	GYY|c11950_g2|m.9476
GYA|c20111_g1|m.58	GYY|c11952_g1|m.8492
GYA|c19361_g1|m.25317	GYY|c11960_g1|m.3962
GYA|c23486_g1|m.20116	GYY|c11972_g1|m.25835
GYA|c22833_g1|m.2177	GYY|c11973_g1|m.18248
GYA|c22833_g1|m.2178	GYY|c11973_g1|m.18249
GYA|c24058_g1|m.26194	GYY|c11989_g1|m.21883
GYA|c21428_g1|m.25082	GYY|c11996_g2|m.20838
GYA|c32322_g1|m.16272	GYY|c11997_g1|m.19696
GYA|c22135_g1|m.18149	GYY|c12016_g2|m.25069
GYA|c20440_g2|m.11169	GYY|c12019_g1|m.3213
GYA|c18632_g1|m.20454	GYY|c12021_g1|m.13983
GYA|c11106_g2|m.1643	GYY|c12034_g1|m.14336
GYA|c19348_g1|m.9160	GYY|c12047_g1|m.5923
GYA|c23000_g1|m.4176	GYY|c12050_g1|m.22908
GYA|c21920_g1|m.4882	GYY|c12071_g1|m.3725
GYA|c37275_g1|m.8623	GYY|c12091_g1|m.10231
GYA|c18978_g1|m.16999	GYY|c12173_g1|m.13636
GYA|c23291_g1|m.23878	GYY|c12180_g1|m.21194
GYA|c23291_g1|m.23881	GYY|c12180_g1|m.21195
GYA|c18701_g1|m.3508	GYY|c12183_g1|m.10423
GYA|c22266_g1|m.20844	GYY|c12195_g1|m.5778
GYA|c17403_g1|m.27178	GYY|c12216_g1|m.12424
GYA|c14771_g1|m.7702	GYY|c12278_g1|m.3226
GYA|c19736_g1|m.899	GYY|c12279_g1|m.11716
GYA|c32350_g1|m.17776	GYY|c12294_g1|m.1438
GYA|c23837_g2|m.10007	GYY|c12296_g1|m.16256
GYA|c27024_g1|m.12664	GYY|c12320_g1|m.14352
GYA|c23610_g1|m.10947	GYY|c12322_g1|m.19340
GYA|c26362_g1|m.17866	GYY|c12325_g1|m.17662
GYA|c23564_g1|m.2228	GYY|c12338_g1|m.516
GYA|c21388_g1|m.8429	GYY|c12340_g1|m.16926
GYA|c19463_g1|m.21578	GYY|c12341_g1|m.23513
GYA|c6501_g2|m.17287	GYY|c12343_g1|m.19439
GYA|c23974_g1|m.19173	GYY|c12346_g2|m.24861
GYA|c25675_g1|m.18025	GYY|c12354_g1|m.20407
GYA|c19684_g1|m.8491	GYY|c12362_g1|m.8713
GYA|c13412_g1|m.4003	GYY|c12370_g1|m.21264
GYA|c27337_g1|m.14868	GYY|c12382_g1|m.16609
GYA|c17652_g1|m.26132	GYY|c12383_g1|m.3959
GYA|c21245_g1|m.438	GYY|c12385_g1|m.6470
GYA|c16884_g1|m.26683	GYY|c12386_g1|m.17232
GYA|c25111_g1|m.14953	GYY|c12390_g2|m.25589
GYA|c40689_g1|m.28929	GYY|c12394_g1|m.15545
GYA|c2073_g1|m.11829	GYY|c12395_g1|m.11417
GYA|c23446_g1|m.1652	GYY|c12396_g1|m.9573
GYA|c22294_g1|m.17058	GYY|c12400_g1|m.23977
GYA|c21795_g1|m.21922	GYY|c12403_g1|m.13567
GYA|c21134_g1|m.10597	GYY|c12404_g1|m.11490
GYA|c27136_g1|m.21522	GYY|c12407_g1|m.20778
GYA|c18101_g1|m.2521	GYY|c12408_g1|m.19852
GYA|c2373_g1|m.3626	GYY|c1240_g1|m.24349
GYA|c22486_g1|m.3574	GYY|c12421_g1|m.4747
GYA|c24883_g1|m.19	GYY|c12426_g1|m.3370
GYA|c26987_g1|m.28808	GYY|c12430_g1|m.14259
GYA|c25378_g1|m.22364	GYY|c12431_g1|m.14781
GYA|c25222_g1|m.12814	GYY|c12433_g1|m.12183
GYA|c27396_g1|m.70	GYY|c12435_g1|m.20538
GYA|c27396_g2|m.617	GYY|c12435_g1|m.20537
GYA|c13485_g1|m.22912	GYY|c12442_g1|m.26172
GYA|c21772_g1|m.2431	GYY|c12444_g1|m.4597
GYA|c25408_g1|m.14167	GYY|c12445_g1|m.5702
GYA|c19849_g1|m.27539	GYY|c12450_g1|m.8805
GYA|c21063_g1|m.22073	GYY|c12451_g1|m.22768
GYA|c20622_g1|m.744	GYY|c12461_g1|m.9039
GYA|c37658_g1|m.12417	GYY|c12465_g1|m.9762
GYA|c17901_g1|m.13547	GYY|c12469_g1|m.4490
GYA|c14087_g1|m.16179	GYY|c12470_g1|m.13522
GYA|c27017_g2|m.3217	GYY|c12471_g1|m.22534
GYA|c14920_g1|m.2541	GYY|c12482_g1|m.8163
GYA|c24565_g1|m.24689	GYY|c12486_g1|m.13085
GYA|c20348_g1|m.4982	GYY|c12487_g1|m.14368
GYA|c38488_g1|m.18475	GYY|c12490_g1|m.11555
GYA|c26592_g1|m.2838	GYY|c12503_g1|m.8464
GYA|c26592_g1|m.2835	GYY|c12503_g1|m.8463
GYA|c23018_g1|m.5929	GYY|c12511_g1|m.3734
GYA|c22852_g1|m.28274	GYY|c12514_g1|m.16456
GYA|c3562_g1|m.25434	GYY|c12515_g1|m.18326
GYA|c24773_g1|m.14365	GYY|c12524_g1|m.15119
GYA|c23181_g1|m.5985	GYY|c12531_g1|m.16229
GYA|c25045_g1|m.28943	GYY|c12533_g1|m.3200
GYA|c10201_g1|m.8622	GYY|c12540_g1|m.9359
GYA|c23827_g1|m.1286	GYY|c12548_g1|m.1959
GYA|c25030_g1|m.23971	GYY|c12551_g1|m.17805
GYA|c25625_g1|m.14688	GYY|c12552_g1|m.22919
GYA|c14923_g1|m.23928	GYY|c12553_g1|m.11375
GYA|c25619_g2|m.7136	GYY|c12577_g1|m.6194
GYA|c19080_g1|m.2858	GYY|c12578_g1|m.13258
GYA|c19214_g1|m.4362	GYY|c12579_g1|m.3552
GYA|c16792_g1|m.20468	GYY|c12581_g1|m.23753
GYA|c16435_g1|m.19572	GYY|c12582_g1|m.24537
GYA|c41010_g1|m.8161	GYY|c12592_g1|m.14025
GYA|c26934_g1|m.19610	GYY|c12597_g1|m.16969
GYA|c24666_g1|m.12138	GYY|c12602_g1|m.441
GYA|c19411_g1|m.16653	GYY|c12612_g1|m.14633
GYA|c21524_g1|m.23021	GYY|c12616_g1|m.16892
GYA|c14893_g1|m.28157	GYY|c12618_g1|m.2689
GYA|c42900_g1|m.5922	GYY|c12618_g1|m.2688
GYA|c7384_g1|m.17451	GYY|c12621_g1|m.24199
GYA|c8725_g1|m.18377	GYY|c12629_g1|m.11051
GYA|c24300_g1|m.8335	GYY|c12633_g1|m.2967
GYA|c31780_g1|m.25774	GYY|c12637_g1|m.4743
GYA|c14043_g1|m.12416	GYY|c12648_g1|m.9448
GYA|c25832_g1|m.12314	GYY|c12650_g1|m.17071
GYA|c26984_g1|m.1537	GYY|c12653_g1|m.2246
GYA|c26984_g1|m.1536	GYY|c12653_g2|m.7104
GYA|c23237_g1|m.20875	GYY|c12670_g1|m.21750
GYA|c37567_g1|m.17342	GYY|c12674_g1|m.1337
GYA|c26284_g1|m.4936	GYY|c12686_g1|m.14472
GYA|c22340_g1|m.15488	GYY|c12697_g1|m.16116
GYA|c2086_g1|m.23716	GYY|c12699_g1|m.1257
GYA|c21778_g1|m.18247	GYY|c12700_g1|m.26318
GYA|c21778_g1|m.18248	GYY|c12700_g1|m.26320
GYA|c4505_g1|m.5491	GYY|c12701_g1|m.22841
GYA|c20100_g1|m.18348	GYY|c12704_g1|m.24687
GYA|c22513_g1|m.25986	GYY|c12707_g1|m.2477
GYA|c24677_g1|m.10520	GYY|c12714_g1|m.15197
GYA|c27808_g1|m.158	GYY|c12719_g1|m.25426
GYA|c22318_g1|m.13751	GYY|c12731_g1|m.22263
GYA|c25534_g1|m.16680	GYY|c12738_g1|m.163
GYA|c21592_g1|m.22101	GYY|c12744_g1|m.15887
GYA|c25721_g1|m.18612	GYY|c12745_g1|m.4319
GYA|c21164_g1|m.10092	GYY|c12748_g1|m.25897
GYA|c21843_g1|m.17408	GYY|c12750_g1|m.10427
GYA|c23994_g2|m.5604	GYY|c12754_g1|m.21626
GYA|c24031_g1|m.672	GYY|c12755_g1|m.3023
GYA|c24020_g1|m.27141	GYY|c12759_g1|m.7296
GYA|c24394_g1|m.193	GYY|c12764_g1|m.22974
GYA|c27065_g1|m.5090	GYY|c12766_g1|m.24605
GYA|c9790_g1|m.13806	GYY|c12772_g1|m.13218
GYA|c5640_g1|m.28793	GYY|c12774_g1|m.18629
GYA|c19140_g1|m.28887	GYY|c12775_g1|m.22867
GYA|c24332_g1|m.11611	GYY|c12778_g1|m.8841
GYA|c21585_g1|m.5218	GYY|c12783_g1|m.451
GYA|c27097_g1|m.4157	GYY|c12784_g1|m.10635
GYA|c22095_g1|m.25814	GYY|c12786_g1|m.14766
GYA|c34917_g1|m.2164	GYY|c12787_g1|m.8355
GYA|c24390_g1|m.16544	GYY|c12791_g1|m.188
GYA|c29644_g1|m.12318	GYY|c12796_g1|m.19166
GYA|c24766_g1|m.9576	GYY|c12797_g1|m.1266
GYA|c22354_g1|m.13732	GYY|c12798_g1|m.8854
GYA|c21247_g1|m.25351	GYY|c12809_g1|m.8554
GYA|c37574_g1|m.2987	GYY|c12811_g1|m.8117
GYA|c33727_g1|m.20054	GYY|c12819_g1|m.25965
GYA|c22523_g1|m.364	GYY|c12829_g1|m.3297
GYA|c22389_g1|m.2491	GYY|c12853_g1|m.16861
GYA|c31184_g1|m.13951	GYY|c12854_g1|m.882
GYA|c34644_g1|m.15840	GYY|c12856_g1|m.17684
GYA|c9468_g1|m.27090	GYY|c12857_g1|m.19044
GYA|c19078_g1|m.12798	GYY|c12859_g1|m.24073
GYA|c16515_g1|m.15333	GYY|c12861_g1|m.7657
GYA|c39755_g1|m.4054	GYY|c12885_g1|m.24049
GYA|c8642_g1|m.25229	GYY|c12888_g1|m.21816
GYA|c24422_g1|m.27155	GYY|c12890_g1|m.4196
GYA|c20595_g1|m.9933	GYY|c12898_g1|m.5797
GYA|c16441_g1|m.20329	GYY|c12911_g1|m.23816
GYA|c23935_g1|m.15745	GYY|c12922_g1|m.7124
GYA|c26463_g1|m.7499	GYY|c12924_g1|m.9786
GYA|c25690_g1|m.26780	GYY|c12930_g3|m.7121
GYA|c43327_g1|m.6819	GYY|c12935_g1|m.25884
GYA|c1203_g1|m.29038	GYY|c12944_g1|m.2001
GYA|c22854_g1|m.3527	GYY|c12948_g1|m.20511
GYA|c22049_g1|m.23757	GYY|c12957_g1|m.7962
GYA|c22049_g1|m.23758	GYY|c12957_g1|m.7963
GYA|c20573_g1|m.19974	GYY|c12958_g1|m.25825
GYA|c26083_g1|m.28882	GYY|c12962_g1|m.14020
GYA|c20953_g1|m.25499	GYY|c12966_g1|m.11278
GYA|c22524_g1|m.12442	GYY|c12971_g1|m.12971
GYA|c17954_g1|m.24138	GYY|c12976_g1|m.22245
GYA|c20399_g1|m.23511	GYY|c12977_g1|m.298
GYA|c36971_g1|m.23719	GYY|c12980_g1|m.7926
GYA|c21340_g1|m.13641	GYY|c12982_g1|m.16883
GYA|c21582_g1|m.27429	GYY|c12986_g1|m.6833
GYA|c14083_g1|m.4032	GYY|c1299_g1|m.11273
GYA|c175_g1|m.8752	GYY|c13005_g1|m.12199
GYA|c22831_g1|m.13907	GYY|c13010_g1|m.7194
GYA|c21703_g1|m.24855	GYY|c13012_g1|m.14498
GYA|c22287_g1|m.5099	GYY|c13025_g1|m.16097
GYA|c21790_g1|m.5434	GYY|c13035_g1|m.3118
GYA|c26716_g1|m.10359	GYY|c13036_g1|m.21191
GYA|c33012_g1|m.24874	GYY|c13037_g1|m.20701
GYA|c17413_g1|m.14309	GYY|c13038_g1|m.9082
GYA|c10677_g1|m.16971	GYY|c13045_g1|m.14680
GYA|c23991_g1|m.7768	GYY|c13048_g1|m.3834
GYA|c14166_g1|m.9089	GYY|c13057_g1|m.5189
GYA|c19138_g1|m.5254	GYY|c13061_g1|m.7089
GYA|c20188_g1|m.27400	GYY|c13067_g1|m.16295
GYA|c30906_g1|m.16792	GYY|c13069_g1|m.22091
GYA|c23050_g1|m.23347	GYY|c13073_g1|m.1503
GYA|c23258_g1|m.13289	GYY|c13087_g1|m.20211
GYA|c16235_g2|m.26776	GYY|c13089_g1|m.8628
GYA|c22035_g1|m.25402	GYY|c13100_g1|m.6259
GYA|c25787_g2|m.25767	GYY|c13103_g1|m.4797
GYA|c23923_g1|m.14540	GYY|c13108_g1|m.14939
GYA|c24819_g1|m.15738	GYY|c13118_g1|m.8549
GYA|c20925_g1|m.11383	GYY|c13130_g1|m.9773
GYA|c21470_g1|m.28340	GYY|c13131_g1|m.9010
GYA|c21015_g1|m.1101	GYY|c13140_g1|m.23943
GYA|c27386_g1|m.9214	GYY|c13149_g1|m.25481
GYA|c4063_g1|m.9682	GYY|c13151_g1|m.1447
GYA|c4063_g1|m.9683	GYY|c13151_g1|m.1446
GYA|c23421_g1|m.10086	GYY|c13154_g1|m.8881
GYA|c25471_g1|m.7039	GYY|c13157_g1|m.23371
GYA|c21758_g1|m.13952	GYY|c13163_g1|m.14855
GYA|c24546_g1|m.27572	GYY|c13177_g1|m.23917
GYA|c22747_g1|m.23254	GYY|c13191_g1|m.3641
GYA|c23143_g1|m.25211	GYY|c13205_g1|m.15439
GYA|c23009_g1|m.16779	GYY|c13209_g1|m.21866
GYA|c18938_g1|m.22744	GYY|c13214_g1|m.14588
GYA|c21311_g1|m.4758	GYY|c13230_g1|m.10779
GYA|c23463_g1|m.7841	GYY|c13234_g1|m.7346
GYA|c9041_g1|m.591	GYY|c13241_g1|m.13014
GYA|c20835_g1|m.27139	GYY|c13242_g1|m.23559
GYA|c20878_g1|m.14927	GYY|c13257_g1|m.22230
GYA|c27374_g2|m.26455	GYY|c13260_g1|m.13460
GYA|c27374_g2|m.26458	GYY|c13260_g1|m.13461
GYA|c24780_g1|m.13691	GYY|c13277_g1|m.19091
GYA|c21684_g1|m.18912	GYY|c13278_g2|m.16552
GYA|c34645_g1|m.1933	GYY|c13281_g1|m.17048
GYA|c36641_g1|m.2013	GYY|c13282_g1|m.6237
GYA|c24059_g1|m.17523	GYY|c13286_g1|m.10725
GYA|c9712_g1|m.21705	GYY|c13298_g1|m.20744
GYA|c16489_g1|m.6643	GYY|c13301_g1|m.5575
GYA|c23450_g1|m.8210	GYY|c13310_g1|m.14560
GYA|c18812_g1|m.8273	GYY|c13314_g1|m.226
GYA|c23175_g2|m.22284	GYY|c13320_g1|m.13717
GYA|c21676_g1|m.14433	GYY|c13323_g1|m.8435
GYA|c23203_g1|m.18372	GYY|c13324_g1|m.26034
GYA|c21132_g1|m.6825	GYY|c13329_g2|m.16954
GYA|c24091_g1|m.23779	GYY|c13333_g1|m.14962
GYA|c21555_g1|m.19696	GYY|c13334_g1|m.8304
GYA|c15616_g1|m.1035	GYY|c13335_g1|m.5027
GYA|c24181_g1|m.16466	GYY|c13340_g1|m.25676
GYA|c21165_g1|m.19104	GYY|c13341_g1|m.1911
GYA|c24301_g1|m.2354	GYY|c13343_g1|m.16645
GYA|c25938_g1|m.22652	GYY|c13343_g2|m.935
GYA|c25436_g1|m.7085	GYY|c13344_g1|m.22103
GYA|c30864_g1|m.22137	GYY|c13347_g1|m.4871
GYA|c24318_g1|m.17653	GYY|c13353_g1|m.10173
GYA|c13211_g1|m.24043	GYY|c13358_g1|m.19304
GYA|c20600_g1|m.17704	GYY|c13359_g1|m.26024
GYA|c20600_g1|m.17705	GYY|c13359_g1|m.26025
GYA|c20591_g1|m.16091	GYY|c13360_g1|m.22945
GYA|c19171_g1|m.1161	GYY|c13363_g1|m.11109
GYA|c22632_g1|m.20365	GYY|c13363_g1|m.11110
GYA|c20048_g1|m.22882	GYY|c13365_g1|m.20219
GYA|c21143_g1|m.7430	GYY|c13367_g1|m.2557
GYA|c17122_g1|m.1492	GYY|c13368_g1|m.11271
GYA|c23701_g1|m.19565	GYY|c13370_g1|m.22209
GYA|c11312_g1|m.4435	GYY|c13383_g2|m.15809
GYA|c21894_g1|m.18218	GYY|c13385_g1|m.6877
GYA|c18780_g1|m.17813	GYY|c13388_g1|m.24816
GYA|c23957_g1|m.23925	GYY|c13396_g1|m.14325
GYA|c21254_g1|m.22774	GYY|c13399_g1|m.8639
GYA|c26928_g1|m.18381	GYY|c13400_g1|m.5407
GYA|c26983_g2|m.3560	GYY|c13401_g1|m.2805
GYA|c25920_g1|m.3646	GYY|c13405_g1|m.9567
GYA|c25920_g1|m.3648	GYY|c13405_g1|m.9569
GYA|c26814_g1|m.21465	GYY|c13409_g1|m.11805
GYA|c21999_g1|m.8474	GYY|c13410_g1|m.16848
GYA|c21999_g1|m.8472	GYY|c13410_g1|m.16847
GYA|c19143_g1|m.16904	GYY|c13411_g1|m.18356
GYA|c26582_g1|m.15377	GYY|c13413_g1|m.23498
GYA|c20866_g1|m.23538	GYY|c13414_g1|m.2356
GYA|c22948_g1|m.5195	GYY|c13420_g1|m.4680
GYA|c23857_g1|m.10498	GYY|c13425_g1|m.14029
GYA|c20114_g1|m.20660	GYY|c13432_g1|m.10250
GYA|c23490_g1|m.1020	GYY|c13442_g1|m.25902
GYA|c22819_g2|m.23731	GYY|c13443_g1|m.22981
GYA|c25172_g2|m.6203	GYY|c13449_g1|m.18932
GYA|c23989_g1|m.1288	GYY|c13453_g1|m.8649
GYA|c26510_g1|m.26652	GYY|c13458_g1|m.26313
GYA|c26306_g1|m.12218	GYY|c13461_g1|m.2570
GYA|c26044_g1|m.19178	GYY|c13464_g1|m.8333
GYA|c20806_g1|m.4386	GYY|c13469_g1|m.10081
GYA|c23092_g1|m.15634	GYY|c13473_g1|m.8689
GYA|c24815_g3|m.22329	GYY|c13475_g1|m.12060
GYA|c27552_g1|m.17656	GYY|c13478_g1|m.6570
GYA|c23032_g1|m.24229	GYY|c13480_g1|m.15859
GYA|c42917_g1|m.2707	GYY|c13483_g1|m.19887
GYA|c24510_g1|m.10501	GYY|c13484_g1|m.21842
GYA|c14128_g1|m.10590	GYY|c13485_g1|m.23541
GYA|c27460_g1|m.22855	GYY|c13486_g1|m.2097
GYA|c16765_g1|m.6497	GYY|c13488_g1|m.22499
GYA|c42882_g1|m.14210	GYY|c13490_g2|m.2538
GYA|c40448_g1|m.17744	GYY|c13493_g1|m.3610
GYA|c23879_g1|m.2032	GYY|c13499_g1|m.23794
GYA|c23327_g1|m.15217	GYY|c13500_g1|m.7184
GYA|c26818_g1|m.3920	GYY|c13503_g1|m.21855
GYA|c21411_g1|m.2586	GYY|c13508_g1|m.18575
GYA|c34910_g1|m.8759	GYY|c13510_g1|m.16348
GYA|c13288_g1|m.20259	GYY|c13511_g1|m.4233
GYA|c24684_g1|m.16229	GYY|c13512_g1|m.3171
GYA|c25465_g1|m.24341	GYY|c13514_g1|m.10058
GYA|c34262_g1|m.9138	GYY|c13517_g1|m.4884
GYA|c18919_g2|m.6358	GYY|c13517_g2|m.25644
GYA|c21354_g1|m.2482	GYY|c13518_g1|m.3812
GYA|c11194_g1|m.7569	GYY|c13519_g2|m.24947
GYA|c33913_g1|m.24221	GYY|c13525_g1|m.2302
GYA|c20187_g1|m.12276	GYY|c13527_g1|m.6063
GYA|c26791_g1|m.27679	GYY|c1352_g1|m.13953
GYA|c21946_g1|m.18581	GYY|c13535_g1|m.15054
GYA|c21441_g1|m.8256	GYY|c13536_g1|m.18135
GYA|c23173_g1|m.18279	GYY|c13538_g1|m.16840
GYA|c22608_g1|m.11258	GYY|c13546_g1|m.10092
GYA|c25121_g2|m.9066	GYY|c13547_g1|m.2375
GYA|c27086_g1|m.24847	GYY|c13549_g1|m.11001
GYA|c23195_g1|m.27349	GYY|c13550_g1|m.16242
GYA|c26035_g1|m.23138	GYY|c13555_g2|m.25338
GYA|c24163_g1|m.14283	GYY|c13557_g1|m.12106
GYA|c20602_g1|m.14672	GYY|c13559_g1|m.25485
GYA|c22075_g3|m.16387	GYY|c13563_g1|m.22933
GYA|c24099_g1|m.4968	GYY|c13566_g1|m.18823
GYA|c24170_g1|m.27488	GYY|c13567_g1|m.21312
GYA|c26729_g1|m.11031	GYY|c13569_g1|m.24397
GYA|c7973_g1|m.24285	GYY|c13570_g1|m.13618
GYA|c26532_g1|m.12178	GYY|c13577_g1|m.10384
GYA|c23910_g1|m.11252	GYY|c13578_g1|m.13908
GYA|c24412_g2|m.10889	GYY|c13582_g1|m.23832
GYA|c20753_g1|m.2922	GYY|c13587_g1|m.18084
GYA|c23717_g1|m.2301	GYY|c13592_g1|m.17180
GYA|c19983_g1|m.6607	GYY|c13597_g1|m.23792
GYA|c23023_g1|m.7502	GYY|c13607_g1|m.9618
GYA|c23727_g1|m.12475	GYY|c13613_g1|m.23324
GYA|c20563_g1|m.3066	GYY|c13614_g2|m.7378
GYA|c26877_g1|m.2770	GYY|c13620_g1|m.4268
GYA|c22296_g1|m.12297	GYY|c13623_g1|m.3546
GYA|c12678_g1|m.5629	GYY|c13624_g1|m.23213
GYA|c23367_g1|m.1620	GYY|c13626_g1|m.3866
GYA|c27275_g1|m.10872	GYY|c13627_g1|m.4374
GYA|c27275_g1|m.10874	GYY|c13627_g1|m.4375
GYA|c26456_g1|m.19929	GYY|c13628_g1|m.7025
GYA|c22685_g2|m.12190	GYY|c13629_g1|m.5329
GYA|c27143_g2|m.23288	GYY|c13630_g1|m.8963
GYA|c23323_g1|m.1067	GYY|c13631_g1|m.11364
GYA|c24232_g1|m.11828	GYY|c13633_g1|m.21056
GYA|c21617_g1|m.11770	GYY|c13637_g1|m.21616
GYA|c22731_g1|m.19706	GYY|c13639_g1|m.2836
GYA|c21750_g1|m.2496	GYY|c13641_g1|m.15971
GYA|c20282_g1|m.4578	GYY|c13644_g1|m.9216
GYA|c22858_g1|m.14144	GYY|c13648_g1|m.24242
GYA|c19895_g1|m.9347	GYY|c13649_g1|m.2598
GYA|c12605_g1|m.23984	GYY|c13651_g1|m.25985
GYA|c23600_g1|m.3324	GYY|c13652_g1|m.21251
GYA|c9083_g1|m.21464	GYY|c13654_g1|m.18657
GYA|c20486_g1|m.24049	GYY|c13656_g1|m.21904
GYA|c10549_g1|m.24871	GYY|c13661_g1|m.24097
GYA|c22949_g1|m.3078	GYY|c13663_g1|m.1047
GYA|c23310_g1|m.164	GYY|c13670_g2|m.17290
GYA|c25063_g2|m.1141	GYY|c13676_g1|m.26004
GYA|c27484_g1|m.1401	GYY|c13677_g1|m.6407
GYA|c22724_g1|m.19229	GYY|c13679_g1|m.21653
GYA|c24277_g1|m.6324	GYY|c13681_g1|m.7004
GYA|c22015_g1|m.19711	GYY|c13685_g1|m.19927
GYA|c24791_g1|m.16801	GYY|c13687_g1|m.10401
GYA|c26071_g1|m.8004	GYY|c13687_g2|m.3805
GYA|c19000_g1|m.12019	GYY|c13689_g1|m.24034
GYA|c30390_g1|m.16726	GYY|c13690_g1|m.6170
GYA|c17777_g1|m.27568	GYY|c13691_g1|m.2611
GYA|c24093_g1|m.80	GYY|c13693_g1|m.8032
GYA|c24093_g1|m.82	GYY|c13693_g1|m.8038
GYA|c19448_g1|m.18673	GYY|c13695_g1|m.1645
GYA|c20967_g1|m.13089	GYY|c13696_g1|m.5679
GYA|c26841_g1|m.17255	GYY|c13697_g1|m.8165
GYA|c22730_g1|m.20053	GYY|c13699_g1|m.7015
GYA|c26927_g3|m.1574	GYY|c13700_g1|m.7993
GYA|c22154_g1|m.2781	GYY|c13702_g1|m.4201
GYA|c23941_g1|m.4579	GYY|c13704_g1|m.3339
GYA|c24713_g1|m.16762	GYY|c13707_g1|m.3903
GYA|c27612_g2|m.18451	GYY|c13710_g1|m.5353
GYA|c18068_g1|m.26516	GYY|c13711_g1|m.18661
GYA|c21842_g1|m.28224	GYY|c13714_g1|m.17836
GYA|c21436_g1|m.1683	GYY|c13715_g1|m.2825
GYA|c22623_g1|m.23456	GYY|c13717_g1|m.11291
GYA|c23887_g1|m.9087	GYY|c13718_g1|m.22121
GYA|c21420_g1|m.25591	GYY|c13719_g1|m.5758
GYA|c24932_g1|m.11957	GYY|c13721_g1|m.18538
GYA|c24932_g1|m.11958	GYY|c13721_g1|m.18539
GYA|c4744_g1|m.22236	GYY|c13722_g1|m.23065
GYA|c25492_g1|m.12163	GYY|c13724_g1|m.18716
GYA|c25178_g1|m.11656	GYY|c13725_g1|m.9089
GYA|c26697_g1|m.2251	GYY|c13726_g1|m.20823
GYA|c23616_g2|m.18825	GYY|c13732_g1|m.8065
GYA|c23716_g1|m.10999	GYY|c13733_g1|m.13369
GYA|c19583_g1|m.6472	GYY|c13735_g1|m.4058
GYA|c23585_g1|m.22032	GYY|c13738_g1|m.22992
GYA|c26202_g2|m.16755	GYY|c13739_g1|m.9802
GYA|c9139_g1|m.921	GYY|c13742_g1|m.22430
GYA|c26079_g1|m.4743	GYY|c13744_g1|m.22373
GYA|c23363_g1|m.4034	GYY|c13745_g1|m.826
GYA|c27298_g2|m.1439	GYY|c13746_g1|m.795
GYA|c9629_g1|m.9564	GYY|c13748_g1|m.18693
GYA|c18011_g1|m.27636	GYY|c13752_g1|m.16776
GYA|c24600_g1|m.25791	GYY|c13753_g1|m.21706
GYA|c23033_g1|m.25096	GYY|c13756_g1|m.6187
GYA|c25240_g1|m.12342	GYY|c13757_g1|m.3102
GYA|c25333_g2|m.21553	GYY|c13760_g1|m.15901
GYA|c26703_g1|m.4382	GYY|c13761_g1|m.6548
GYA|c26703_g1|m.4383	GYY|c13761_g1|m.6549
GYA|c29531_g1|m.24126	GYY|c13765_g1|m.25068
GYA|c23925_g1|m.25945	GYY|c13770_g1|m.14383
GYA|c19643_g1|m.6243	GYY|c13774_g1|m.15029
GYA|c18675_g1|m.17474	GYY|c13777_g1|m.23332
GYA|c19311_g1|m.13497	GYY|c13780_g1|m.3013
GYA|c25121_g1|m.4913	GYY|c13783_g1|m.14516
GYA|c23663_g1|m.26237	GYY|c13785_g1|m.17717
GYA|c26629_g2|m.20210	GYY|c13786_g1|m.13286
GYA|c27302_g1|m.8779	GYY|c13788_g1|m.10563
GYA|c10222_g1|m.17561	GYY|c13790_g1|m.5953
GYA|c22776_g1|m.28304	GYY|c13792_g2|m.12696
GYA|c19323_g1|m.25851	GYY|c13794_g1|m.5831
GYA|c20932_g1|m.17505	GYY|c13795_g1|m.10848
GYA|c21031_g1|m.15078	GYY|c13796_g1|m.17744
GYA|c21200_g1|m.6313	GYY|c13797_g1|m.8745
GYA|c24084_g1|m.5076	GYY|c13798_g1|m.15109
GYA|c19835_g1|m.12544	GYY|c13799_g1|m.3810
GYA|c23211_g1|m.22716	GYY|c13801_g1|m.20665
GYA|c24038_g1|m.13871	GYY|c13804_g1|m.7847
GYA|c23004_g1|m.7965	GYY|c13807_g1|m.9334
GYA|c39953_g1|m.547	GYY|c13811_g1|m.16449
GYA|c22410_g1|m.1127	GYY|c13816_g1|m.11934
GYA|c24743_g1|m.6587	GYY|c13819_g1|m.16377
GYA|c24743_g1|m.6588	GYY|c13819_g1|m.16374
GYA|c24743_g1|m.6586	GYY|c13819_g1|m.16373
GYA|c22432_g1|m.13954	GYY|c13824_g1|m.20198
GYA|c22526_g1|m.2466	GYY|c13825_g1|m.6715
GYA|c19381_g1|m.13947	GYY|c13828_g1|m.11625
GYA|c24472_g1|m.1948	GYY|c13832_g1|m.21460
GYA|c22204_g1|m.14034	GYY|c13836_g1|m.25828
GYA|c19869_g1|m.1983	GYY|c13840_g1|m.6075
GYA|c27116_g1|m.6490	GYY|c13843_g1|m.7361
GYA|c27457_g1|m.14631	GYY|c13849_g1|m.22501
GYA|c21809_g1|m.10686	GYY|c13865_g1|m.1457
GYA|c14944_g1|m.24068	GYY|c13867_g1|m.7957
GYA|c20377_g1|m.9985	GYY|c13868_g1|m.3084
GYA|c20377_g1|m.9986	GYY|c13868_g1|m.3085
GYA|c19752_g1|m.1517	GYY|c13869_g1|m.2068
GYA|c25746_g1|m.6028	GYY|c13871_g1|m.24998
GYA|c19291_g1|m.16192	GYY|c13878_g1|m.14005
GYA|c17859_g1|m.2336	GYY|c13886_g1|m.22084
GYA|c25392_g1|m.16320	GYY|c13888_g1|m.4617
GYA|c20557_g1|m.27458	GYY|c13893_g1|m.20076
GYA|c9882_g1|m.27985	GYY|c13894_g1|m.23550
GYA|c23738_g1|m.10183	GYY|c13899_g1|m.12179
GYA|c25347_g1|m.12125	GYY|c13900_g1|m.977
GYA|c26562_g2|m.25640	GYY|c13901_g1|m.18546
GYA|c23855_g1|m.15929	GYY|c13908_g1|m.26416
GYA|c13796_g1|m.1164	GYY|c13924_g1|m.13493
GYA|c29166_g1|m.24432	GYY|c13933_g1|m.20147
GYA|c19696_g1|m.3015	GYY|c13933_g2|m.14227
GYA|c24504_g1|m.13838	GYY|c13944_g1|m.10166
GYA|c25398_g1|m.13621	GYY|c13946_g1|m.24714
GYA|c22440_g2|m.9042	GYY|c13953_g1|m.22876
GYA|c22440_g1|m.17913	GYY|c13953_g1|m.22875
GYA|c23896_g1|m.20819	GYY|c13991_g1|m.3457
GYA|c26787_g1|m.20856	GYY|c13997_g1|m.26316
GYA|c25683_g1|m.262	GYY|c14005_g2|m.10389
GYA|c27350_g2|m.12488	GYY|c14026_g1|m.13434
GYA|c40054_g1|m.28200	GYY|c14028_g1|m.23455
GYA|c14918_g1|m.6929	GYY|c14039_g1|m.17802
GYA|c16148_g1|m.2799	GYY|c14052_g1|m.16626
GYA|c21366_g1|m.6623	GYY|c14061_g1|m.26392
GYA|c18995_g1|m.18350	GYY|c14092_g1|m.12563
GYA|c11360_g1|m.26139	GYY|c14108_g1|m.5251
GYA|c19224_g1|m.13901	GYY|c14116_g1|m.22732
GYA|c26017_g1|m.3260	GYY|c14142_g1|m.20946
GYA|c21808_g1|m.12388	GYY|c14183_g1|m.3684
GYA|c24683_g3|m.3743	GYY|c14199_g1|m.776
GYA|c30781_g1|m.27376	GYY|c1419_g1|m.16936
GYA|c23877_g1|m.19216	GYY|c14200_g1|m.13161
GYA|c21565_g1|m.18660	GYY|c14206_g1|m.20860
GYA|c39196_g1|m.24670	GYY|c14207_g1|m.24198
GYA|c17900_g1|m.9343	GYY|c14213_g1|m.11486
GYA|c18290_g1|m.23943	GYY|c14215_g1|m.25695
GYA|c26328_g1|m.6804	GYY|c14221_g1|m.15980
GYA|c24074_g1|m.5105	GYY|c14229_g1|m.15858
GYA|c23217_g1|m.27459	GYY|c14234_g1|m.7261
GYA|c2945_g2|m.20957	GYY|c14238_g1|m.13743
GYA|c24547_g1|m.28428	GYY|c14244_g1|m.12354
GYA|c22017_g1|m.12837	GYY|c14245_g1|m.329
GYA|c43513_g1|m.28283	GYY|c14246_g1|m.14459
GYA|c26014_g1|m.13808	GYY|c14251_g1|m.25782
GYA|c22766_g1|m.9627	GYY|c14257_g1|m.6441
GYA|c27063_g1|m.6089	GYY|c14262_g1|m.21316
GYA|c27192_g1|m.13727	GYY|c14271_g1|m.11187
GYA|c22832_g1|m.27012	GYY|c14272_g1|m.15460
GYA|c21505_g1|m.5624	GYY|c14274_g1|m.9534
GYA|c22545_g1|m.25023	GYY|c14278_g2|m.7604
GYA|c23622_g1|m.2304	GYY|c14279_g1|m.22176
GYA|c23281_g1|m.13208	GYY|c14289_g1|m.4370
GYA|c22952_g1|m.26616	GYY|c14289_g1|m.4368
GYA|c37427_g1|m.22564	GYY|c14295_g1|m.15724
GYA|c26218_g1|m.29026	GYY|c14296_g1|m.11305
GYA|c23643_g1|m.9271	GYY|c14306_g1|m.9078
GYA|c23660_g1|m.12886	GYY|c14307_g1|m.8389
GYA|c20894_g1|m.9388	GYY|c14308_g1|m.24602
GYA|c24323_g2|m.13888	GYY|c14314_g1|m.12790
GYA|c42952_g1|m.26771	GYY|c14318_g1|m.18024
GYA|c18869_g1|m.8201	GYY|c14327_g1|m.11450
GYA|c24349_g1|m.2045	GYY|c14332_g1|m.17957
GYA|c21913_g1|m.23704	GYY|c14336_g1|m.13640
GYA|c22411_g1|m.25610	GYY|c14343_g1|m.22506
GYA|c19659_g2|m.23903	GYY|c14344_g1|m.16533
GYA|c21624_g1|m.5990	GYY|c14345_g1|m.12924
GYA|c36736_g1|m.19821	GYY|c1434_g1|m.13220
GYA|c15837_g1|m.28902	GYY|c14353_g2|m.20177
GYA|c23948_g1|m.21724	GYY|c14361_g1|m.80
GYA|c24502_g1|m.2413	GYY|c14364_g1|m.8870
GYA|c22868_g1|m.9078	GYY|c14366_g1|m.6386
GYA|c9410_g1|m.23052	GYY|c14371_g2|m.7035
GYA|c22999_g1|m.15949	GYY|c14375_g1|m.22111
GYA|c25626_g1|m.7140	GYY|c14377_g1|m.127
GYA|c28395_g1|m.15506	GYY|c14384_g1|m.5274
GYA|c28656_g1|m.4677	GYY|c14387_g1|m.22903
GYA|c21306_g1|m.28731	GYY|c14395_g2|m.7820
GYA|c18837_g1|m.22639	GYY|c14398_g1|m.21500
GYA|c26542_g1|m.21541	GYY|c14401_g1|m.25296
GYA|c24012_g1|m.22304	GYY|c14412_g1|m.16140
GYA|c24128_g1|m.394	GYY|c14413_g1|m.20989
GYA|c22185_g1|m.296	GYY|c14415_g1|m.6886
GYA|c23698_g2|m.10207	GYY|c14416_g1|m.19631
GYA|c24100_g1|m.25644	GYY|c14418_g1|m.5443
GYA|c38421_g1|m.23297	GYY|c14421_g1|m.1180
GYA|c25729_g1|m.25150	GYY|c14423_g1|m.15666
GYA|c21522_g1|m.20738	GYY|c14426_g1|m.6596
GYA|c22100_g1|m.27736	GYY|c14427_g1|m.4636
GYA|c24291_g1|m.6353	GYY|c14433_g1|m.11659
GYA|c23715_g1|m.761	GYY|c14434_g1|m.13811
GYA|c18769_g1|m.28395	GYY|c14435_g1|m.23745
GYA|c20261_g1|m.13099	GYY|c14441_g1|m.11176
GYA|c41659_g1|m.5158	GYY|c14445_g3|m.5536
GYA|c25198_g1|m.18821	GYY|c14449_g1|m.21126
GYA|c25198_g1|m.18820	GYY|c14449_g1|m.21122
GYA|c25671_g1|m.25313	GYY|c14450_g1|m.23103
GYA|c25190_g1|m.8747	GYY|c14451_g1|m.21336
GYA|c24183_g2|m.10337	GYY|c14453_g1|m.410
GYA|c19904_g1|m.708	GYY|c14454_g1|m.26328
GYA|c26636_g1|m.25563	GYY|c14457_g1|m.23459
GYA|c18853_g1|m.738	GYY|c14459_g1|m.11915
GYA|c27089_g1|m.14974	GYY|c14465_g1|m.26339
GYA|c24558_g1|m.25212	GYY|c14467_g1|m.4525
GYA|c26619_g1|m.23058	GYY|c14468_g1|m.10585
GYA|c22248_g1|m.8689	GYY|c14469_g1|m.23782
GYA|c23909_g1|m.22852	GYY|c14470_g1|m.19745
GYA|c23645_g1|m.22698	GYY|c14471_g1|m.20782
GYA|c21777_g1|m.21754	GYY|c14472_g1|m.25335
GYA|c21239_g1|m.19400	GYY|c14473_g1|m.2331
GYA|c23054_g1|m.27040	GYY|c14474_g1|m.13132
GYA|c21971_g1|m.28789	GYY|c14476_g1|m.20674
GYA|c25159_g1|m.8836	GYY|c14477_g1|m.23492
GYA|c23140_g1|m.10644	GYY|c14478_g1|m.11022
GYA|c25796_g1|m.9241	GYY|c14479_g1|m.19935
GYA|c23112_g1|m.23099	GYY|c14480_g1|m.20012
GYA|c12340_g1|m.14460	GYY|c14481_g1|m.6604
GYA|c10971_g1|m.10272	GYY|c14482_g1|m.9812
GYA|c12580_g1|m.13265	GYY|c14485_g1|m.9916
GYA|c25113_g1|m.2463	GYY|c14486_g1|m.21754
GYA|c27242_g1|m.11626	GYY|c14488_g1|m.6394
GYA|c23206_g1|m.16196	GYY|c14491_g1|m.8972
GYA|c25569_g1|m.1075	GYY|c14495_g1|m.22652
GYA|c21726_g1|m.22062	GYY|c14496_g1|m.7099
GYA|c19296_g1|m.28910	GYY|c14498_g1|m.17318
GYA|c20765_g1|m.26009	GYY|c14502_g1|m.11613
GYA|c26766_g2|m.24779	GYY|c14506_g1|m.10615
GYA|c24632_g1|m.2215	GYY|c14508_g1|m.6706
GYA|c43130_g1|m.20225	GYY|c14509_g1|m.293
GYA|c25069_g1|m.4234	GYY|c14510_g1|m.13304
GYA|c23861_g1|m.20947	GYY|c14511_g1|m.5162
GYA|c22537_g1|m.17945	GYY|c14512_g1|m.19820
GYA|c23949_g1|m.18442	GYY|c14513_g1|m.21698
GYA|c27140_g1|m.23785	GYY|c14516_g2|m.12389
GYA|c23776_g2|m.13157	GYY|c14517_g1|m.14060
GYA|c23776_g3|m.27348	GYY|c14517_g1|m.14059
GYA|c23958_g1|m.19762	GYY|c14518_g1|m.25836
GYA|c26815_g1|m.1466	GYY|c14519_g1|m.23469
GYA|c22218_g3|m.21391	GYY|c14520_g1|m.11353
GYA|c25305_g1|m.18855	GYY|c14521_g1|m.7096
GYA|c21515_g1|m.28704	GYY|c14522_g1|m.22779
GYA|c26003_g1|m.15697	GYY|c14524_g1|m.5707
GYA|c21446_g1|m.21986	GYY|c14525_g1|m.2411
GYA|c24614_g1|m.6590	GYY|c14526_g1|m.4997
GYA|c23633_g1|m.28030	GYY|c14527_g1|m.2986
GYA|c26667_g1|m.3786	GYY|c14530_g1|m.8162
GYA|c25799_g1|m.15177	GYY|c14531_g1|m.8926
GYA|c25812_g1|m.22489	GYY|c14533_g1|m.11097
GYA|c17924_g1|m.11836	GYY|c14534_g1|m.17866
GYA|c23610_g2|m.544	GYY|c14536_g1|m.3603
GYA|c24768_g1|m.18721	GYY|c14537_g1|m.21652
GYA|c23671_g1|m.27311	GYY|c14538_g1|m.20694
GYA|c522_g1|m.3549	GYY|c14541_g1|m.14899
GYA|c19771_g2|m.2001	GYY|c14543_g1|m.20099
GYA|c21206_g1|m.6106	GYY|c14553_g1|m.8139
GYA|c23300_g1|m.5805	GYY|c14555_g1|m.18891
GYA|c24078_g1|m.14116	GYY|c14556_g1|m.24928
GYA|c19862_g1|m.22615	GYY|c14558_g1|m.6070
GYA|c27467_g1|m.2722	GYY|c14563_g1|m.6816
GYA|c27457_g1|m.14629	GYY|c14564_g1|m.21420
GYA|c27488_g1|m.7855	GYY|c14566_g2|m.9686
GYA|c23848_g2|m.877	GYY|c14568_g1|m.4148
GYA|c21856_g1|m.15947	GYY|c14569_g1|m.24784
GYA|c21637_g1|m.15364	GYY|c14570_g1|m.13689
GYA|c31789_g1|m.26002	GYY|c14573_g1|m.6755
GYA|c23115_g1|m.4264	GYY|c14580_g1|m.684
GYA|c25511_g1|m.10820	GYY|c14581_g1|m.10418
GYA|c20203_g1|m.13477	GYY|c14583_g1|m.15371
GYA|c22978_g1|m.14844	GYY|c14584_g1|m.25151
GYA|c23408_g1|m.19278	GYY|c14586_g1|m.20862
GYA|c21988_g1|m.15966	GYY|c14588_g1|m.1962
GYA|c27380_g1|m.27677	GYY|c14589_g1|m.15436
GYA|c23043_g1|m.10457	GYY|c14592_g1|m.21974
GYA|c26437_g1|m.11035	GYY|c14593_g1|m.21213
GYA|c21066_g1|m.26778	GYY|c14595_g1|m.25057
GYA|c21827_g1|m.2618	GYY|c14597_g1|m.8700
GYA|c18841_g1|m.19885	GYY|c14599_g1|m.24979
GYA|c23289_g1|m.5838	GYY|c14601_g1|m.223
GYA|c26271_g1|m.23679	GYY|c14605_g1|m.8096
GYA|c23777_g1|m.6193	GYY|c14608_g1|m.12186
GYA|c39994_g1|m.7511	GYY|c14615_g1|m.2861
GYA|c26711_g1|m.4770	GYY|c14618_g1|m.19496
GYA|c24851_g2|m.17453	GYY|c14620_g1|m.10502
GYA|c23599_g1|m.18494	GYY|c14627_g1|m.18116
GYA|c25828_g1|m.17856	GYY|c14628_g1|m.8518
GYA|c20975_g1|m.16180	GYY|c14630_g1|m.8754
GYA|c23099_g1|m.9921	GYY|c14631_g1|m.15619
GYA|c22707_g1|m.5531	GYY|c14633_g1|m.19878
GYA|c24891_g1|m.5184	GYY|c14641_g1|m.12512
GYA|c39672_g1|m.950	GYY|c14642_g1|m.4795
GYA|c21761_g1|m.22589	GYY|c14646_g1|m.21302
GYA|c25256_g1|m.7887	GYY|c14647_g1|m.4047
GYA|c18757_g1|m.9729	GYY|c14653_g1|m.9521
GYA|c23971_g1|m.6842	GYY|c14654_g1|m.2
GYA|c25253_g1|m.18393	GYY|c14655_g1|m.21488
GYA|c25894_g1|m.13413	GYY|c14659_g1|m.18493
GYA|c12381_g1|m.7354	GYY|c14661_g2|m.11883
GYA|c10994_g1|m.9236	GYY|c14662_g1|m.19204
GYA|c24437_g1|m.16950	GYY|c14666_g1|m.17030
GYA|c24824_g1|m.17308	GYY|c14668_g1|m.22092
GYA|c24824_g1|m.17309	GYY|c14668_g1|m.22093
GYA|c24168_g1|m.20192	GYY|c14675_g1|m.19141
GYA|c14423_g1|m.25192	GYY|c14676_g1|m.6481
GYA|c27503_g1|m.16841	GYY|c14684_g1|m.26213
GYA|c22171_g1|m.7106	GYY|c14689_g1|m.11902
GYA|c23636_g1|m.4577	GYY|c14693_g1|m.9378
GYA|c6883_g1|m.1279	GYY|c14694_g1|m.15651
GYA|c24292_g1|m.19204	GYY|c14696_g1|m.3394
GYA|c24886_g1|m.24562	GYY|c14698_g1|m.13968
GYA|c22968_g1|m.22445	GYY|c14699_g1|m.12278
GYA|c23482_g1|m.21572	GYY|c14705_g1|m.11290
GYA|c3399_g1|m.21409	GYY|c14705_g1|m.11289
GYA|c24950_g1|m.268	GYY|c14708_g1|m.18941
GYA|c20381_g1|m.13927	GYY|c14709_g1|m.23612
GYA|c24720_g1|m.14275	GYY|c14710_g1|m.20629
GYA|c25319_g1|m.9667	GYY|c14711_g1|m.5652
GYA|c24418_g2|m.3901	GYY|c14717_g1|m.24507
GYA|c24418_g2|m.3900	GYY|c14717_g1|m.24505
GYA|c25503_g1|m.24564	GYY|c14718_g1|m.21098
GYA|c27222_g1|m.24261	GYY|c14726_g1|m.10526
GYA|c22323_g2|m.18881	GYY|c14728_g1|m.6750
GYA|c20856_g1|m.15497	GYY|c14729_g1|m.24692
GYA|c24216_g1|m.771	GYY|c14734_g1|m.17358
GYA|c21886_g1|m.14452	GYY|c14735_g1|m.13978
GYA|c24571_g1|m.22905	GYY|c14737_g1|m.157
GYA|c23108_g1|m.8828	GYY|c14739_g1|m.8785
GYA|c27169_g1|m.23238	GYY|c14742_g1|m.45
GYA|c27169_g1|m.23236	GYY|c14742_g1|m.43
GYA|c21767_g1|m.25681	GYY|c14743_g1|m.17259
GYA|c24463_g1|m.20074	GYY|c14744_g1|m.9086
GYA|c25373_g1|m.26136	GYY|c14745_g1|m.13751
GYA|c2107_g1|m.18972	GYY|c14746_g1|m.18363
GYA|c19666_g1|m.16325	GYY|c14747_g1|m.17343
GYA|c22324_g1|m.27786	GYY|c14755_g1|m.10784
GYA|c27102_g1|m.8957	GYY|c14761_g1|m.13267
GYA|c25653_g1|m.22773	GYY|c14763_g1|m.22723
GYA|c1671_g1|m.7290	GYY|c14764_g2|m.13187
GYA|c23662_g1|m.19836	GYY|c14766_g1|m.8867
GYA|c22213_g1|m.15161	GYY|c14767_g1|m.11054
GYA|c24061_g1|m.5387	GYY|c14769_g1|m.16489
GYA|c23900_g1|m.23078	GYY|c14773_g1|m.14801
GYA|c24712_g1|m.10762	GYY|c14774_g1|m.7220
GYA|c39672_g1|m.949	GYY|c14780_g1|m.7433
GYA|c34546_g1|m.6	GYY|c14781_g1|m.17089
GYA|c20211_g1|m.20186	GYY|c14782_g1|m.4246
GYA|c24157_g1|m.27399	GYY|c14784_g1|m.14824
GYA|c15032_g1|m.28916	GYY|c14788_g1|m.2676
GYA|c22118_g1|m.28848	GYY|c14795_g1|m.23196
GYA|c20719_g1|m.22315	GYY|c14799_g2|m.26270
GYA|c25272_g2|m.12789	GYY|c14802_g1|m.14270
GYA|c23148_g1|m.811	GYY|c14805_g1|m.23405
GYA|c22082_g3|m.1073	GYY|c14812_g1|m.13507
GYA|c22936_g1|m.6112	GYY|c14813_g1|m.18461
GYA|c22457_g1|m.9299	GYY|c14822_g1|m.14616
GYA|c25167_g1|m.9225	GYY|c14825_g1|m.5487
GYA|c26640_g1|m.22332	GYY|c14826_g1|m.20396
GYA|c21100_g1|m.22811	GYY|c14827_g1|m.14998
GYA|c20662_g1|m.4321	GYY|c14833_g1|m.15148
GYA|c22614_g1|m.6364	GYY|c14843_g1|m.25821
GYA|c22918_g1|m.6828	GYY|c14844_g1|m.23514
GYA|c20425_g1|m.6510	GYY|c14846_g1|m.9260
GYA|c26671_g1|m.14527	GYY|c14848_g1|m.1829
GYA|c26107_g1|m.14387	GYY|c14850_g1|m.675
GYA|c20946_g1|m.27983	GYY|c14851_g2|m.15060
GYA|c25350_g1|m.23944	GYY|c14852_g1|m.21509
GYA|c19611_g1|m.7809	GYY|c14853_g1|m.18095
GYA|c23302_g1|m.14985	GYY|c14860_g1|m.16930
GYA|c23302_g1|m.14983	GYY|c14860_g1|m.16931
GYA|c18287_g1|m.14331	GYY|c14861_g1|m.14900
GYA|c22870_g1|m.5600	GYY|c14866_g1|m.4445
GYA|c32947_g1|m.13866	GYY|c14885_g1|m.11696
GYA|c35657_g1|m.8904	GYY|c14886_g1|m.13121
GYA|c18778_g1|m.9490	GYY|c14886_g1|m.13122
GYA|c27329_g2|m.3089	GYY|c14897_g1|m.19909
GYA|c20762_g1|m.2053	GYY|c14900_g2|m.12893
GYA|c19863_g1|m.10579	GYY|c14905_g1|m.11087
GYA|c21915_g1|m.6448	GYY|c14906_g1|m.16117
GYA|c25636_g1|m.21906	GYY|c14907_g1|m.25375
GYA|c24847_g1|m.19859	GYY|c14909_g1|m.15632
GYA|c24847_g1|m.19857	GYY|c14909_g1|m.15631
GYA|c36783_g1|m.5559	GYY|c14911_g1|m.9626
GYA|c22290_g1|m.180	GYY|c14913_g1|m.5725
GYA|c22964_g1|m.12149	GYY|c14914_g1|m.15843
GYA|c8072_g1|m.17230	GYY|c14915_g1|m.22559
GYA|c15507_g1|m.24151	GYY|c14918_g1|m.5775
GYA|c15507_g1|m.24150	GYY|c14918_g1|m.5774
GYA|c22093_g2|m.16079	GYY|c14922_g1|m.16321
GYA|c23812_g1|m.28850	GYY|c14923_g1|m.8171
GYA|c21193_g1|m.2906	GYY|c1492_g1|m.9685
GYA|c18276_g1|m.20563	GYY|c14935_g1|m.10012
GYA|c18276_g1|m.20562	GYY|c14935_g1|m.10011
GYA|c22134_g1|m.4258	GYY|c14939_g1|m.9516
GYA|c23999_g1|m.4237	GYY|c14951_g1|m.16402
GYA|c26815_g1|m.1467	GYY|c14952_g1|m.3298
GYA|c20837_g1|m.7063	GYY|c14956_g1|m.6482
GYA|c22081_g1|m.5319	GYY|c14963_g1|m.6342
GYA|c9693_g1|m.28660	GYY|c14964_g1|m.23146
GYA|c22826_g1|m.23316	GYY|c14968_g1|m.15790
GYA|c23052_g1|m.19036	GYY|c14973_g1|m.13185
GYA|c27244_g1|m.11112	GYY|c14976_g1|m.16920
GYA|c22569_g1|m.12701	GYY|c14977_g1|m.5973
GYA|c23418_g1|m.5232	GYY|c14978_g1|m.16973
GYA|c23570_g1|m.18650	GYY|c14979_g1|m.18813
GYA|c26168_g1|m.13665	GYY|c14984_g1|m.8079
GYA|c23437_g1|m.22078	GYY|c14985_g1|m.10627
GYA|c21328_g1|m.10570	GYY|c14987_g1|m.4515
GYA|c23774_g1|m.26312	GYY|c14990_g1|m.22415
GYA|c8942_g1|m.10364	GYY|c14991_g1|m.7992
GYA|c26971_g2|m.5219	GYY|c14992_g1|m.15164
GYA|c21288_g1|m.21459	GYY|c14994_g1|m.23355
GYA|c21662_g1|m.18618	GYY|c14995_g1|m.18
GYA|c22031_g1|m.6067	GYY|c15000_g1|m.1868
GYA|c25010_g1|m.13250	GYY|c15001_g1|m.17301
GYA|c25010_g1|m.13252	GYY|c15001_g1|m.17303
GYA|c24262_g1|m.22257	GYY|c15002_g1|m.19639
GYA|c18368_g1|m.16533	GYY|c15003_g1|m.5224
GYA|c23523_g1|m.9730	GYY|c15004_g1|m.13500
GYA|c22138_g1|m.291	GYY|c15007_g1|m.23047
GYA|c20752_g1|m.11470	GYY|c15011_g1|m.12900
GYA|c24056_g1|m.6714	GYY|c15016_g1|m.12397
GYA|c24509_g1|m.28505	GYY|c15017_g1|m.26202
GYA|c21732_g1|m.15740	GYY|c15018_g1|m.8970
GYA|c16769_g1|m.21202	GYY|c15019_g1|m.23707
GYA|c20255_g1|m.25331	GYY|c15024_g1|m.20563
GYA|c42972_g1|m.15374	GYY|c15025_g1|m.20449
GYA|c21229_g1|m.9353	GYY|c15026_g1|m.10600
GYA|c25741_g1|m.20217	GYY|c15027_g1|m.637
GYA|c21536_g1|m.4370	GYY|c15030_g1|m.10404
GYA|c23838_g1|m.17930	GYY|c15035_g1|m.23487
GYA|c24353_g1|m.11737	GYY|c15036_g1|m.24616
GYA|c24578_g1|m.20231	GYY|c15041_g1|m.12660
GYA|c25239_g1|m.3363	GYY|c15042_g1|m.2738
GYA|c21694_g1|m.2558	GYY|c15043_g1|m.23250
GYA|c15968_g1|m.15494	GYY|c15045_g1|m.23624
GYA|c26089_g1|m.7428	GYY|c15046_g1|m.21086
GYA|c25351_g1|m.17114	GYY|c15048_g1|m.14041
GYA|c20938_g1|m.13144	GYY|c15049_g1|m.12164
GYA|c35691_g1|m.6597	GYY|c15050_g1|m.24694
GYA|c22604_g1|m.3868	GYY|c15051_g1|m.12579
GYA|c22834_g1|m.21999	GYY|c15053_g1|m.2644
GYA|c37584_g1|m.8613	GYY|c15054_g1|m.25830
GYA|c23098_g1|m.8620	GYY|c15056_g1|m.17336
GYA|c27137_g1|m.7439	GYY|c15059_g1|m.8756
GYA|c23494_g1|m.17812	GYY|c15060_g1|m.17514
GYA|c26536_g2|m.4552	GYY|c15062_g1|m.17824
GYA|c24518_g1|m.19851	GYY|c15065_g1|m.12759
GYA|c26356_g1|m.21343	GYY|c15068_g1|m.25292
GYA|c24196_g1|m.8816	GYY|c15069_g1|m.22266
GYA|c25383_g2|m.17934	GYY|c15070_g1|m.25890
GYA|c27604_g1|m.22515	GYY|c15074_g1|m.6161
GYA|c26118_g1|m.2068	GYY|c15075_g1|m.3182
GYA|c23183_g1|m.7259	GYY|c15076_g1|m.3988
GYA|c23278_g1|m.2688	GYY|c15080_g1|m.15388
GYA|c27377_g1|m.18152	GYY|c15084_g1|m.14074
GYA|c22061_g1|m.27555	GYY|c15088_g1|m.10312
GYA|c22795_g1|m.20920	GYY|c15089_g1|m.24643
GYA|c27236_g1|m.5957	GYY|c15090_g1|m.1596
GYA|c26516_g1|m.22738	GYY|c15091_g1|m.9372
GYA|c22062_g1|m.8155	GYY|c15092_g1|m.15159
GYA|c25460_g3|m.11190	GYY|c15093_g1|m.22099
GYA|c20979_g1|m.16774	GYY|c15096_g1|m.8636
GYA|c23271_g1|m.28486	GYY|c15097_g1|m.10533
GYA|c22350_g1|m.11260	GYY|c15098_g1|m.2760
GYA|c23726_g1|m.14897	GYY|c15101_g2|m.7682
GYA|c21308_g1|m.23183	GYY|c15102_g1|m.8969
GYA|c21308_g1|m.23182	GYY|c15102_g1|m.8968
GYA|c24396_g1|m.16050	GYY|c15103_g1|m.4175
GYA|c23447_g1|m.24598	GYY|c15106_g1|m.19372
GYA|c25739_g1|m.9435	GYY|c15110_g1|m.3449
GYA|c10232_g1|m.27823	GYY|c15111_g1|m.6304
GYA|c27495_g1|m.3044	GYY|c15112_g1|m.26423
GYA|c25903_g1|m.10651	GYY|c15114_g1|m.1184
GYA|c22370_g1|m.27430	GYY|c15117_g1|m.13587
GYA|c27373_g1|m.15189	GYY|c15120_g1|m.12697
GYA|c21734_g1|m.4686	GYY|c15121_g2|m.21207
GYA|c25164_g1|m.6573	GYY|c15128_g1|m.4554
GYA|c3693_g1|m.23987	GYY|c15137_g1|m.789
GYA|c23149_g1|m.4621	GYY|c15138_g1|m.25157
GYA|c24837_g1|m.15272	GYY|c15145_g1|m.4122
GYA|c25446_g1|m.26747	GYY|c15150_g1|m.23870
GYA|c27381_g1|m.20906	GYY|c15151_g1|m.8173
GYA|c21775_g1|m.24833	GYY|c15155_g1|m.25186
GYA|c23769_g1|m.10911	GYY|c15160_g1|m.11103
GYA|c23155_g1|m.353	GYY|c15161_g1|m.12385
GYA|c23869_g1|m.3305	GYY|c15165_g1|m.2878
GYA|c31096_g1|m.25781	GYY|c15168_g1|m.26029
GYA|c21635_g1|m.573	GYY|c15169_g1|m.9488
GYA|c14380_g1|m.29013	GYY|c1516_g1|m.8402
GYA|c25900_g1|m.11243	GYY|c15170_g1|m.24062
GYA|c19433_g1|m.22051	GYY|c15175_g1|m.3646
GYA|c22314_g1|m.13754	GYY|c15178_g1|m.21134
GYA|c23130_g1|m.14316	GYY|c15179_g1|m.2612
GYA|c20299_g1|m.18264	GYY|c15181_g1|m.4257
GYA|c22005_g1|m.20103	GYY|c15183_g1|m.13324
GYA|c22005_g1|m.20104	GYY|c15183_g2|m.18062
GYA|c19178_g1|m.13986	GYY|c15187_g1|m.12979
GYA|c22360_g1|m.19699	GYY|c15188_g1|m.18721
GYA|c25016_g1|m.25396	GYY|c15189_g1|m.26345
GYA|c20472_g1|m.21838	GYY|c15195_g1|m.19574
GYA|c23892_g1|m.25835	GYY|c15197_g1|m.19866
GYA|c22627_g1|m.21558	GYY|c15207_g1|m.14370
GYA|c13545_g1|m.6985	GYY|c15208_g1|m.26353
GYA|c23079_g1|m.5033	GYY|c15209_g1|m.3526
GYA|c27225_g1|m.7393	GYY|c15210_g1|m.5582
GYA|c24672_g1|m.17076	GYY|c15213_g1|m.1074
GYA|c23495_g1|m.27106	GYY|c15217_g1|m.22566
GYA|c25149_g1|m.16369	GYY|c15225_g1|m.13549
GYA|c26612_g1|m.15650	GYY|c15231_g1|m.2628
GYA|c27040_g1|m.27629	GYY|c15238_g1|m.24292
GYA|c23491_g1|m.2262	GYY|c15240_g1|m.22223
GYA|c23499_g1|m.18554	GYY|c15242_g1|m.363
GYA|c22466_g1|m.20496	GYY|c15243_g1|m.10897
GYA|c24770_g1|m.20387	GYY|c15245_g1|m.21802
GYA|c25899_g1|m.4598	GYY|c15246_g1|m.25893
GYA|c22985_g1|m.6891	GYY|c15250_g1|m.8740
GYA|c23132_g1|m.21267	GYY|c15252_g1|m.16933
GYA|c23561_g1|m.16307	GYY|c15255_g1|m.3960
GYA|c22215_g1|m.5143	GYY|c15259_g1|m.11667
GYA|c24289_g1|m.4020	GYY|c15259_g1|m.11666
GYA|c26052_g1|m.26896	GYY|c15262_g1|m.2809
GYA|c24414_g1|m.24416	GYY|c15264_g1|m.15097
GYA|c26326_g1|m.28238	GYY|c15265_g1|m.9501
GYA|c19936_g1|m.27063	GYY|c15268_g1|m.25475
GYA|c22168_g1|m.17391	GYY|c15269_g1|m.18909
GYA|c21652_g1|m.18373	GYY|c15271_g1|m.4348
GYA|c24751_g1|m.8391	GYY|c15272_g1|m.20081
GYA|c22477_g1|m.14919	GYY|c15273_g1|m.7797
GYA|c24185_g1|m.15600	GYY|c15276_g1|m.21076
GYA|c25539_g1|m.23215	GYY|c15278_g1|m.19417
GYA|c23932_g1|m.24863	GYY|c15279_g1|m.12126
GYA|c20822_g1|m.1447	GYY|c15281_g1|m.12964
GYA|c30002_g1|m.25722	GYY|c15283_g1|m.22301
GYA|c25556_g1|m.14370	GYY|c15284_g1|m.20770
GYA|c24983_g1|m.15214	GYY|c15287_g1|m.4630
GYA|c20797_g1|m.21527	GYY|c15288_g1|m.10729
GYA|c26961_g1|m.25323	GYY|c15290_g1|m.22904
GYA|c25218_g1|m.28061	GYY|c15291_g1|m.10233
GYA|c26250_g2|m.10543	GYY|c15292_g1|m.4520
GYA|c26983_g4|m.25497	GYY|c15294_g1|m.9971
GYA|c27297_g1|m.12766	GYY|c15296_g1|m.24084
GYA|c25386_g1|m.27195	GYY|c15297_g1|m.21941
GYA|c26122_g1|m.852	GYY|c15299_g1|m.15680
GYA|c34594_g1|m.3609	GYY|c15302_g1|m.24958
GYA|c22392_g1|m.13821	GYY|c15304_g1|m.15229
GYA|c19817_g1|m.8123	GYY|c15307_g1|m.10432
GYA|c19775_g2|m.4822	GYY|c15313_g1|m.6528
GYA|c21212_g1|m.28912	GYY|c15315_g1|m.14896
GYA|c23394_g1|m.28212	GYY|c15317_g1|m.13582
GYA|c22929_g1|m.9977	GYY|c15319_g1|m.25049
GYA|c21493_g1|m.28095	GYY|c15325_g1|m.17510
GYA|c22686_g1|m.25238	GYY|c15326_g1|m.17516
GYA|c27517_g1|m.22547	GYY|c15327_g1|m.17280
GYA|c31357_g1|m.14943	GYY|c15328_g1|m.21051
GYA|c23191_g1|m.21467	GYY|c15329_g1|m.4635
GYA|c22334_g1|m.8791	GYY|c15330_g1|m.3897
GYA|c22117_g1|m.21878	GYY|c15332_g1|m.1225
GYA|c26758_g1|m.14185	GYY|c15333_g1|m.22140
GYA|c26758_g1|m.14186	GYY|c15333_g1|m.22141
GYA|c21615_g1|m.2871	GYY|c15336_g1|m.12223
GYA|c32202_g1|m.21108	GYY|c15338_g1|m.2069
GYA|c23635_g1|m.22871	GYY|c15339_g1|m.14881
GYA|c25550_g1|m.11966	GYY|c15341_g1|m.18049
GYA|c25199_g1|m.26175	GYY|c15344_g1|m.7419
GYA|c24793_g2|m.17192	GYY|c15345_g1|m.25388
GYA|c16178_g1|m.26527	GYY|c15346_g1|m.5730
GYA|c23873_g1|m.9675	GYY|c15347_g1|m.16112
GYA|c26510_g1|m.26653	GYY|c15348_g1|m.1909
GYA|c24572_g1|m.24028	GYY|c15349_g1|m.4928
GYA|c24111_g1|m.18574	GYY|c15356_g1|m.7330
GYA|c24111_g1|m.18573	GYY|c15356_g1|m.7329
GYA|c27017_g1|m.21519	GYY|c15358_g1|m.22054
GYA|c27607_g1|m.22222	GYY|c15361_g1|m.17666
GYA|c24219_g2|m.6870	GYY|c15362_g1|m.2256
GYA|c26569_g2|m.26899	GYY|c15364_g1|m.24060
GYA|c26612_g1|m.15651	GYY|c15366_g1|m.5565
GYA|c21459_g1|m.18220	GYY|c15371_g1|m.14880
GYA|c25937_g1|m.26436	GYY|c15372_g1|m.23895
GYA|c23120_g1|m.26271	GYY|c15373_g1|m.12348
GYA|c20513_g1|m.19879	GYY|c15377_g1|m.9451
GYA|c22281_g1|m.19101	GYY|c15379_g1|m.21296
GYA|c20007_g1|m.6538	GYY|c15380_g1|m.12629
GYA|c23652_g1|m.6275	GYY|c15382_g1|m.17689
GYA|c21096_g1|m.27850	GYY|c15385_g1|m.2680
GYA|c35397_g1|m.27784	GYY|c15393_g1|m.1520
GYA|c17663_g1|m.7562	GYY|c15394_g1|m.26227
GYA|c23997_g2|m.18544	GYY|c15397_g1|m.13419
GYA|c22408_g1|m.7425	GYY|c15399_g1|m.19997
GYA|c19559_g1|m.15486	GYY|c15400_g1|m.14910
GYA|c7691_g1|m.4896	GYY|c15404_g1|m.160
GYA|c25432_g1|m.22937	GYY|c15406_g1|m.10165
GYA|c19567_g1|m.21404	GYY|c15408_g1|m.6107
GYA|c18498_g1|m.22861	GYY|c15413_g1|m.5391
GYA|c22057_g1|m.6375	GYY|c15414_g1|m.2969
GYA|c22705_g1|m.16025	GYY|c15415_g1|m.778
GYA|c20742_g2|m.3415	GYY|c15416_g1|m.19730
GYA|c22060_g1|m.4691	GYY|c15417_g1|m.12313
GYA|c18754_g1|m.4676	GYY|c15418_g2|m.1339
GYA|c22186_g1|m.25891	GYY|c15419_g1|m.24390
GYA|c22186_g1|m.25892	GYY|c15419_g1|m.24391
GYA|c27162_g1|m.1914	GYY|c15423_g1|m.19502
GYA|c40166_g1|m.17772	GYY|c15427_g1|m.18261
GYA|c25820_g1|m.1852	GYY|c15428_g1|m.1750
GYA|c22450_g1|m.7101	GYY|c15429_g1|m.23979
GYA|c19622_g1|m.1883	GYY|c15430_g1|m.10969
GYA|c19478_g1|m.9783	GYY|c15431_g1|m.9733
GYA|c20427_g1|m.6877	GYY|c15432_g1|m.2110
GYA|c23790_g2|m.15746	GYY|c15433_g1|m.6694
GYA|c22872_g1|m.25503	GYY|c15434_g1|m.22439
GYA|c26838_g1|m.24758	GYY|c15436_g1|m.20601
GYA|c26838_g1|m.24757	GYY|c15436_g1|m.20600
GYA|c25232_g1|m.1820	GYY|c15439_g1|m.4811
GYA|c20166_g1|m.16869	GYY|c15443_g1|m.10036
GYA|c28123_g1|m.73	GYY|c15449_g1|m.2871
GYA|c27199_g2|m.122	GYY|c15452_g1|m.20595
GYA|c22958_g1|m.17873	GYY|c15456_g1|m.14994
GYA|c24174_g1|m.11735	GYY|c15457_g1|m.14742
GYA|c18028_g1|m.25746	GYY|c15458_g1|m.4185
GYA|c23329_g1|m.27249	GYY|c15460_g1|m.1240
GYA|c25762_g1|m.26509	GYY|c15461_g1|m.5364
GYA|c26038_g1|m.398	GYY|c15463_g1|m.21082
GYA|c24930_g1|m.27611	GYY|c15465_g1|m.13148
GYA|c24204_g1|m.22105	GYY|c15466_g1|m.17989
GYA|c24178_g1|m.21011	GYY|c15467_g1|m.19531
GYA|c26204_g1|m.25912	GYY|c15468_g1|m.11061
GYA|c26515_g1|m.19023	GYY|c15469_g1|m.18592
GYA|c25731_g1|m.2328	GYY|c15472_g1|m.747
GYA|c25731_g2|m.19061	GYY|c15472_g1|m.751
GYA|c25516_g1|m.24046	GYY|c15474_g1|m.21873
GYA|c26439_g1|m.21051	GYY|c15475_g1|m.404
GYA|c25645_g1|m.26559	GYY|c15477_g1|m.13606
GYA|c25483_g1|m.12862	GYY|c15481_g1|m.5903
GYA|c22027_g1|m.11889	GYY|c15484_g1|m.20321
GYA|c22027_g1|m.11890	GYY|c15484_g1|m.20326
GYA|c21160_g2|m.18786	GYY|c15486_g1|m.19133
GYA|c22343_g1|m.19875	GYY|c15489_g1|m.3338
GYA|c25660_g1|m.23530	GYY|c15492_g1|m.20226
GYA|c26550_g1|m.154	GYY|c15494_g1|m.8726
GYA|c23707_g1|m.7597	GYY|c15499_g1|m.1986
GYA|c27625_g1|m.18705	GYY|c15500_g1|m.25089
GYA|c22981_g1|m.9113	GYY|c15501_g1|m.1343
GYA|c23849_g1|m.115	GYY|c15503_g2|m.8290
GYA|c23849_g1|m.111	GYY|c15503_g2|m.8289
GYA|c23953_g1|m.1493	GYY|c15505_g1|m.20964
GYA|c24725_g1|m.9274	GYY|c15510_g1|m.10242
GYA|c19438_g1|m.9103	GYY|c15518_g1|m.18200
GYA|c7575_g1|m.20830	GYY|c15521_g1|m.4156
GYA|c23299_g1|m.1418	GYY|c15522_g1|m.5711
GYA|c27047_g1|m.23910	GYY|c15525_g1|m.23947
GYA|c21849_g1|m.28662	GYY|c15526_g1|m.19052
GYA|c22609_g1|m.635	GYY|c15528_g1|m.10044
GYA|c24438_g1|m.26770	GYY|c15536_g1|m.21369
GYA|c25087_g1|m.21594	GYY|c15540_g1|m.5247
GYA|c23745_g1|m.3798	GYY|c15542_g1|m.21708
GYA|c25329_g1|m.15540	GYY|c15543_g1|m.23357
GYA|c23624_g1|m.26513	GYY|c15545_g1|m.19161
GYA|c23988_g2|m.20708	GYY|c15550_g1|m.21268
GYA|c23988_g1|m.22706	GYY|c15550_g1|m.21267
GYA|c19861_g2|m.1490	GYY|c15552_g1|m.4783
GYA|c24260_g1|m.28158	GYY|c15554_g1|m.1759
GYA|c41341_g1|m.24411	GYY|c15556_g1|m.4957
GYA|c25286_g1|m.5350	GYY|c15559_g1|m.2573
GYA|c21986_g1|m.5860	GYY|c15565_g2|m.19258
GYA|c21986_g1|m.5863	GYY|c15565_g2|m.19259
GYA|c24668_g1|m.5242	GYY|c15566_g1|m.3565
GYA|c26350_g1|m.17573	GYY|c15568_g1|m.18003
GYA|c24852_g1|m.15939	GYY|c15570_g1|m.16709
GYA|c23676_g1|m.19746	GYY|c15583_g1|m.26303
GYA|c18069_g1|m.16077	GYY|c15589_g1|m.21280
GYA|c35427_g1|m.8384	GYY|c15598_g1|m.22413
GYA|c6045_g1|m.9678	GYY|c15602_g1|m.9675
GYA|c10355_g1|m.11300	GYY|c15604_g1|m.5694
GYA|c27639_g1|m.15341	GYY|c15616_g1|m.481
GYA|c26785_g1|m.9530	GYY|c15619_g1|m.20574
GYA|c23158_g2|m.17356	GYY|c15622_g1|m.11828
GYA|c24981_g1|m.5842	GYY|c15626_g1|m.20962
GYA|c14692_g1|m.17470	GYY|c15627_g1|m.14486
GYA|c24849_g1|m.9301	GYY|c15631_g2|m.4843
GYA|c26149_g1|m.28838	GYY|c15632_g1|m.3393
GYA|c21195_g1|m.11240	GYY|c15635_g1|m.17033
GYA|c21812_g1|m.27105	GYY|c15636_g1|m.3107
GYA|c25658_g1|m.7377	GYY|c15637_g1|m.22568
GYA|c21298_g1|m.12503	GYY|c15640_g1|m.23251
GYA|c15774_g1|m.22778	GYY|c15644_g1|m.25606
GYA|c24285_g1|m.22560	GYY|c15645_g1|m.23901
GYA|c24559_g1|m.14557	GYY|c15646_g1|m.9234
GYA|c22556_g1|m.3421	GYY|c15647_g1|m.15734
GYA|c25519_g1|m.29015	GYY|c15648_g1|m.20352
GYA|c26082_g1|m.540	GYY|c15650_g1|m.1363
GYA|c12576_g1|m.13537	GYY|c15651_g1|m.21476
GYA|c23073_g1|m.11516	GYY|c15652_g1|m.1870
GYA|c26368_g1|m.7321	GYY|c15653_g1|m.5220
GYA|c25652_g1|m.16381	GYY|c15655_g1|m.608
GYA|c20199_g1|m.13012	GYY|c15658_g1|m.12608
GYA|c23945_g1|m.11946	GYY|c15661_g1|m.21825
GYA|c23506_g1|m.7455	GYY|c15662_g1|m.16873
GYA|c22283_g1|m.14248	GYY|c15663_g1|m.20765
GYA|c22283_g1|m.14249	GYY|c15663_g1|m.20764
GYA|c24267_g1|m.21110	GYY|c15665_g1|m.3022
GYA|c21423_g1|m.17582	GYY|c15666_g1|m.11914
GYA|c25263_g1|m.24632	GYY|c15667_g1|m.309
GYA|c24162_g1|m.2564	GYY|c15668_g1|m.25892
GYA|c24541_g1|m.24967	GYY|c15675_g1|m.16252
GYA|c27008_g1|m.19752	GYY|c15676_g2|m.7896
GYA|c26676_g1|m.25658	GYY|c15679_g1|m.7725
GYA|c23573_g1|m.21947	GYY|c15680_g1|m.10955
GYA|c24773_g1|m.14363	GYY|c15682_g1|m.1480
GYA|c7494_g1|m.26066	GYY|c15683_g1|m.15048
GYA|c27332_g1|m.26824	GYY|c15684_g1|m.3913
GYA|c24407_g1|m.21663	GYY|c15685_g1|m.14378
GYA|c23978_g1|m.25014	GYY|c15691_g1|m.3890
GYA|c24373_g1|m.6711	GYY|c15692_g1|m.25796
GYA|c22306_g1|m.7593	GYY|c15695_g1|m.12294
GYA|c39682_g1|m.4704	GYY|c15696_g1|m.17941
GYA|c19580_g1|m.10642	GYY|c15697_g1|m.2478
GYA|c21356_g2|m.13554	GYY|c15698_g1|m.1580
GYA|c21912_g1|m.12502	GYY|c15706_g1|m.22295
GYA|c22471_g1|m.18019	GYY|c15707_g1|m.15248
GYA|c26147_g1|m.23072	GYY|c15710_g1|m.12052
GYA|c21568_g1|m.12494	GYY|c15712_g1|m.7584
GYA|c8321_g1|m.9503	GYY|c15714_g1|m.19586
GYA|c25846_g1|m.12600	GYY|c15715_g1|m.6977
GYA|c25846_g1|m.12599	GYY|c15715_g1|m.6978
GYA|c21303_g1|m.8124	GYY|c15717_g2|m.9623
GYA|c25306_g1|m.25154	GYY|c15718_g1|m.6677
GYA|c22098_g1|m.23751	GYY|c15724_g1|m.5004
GYA|c22715_g1|m.18591	GYY|c15725_g1|m.3143
GYA|c4214_g1|m.16256	GYY|c15730_g1|m.22947
GYA|c22558_g1|m.13810	GYY|c15731_g1|m.23234
GYA|c18970_g1|m.26325	GYY|c15736_g3|m.24126
GYA|c21214_g1|m.20071	GYY|c15738_g1|m.529
GYA|c21214_g1|m.20070	GYY|c15738_g1|m.528
GYA|c24515_g1|m.1582	GYY|c15741_g1|m.23474
GYA|c26366_g1|m.19054	GYY|c15742_g1|m.2548
GYA|c22395_g1|m.3263	GYY|c15743_g1|m.24948
GYA|c20335_g1|m.252	GYY|c15746_g1|m.7369
GYA|c1914_g1|m.14260	GYY|c15748_g1|m.928
GYA|c24542_g1|m.14690	GYY|c15752_g1|m.13198
GYA|c21683_g1|m.3150	GYY|c15754_g1|m.9444
GYA|c24988_g1|m.8664	GYY|c15755_g1|m.11013
GYA|c24347_g1|m.2085	GYY|c15763_g1|m.24454
GYA|c26509_g1|m.14741	GYY|c15764_g1|m.2840
GYA|c26509_g1|m.14742	GYY|c15764_g1|m.2841
GYA|c22120_g1|m.13638	GYY|c15766_g1|m.3027
GYA|c19248_g1|m.18798	GYY|c15767_g1|m.17273
GYA|c23492_g1|m.21795	GYY|c15769_g1|m.17447
GYA|c22190_g1|m.25072	GYY|c15770_g1|m.3963
GYA|c23889_g1|m.26921	GYY|c15774_g1|m.20567
GYA|c23889_g1|m.26920	GYY|c15774_g1|m.20566
GYA|c26113_g2|m.23400	GYY|c15775_g1|m.25325
GYA|c23823_g1|m.7684	GYY|c15780_g1|m.12048
GYA|c26974_g1|m.12348	GYY|c15781_g1|m.5945
GYA|c21506_g1|m.17602	GYY|c15782_g1|m.18428
GYA|c25849_g1|m.1749	GYY|c15785_g1|m.21252
GYA|c26689_g1|m.10747	GYY|c15786_g1|m.19664
GYA|c22856_g1|m.27722	GYY|c15787_g1|m.6739
GYA|c24136_g1|m.6161	GYY|c15789_g1|m.15990
GYA|c25444_g1|m.12935	GYY|c15790_g1|m.25349
GYA|c24280_g1|m.27601	GYY|c15791_g1|m.8732
GYA|c24280_g1|m.27602	GYY|c15791_g1|m.8733
GYA|c27588_g1|m.12092	GYY|c15793_g1|m.13345
GYA|c22651_g3|m.7120	GYY|c15795_g1|m.17547
GYA|c20637_g1|m.24612	GYY|c15797_g1|m.22347
GYA|c20637_g1|m.24611	GYY|c15797_g1|m.22346
GYA|c17182_g2|m.15308	GYY|c15800_g1|m.7939
GYA|c22659_g1|m.21904	GYY|c15807_g1|m.12808
GYA|c25019_g1|m.26095	GYY|c15810_g1|m.2648
GYA|c22977_g1|m.20343	GYY|c15812_g1|m.26082
GYA|c21136_g1|m.20356	GYY|c15814_g2|m.2819
GYA|c40845_g1|m.1437	GYY|c15818_g1|m.15565
GYA|c26194_g1|m.11489	GYY|c15821_g1|m.23651
GYA|c24625_g2|m.16253	GYY|c15823_g1|m.21981
GYA|c25242_g1|m.28319	GYY|c15824_g1|m.16580
GYA|c20038_g1|m.14438	GYY|c15827_g1|m.2999
GYA|c26325_g2|m.3476	GYY|c15828_g1|m.7736
GYA|c23031_g1|m.23875	GYY|c15829_g1|m.7763
GYA|c21002_g1|m.3773	GYY|c15830_g1|m.3309
GYA|c23212_g1|m.27474	GYY|c15831_g1|m.5553
GYA|c24307_g1|m.5839	GYY|c15833_g1|m.9211
GYA|c25758_g1|m.14912	GYY|c15834_g1|m.14135
GYA|c26571_g1|m.3283	GYY|c15835_g1|m.14826
GYA|c24966_g1|m.25253	GYY|c15836_g1|m.4107
GYA|c18937_g2|m.28209	GYY|c15837_g1|m.13792
GYA|c21227_g1|m.2400	GYY|c15841_g1|m.4429
GYA|c26443_g1|m.20187	GYY|c15842_g1|m.6515
GYA|c22175_g1|m.4334	GYY|c15843_g1|m.16990
GYA|c27309_g3|m.24337	GYY|c15844_g1|m.22678
GYA|c22631_g2|m.11973	GYY|c15845_g1|m.785
GYA|c16809_g1|m.1494	GYY|c15846_g1|m.10185
GYA|c20400_g1|m.27927	GYY|c15848_g1|m.14821
GYA|c23959_g1|m.28903	GYY|c15849_g1|m.13278
GYA|c19104_g1|m.6039	GYY|c15851_g1|m.6610
GYA|c24105_g1|m.27853	GYY|c15852_g1|m.7589
GYA|c22475_g1|m.17607	GYY|c15853_g1|m.7060
GYA|c26795_g1|m.11955	GYY|c15858_g1|m.15019
GYA|c42944_g1|m.10609	GYY|c15858_g1|m.15021
GYA|c26021_g2|m.24957	GYY|c15860_g1|m.4762
GYA|c23058_g1|m.20799	GYY|c15862_g1|m.8383
GYA|c26327_g1|m.24982	GYY|c15864_g1|m.13726
GYA|c22507_g1|m.16274	GYY|c15865_g1|m.23906
GYA|c27078_g1|m.13910	GYY|c15866_g1|m.25011
GYA|c24725_g1|m.9273	GYY|c15867_g1|m.16993
GYA|c21269_g1|m.7893	GYY|c15868_g1|m.14056
GYA|c19274_g1|m.27159	GYY|c15871_g1|m.8749
GYA|c26617_g2|m.3916	GYY|c15876_g1|m.20149
GYA|c21045_g1|m.11079	GYY|c15877_g1|m.20101
GYA|c22574_g1|m.18066	GYY|c15879_g1|m.18507
GYA|c19915_g1|m.7550	GYY|c15880_g1|m.20557
GYA|c19721_g1|m.18861	GYY|c15880_g1|m.20559
GYA|c24314_g1|m.13077	GYY|c15883_g1|m.15916
GYA|c26434_g1|m.25457	GYY|c15884_g1|m.25748
GYA|c27330_g1|m.6333	GYY|c15885_g1|m.23179
GYA|c21144_g1|m.371	GYY|c15889_g1|m.22404
GYA|c23030_g1|m.3124	GYY|c15890_g1|m.1290
GYA|c27498_g2|m.4869	GYY|c15891_g1|m.20877
GYA|c22143_g1|m.20352	GYY|c15892_g1|m.5710
GYA|c22307_g1|m.4884	GYY|c15893_g1|m.3255
GYA|c22307_g1|m.4885	GYY|c15893_g1|m.3256
GYA|c25578_g1|m.15398	GYY|c15894_g1|m.8219
GYA|c25273_g1|m.9634	GYY|c15897_g1|m.2052
GYA|c24009_g1|m.12638	GYY|c15898_g2|m.21918
GYA|c26500_g1|m.14334	GYY|c15900_g1|m.24851
GYA|c25021_g1|m.7021	GYY|c15901_g1|m.20139
GYA|c23638_g1|m.23148	GYY|c15902_g1|m.2660
GYA|c24133_g1|m.5068	GYY|c15904_g1|m.1676
GYA|c19165_g1|m.27586	GYY|c15907_g1|m.24858
GYA|c23772_g1|m.22814	GYY|c15908_g1|m.23670
GYA|c26202_g3|m.9276	GYY|c15909_g1|m.22085
GYA|c22580_g1|m.15973	GYY|c15910_g1|m.2330
GYA|c25522_g1|m.1103	GYY|c15913_g1|m.6925
GYA|c24848_g1|m.21870	GYY|c15916_g1|m.764
GYA|c23110_g1|m.17431	GYY|c15918_g1|m.23456
GYA|c26087_g1|m.9895	GYY|c15919_g1|m.26376
GYA|c21161_g1|m.7495	GYY|c15923_g1|m.20985
GYA|c22784_g1|m.8413	GYY|c15924_g1|m.19140
GYA|c6434_g1|m.10168	GYY|c15925_g1|m.4180
GYA|c9157_g1|m.6552	GYY|c15925_g2|m.7984
GYA|c2111_g1|m.3132	GYY|c15926_g1|m.18053
GYA|c25630_g2|m.21885	GYY|c15928_g1|m.13381
GYA|c14286_g1|m.6199	GYY|c15929_g1|m.16864
GYA|c20222_g1|m.19629	GYY|c15933_g1|m.20683
GYA|c20222_g1|m.19627	GYY|c15933_g1|m.20682
GYA|c20481_g1|m.25270	GYY|c15937_g1|m.16293
GYA|c23862_g1|m.3832	GYY|c15938_g1|m.1744
GYA|c24363_g1|m.17742	GYY|c15939_g1|m.2950
GYA|c23992_g1|m.22286	GYY|c15940_g2|m.21849
GYA|c17835_g1|m.25623	GYY|c15941_g1|m.25928
GYA|c22941_g1|m.11898	GYY|c15942_g1|m.5757
GYA|c26549_g1|m.23168	GYY|c15943_g1|m.14300
GYA|c26549_g1|m.23170	GYY|c15943_g1|m.14301
GYA|c27327_g2|m.26188	GYY|c15945_g1|m.8866
GYA|c25104_g1|m.22243	GYY|c15946_g1|m.12079
GYA|c22303_g1|m.10877	GYY|c15947_g1|m.121
GYA|c19998_g1|m.9408	GYY|c15948_g1|m.6056
GYA|c22759_g1|m.6412	GYY|c15949_g1|m.18799
GYA|c19690_g1|m.26967	GYY|c15950_g1|m.24887
GYA|c22565_g1|m.13868	GYY|c15951_g1|m.20286
GYA|c23028_g1|m.13365	GYY|c15953_g1|m.19047
GYA|c23391_g1|m.24381	GYY|c15955_g1|m.14424
GYA|c19545_g1|m.11811	GYY|c15956_g1|m.15571
GYA|c24829_g1|m.12463	GYY|c15957_g1|m.18608
GYA|c20793_g1|m.26941	GYY|c15962_g1|m.21908
GYA|c27305_g2|m.14958	GYY|c15965_g1|m.7661
GYA|c25307_g1|m.14305	GYY|c15966_g1|m.20763
GYA|c21323_g1|m.11906	GYY|c15967_g1|m.6922
GYA|c26411_g1|m.12995	GYY|c15968_g1|m.1791
GYA|c26411_g1|m.12996	GYY|c15968_g1|m.1792
GYA|c21928_g1|m.5702	GYY|c15970_g1|m.364
GYA|c19814_g1|m.9522	GYY|c15971_g1|m.11736
GYA|c25768_g1|m.3965	GYY|c15972_g2|m.3305
GYA|c27164_g1|m.926	GYY|c15974_g1|m.165
GYA|c27164_g1|m.927	GYY|c15974_g1|m.166
GYA|c27323_g2|m.5984	GYY|c15977_g1|m.11849
GYA|c6389_g1|m.8370	GYY|c15978_g1|m.24699
GYA|c25003_g1|m.5415	GYY|c15979_g2|m.6298
GYA|c25519_g1|m.29014	GYY|c15980_g1|m.14332
GYA|c23507_g1|m.27719	GYY|c15981_g1|m.11605
GYA|c24164_g1|m.18876	GYY|c15984_g1|m.12981
GYA|c24164_g1|m.18875	GYY|c15984_g1|m.12980
GYA|c19923_g1|m.25056	GYY|c15985_g1|m.21777
GYA|c19856_g1|m.10562	GYY|c15985_g2|m.4271
GYA|c23057_g1|m.13532	GYY|c15986_g1|m.6818
GYA|c23015_g1|m.1153	GYY|c15987_g1|m.13827
GYA|c24493_g1|m.4491	GYY|c15988_g1|m.17091
GYA|c29166_g1|m.24433	GYY|c15989_g2|m.14403
GYA|c26965_g1|m.24304	GYY|c15990_g1|m.2215
GYA|c22794_g1|m.12817	GYY|c15991_g1|m.4516
GYA|c22380_g1|m.8645	GYY|c15996_g1|m.11780
GYA|c22380_g1|m.8646	GYY|c15996_g1|m.11782
GYA|c23736_g1|m.1897	GYY|c15997_g1|m.17732
GYA|c43705_g1|m.11410	GYY|c15998_g1|m.2634
GYA|c1713_g1|m.26661	GYY|c15999_g1|m.11041
GYA|c8511_g1|m.27987	GYY|c1599_g1|m.26361
GYA|c17102_g1|m.7632	GYY|c16000_g1|m.16019
GYA|c24424_g1|m.10477	GYY|c16001_g1|m.6997
GYA|c16855_g1|m.11719	GYY|c16003_g1|m.16661
GYA|c23869_g1|m.3306	GYY|c16005_g1|m.94
GYA|c25532_g1|m.26371	GYY|c16006_g1|m.14034
GYA|c22944_g1|m.2097	GYY|c16007_g1|m.16412
GYA|c22105_g1|m.27992	GYY|c16009_g1|m.7829
GYA|c26070_g1|m.20378	GYY|c16011_g1|m.20884
GYA|c24780_g1|m.13692	GYY|c16012_g1|m.9459
GYA|c22505_g1|m.28367	GYY|c16014_g1|m.10674
GYA|c22571_g1|m.20802	GYY|c16015_g1|m.17816
GYA|c24231_g1|m.7312	GYY|c16018_g1|m.21806
GYA|c25269_g1|m.3664	GYY|c16019_g1|m.23067
GYA|c23534_g1|m.15689	GYY|c16020_g1|m.2334
GYA|c26929_g1|m.13294	GYY|c16021_g1|m.18781
GYA|c23840_g1|m.22696	GYY|c16022_g1|m.8501
GYA|c19921_g1|m.12183	GYY|c16023_g1|m.2036
GYA|c20846_g1|m.5406	GYY|c16027_g2|m.21358
GYA|c22750_g1|m.995	GYY|c16029_g1|m.11225
GYA|c21793_g1|m.12747	GYY|c16034_g1|m.10459
GYA|c24194_g1|m.13056	GYY|c16035_g1|m.3151
GYA|c26060_g1|m.182	GYY|c16036_g1|m.15202
GYA|c24210_g1|m.23708	GYY|c16037_g1|m.25378
GYA|c20594_g1|m.3566	GYY|c16038_g1|m.16797
GYA|c22605_g1|m.17974	GYY|c16038_g1|m.16798
GYA|c43219_g1|m.7864	GYY|c16039_g1|m.993
GYA|c17680_g1|m.1139	GYY|c16039_g2|m.2404
GYA|c22914_g1|m.25146	GYY|c16040_g1|m.4857
GYA|c22670_g1|m.3072	GYY|c16041_g1|m.7139
GYA|c24514_g1|m.28141	GYY|c16042_g1|m.12373
GYA|c9638_g1|m.13873	GYY|c16043_g1|m.17389
GYA|c9638_g1|m.13874	GYY|c16043_g2|m.10395
GYA|c28011_g1|m.23488	GYY|c16043_g3|m.18770
GYA|c18337_g1|m.16857	GYY|c16043_g3|m.18771
GYA|c28011_g1|m.23489	GYY|c16043_g3|m.18774
GYA|c26639_g1|m.1268	GYY|c16045_g1|m.9700
GYA|c21496_g1|m.26364	GYY|c16047_g1|m.12806
GYA|c21711_g1|m.26520	GYY|c16048_g1|m.23850
GYA|c20466_g1|m.21432	GYY|c16049_g1|m.8146
GYA|c25376_g1|m.6751	GYY|c16050_g1|m.14367
GYA|c25075_g1|m.21876	GYY|c16051_g1|m.26229
GYA|c25101_g1|m.25255	GYY|c16052_g1|m.18937
GYA|c20690_g1|m.27160	GYY|c16055_g1|m.861
GYA|c23536_g1|m.28070	GYY|c16056_g1|m.7776
GYA|c23270_g1|m.903	GYY|c16058_g1|m.6382
GYA|c21093_g1|m.26282	GYY|c16059_g1|m.6825
GYA|c26498_g1|m.25337	GYY|c16060_g1|m.19121
GYA|c22933_g1|m.15723	GYY|c16065_g1|m.9559
GYA|c20935_g1|m.13491	GYY|c16068_g1|m.25492
GYA|c27475_g1|m.816	GYY|c16070_g1|m.4655
GYA|c18718_g1|m.23495	GYY|c16071_g1|m.4993
GYA|c24286_g1|m.16972	GYY|c16074_g1|m.22048
GYA|c26033_g1|m.17739	GYY|c16076_g1|m.21279
GYA|c26033_g1|m.17737	GYY|c16076_g2|m.805
GYA|c21129_g1|m.10565	GYY|c16077_g1|m.24612
GYA|c25210_g1|m.19145	GYY|c16078_g1|m.9477
GYA|c21866_g1|m.6289	GYY|c16079_g1|m.19594
GYA|c21097_g1|m.28112	GYY|c16081_g1|m.19300
GYA|c21930_g1|m.23061	GYY|c16085_g1|m.14077
GYA|c22184_g1|m.24328	GYY|c16086_g1|m.10424
GYA|c22482_g1|m.23512	GYY|c16093_g1|m.1352
GYA|c22297_g1|m.16593	GYY|c16094_g1|m.456
GYA|c27231_g1|m.16748	GYY|c16098_g1|m.25812
GYA|c23172_g1|m.3846	GYY|c16100_g1|m.5062
GYA|c22163_g1|m.9557	GYY|c16103_g1|m.19457
GYA|c22358_g1|m.7485	GYY|c16105_g1|m.13662
GYA|c22406_g1|m.26468	GYY|c16106_g1|m.1134
GYA|c25424_g1|m.11393	GYY|c16110_g1|m.20923
GYA|c20094_g1|m.9870	GYY|c16111_g1|m.14116
GYA|c20371_g1|m.10297	GYY|c16113_g1|m.25494
GYA|c24371_g1|m.21588	GYY|c16117_g1|m.5574
GYA|c27120_g1|m.12100	GYY|c16118_g1|m.25979
GYA|c25552_g1|m.5630	GYY|c16119_g1|m.18290
GYA|c26200_g1|m.18662	GYY|c16125_g1|m.15404
GYA|c27530_g1|m.24189	GYY|c16126_g1|m.15499
GYA|c27530_g1|m.24188	GYY|c16126_g1|m.15498
GYA|c25807_g2|m.2517	GYY|c16128_g1|m.18389
GYA|c26591_g1|m.6869	GYY|c16132_g1|m.15582
GYA|c26591_g1|m.6866	GYY|c16132_g2|m.24497
GYA|c21717_g1|m.1317	GYY|c16134_g1|m.7570
GYA|c24211_g1|m.16675	GYY|c16135_g1|m.8817
GYA|c23485_g1|m.19557	GYY|c16136_g1|m.767
GYA|c24330_g1|m.17928	GYY|c16138_g1|m.14294
GYA|c22143_g1|m.20354	GYY|c16139_g1|m.3749
GYA|c25440_g1|m.21174	GYY|c16141_g1|m.21352
GYA|c24431_g1|m.7802	GYY|c16144_g1|m.7600
GYA|c23853_g1|m.22035	GYY|c16145_g1|m.12619
GYA|c24290_g1|m.7379	GYY|c16147_g1|m.12501
GYA|c21061_g1|m.1552	GYY|c16148_g1|m.14091
GYA|c24474_g1|m.9504	GYY|c16151_g1|m.23288
GYA|c26447_g1|m.2856	GYY|c16152_g1|m.4660
GYA|c25134_g1|m.8953	GYY|c16153_g1|m.2100
GYA|c25134_g1|m.8950	GYY|c16153_g1|m.2099
GYA|c23970_g1|m.11722	GYY|c16155_g1|m.2012
GYA|c21187_g1|m.9950	GYY|c16156_g1|m.14084
GYA|c24462_g1|m.9111	GYY|c16157_g1|m.25885
GYA|c23934_g1|m.15832	GYY|c16158_g1|m.25028
GYA|c25811_g1|m.19788	GYY|c16159_g1|m.19053
GYA|c22820_g2|m.6678	GYY|c16160_g1|m.4825
GYA|c24715_g1|m.25844	GYY|c16161_g1|m.18728
GYA|c20064_g1|m.22132	GYY|c16162_g2|m.24866
GYA|c26032_g1|m.780	GYY|c16164_g1|m.6807
GYA|c21297_g1|m.11236	GYY|c16167_g1|m.11303
GYA|c690_g1|m.10191	GYY|c16170_g1|m.2503
GYA|c39697_g1|m.24930	GYY|c16171_g1|m.11405
GYA|c23122_g1|m.16044	GYY|c16172_g1|m.22690
GYA|c19624_g1|m.3175	GYY|c16174_g1|m.10878
GYA|c22798_g2|m.26186	GYY|c16177_g1|m.13105
GYA|c24385_g1|m.6504	GYY|c16179_g1|m.16209
GYA|c22500_g1|m.8420	GYY|c16180_g1|m.12014
GYA|c27163_g1|m.22980	GYY|c16181_g1|m.11809
GYA|c22899_g1|m.24775	GYY|c16182_g1|m.19221
GYA|c22869_g1|m.5126	GYY|c16183_g1|m.12673
GYA|c25638_g1|m.8697	GYY|c16188_g1|m.15186
GYA|c27577_g1|m.12454	GYY|c16189_g1|m.17182
GYA|c25482_g1|m.16827	GYY|c16194_g1|m.9065
GYA|c20327_g1|m.12558	GYY|c16195_g1|m.4384
GYA|c20327_g1|m.12559	GYY|c16195_g1|m.4385
GYA|c25819_g2|m.9736	GYY|c16197_g1|m.17586
GYA|c20723_g1|m.21302	GYY|c16203_g1|m.14371
GYA|c26691_g1|m.25732	GYY|c16204_g1|m.5095
GYA|c23243_g1|m.9687	GYY|c16205_g1|m.7050
GYA|c21796_g1|m.17193	GYY|c16206_g1|m.19691
GYA|c26733_g1|m.22731	GYY|c16207_g1|m.16316
GYA|c25082_g1|m.26415	GYY|c16208_g1|m.20551
GYA|c25082_g1|m.26416	GYY|c16208_g1|m.20552
GYA|c25277_g1|m.27676	GYY|c16209_g1|m.14538
GYA|c21159_g1|m.1359	GYY|c16211_g1|m.25949
GYA|c22737_g1|m.11089	GYY|c16213_g1|m.19156
GYA|c20124_g1|m.17346	GYY|c16216_g1|m.1536
GYA|c26630_g1|m.22683	GYY|c16223_g1|m.13560
GYA|c18392_g1|m.11633	GYY|c16226_g1|m.12230
GYA|c38448_g1|m.15135	GYY|c16227_g1|m.24040
GYA|c22264_g1|m.15731	GYY|c16228_g1|m.7207
GYA|c23269_g1|m.21142	GYY|c16230_g1|m.13861
GYA|c19301_g1|m.25779	GYY|c16231_g1|m.1559
GYA|c26775_g1|m.13678	GYY|c16232_g1|m.6725
GYA|c40550_g1|m.5079	GYY|c16233_g1|m.3498
GYA|c22995_g1|m.23037	GYY|c16235_g1|m.2954
GYA|c14228_g1|m.135	GYY|c16242_g1|m.13570
GYA|c22275_g1|m.17472	GYY|c16243_g1|m.7566
GYA|c24275_g1|m.20765	GYY|c16245_g1|m.4846
GYA|c26865_g1|m.3809	GYY|c16246_g1|m.24914
GYA|c26865_g1|m.3801	GYY|c16246_g1|m.24912
GYA|c25984_g1|m.12778	GYY|c16249_g1|m.11085
GYA|c26276_g1|m.6419	GYY|c16250_g1|m.8279
GYA|c27208_g1|m.9115	GYY|c16252_g1|m.3499
GYA|c22178_g1|m.26342	GYY|c16254_g1|m.1916
GYA|c26912_g2|m.27095	GYY|c16255_g1|m.9271
GYA|c23821_g1|m.12911	GYY|c16256_g1|m.20021
GYA|c21324_g1|m.27121	GYY|c16258_g1|m.395
GYA|c21992_g1|m.27325	GYY|c16261_g1|m.9744
GYA|c18789_g1|m.441	GYY|c16263_g2|m.1445
GYA|c20238_g1|m.26314	GYY|c16265_g1|m.8770
GYA|c25833_g1|m.15323	GYY|c16267_g1|m.3122
GYA|c6894_g1|m.4645	GYY|c16268_g1|m.9646
GYA|c17803_g1|m.24465	GYY|c16269_g1|m.12213
GYA|c21226_g1|m.23320	GYY|c16270_g1|m.18342
GYA|c27187_g1|m.9998	GYY|c16272_g1|m.9242
GYA|c25827_g1|m.4607	GYY|c16273_g1|m.355
GYA|c25827_g1|m.4608	GYY|c16273_g1|m.356
GYA|c24043_g1|m.15101	GYY|c16275_g1|m.23122
GYA|c27073_g1|m.3816	GYY|c16279_g1|m.19336
GYA|c22202_g1|m.1650	GYY|c16281_g1|m.20504
GYA|c25062_g1|m.7271	GYY|c16284_g1|m.15973
GYA|c24530_g1|m.5119	GYY|c16285_g1|m.20375
GYA|c21708_g1|m.9172	GYY|c16286_g1|m.950
GYA|c22903_g1|m.6540	GYY|c16287_g1|m.17111
GYA|c23152_g1|m.871	GYY|c16288_g1|m.19709
GYA|c24070_g1|m.5077	GYY|c16290_g1|m.15295
GYA|c22018_g1|m.420	GYY|c16295_g1|m.9231
GYA|c23372_g2|m.26700	GYY|c16296_g1|m.523
GYA|c37872_g1|m.27331	GYY|c16298_g1|m.3097
GYA|c21643_g1|m.14378	GYY|c16299_g1|m.2685
GYA|c25015_g1|m.18543	GYY|c16300_g2|m.21392
GYA|c27157_g2|m.16820	GYY|c16303_g1|m.14650
GYA|c25989_g1|m.8283	GYY|c16306_g1|m.24246
GYA|c23922_g1|m.18441	GYY|c16307_g1|m.26312
GYA|c25668_g1|m.3301	GYY|c16309_g1|m.19508
GYA|c23193_g1|m.21704	GYY|c16311_g1|m.20934
GYA|c32944_g1|m.8906	GYY|c16312_g1|m.957
GYA|c27131_g1|m.6809	GYY|c16313_g1|m.17446
GYA|c20328_g1|m.1632	GYY|c16314_g1|m.6296
GYA|c21228_g1|m.18908	GYY|c16315_g1|m.16312
GYA|c24097_g1|m.12288	GYY|c16316_g1|m.12572
GYA|c26482_g1|m.9480	GYY|c16319_g1|m.1901
GYA|c19573_g1|m.9048	GYY|c1631_g1|m.8422
GYA|c22087_g1|m.20533	GYY|c16320_g1|m.4167
GYA|c22087_g1|m.20532	GYY|c16320_g1|m.4166
GYA|c22068_g2|m.15967	GYY|c16321_g1|m.6411
GYA|c22092_g1|m.24783	GYY|c16322_g1|m.26426
GYA|c23883_g1|m.23844	GYY|c16323_g1|m.14514
GYA|c21917_g1|m.8676	GYY|c16324_g1|m.24401
GYA|c23452_g1|m.22247	GYY|c16325_g1|m.17493
GYA|c5312_g1|m.7881	GYY|c16326_g1|m.8262
GYA|c23156_g1|m.13881	GYY|c16330_g1|m.16009
GYA|c20592_g1|m.7621	GYY|c16332_g1|m.4242
GYA|c14258_g1|m.12406	GYY|c16333_g1|m.3465
GYA|c23048_g1|m.566	GYY|c16335_g1|m.3371
GYA|c25068_g1|m.3643	GYY|c16336_g1|m.5434
GYA|c21782_g1|m.22788	GYY|c16338_g2|m.8217
GYA|c26127_g2|m.1941	GYY|c16346_g1|m.21341
GYA|c19818_g1|m.9824	GYY|c16349_g1|m.11248
GYA|c23939_g1|m.17414	GYY|c16351_g1|m.20615
GYA|c25974_g2|m.13319	GYY|c16352_g1|m.2225
GYA|c26520_g1|m.15727	GYY|c16355_g1|m.9360
GYA|c5304_g1|m.21045	GYY|c16358_g1|m.24561
GYA|c19911_g1|m.8885	GYY|c16360_g1|m.24272
GYA|c23765_g1|m.28724	GYY|c16361_g1|m.5732
GYA|c23765_g1|m.28723	GYY|c16361_g1|m.5733
GYA|c23778_g2|m.8919	GYY|c16362_g1|m.19670
GYA|c24372_g1|m.18329	GYY|c16363_g1|m.4488
GYA|c14497_g1|m.20811	GYY|c16364_g1|m.24467
GYA|c14497_g1|m.20810	GYY|c16364_g1|m.24466
GYA|c25670_g1|m.21117	GYY|c16368_g1|m.24321
GYA|c25255_g1|m.22045	GYY|c16373_g1|m.5598
GYA|c23091_g1|m.1485	GYY|c16376_g1|m.10786
GYA|c21507_g1|m.9644	GYY|c16378_g1|m.16706
GYA|c31636_g1|m.4444	GYY|c1637_g1|m.1603
GYA|c23063_g1|m.27649	GYY|c16380_g1|m.19296
GYA|c20896_g1|m.9647	GYY|c16384_g1|m.18579
GYA|c23612_g1|m.21237	GYY|c16386_g1|m.24606
GYA|c25270_g1|m.17712	GYY|c16388_g1|m.21610
GYA|c23757_g1|m.8063	GYY|c16389_g1|m.17501
GYA|c22194_g1|m.19552	GYY|c16391_g1|m.19795
GYA|c23488_g1|m.19475	GYY|c16400_g1|m.18351
GYA|c21548_g1|m.16903	GYY|c16401_g1|m.9877
GYA|c22022_g1|m.12878	GYY|c16402_g1|m.2392
GYA|c25580_g1|m.10914	GYY|c16403_g1|m.21805
GYA|c23806_g1|m.19902	GYY|c16404_g1|m.13506
GYA|c24263_g1|m.14075	GYY|c16405_g1|m.25003
GYA|c16084_g1|m.406	GYY|c16408_g1|m.6653
GYA|c23509_g1|m.11594	GYY|c16410_g1|m.6611
GYA|c26228_g1|m.17570	GYY|c16411_g1|m.10407
GYA|c25604_g2|m.2648	GYY|c16412_g1|m.20453
GYA|c22263_g1|m.6633	GYY|c16413_g2|m.20364
GYA|c24730_g1|m.9768	GYY|c16414_g1|m.13630
GYA|c24944_g1|m.22918	GYY|c16416_g1|m.15010
GYA|c26072_g1|m.9554	GYY|c16418_g1|m.11191
GYA|c25863_g1|m.28694	GYY|c16419_g1|m.14943
GYA|c21852_g1|m.22195	GYY|c16421_g1|m.25565
GYA|c27483_g1|m.8793	GYY|c16424_g1|m.3842
GYA|c25317_g1|m.20824	GYY|c16426_g1|m.18913
GYA|c23399_g1|m.16650	GYY|c16427_g1|m.19787
GYA|c22447_g1|m.27282	GYY|c16430_g1|m.16590
GYA|c25926_g1|m.18160	GYY|c16431_g1|m.16433
GYA|c23630_g1|m.4223	GYY|c16432_g1|m.16654
GYA|c23630_g1|m.4224	GYY|c16432_g1|m.16655
GYA|c18116_g1|m.28264	GYY|c16438_g1|m.22808
GYA|c25649_g1|m.26259	GYY|c16439_g1|m.5031
GYA|c19899_g1|m.18567	GYY|c16442_g1|m.11297
GYA|c25687_g1|m.12375	GYY|c16445_g2|m.22389
GYA|c3326_g1|m.16416	GYY|c16447_g1|m.4816
GYA|c25219_g1|m.3458	GYY|c16449_g1|m.11584
GYA|c14090_g1|m.19207	GYY|c16450_g1|m.835
GYA|c22347_g1|m.16780	GYY|c16451_g1|m.4787
GYA|c29915_g1|m.13763	GYY|c16453_g1|m.19059
GYA|c22954_g1|m.27836	GYY|c16455_g1|m.25004
GYA|c27632_g1|m.18266	GYY|c16459_g1|m.208
GYA|c26629_g3|m.25804	GYY|c16460_g1|m.4645
GYA|c29455_g1|m.6792	GYY|c16461_g1|m.25101
GYA|c27499_g2|m.14607	GYY|c16462_g1|m.10850
GYA|c21703_g3|m.1166	GYY|c16464_g1|m.9046
GYA|c24833_g1|m.14696	GYY|c16466_g1|m.21288
GYA|c26396_g2|m.9149	GYY|c16468_g1|m.8693
GYA|c25688_g1|m.15657	GYY|c16471_g1|m.7615
GYA|c22601_g1|m.436	GYY|c16472_g1|m.16792
GYA|c23604_g1|m.18328	GYY|c16478_g1|m.14799
GYA|c23604_g1|m.18326	GYY|c16478_g1|m.14798
GYA|c23100_g2|m.19438	GYY|c16482_g1|m.24651
GYA|c22371_g1|m.3885	GYY|c16484_g1|m.10841
GYA|c24387_g1|m.21116	GYY|c16486_g1|m.4409
GYA|c25678_g1|m.28260	GYY|c16487_g1|m.1731
GYA|c16674_g1|m.26413	GYY|c16489_g1|m.25425
GYA|c22568_g1|m.26734	GYY|c16491_g1|m.20878
GYA|c21068_g2|m.16630	GYY|c16492_g2|m.20745
GYA|c25215_g1|m.1417	GYY|c16496_g1|m.18867
GYA|c25215_g1|m.1416	GYY|c16496_g2|m.20380
GYA|c20973_g1|m.26848	GYY|c16498_g1|m.8634
GYA|c22552_g2|m.11346	GYY|c16501_g1|m.14729
GYA|c23723_g1|m.28706	GYY|c16504_g1|m.24625
GYA|c24309_g1|m.25435	GYY|c16505_g1|m.13709
GYA|c22414_g1|m.11096	GYY|c16508_g1|m.7381
GYA|c22710_g1|m.13028	GYY|c16509_g1|m.22435
GYA|c17169_g1|m.26049	GYY|c1650_g1|m.3208
GYA|c20391_g1|m.13275	GYY|c16512_g1|m.244
GYA|c26162_g2|m.16295	GYY|c16514_g1|m.10763
GYA|c19457_g1|m.5655	GYY|c16516_g1|m.6221
GYA|c21579_g1|m.7619	GYY|c16518_g1|m.5844
GYA|c24082_g1|m.24349	GYY|c16519_g1|m.19346
GYA|c23503_g1|m.2588	GYY|c16520_g1|m.11865
GYA|c21944_g1|m.11248	GYY|c16521_g1|m.12510
GYA|c26203_g1|m.587	GYY|c16524_g1|m.1400
GYA|c22180_g1|m.22954	GYY|c16525_g1|m.24777
GYA|c26725_g2|m.24790	GYY|c16527_g1|m.12586
GYA|c20639_g1|m.9024	GYY|c16529_g1|m.1323
GYA|c25058_g1|m.20120	GYY|c16534_g1|m.16941
GYA|c25058_g1|m.20121	GYY|c16534_g1|m.16942
GYA|c22703_g1|m.28498	GYY|c16535_g1|m.16487
GYA|c27060_g1|m.7188	GYY|c16543_g1|m.7862
GYA|c18924_g1|m.451	GYY|c16544_g1|m.5859
GYA|c23748_g1|m.1668	GYY|c16545_g1|m.24511
GYA|c25946_g1|m.26341	GYY|c16546_g1|m.12028
GYA|c23605_g1|m.23770	GYY|c16548_g1|m.1804
GYA|c24645_g1|m.1337	GYY|c16549_g1|m.25527
GYA|c25368_g1|m.26798	GYY|c16550_g1|m.24769
GYA|c26462_g1|m.26829	GYY|c16556_g1|m.26334
GYA|c26462_g1|m.26830	GYY|c16556_g1|m.26335
GYA|c25588_g1|m.10965	GYY|c16562_g1|m.4364
GYA|c21934_g1|m.3973	GYY|c16563_g1|m.22706
GYA|c24746_g1|m.12489	GYY|c16566_g1|m.13221
GYA|c25203_g1|m.26465	GYY|c16569_g1|m.16064
GYA|c25203_g1|m.26462	GYY|c16569_g1|m.16063
GYA|c23013_g1|m.22415	GYY|c16574_g1|m.12847
GYA|c23596_g1|m.18934	GYY|c16575_g1|m.4457
GYA|c26121_g3|m.1119	GYY|c16576_g1|m.5063
GYA|c24110_g1|m.3012	GYY|c16578_g1|m.5659
GYA|c26702_g1|m.19786	GYY|c16580_g1|m.23562
GYA|c24057_g1|m.24064	GYY|c16581_g1|m.9101
GYA|c24057_g1|m.24065	GYY|c16581_g1|m.9102
GYA|c25383_g1|m.11232	GYY|c16583_g1|m.25753
GYA|c20619_g1|m.6431	GYY|c16584_g1|m.2909
GYA|c26238_g1|m.3064	GYY|c16585_g1|m.13832
GYA|c23487_g1|m.24920	GYY|c16587_g1|m.7883
GYA|c22720_g1|m.24773	GYY|c16588_g1|m.22189
GYA|c27280_g1|m.12164	GYY|c16589_g1|m.15311
GYA|c22339_g1|m.6924	GYY|c16590_g1|m.15254
GYA|c21456_g1|m.28109	GYY|c16591_g1|m.12954
GYA|c24197_g1|m.8056	GYY|c16592_g1|m.24608
GYA|c18008_g1|m.16948	GYY|c16592_g2|m.24726
GYA|c25535_g1|m.22306	GYY|c16594_g1|m.24572
GYA|c24550_g1|m.24880	GYY|c16595_g1|m.7416
GYA|c20368_g1|m.13475	GYY|c16596_g1|m.25696
GYA|c25420_g1|m.24769	GYY|c16600_g1|m.7526
GYA|c22713_g1|m.22068	GYY|c16601_g1|m.1249
GYA|c22713_g1|m.22069	GYY|c16601_g1|m.1251
GYA|c21978_g1|m.17558	GYY|c16605_g1|m.17848
GYA|c26182_g1|m.627	GYY|c16607_g1|m.863
GYA|c21264_g1|m.2214	GYY|c16608_g1|m.10030
GYA|c20565_g1|m.1425	GYY|c16609_g1|m.19071
GYA|c24674_g1|m.26142	GYY|c16610_g1|m.26431
GYA|c26467_g1|m.14932	GYY|c16611_g1|m.7927
GYA|c23664_g1|m.24453	GYY|c16613_g1|m.3011
GYA|c27490_g1|m.16911	GYY|c16614_g1|m.15534
GYA|c26572_g1|m.15389	GYY|c16615_g1|m.13103
GYA|c21985_g1|m.7454	GYY|c16617_g1|m.9585
GYA|c21799_g1|m.732	GYY|c16623_g1|m.3199
GYA|c3710_g1|m.10764	GYY|c16624_g1|m.20829
GYA|c23349_g1|m.14300	GYY|c16626_g1|m.21637
GYA|c27593_g2|m.9370	GYY|c16628_g1|m.11118
GYA|c22531_g2|m.2948	GYY|c16629_g1|m.4561
GYA|c24756_g1|m.5684	GYY|c16631_g1|m.25634
GYA|c26315_g1|m.13183	GYY|c16632_g1|m.5302
GYA|c26992_g1|m.26959	GYY|c16635_g1|m.5813
GYA|c26597_g1|m.13431	GYY|c16636_g1|m.15334
GYA|c24626_g1|m.25865	GYY|c16637_g1|m.4418
GYA|c22423_g1|m.14739	GYY|c16638_g1|m.2844
GYA|c27087_g2|m.8298	GYY|c16639_g1|m.15656
GYA|c25810_g1|m.14947	GYY|c16640_g1|m.24642
GYA|c17939_g2|m.16424	GYY|c16641_g1|m.22639
GYA|c23581_g1|m.8601	GYY|c16642_g1|m.16378
GYA|c25525_g1|m.7600	GYY|c16643_g1|m.17594
GYA|c22823_g1|m.6257	GYY|c16647_g1|m.20182
GYA|c24148_g1|m.20942	GYY|c16648_g1|m.13805
GYA|c26140_g2|m.24680	GYY|c16649_g1|m.16895
GYA|c26403_g1|m.21544	GYY|c16651_g1|m.264
GYA|c22864_g1|m.15711	GYY|c16653_g1|m.4088
GYA|c22953_g1|m.4046	GYY|c16655_g1|m.23105
GYA|c21123_g1|m.25995	GYY|c16656_g1|m.18979
GYA|c27530_g1|m.24190	GYY|c16658_g1|m.16865
GYA|c24554_g1|m.7053	GYY|c16659_g1|m.15517
GYA|c26907_g1|m.5867	GYY|c16660_g1|m.18044
GYA|c26624_g2|m.17236	GYY|c16661_g1|m.23086
GYA|c21439_g1|m.15086	GYY|c16662_g1|m.11185
GYA|c21253_g1|m.6745	GYY|c16664_g1|m.14539
GYA|c24124_g1|m.13993	GYY|c16665_g1|m.11660
GYA|c26626_g1|m.10704	GYY|c16667_g1|m.13931
GYA|c24731_g1|m.5094	GYY|c16668_g1|m.14094
GYA|c15647_g1|m.21686	GYY|c16669_g1|m.15585
GYA|c23402_g1|m.28267	GYY|c16669_g2|m.21067
GYA|c38635_g1|m.23585	GYY|c1666_g1|m.16966
GYA|c19575_g1|m.1877	GYY|c16670_g1|m.7468
GYA|c26879_g1|m.705	GYY|c16674_g1|m.6270
GYA|c20259_g1|m.19474	GYY|c16675_g1|m.15201
GYA|c21416_g1|m.1662	GYY|c16677_g1|m.24022
GYA|c25924_g1|m.13091	GYY|c16679_g1|m.13761
GYA|c13530_g1|m.23224	GYY|c1667_g1|m.17844
GYA|c23077_g1|m.27346	GYY|c16680_g1|m.19590
GYA|c23997_g1|m.225	GYY|c16681_g1|m.24194
GYA|c23382_g1|m.11013	GYY|c16682_g2|m.19848
GYA|c23544_g1|m.559	GYY|c16683_g1|m.22079
GYA|c22722_g1|m.8851	GYY|c16685_g1|m.18846
GYA|c22514_g1|m.4095	GYY|c16686_g1|m.20190
GYA|c26919_g2|m.8311	GYY|c16687_g1|m.11035
GYA|c22502_g1|m.12674	GYY|c16689_g1|m.24178
GYA|c22502_g1|m.12673	GYY|c16689_g1|m.24177
GYA|c22453_g1|m.20330	GYY|c16690_g1|m.4691
GYA|c23287_g1|m.21910	GYY|c16693_g1|m.13595
GYA|c25657_g1|m.21815	GYY|c16694_g1|m.150
GYA|c18196_g1|m.2609	GYY|c16697_g1|m.18659
GYA|c24813_g1|m.3838	GYY|c16699_g1|m.5253
GYA|c24004_g1|m.21565	GYY|c16700_g1|m.21328
GYA|c25743_g1|m.2425	GYY|c16702_g1|m.12
GYA|c25876_g1|m.9065	GYY|c16704_g1|m.10269
GYA|c17795_g1|m.8522	GYY|c16705_g1|m.14437
GYA|c22066_g1|m.24447	GYY|c16706_g1|m.3285
GYA|c11129_g1|m.26682	GYY|c16707_g1|m.18502
GYA|c24274_g1|m.9311	GYY|c16709_g1|m.26238
GYA|c27098_g1|m.11405	GYY|c16710_g1|m.8230
GYA|c25757_g1|m.19224	GYY|c16713_g1|m.21434
GYA|c1842_g1|m.25777	GYY|c16714_g1|m.22094
GYA|c24957_g1|m.10854	GYY|c16715_g1|m.21066
GYA|c20810_g1|m.28075	GYY|c16717_g1|m.6684
GYA|c26298_g1|m.14206	GYY|c16719_g1|m.5950
GYA|c25857_g1|m.23164	GYY|c16721_g1|m.17598
GYA|c25774_g1|m.7049	GYY|c16722_g1|m.780
GYA|c21938_g1|m.28634	GYY|c16723_g1|m.5294
GYA|c26508_g1|m.5774	GYY|c16724_g2|m.17122
GYA|c31823_g1|m.16555	GYY|c16725_g1|m.5303
GYA|c27224_g1|m.14256	GYY|c16727_g1|m.5839
GYA|c24811_g1|m.9295	GYY|c16729_g1|m.21632
GYA|c27266_g3|m.173	GYY|c16731_g1|m.15144
GYA|c22641_g1|m.1312	GYY|c16732_g1|m.19294
GYA|c23047_g1|m.14822	GYY|c16733_g1|m.12057
GYA|c24690_g1|m.8506	GYY|c16737_g1|m.9157
GYA|c20738_g1|m.8888	GYY|c16739_g1|m.11586
GYA|c22789_g1|m.16559	GYY|c16741_g1|m.19949
GYA|c27012_g1|m.17946	GYY|c16746_g1|m.6864
GYA|c25722_g1|m.22278	GYY|c16747_g1|m.12147
GYA|c24007_g1|m.25036	GYY|c16748_g1|m.24620
GYA|c19247_g2|m.28987	GYY|c16750_g1|m.299
GYA|c24258_g1|m.4151	GYY|c16751_g1|m.22601
GYA|c24258_g1|m.4149	GYY|c16751_g1|m.22602
GYA|c25044_g1|m.21624	GYY|c16752_g1|m.7244
GYA|c25044_g1|m.21625	GYY|c16752_g1|m.7243
GYA|c22817_g1|m.14755	GYY|c16753_g1|m.17203
GYA|c26217_g1|m.3633	GYY|c16755_g1|m.23317
GYA|c23011_g1|m.19486	GYY|c16756_g1|m.11243
GYA|c22938_g1|m.28960	GYY|c16758_g1|m.756
GYA|c22289_g1|m.18603	GYY|c16759_g1|m.14510
GYA|c23929_g1|m.11677	GYY|c16760_g1|m.21795
GYA|c23929_g1|m.11678	GYY|c16760_g1|m.21796
GYA|c24868_g1|m.5755	GYY|c16761_g1|m.13296
GYA|c26762_g1|m.23616	GYY|c16762_g1|m.4749
GYA|c27194_g1|m.3250	GYY|c16763_g1|m.21900
GYA|c22301_g1|m.16333	GYY|c16764_g1|m.5604
GYA|c23595_g1|m.21218	GYY|c16766_g1|m.1196
GYA|c25017_g1|m.28779	GYY|c16768_g1|m.235
GYA|c26931_g1|m.14678	GYY|c16769_g1|m.24966
GYA|c38423_g1|m.8635	GYY|c16770_g1|m.26291
GYA|c25163_g1|m.9618	GYY|c16771_g1|m.25058
GYA|c24825_g1|m.25416	GYY|c16775_g1|m.1835
GYA|c24055_g2|m.7906	GYY|c16777_g1|m.25575
GYA|c24027_g1|m.2486	GYY|c16778_g1|m.2606
GYA|c23272_g1|m.16847	GYY|c16779_g1|m.11453
GYA|c23272_g1|m.16846	GYY|c16779_g1|m.11455
GYA|c26086_g1|m.28734	GYY|c16780_g1|m.23809
GYA|c16285_g1|m.15456	GYY|c16782_g1|m.23698
GYA|c26421_g1|m.6046	GYY|c16783_g1|m.17990
GYA|c23213_g2|m.18281	GYY|c16784_g1|m.14865
GYA|c21781_g1|m.1639	GYY|c16785_g1|m.8751
GYA|c25646_g1|m.3161	GYY|c16786_g2|m.10603
GYA|c23256_g1|m.3596	GYY|c16789_g1|m.16629
GYA|c22225_g1|m.279	GYY|c16790_g1|m.8023
GYA|c22327_g1|m.3521	GYY|c16792_g1|m.6778
GYA|c23355_g1|m.12519	GYY|c16795_g1|m.14527
GYA|c7432_g1|m.8735	GYY|c16796_g1|m.15349
GYA|c27409_g2|m.1836	GYY|c16799_g1|m.13188
GYA|c21952_g1|m.1449	GYY|c16801_g1|m.8160
GYA|c24306_g1|m.23054	GYY|c16803_g1|m.12983
GYA|c22770_g1|m.22604	GYY|c16805_g1|m.190
GYA|c22012_g1|m.10656	GYY|c16808_g1|m.15819
GYA|c27455_g1|m.19828	GYY|c16810_g1|m.15005
GYA|c25459_g1|m.11840	GYY|c16811_g1|m.10202
GYA|c24036_g1|m.5395	GYY|c16815_g1|m.3769
GYA|c16125_g1|m.13126	GYY|c16818_g1|m.6826
GYA|c13462_g1|m.16054	GYY|c16820_g2|m.24863
GYA|c23533_g1|m.23900	GYY|c16821_g1|m.4337
GYA|c26677_g1|m.4942	GYY|c16822_g1|m.1895
GYA|c26677_g2|m.17820	GYY|c16822_g1|m.1894
GYA|c21626_g1|m.18039	GYY|c16823_g1|m.3999
GYA|c24217_g1|m.22401	GYY|c16827_g1|m.25647
GYA|c26050_g2|m.22356	GYY|c16828_g1|m.24738
GYA|c22913_g2|m.17612	GYY|c16829_g1|m.14422
GYA|c22528_g1|m.8114	GYY|c16830_g2|m.1416
GYA|c26397_g1|m.7923	GYY|c16831_g1|m.5381
GYA|c22939_g2|m.21425	GYY|c16839_g1|m.14563
GYA|c23782_g1|m.9362	GYY|c16840_g1|m.22781
GYA|c24864_g1|m.16379	GYY|c16843_g1|m.20126
GYA|c19658_g2|m.29058	GYY|c16844_g1|m.7262
GYA|c21527_g1|m.16138	GYY|c16845_g1|m.1054
GYA|c22559_g1|m.1826	GYY|c16846_g1|m.3713
GYA|c17974_g1|m.3782	GYY|c16847_g1|m.2254
GYA|c23569_g1|m.10668	GYY|c16848_g1|m.10120
GYA|c23569_g1|m.10669	GYY|c16848_g1|m.10121
GYA|c23102_g2|m.25049	GYY|c16850_g1|m.10078
GYA|c24125_g1|m.15051	GYY|c16851_g1|m.3839
GYA|c20830_g1|m.25624	GYY|c16852_g1|m.9289
GYA|c25048_g1|m.9483	GYY|c16857_g1|m.24383
GYA|c26283_g1|m.26192	GYY|c16859_g1|m.5351
GYA|c25066_g1|m.27023	GYY|c16860_g1|m.7979
GYA|c23913_g2|m.1116	GYY|c16861_g1|m.23093
GYA|c23828_g1|m.23486	GYY|c16862_g1|m.10573
GYA|c23225_g1|m.8286	GYY|c16863_g1|m.23683
GYA|c23319_g1|m.18617	GYY|c16864_g1|m.8161
GYA|c4716_g1|m.20569	GYY|c16865_g1|m.23965
GYA|c31538_g1|m.8566	GYY|c16867_g1|m.19537
GYA|c7869_g1|m.11520	GYY|c16867_g2|m.21578
GYA|c23968_g1|m.21448	GYY|c16868_g1|m.3537
GYA|c23793_g1|m.9081	GYY|c16869_g1|m.25935
GYA|c24470_g1|m.3213	GYY|c16871_g1|m.8362
GYA|c24470_g1|m.3212	GYY|c16871_g1|m.8361
GYA|c26417_g1|m.20137	GYY|c16873_g1|m.21417
GYA|c23543_g1|m.25189	GYY|c16875_g2|m.16416
GYA|c23067_g1|m.9639	GYY|c16876_g1|m.4737
GYA|c21966_g1|m.12984	GYY|c16878_g2|m.2038
GYA|c22208_g1|m.7025	GYY|c16880_g1|m.11067
GYA|c27585_g1|m.14735	GYY|c16881_g1|m.3693
GYA|c22481_g2|m.17529	GYY|c16886_g1|m.5112
GYA|c21108_g1|m.365	GYY|c16887_g1|m.19931
GYA|c27339_g2|m.27001	GYY|c16888_g1|m.21305
GYA|c23412_g1|m.1498	GYY|c16891_g2|m.2907
GYA|c27196_g1|m.5057	GYY|c16892_g1|m.8701
GYA|c18820_g1|m.20608	GYY|c16894_g1|m.6828
GYA|c23537_g1|m.2488	GYY|c16895_g1|m.5782
GYA|c23014_g1|m.21046	GYY|c16896_g1|m.3928
GYA|c27458_g2|m.25580	GYY|c16904_g1|m.16007
GYA|c27089_g2|m.14079	GYY|c16905_g1|m.15408
GYA|c24532_g1|m.22859	GYY|c16906_g1|m.2883
GYA|c23295_g1|m.19130	GYY|c16909_g1|m.20754
GYA|c21687_g1|m.2169	GYY|c16912_g1|m.2362
GYA|c19009_g1|m.16980	GYY|c16913_g1|m.18083
GYA|c23493_g1|m.5149	GYY|c16915_g1|m.11979
GYA|c16847_g1|m.26546	GYY|c16916_g1|m.8507
GYA|c25868_g1|m.2315	GYY|c16917_g1|m.18868
GYA|c24049_g1|m.378	GYY|c16918_g1|m.11268
GYA|c27442_g1|m.24527	GYY|c16919_g1|m.6238
GYA|c36049_g1|m.21177	GYY|c1691_g1|m.24559
GYA|c25487_g1|m.18444	GYY|c16920_g1|m.3438
GYA|c23128_g1|m.22108	GYY|c16922_g1|m.436
GYA|c23804_g1|m.12041	GYY|c16923_g1|m.9738
GYA|c22716_g1|m.16155	GYY|c16925_g2|m.17480
GYA|c26797_g1|m.5208	GYY|c16927_g1|m.2075
GYA|c26937_g1|m.27131	GYY|c16929_g1|m.14443
GYA|c21955_g2|m.1912	GYY|c16931_g1|m.5700
GYA|c25748_g1|m.9086	GYY|c16931_g2|m.25041
GYA|c23670_g1|m.20099	GYY|c16932_g1|m.5864
GYA|c21153_g1|m.17669	GYY|c16933_g1|m.5058
GYA|c24963_g1|m.7999	GYY|c16935_g1|m.9431
GYA|c14430_g1|m.22486	GYY|c16936_g1|m.22804
GYA|c22921_g1|m.4880	GYY|c16938_g1|m.19772
GYA|c25360_g1|m.27171	GYY|c16939_g1|m.11766
GYA|c24177_g1|m.25626	GYY|c16940_g1|m.1586
GYA|c21870_g1|m.22794	GYY|c16942_g1|m.14164
GYA|c20456_g1|m.15593	GYY|c16944_g1|m.8959
GYA|c25728_g1|m.18729	GYY|c16945_g2|m.9795
GYA|c21232_g1|m.15753	GYY|c16946_g1|m.8714
GYA|c22586_g1|m.3033	GYY|c16948_g1|m.7046
GYA|c22573_g1|m.1602	GYY|c16950_g1|m.15285
GYA|c21320_g1|m.15887	GYY|c16952_g1|m.2309
GYA|c26898_g1|m.9721	GYY|c16953_g1|m.21669
GYA|c26309_g1|m.6154	GYY|c16954_g1|m.9375
GYA|c26309_g1|m.6155	GYY|c16954_g1|m.9377
GYA|c23252_g2|m.13229	GYY|c16955_g1|m.19510
GYA|c26936_g1|m.8045	GYY|c16957_g1|m.24878
GYA|c18609_g1|m.28587	GYY|c16960_g1|m.18320
GYA|c26660_g1|m.13782	GYY|c16961_g1|m.3587
GYA|c21469_g1|m.13653	GYY|c16964_g1|m.25724
GYA|c25509_g1|m.24121	GYY|c16967_g1|m.16130
GYA|c21972_g1|m.5915	GYY|c16971_g1|m.7913
GYA|c26948_g1|m.10968	GYY|c16972_g1|m.14555
GYA|c26540_g3|m.20981	GYY|c16974_g1|m.11774
GYA|c24130_g1|m.14922	GYY|c16977_g1|m.13435
GYA|c36919_g1|m.5515	GYY|c16980_g1|m.2697
GYA|c21958_g1|m.9631	GYY|c16981_g1|m.11217
GYA|c26412_g1|m.7932	GYY|c16982_g1|m.4809
GYA|c26308_g1|m.27739	GYY|c16983_g1|m.12427
GYA|c20578_g1|m.26601	GYY|c16985_g1|m.9035
GYA|c21692_g1|m.5851	GYY|c16987_g1|m.12702
GYA|c26670_g1|m.18041	GYY|c16988_g1|m.14930
GYA|c21794_g1|m.4329	GYY|c16990_g1|m.23592
GYA|c23196_g1|m.24646	GYY|c16992_g1|m.17979
GYA|c24521_g1|m.4363	GYY|c16993_g1|m.15789
GYA|c20743_g1|m.27542	GYY|c16994_g1|m.23583
GYA|c25616_g1|m.28073	GYY|c16995_g1|m.7391
GYA|c24607_g1|m.4409	GYY|c16996_g1|m.24262
GYA|c20897_g1|m.3191	GYY|c16997_g1|m.8540
GYA|c22709_g1|m.23351	GYY|c16998_g1|m.22699
GYA|c27339_g3|m.10213	GYY|c17001_g1|m.10313
GYA|c18833_g1|m.28824	GYY|c17002_g1|m.23097
GYA|c24429_g1|m.21745	GYY|c17003_g1|m.6007
GYA|c27584_g2|m.6165	GYY|c17004_g1|m.21274
GYA|c26461_g1|m.22468	GYY|c17006_g1|m.24247
GYA|c22384_g1|m.12831	GYY|c17007_g1|m.15714
GYA|c24821_g1|m.26329	GYY|c17008_g1|m.9605
GYA|c21342_g1|m.10518	GYY|c17010_g1|m.1449
[truncated: 5,369 more rows]
