# Supplementary material for: Comparative transcriptomics of Gymnosporangium spp. teliospores reveals a conserved genetic program at this specific stage of the rust fungal life cycle
Source: BMC Genomics. 2019 Oct 9;20:723. doi: 10.1186/s12864-019-6099-x (PMC6785864; doi:10.1186/s12864-019-6099-x)
Supplement: Supplementary file 11 — Additional file 11: Table S5. Secreted proteins predicted in G. japonicum, G. yamadae and G. asiaticum. CPL stands for CAZymes, proteases and lipases homology prediction; SP is for swissprot blastp homology search; perc C for the percentage of cysteine residues in the amino acid sequence and NLS stands for Nuclear Localisation Signal prediction. (XLSX 261 kb) [file 12864_2019_6099_MOESM11_ESM.xlsx]

## Sheet: G. japonicum SPs
prot ID	prot wSpecie	CPL_fam	CPL_hit	CPL_description	SP hit	SP description	SP score	SP evalue	SP perc ident	PFAM motifs	perc C	protein length	NLS motifs	NLS positions
m.11408	Gymja-m.11408	No hits found	-	-	No hits found	-	-	-	-	NO PFAM	3.72093	215	No NLS found	-
m.16092	Gymja-m.16092	No hits found	-	-	sp|A2AIL4|NDUF6_MOUSE	NADH dehydrogenase (ubiquinone) complex I, assembly factor 6 OS=Mus musculus GN=Ndufaf6 PE=3 SV=1	140	2e-09	37.6	{'PF00494': 'Squalene/phytoene synthase '}	2.35294	170	No NLS found	-
m.13915	Gymja-m.13915	No hits found	-	-	sp|Q42589|NLTP1_ARATH	Non-specific lipid-transfer protein 1 OS=Arabidopsis thaliana GN=LTP1 PE=2 SV=1	530	3e-70	87.3	{'PF00234': 'Protease inhibitor/seed storage/LTP family '}	8.47458	118	No NLS found	-
m.15399	Gymja-m.15399	No hits found	-	-	No hits found	-	-	-	-	NO PFAM	3.59281	167	No NLS found	-
m.15347	Gymja-m.15347	No hits found	-	-	No hits found	-	-	-	-	NO PFAM	1.5873	126	No NLS found	-
m.12295	Gymja-m.12295	A01A	MER155680	subfamily A1A unassigned peptidases (Picea sitchensis) [A01.UPA]#A01A#{peptidase unit: 104-435} from GB:ABR18322	sp|O65390|APA1_ARATH	Aspartic proteinase A1 OS=Arabidopsis thaliana GN=APA1 PE=1 SV=1	1383	0	65.8	{'PF14543': 'Xylanase inhibitor N-terminal ', 'PF00026': 'Eukaryotic aspartyl protease ', 'PF03489': 'Saposin-like type B, region 2 '}	3.01508	398	No NLS found	-
m.23171	Gymja-m.23171	No hits found	-	-	No hits found	-	-	-	-	{'PF01764': 'Lipase (class 3) '}	2.12121	330	No NLS found	-
m.14409	Gymja-m.14409	No hits found	-	-	sp|P18835|COL19_CAEEL	Cuticle collagen 19 OS=Caenorhabditis elegans GN=col-19 PE=3 SV=2	557	3e-72	100	{'PF01484': 'Nematode cuticle collagen N-terminal domain '}	4.85437	103	No NLS found	-
m.14410	Gymja-m.14410	No hits found	-	-	No hits found	-	-	-	-	NO PFAM	0.970874	103	No NLS found	-
m.13637	Gymja-m.13637	No hits found	-	-	No hits found	-	-	-	-	NO PFAM	1.45985	137	No NLS found	-
m.12919	Gymja-m.12919	No hits found	-	-	No hits found	-	-	-	-	{'PF17303': 'Family of unknown function (DUF5352) '}	4.97238	181	No NLS found	-
m.7468	Gymja-m.7468	No hits found	-	-	No hits found	-	-	-	-	NO PFAM	2.33918	171	No NLS found	-
m.2505	Gymja-m.2505	No hits found	-	-	No hits found	-	-	-	-	NO PFAM	1.17647	170	No NLS found	-
m.10249	Gymja-m.10249	No hits found	-	-	No hits found	-	-	-	-	NO PFAM	1.72745	521	No NLS found	-
m.2817	Gymja-m.2817	No hits found	-	-	No hits found	-	-	-	-	NO PFAM	8.72093	172	No NLS found	-
m.11079	Gymja-m.11079	No hits found	-	-	sp|Q8BIQ5|CSTF2_MOUSE	Cleavage stimulation factor subunit 2 OS=Mus musculus GN=Cstf2 PE=1 SV=2	367	2e-37	37.6	{'PF14327': 'Hinge domain of cleavage stimulation factor subunit 2 ', 'PF00076': 'RNA recognition motif. (a.k.a. RRM, RBD, or RNP domain) ', 'PF14304': 'Transcription termination and cleavage factor C-terminal '}	0.248139	403	No NLS found	-
m.2417	Gymja-m.2417	No hits found	-	-	No hits found	-	-	-	-	NO PFAM	2.08333	240	No NLS found	-
m.280	Gymja-m.280	No hits found	-	-	sp|P9WI28|PPE16_MYCTO	Uncharacterized PPE family protein PPE16 OS=Mycobacterium tuberculosis (strain CDC 1551 / Oshkosh)GN=ppe16 PE=3 SV=1	113	3e-06	38.7	NO PFAM	0.757576	132	No NLS found	-
m.278	Gymja-m.278	No hits found	-	-	No hits found	-	-	-	-	{'PF07217': 'Heterokaryon incompatibility protein Het-C '}	1.28205	546	No NLS found	-
m.19955	Gymja-m.19955	No hits found	-	-	No hits found	-	-	-	-	{'PF00856': 'SET domain '}	1.6092	435	No NLS found	-
m.9886	Gymja-m.9886	A01A	MER015087	subfamily A1A unassigned peptidases (Amanita muscaria) [A01.UPA]#A01A#{peptidase unit: 102-425} from GB:CAC42132	sp|P0DJD8|PEPA3_HUMAN	Pepsin A-3 OS=Homo sapiens GN=PGA3 PE=1 SV=1	229	7e-21	36.4	{'PF14543': 'Xylanase inhibitor N-terminal ', 'PF00026': 'Eukaryotic aspartyl protease '}	1.35747	221	No NLS found	-
m.19195	Gymja-m.19195	No hits found	-	-	No hits found	-	-	-	-	{'PF00080': 'Copper/zinc superoxide dismutase (SODC) '}	1.19403	335	No NLS found	-
m.19984	Gymja-m.19984	No hits found	-	-	No hits found	-	-	-	-	NO PFAM	1.0101	99	No NLS found	-
m.3807	Gymja-m.3807	No hits found	-	-	sp|Q9HE87|DXO_NEUCR	Decapping nuclease rai1 OS=Neurospora crassa (strain ATCC 24698 / 74-OR23-1A / CBS 708.71 / DSM 1257/ FGSC 987) GN=rai1 PE=3 SV=4	262	5e-24	30.5	{'PF08652': 'RAI1 like PD-(D/E)XK nuclease '}	3.14136	382	No NLS found	-
m.9615	Gymja-m.9615	No hits found	-	-	sp|P47033|PRY3_YEAST	Cell wall protein PRY3 OS=Saccharomyces cerevisiae (strain ATCC 204508 / S288c) GN=PRY3 PE=1 SV=1	181	2e-13	33.3	{'PF00188': 'Cysteine-rich secretory protein family '}	1.5625	320	No NLS found	-
m.11129	Gymja-m.11129	No hits found	-	-	No hits found	-	-	-	-	{'PF15932': 'Domain of unknown function (DUF4748) '}	0	107	No NLS found	-
m.20022	Gymja-m.20022	No hits found	-	-	sp|P53285|VPS62_YEAST	Vacuolar protein sorting-associated protein 62 OS=Saccharomyces cerevisiae (strain ATCC 204508 / S288c)GN=VPS62 PE=1 SV=1	258	3e-24	30.6	NO PFAM	0	250	No NLS found	-
m.4162	Gymja-m.4162	No hits found	-	-	No hits found	-	-	-	-	{'PF12295': 'Symplekin tight junction protein C terminal ', 'PF11935': 'Domain of unknown function (DUF3453) '}	0.810263	1481	No NLS found	-
m.17625	Gymja-m.17625	No hits found	-	-	No hits found	-	-	-	-	{'PF14021': 'Tuberculosis necrotizing toxin '}	1.68067	238	No NLS found	-
m.19939	Gymja-m.19939	A01A	MER167944	subfamily A1A unassigned peptidases (Laccaria bicolor) [A01.UPA]#A01A#{peptidase unit: 9-331} from GB:XP_001877474	sp|Q9GMY7|PEPA_RHIFE	Pepsin A OS=Rhinolophus ferrumequinum GN=PGA PE=2 SV=1	441	4e-48	31	{'PF14543': 'Xylanase inhibitor N-terminal ', 'PF00026': 'Eukaryotic aspartyl protease '}	0.56391	532	No NLS found	-
m.12868	Gymja-m.12868	No hits found	-	-	No hits found	-	-	-	-	NO PFAM	1.98413	252	No NLS found	-
m.4528	Gymja-m.4528	No hits found	-	-	No hits found	-	-	-	-	{'PF04153': 'NOT2 / NOT3 / NOT5 family '}	0.263505	759	No NLS found	-
m.18594	Gymja-m.18594	No hits found	-	-	No hits found	-	-	-	-	NO PFAM	3.26087	184	LIKRHKKKK	65
m.2830	Gymja-m.2830	No hits found	-	-	No hits found	-	-	-	-	NO PFAM	1.45631	206	No NLS found	-
m.1926	Gymja-m.1926	No hits found	-	-	No hits found	-	-	-	-	NO PFAM	2.22222	180	No NLS found	-
m.21892	Gymja-m.21892	No hits found	-	-	No hits found	-	-	-	-	NO PFAM	0.840336	119	No NLS found	-
m.19804	Gymja-m.19804	No hits found	-	-	sp|Q8L9P8|RLF33_ARATH	Protein RALF-like 33 OS=Arabidopsis thaliana GN=RALFL33 PE=2 SV=1	275	2e-31	50.8	{'PF05498': 'Rapid ALkalinization Factor (RALF) '}	6.45161	124	No NLS found	-
m.8224	Gymja-m.8224	CBM18|GH16	Carbohydrate-Binding Module Family 18 protein, Glycoside Hydrolase Family 16 protein	-	No hits found	-	-	-	-	{'PF10342': 'Ser-Thr-rich glycosyl-phosphatidyl-inositol-anchored membrane family '}	1.85185	108	No NLS found	-
m.13436	Gymja-m.13436	No hits found	-	-	No hits found	-	-	-	-	NO PFAM	4	150	No NLS found	-
m.16628	Gymja-m.16628	No hits found	-	-	No hits found	-	-	-	-	NO PFAM	6.06061	99	No NLS found	-
m.11623	Gymja-m.11623	No hits found	-	-	No hits found	-	-	-	-	NO PFAM	0	197	No NLS found	-
m.22868	Gymja-m.22868	No hits found	-	-	No hits found	-	-	-	-	NO PFAM	4.53172	331	No NLS found	-
m.18447	Gymja-m.18447	No hits found	-	-	No hits found	-	-	-	-	NO PFAM	1.94805	154	No NLS found	-
m.957	Gymja-m.957	No hits found	-	-	No hits found	-	-	-	-	NO PFAM	0.862069	232	No NLS found	-
m.23271	Gymja-m.23271	No hits found	-	-	No hits found	-	-	-	-	{'PF02434': 'Fringe-like ', 'PF04646': 'Protein of unknown function, DUF604 '}	0.872093	688	No NLS found	-
m.24735	Gymja-m.24735	No hits found	-	-	No hits found	-	-	-	-	NO PFAM	6.11111	180	No NLS found	-
m.12835	Gymja-m.12835	No hits found	-	-	sp|P0CM74|STU1_CRYNJ	Protein STU1 OS=Cryptococcus neoformans var. neoformans serotype D (strain JEC21 / ATCC MYA-565) GN=STU1 PE=3 SV=1	626	2e-66	32.1	{'PF12348': 'CLASP N terminal ', 'PF13646': 'HEAT repeats ', 'PF02985': 'HEAT repeat '}	0.682594	879	No NLS found	-
m.5653	Gymja-m.5653	AA7	Glucooligosaccharide oxidase	-	No hits found	-	-	-	-	{'PF01565': 'FAD binding domain ', 'PF08031': 'Berberine and berberine like '}	0.395257	506	No NLS found	-
m.23726	Gymja-m.23726	No hits found	-	-	No hits found	-	-	-	-	NO PFAM	4.5	200	No NLS found	-
m.20951	Gymja-m.20951	No hits found	-	-	No hits found	-	-	-	-	NO PFAM	3.35196	179	No NLS found	-
m.15851	Gymja-m.15851	No hits found	-	-	No hits found	-	-	-	-	{'PF00076': 'RNA recognition motif. (a.k.a. RRM, RBD, or RNP domain) ', 'PF02136': 'Nuclear transport factor 2 (NTF2) domain '}	0.807754	619	No NLS found	-
m.11498	Gymja-m.11498	No hits found	-	-	sp|P32802|TMN1_YEAST	Transmembrane 9 superfamily member 1 OS=Saccharomyces cerevisiae (strain ATCC 204508 / S288c) GN=EMP70 PE=1 SV=2	456	2e-51	37.8	{'PF02990': 'Endomembrane protein 70 '}	2.02429	247	No NLS found	-
m.1801	Gymja-m.1801	No hits found	-	-	No hits found	-	-	-	-	NO PFAM	1.1236	178	No NLS found	-
m.15411	Gymja-m.15411	No hits found	-	-	sp|P81898|PNAA_PRUDU	Peptide-N4-(N-acetyl-beta-glucosaminyl)asparagine amidase A OS=Prunus dulcis PE=1 SV=2	502	3e-54	32.6	{'PF12222': 'Peptide N-acetyl-beta-D-glucosaminyl asparaginase amidase A '}	0.617284	648	No NLS found	-
m.11376	Gymja-m.11376	No hits found	-	-	No hits found	-	-	-	-	{'PF13883': "Pyridoxamine 5'-phosphate oxidase "}	0.714286	280	No NLS found	-
m.19630	Gymja-m.19630	No hits found	-	-	No hits found	-	-	-	-	NO PFAM	2.41546	414	No NLS found	-
m.23178	Gymja-m.23178	GH17	Glycoside Hydrolase Family 17 protein	-	No hits found	-	-	-	-	NO PFAM	2.27273	352	No NLS found	-
m.21846	Gymja-m.21846	No hits found	-	-	sp|P42023|ACTZ_PNECA	Actin-2 OS=Pneumocystis carinii PE=2 SV=1	1575	0	71.2	{'PF00022': 'Actin '}	0.675676	444	No NLS found	-
m.10299	Gymja-m.10299	No hits found	-	-	No hits found	-	-	-	-	{'PF00270': 'DEAD/DEAH box helicase '}	3.7037	243	No NLS found	-
m.21801	Gymja-m.21801	No hits found	-	-	No hits found	-	-	-	-	{'PF09325': 'Vps5 C terminal like ', 'PF00787': 'PX domain '}	0.796813	1004	No NLS found	-
m.16677	Gymja-m.16677	GH26	Glycoside Hydrolase Family 26 protein	-	No hits found	-	-	-	-	NO PFAM	1.34048	373	No NLS found	-
m.22189	Gymja-m.22189	No hits found	-	-	No hits found	-	-	-	-	NO PFAM	0.387597	258	No NLS found	-
m.11256	Gymja-m.11256	No hits found	-	-	sp|Q9R1K5|FZR_MOUSE	Fizzy-related protein homolog OS=Mus musculus GN=Fzr1 PE=1 SV=1	1167	1e-153	52.4	{'PF00400': 'WD domain, G-beta repeat ', 'PF12894': 'Anaphase-promoting complex subunit 4 WD40 domain '}	1.15321	607	No NLS found	-
m.3232	Gymja-m.3232	No hits found	-	-	No hits found	-	-	-	-	{'PF08229': 'ER membrane protein SH3 '}	2.41935	124	No NLS found	-
m.9867	Gymja-m.9867	No hits found	-	-	sp|Q4WFV6|YA880_ASPFU	UPF0619 GPI-anchored membrane protein AFUA_3G00880 OS=Neosartorya fumigata (strain ATCC MYA-4609 /Af293 / CBS 101355 / FGSC A1100) GN=AFUA_3G00880 PE=1 SV=1	131	3e-08	40.6	{'PF10342': 'Ser-Thr-rich glycosyl-phosphatidyl-inositol-anchored membrane family '}	0.995025	201	No NLS found	-
m.2301	Gymja-m.2301	No hits found	-	-	No hits found	-	-	-	-	NO PFAM	0	114	No NLS found	-
m.24536	Gymja-m.24536	No hits found	-	-	No hits found	-	-	-	-	NO PFAM	1.85185	216	No NLS found	-
m.5293	Gymja-m.5293	No hits found	-	-	No hits found	-	-	-	-	NO PFAM	0	118	No NLS found	-
m.20239	Gymja-m.20239	No hits found	-	-	No hits found	-	-	-	-	NO PFAM	0	116	No NLS found	-
m.5465	Gymja-m.5465	No hits found	-	-	No hits found	-	-	-	-	NO PFAM	0.724638	276	RRKDARTAGLRRR	76
m.21569	Gymja-m.21569	No hits found	-	-	No hits found	-	-	-	-	NO PFAM	2.05128	195	No NLS found	-
m.18647	Gymja-m.18647	No hits found	-	-	No hits found	-	-	-	-	NO PFAM	2.43902	205	No NLS found	-
m.8486	Gymja-m.8486	No hits found	-	-	No hits found	-	-	-	-	NO PFAM	1.37363	364	No NLS found	-
m.24251	Gymja-m.24251	No hits found	-	-	No hits found	-	-	-	-	NO PFAM	0	299	No NLS found	-
m.5765	Gymja-m.5765	No hits found	-	-	No hits found	-	-	-	-	NO PFAM	0	142	No NLS found	-
m.16649	Gymja-m.16649	No hits found	-	-	No hits found	-	-	-	-	{'PF14324': 'PINIT domain ', 'PF11789': 'Zinc-finger of the MIZ type in Nse subunit ', 'PF02891': 'MIZ/SP-RING zinc finger '}	1.88383	637	No NLS found	-
m.20907	Gymja-m.20907	GH0	dbCAN Glycoside Hydrolase Family	-	No hits found	-	-	-	-	{'PF07470': 'Glycosyl Hydrolase Family 88 '}	1.51844	461	No NLS found	-
m.14654	Gymja-m.14654	No hits found	-	-	sp|D3ZGS3|OCRL_RAT	Inositol polyphosphate 5-phosphatase OCRL-1 OS=Rattus norvegicus GN=Ocrl PE=1 SV=1	438	1e-44	32.2	{'PF03372': 'Endonuclease/Exonuclease/phosphatase family '}	1.5411	584	No NLS found	-
m.20210	Gymja-m.20210	No hits found	-	-	sp|A1DCU0|ROT1_NEOFI	Protein rot1 OS=Neosartorya fischeri (strain ATCC 1020 / DSM 3700 / FGSC A1164 / NRRL 181) GN=rot1 PE=3 SV=1	429	2e-50	44	{'PF10681': 'Chaperone for protein-folding within the ER, fungal '}	0.990099	303	No NLS found	-
m.18611	Gymja-m.18611	No hits found	-	-	No hits found	-	-	-	-	NO PFAM	1.12108	446	No NLS found	-
m.5979	Gymja-m.5979	No hits found	-	-	sp|C5FHK0|SED1_ARTOC	Tripeptidyl-peptidase SED1 OS=Arthroderma otae (strain ATCC MYA-4605 / CBS 113480) GN=SED1 PE=3 SV=1	637	1e-73	35.4	{'PF09286': 'Pro-kumamolisin, activation domain '}	1.66359	541	No NLS found	-
m.15046	Gymja-m.15046	No hits found	-	-	No hits found	-	-	-	-	NO PFAM	0.309598	646	PRKKARM	352
m.7820	Gymja-m.7820	No hits found	-	-	No hits found	-	-	-	-	{'PF00628': 'PHD-finger '}	3.43434	495	No NLS found	-
m.2130	Gymja-m.2130	No hits found	-	-	No hits found	-	-	-	-	NO PFAM	1.78571	112	No NLS found	-
m.16153	Gymja-m.16153	No hits found	-	-	sp|P27798|CALR_CAEEL	Calreticulin OS=Caenorhabditis elegans GN=crt-1 PE=1 SV=1	2008	0	100	{'PF00262': 'Calreticulin family '}	1.01523	394	No NLS found	-
m.23778	Gymja-m.23778	No hits found	-	-	No hits found	-	-	-	-	{'PF05345': 'Putative Ig domain '}	0.555556	1080	PRRRK	689
m.6597	Gymja-m.6597	No hits found	-	-	No hits found	-	-	-	-	NO PFAM	5.55556	108	No NLS found	-
m.7576	Gymja-m.7576	S08A	MER236481	subfamily S8A unassigned peptidases (Cryptococcus gattii) [S08.UPA]#S08A#{peptidase unit: 149-496} from GB:XP_003193943	sp|P87184|ALP2_ASPFU	Alkaline protease 2 OS=Neosartorya fumigata (strain ATCC MYA-4609 / Af293 / CBS 101355 / FGSC A1100)GN=alp2 PE=1 SV=1	1002	1e-129	55.5	{'PF05922': 'Peptidase inhibitor I9 ', 'PF00082': 'Subtilase family '}	0.553506	542	No NLS found	-
m.13755	Gymja-m.13755	No hits found	-	-	No hits found	-	-	-	-	{'PF11327': 'Protein of unknown function (DUF3129) '}	2.59366	347	No NLS found	-
m.19345	Gymja-m.19345	No hits found	-	-	No hits found	-	-	-	-	NO PFAM	7.10059	169	No NLS found	-
m.21698	Gymja-m.21698	No hits found	-	-	sp|Q9P804|TRM1_SCHPO	tRNA (guanine(26)-N(2))-dimethyltransferase OS=Schizosaccharomyces pombe (strain 972 / ATCC 24843) GN=trm1 PE=1 SV=1	779	2e-98	48	{'PF02005': 'N2,N2-dimethylguanosine tRNA methyltransferase '}	2.94118	340	No NLS found	-
m.21867	Gymja-m.21867	No hits found	-	-	No hits found	-	-	-	-	{'PF01764': 'Lipase (class 3) '}	2.18069	321	No NLS found	-
m.23519	Gymja-m.23519	No hits found	-	-	No hits found	-	-	-	-	NO PFAM	5.71429	175	No NLS found	-
m.17934	Gymja-m.17934	No hits found	-	-	No hits found	-	-	-	-	{'PF00067': 'Cytochrome P450 '}	2.22222	630	No NLS found	-
m.513	Gymja-m.513	No hits found	-	-	No hits found	-	-	-	-	NO PFAM	0	100	No NLS found	-
m.21380	Gymja-m.21380	No hits found	-	-	No hits found	-	-	-	-	NO PFAM	2.15385	325	No NLS found	-
m.12942	Gymja-m.12942	No hits found	-	-	No hits found	-	-	-	-	{'PF01465': 'GRIP domain '}	0.297619	672	No NLS found	-
m.21557	Gymja-m.21557	GH43_6	Glycoside Hydrolase Family 43 protein	-	sp|A1CLG4|ABNA_ASPCL	Probable arabinan endo-1,5-alpha-L-arabinosidase A OS=Aspergillus clavatus (strain ATCC 1007 / CBS 513.65/ DSM 816 / NCTC 3887 / NRRL 1) GN=abnA PE=3 SV=1	854	6e-113	54.9	{'PF04616': 'Glycosyl hydrolases family 43 '}	1.82371	329	No NLS found	-
m.19427	Gymja-m.19427	No hits found	-	-	sp|Q4WES5|LCL2_ASPFU	Long chronological lifespan protein 2 OS=Neosartorya fumigata (strain ATCC MYA-4609 / Af293 / CBS 101355/ FGSC A1100) GN=lcl2 PE=3 SV=1	155	6e-13	41.1	NO PFAM	7.58621	145	No NLS found	-
m.15677	Gymja-m.15677	No hits found	-	-	No hits found	-	-	-	-	NO PFAM	0	389	No NLS found	-
m.24389	Gymja-m.24389	No hits found	-	-	No hits found	-	-	-	-	NO PFAM	3.01887	265	No NLS found	-
m.22665	Gymja-m.22665	No hits found	-	-	No hits found	-	-	-	-	NO PFAM	1.45631	206	No NLS found	-
m.6176	Gymja-m.6176	No hits found	-	-	No hits found	-	-	-	-	NO PFAM	0	325	No NLS found	-
m.2854	Gymja-m.2854	No hits found	-	-	No hits found	-	-	-	-	{'PF08127': 'Peptidase family C1 propeptide '}	0	108	No NLS found	-
m.16253	Gymja-m.16253	No hits found	-	-	No hits found	-	-	-	-	NO PFAM	0	187	No NLS found	-
m.20260	Gymja-m.20260	No hits found	-	-	sp|O13857|PLB2_SCHPO	Putative lysophospholipase C1A6.03c OS=Schizosaccharomyces pombe (strain 972 / ATCC 24843) GN=SPAC1A6.03c PE=3 SV=3	325	6e-33	34.8	{'PF01735': 'Lysophospholipase catalytic domain '}	0.378788	264	No NLS found	-
m.22052	Gymja-m.22052	No hits found	-	-	No hits found	-	-	-	-	NO PFAM	4.44444	135	No NLS found	-
m.10445	Gymja-m.10445	No hits found	-	-	No hits found	-	-	-	-	NO PFAM	0.936037	641	No NLS found	-
m.1788	Gymja-m.1788	No hits found	-	-	sp|Q9C1T1|PHYA_ASPOR	3-phytase A OS=Aspergillus oryzae (strain ATCC 42149 / RIB 40) GN=phyA PE=2 SV=1	561	1e-64	32.7	{'PF00328': 'Histidine phosphatase superfamily (branch 2) '}	1.71429	525	No NLS found	-
m.18714	Gymja-m.18714	I25B	MER268830	subfamily I25B unassigned peptidase inhibitors (Ailuropoda melanoleuca) [I25.UPB]#I25B#{inhibitor unit: 655-711} from GB:GENSCAN00000041948	No hits found	-	-	-	-	{'PF07172': 'Glycine rich protein family '}	0	143	No NLS found	-
m.19180	Gymja-m.19180	No hits found	-	-	No hits found	-	-	-	-	NO PFAM	0.519031	578	No NLS found	-
m.13647	Gymja-m.13647	No hits found	-	-	No hits found	-	-	-	-	NO PFAM	1.08527	645	No NLS found	-
m.12007	Gymja-m.12007	No hits found	-	-	No hits found	-	-	-	-	NO PFAM	4.0404	99	No NLS found	-
m.11740	Gymja-m.11740	No hits found	-	-	No hits found	-	-	-	-	NO PFAM	2.43902	205	No NLS found	-
m.14120	Gymja-m.14120	No hits found	-	-	No hits found	-	-	-	-	NO PFAM	1.08696	276	No NLS found	-
m.16877	Gymja-m.16877	No hits found	-	-	No hits found	-	-	-	-	{'PF03540': 'Transcription initiation factor TFIID 23-30kDa subunit '}	0.606061	330	No NLS found	-
m.22927	Gymja-m.22927	CBM32|GH43_24	Carbohydrate-Binding Module Family 32 protein, Glycoside Hydrolase Family 43 protein	-	No hits found	-	-	-	-	{'PF04616': 'Glycosyl hydrolases family 43 '}	0.539568	556	No NLS found	-
m.49	Gymja-m.49	GH18	Glycoside Hydrolase Family 18 protein	-	sp|P20533|CHIA1_BACCI	Chitinase A1 OS=Bacillus circulans GN=chiA1 PE=1 SV=1	299	8e-29	33.5	{'PF00704': 'Glycosyl hydrolases family 18 '}	1.26183	317	No NLS found	-
m.17866	Gymja-m.17866	No hits found	-	-	No hits found	-	-	-	-	NO PFAM	4.22535	142	No NLS found	-
m.4827	Gymja-m.4827	GH18	Glycoside Hydrolase Family 18 protein	-	No hits found	-	-	-	-	{'PF00704': 'Glycosyl hydrolases family 18 '}	2.28659	656	No NLS found	-
m.18118	Gymja-m.18118	GH3	Glycoside Hydrolase Family 3 protein	-	sp|P13994|CC130_HUMAN	Coiled-coil domain-containing protein 130 OS=Homo sapiens GN=CCDC130 PE=1 SV=2	531	1e-62	47.2	{'PF04502': 'Family of unknown function (DUF572) '}	1.57068	382	KRRRL	290
m.4545	Gymja-m.4545	GH31	Glycoside Hydrolase Family 31 protein	-	sp|Q4WRH9|AGDC_ASPFU	Probable alpha/beta-glucosidase agdC OS=Neosartorya fumigata (strain ATCC MYA-4609 / Af293 / CBS 101355/ FGSC A1100) GN=agdC PE=3 SV=1	2172	0	50.7	{'PF13802': 'Galactose mutarotase-like ', 'PF01055': 'Glycosyl hydrolases family 31 ', 'PF16863': 'N-terminal barrel of NtMGAM and CtMGAM, maltase-glucoamylase '}	0.870511	919	No NLS found	-
m.23851	Gymja-m.23851	AA7	Glucooligosaccharide oxidase	-	No hits found	-	-	-	-	{'PF01565': 'FAD binding domain ', 'PF08031': 'Berberine and berberine like '}	0.793651	504	No NLS found	-
m.2007	Gymja-m.2007	No hits found	-	-	No hits found	-	-	-	-	NO PFAM	3.86473	207	No NLS found	-
m.7698	Gymja-m.7698	No hits found	-	-	No hits found	-	-	-	-	NO PFAM	1.05263	190	No NLS found	-
m.12138	Gymja-m.12138	No hits found	-	-	No hits found	-	-	-	-	NO PFAM	1.40187	214	No NLS found	-
m.23928	Gymja-m.23928	No hits found	-	-	No hits found	-	-	-	-	NO PFAM	2.45614	285	No NLS found	-
m.7460	Gymja-m.7460	No hits found	-	-	No hits found	-	-	-	-	NO PFAM	1.14943	174	No NLS found	-
m.3293	Gymja-m.3293	No hits found	-	-	sp|Q9HDG2|NCPR_PHACH	NADPH--cytochrome P450 reductase OS=Phanerochaete chrysosporium GN=CPR PE=2 SV=1	1214	1e-158	50.7	{'PF00258': 'Flavodoxin ', 'PF00667': 'FAD binding domain '}	0.952381	525	No NLS found	-
m.1168	Gymja-m.1168	No hits found	-	-	No hits found	-	-	-	-	NO PFAM	3.44828	145	No NLS found	-
m.4031	Gymja-m.4031	CBM63	Carbohydrate-Binding Module Family 63 protein	-	sp|Q9ZP41|EGC_CITJA	EG45-like domain containing protein OS=Citrus jambhiri GN=CjBAp12 PE=1 SV=1	368	5e-45	60	{'PF03330': 'Lytic transglycolase '}	5.7971	138	No NLS found	-
m.22938	Gymja-m.22938	T03	MER118617	family T3 unassigned peptidases (Laccaria bicolor) [T03.UPW]#T03#{peptidase unit: 166-603} from GB:XP_001877715	sp|Q9US04|GGT1_SCHPO	Gamma-glutamyltranspeptidase 1 OS=Schizosaccharomyces pombe (strain 972 / ATCC 24843) GN=ggt1 PE=2 SV=1	925	1e-115	39.4	{'PF01019': 'Gamma-glutamyltranspeptidase '}	1.17057	598	No NLS found	-
m.19997	Gymja-m.19997	GH22	Glycoside Hydrolase Family 22 protein	-	sp|P00703|LYSC_MELGA	Lysozyme C OS=Meleagris gallopavo GN=LYZ PE=1 SV=2	322	9e-38	47.2	{'PF00062': 'C-type lysozyme/alpha-lactalbumin family '}	7.53425	146	No NLS found	-
m.9042	Gymja-m.9042	No hits found	-	-	No hits found	-	-	-	-	NO PFAM	4.66667	150	No NLS found	-
m.17078	Gymja-m.17078	No hits found	-	-	No hits found	-	-	-	-	NO PFAM	2.05128	195	No NLS found	-
m.11780	Gymja-m.11780	I02	MER265005	family I2 unassigned peptidase inhibitors (Takifugu rubripes) [I02.UPW]#I02#{inhibitor unit: 1676-1727}	sp|Q9FX43|M2K9_ARATH	Mitogen-activated protein kinase kinase 9 OS=Arabidopsis thaliana GN=MKK9 PE=1 SV=1	298	5e-33	61.3	{'PF00069': 'Protein kinase domain '}	5.71429	105	No NLS found	-
m.8867	Gymja-m.8867	No hits found	-	-	No hits found	-	-	-	-	NO PFAM	0.297619	336	No NLS found	-
m.9535	Gymja-m.9535	No hits found	-	-	No hits found	-	-	-	-	NO PFAM	0.588235	340	No NLS found	-
m.2095	Gymja-m.2095	CE5	Carbohydrate Esterase Family 5 protein	-	sp|P9WP43|CUT1_MYCTU	Probable cutinase Rv1984c OS=Mycobacterium tuberculosis (strain ATCC 25618 / H37Rv) GN=Rv1984c PE=3 SV=1	170	2e-13	30.5	{'PF01083': 'Cutinase '}	2.5974	231	No NLS found	-
m.23014	Gymja-m.23014	No hits found	-	-	No hits found	-	-	-	-	NO PFAM	2.0202	99	No NLS found	-
m.23987	Gymja-m.23987	No hits found	-	-	sp|O04587|U540D_ARATH	UPF0540 protein At1g62220 OS=Arabidopsis thaliana GN=At1g62220 PE=2 SV=1	176	9e-16	42.3	NO PFAM	0.694444	144	No NLS found	-
m.10045	Gymja-m.10045	No hits found	-	-	No hits found	-	-	-	-	NO PFAM	3.65854	246	No NLS found	-
m.19765	Gymja-m.19765	No hits found	-	-	No hits found	-	-	-	-	NO PFAM	12.037	108	No NLS found	-
m.12639	Gymja-m.12639	CE16	Carbohydrate Esterase Family 16 protein	-	sp|P52013|CYP5_CAEEL	Peptidyl-prolyl cis-trans isomerase 5 OS=Caenorhabditis elegans GN=cyn-5 PE=1 SV=2	1045	6e-146	100	{'PF00160': 'Cyclophilin type peptidyl-prolyl cis-trans isomerase/CLD '}	0	202	No NLS found	-
m.19989	Gymja-m.19989	No hits found	-	-	No hits found	-	-	-	-	NO PFAM	2.7027	222	No NLS found	-
m.19438	Gymja-m.19438	No hits found	-	-	No hits found	-	-	-	-	NO PFAM	1.75439	171	No NLS found	-
m.3299	Gymja-m.3299	No hits found	-	-	No hits found	-	-	-	-	NO PFAM	6.74157	178	No NLS found	-
m.16312	Gymja-m.16312	No hits found	-	-	No hits found	-	-	-	-	NO PFAM	0.909091	110	No NLS found	-
m.7490	Gymja-m.7490	No hits found	-	-	No hits found	-	-	-	-	NO PFAM	4.85437	206	No NLS found	-
m.17149	Gymja-m.17149	No hits found	-	-	No hits found	-	-	-	-	NO PFAM	0.707547	424	No NLS found	-
m.9665	Gymja-m.9665	No hits found	-	-	No hits found	-	-	-	-	NO PFAM	1.3587	368	No NLS found	-
m.11567	Gymja-m.11567	No hits found	-	-	No hits found	-	-	-	-	NO PFAM	1.93548	155	No NLS found	-
m.10661	Gymja-m.10661	No hits found	-	-	No hits found	-	-	-	-	NO PFAM	7.65766	222	No NLS found	-
m.22839	Gymja-m.22839	No hits found	-	-	No hits found	-	-	-	-	NO PFAM	3.84615	104	No NLS found	-
m.23191	Gymja-m.23191	No hits found	-	-	sp|O59702|CLR6_SCHPO	Histone deacetylase clr6 OS=Schizosaccharomyces pombe (strain 972 / ATCC 24843) GN=clr6 PE=1 SV=1	1337	9e-180	61.5	{'PF00850': 'Histone deacetylase domain '}	1.96078	663	No NLS found	-
m.12362	Gymja-m.12362	No hits found	-	-	No hits found	-	-	-	-	{'PF12708': 'Pectate lyase superfamily protein '}	0.695652	575	No NLS found	-
m.10054	Gymja-m.10054	No hits found	-	-	No hits found	-	-	-	-	{'PF00432': 'Prenyltransferase and squalene oxidase repeat '}	2.09059	287	No NLS found	-
m.1159	Gymja-m.1159	GH63	Glycoside Hydrolase Family 63 protein	-	sp|O14255|GCS1_SCHPO	Probable mannosyl-oligosaccharide glucosidase OS=Schizosaccharomyces pombe (strain 972 / ATCC 24843)GN=SPAC6G10.09 PE=3 SV=1	1549	0	42.4	{'PF03200': 'Glycosyl hydrolase family 63 C-terminal domain ', 'PF16923': 'Glycosyl hydrolase family 63 N-terminal domain '}	0.363196	826	No NLS found	-
m.23409	Gymja-m.23409	No hits found	-	-	No hits found	-	-	-	-	NO PFAM	1.0101	99	No NLS found	-
m.23405	Gymja-m.23405	No hits found	-	-	No hits found	-	-	-	-	NO PFAM	0.722022	277	No NLS found	-
m.13503	Gymja-m.13503	No hits found	-	-	No hits found	-	-	-	-	NO PFAM	1.41844	141	No NLS found	-
m.12606	Gymja-m.12606	GH5_7	Glycoside Hydrolase Family 5 protein	-	sp|Q10B67|MAN4_ORYSJ	Mannan endo-1,4-beta-mannosidase 4 OS=Oryza sativa subsp. japonica GN=MAN4 PE=2 SV=2	323	4e-31	30.3	{'PF00150': 'Cellulase (glycosyl hydrolase family 5) '}	0.782779	511	No NLS found	-
m.16302	Gymja-m.16302	No hits found	-	-	No hits found	-	-	-	-	NO PFAM	0.393701	254	No NLS found	-
m.21097	Gymja-m.21097	No hits found	-	-	No hits found	-	-	-	-	{'PF04130': 'Spc97 / Spc98 family '}	1.84659	704	No NLS found	-
m.8142	Gymja-m.8142	No hits found	-	-	No hits found	-	-	-	-	NO PFAM	0.655738	305	No NLS found	-
m.6163	Gymja-m.6163	No hits found	-	-	No hits found	-	-	-	-	NO PFAM	0	150	No NLS found	-
m.5621	Gymja-m.5621	No hits found	-	-	No hits found	-	-	-	-	NO PFAM	0	289	No NLS found	-
m.5792	Gymja-m.5792	GH16	Glycoside Hydrolase Family 16 protein	-	sp|Q9USW3|YHZ7_SCHPO	Probable glycosidase C21B10.07 OS=Schizosaccharomyces pombe (strain 972 / ATCC 24843) GN=SPBC21B10.07 PE=3 SV=1	459	2e-51	34.9	NO PFAM	2.43309	411	No NLS found	-
m.20685	Gymja-m.20685	No hits found	-	-	No hits found	-	-	-	-	NO PFAM	2.71493	221	No NLS found	-
m.1988	Gymja-m.1988	A01A	MER135897	phytepsin (Populus trichocarpa) [A01.020]#A01A#{peptidase unit: 88-303} from GB:XP_002298827	sp|O65390|APA1_ARATH	Aspartic proteinase A1 OS=Arabidopsis thaliana GN=APA1 PE=1 SV=1	1718	0	63.1	{'PF14543': 'Xylanase inhibitor N-terminal ', 'PF05184': 'Saposin-like type B, region 1 ', 'PF00026': 'Eukaryotic aspartyl protease ', 'PF03489': 'Saposin-like type B, region 2 '}	2.60521	499	No NLS found	-
m.21719	Gymja-m.21719	S10	MER169389	carboxypeptidase O (Laccaria bicolor) [S10.014]#S10#{peptidase unit: 11-444} from GB:XP_001887087	sp|P52718|PEPF_ASPNG	Serine-type carboxypeptidase F OS=Aspergillus niger GN=pepF PE=1 SV=3	575	2e-66	31	{'PF00450': 'Serine carboxypeptidase '}	1.22951	488	No NLS found	-
m.19364	Gymja-m.19364	M28E	MER202548	Mername-AA063 peptidase (Melampsora larici) [M28.006]#M28E#{peptidase unit: 204-457} from GB:EGG06276	sp|E3S6P9|LAP1_PYRTT	Leucine aminopeptidase 1 OS=Pyrenophora teres f. teres (strain 0-1) GN=lap1 PE=3 SV=1	770	2e-97	45.8	{'PF04389': 'Peptidase family M28 '}	0.662252	453	No NLS found	-
m.5622	Gymja-m.5622	No hits found	-	-	sp|P53285|VPS62_YEAST	Vacuolar protein sorting-associated protein 62 OS=Saccharomyces cerevisiae (strain ATCC 204508 / S288c)GN=VPS62 PE=1 SV=1	210	4e-18	32.5	NO PFAM	1.80995	221	No NLS found	-
m.9570	Gymja-m.9570	No hits found	-	-	No hits found	-	-	-	-	{'PF11754': 'Velvet factor '}	1.88679	159	No NLS found	-
m.22252	Gymja-m.22252	No hits found	-	-	No hits found	-	-	-	-	NO PFAM	5.30303	132	No NLS found	-
m.1319	Gymja-m.1319	No hits found	-	-	No hits found	-	-	-	-	NO PFAM	2.5	120	No NLS found	-
m.17748	Gymja-m.17748	No hits found	-	-	No hits found	-	-	-	-	NO PFAM	4.15094	265	No NLS found	-
m.12920	Gymja-m.12920	No hits found	-	-	sp|P14804|AMYG_NEUCR	Glucoamylase OS=Neurospora crassa (strain ATCC 24698 / 74-OR23-1A / CBS 708.71 / DSM 1257 / FGSC 987)GN=gla-1 PE=1 SV=3	121	6e-07	34	{'PF00686': 'Starch binding domain '}	3.22581	155	No NLS found	-
m.13679	Gymja-m.13679	No hits found	-	-	sp|Q9P4R4|LYS9_MAGO7	Saccharopine dehydrogenase [NADP(+), L-glutamate-forming] OS=Magnaporthe oryzae (strain 70-15 / ATCC MYA-4617 / FGSC 8958) GN=LYS3 PE=1 SV=2	1463	0	62.1	{'PF16653': 'Saccharopine dehydrogenase C-terminal domain ', 'PF01564': 'Spermine/spermidine synthase domain ', 'PF17284': 'Spermidine synthase tetramerisation domain ', 'PF03435': 'Saccharopine dehydrogenase NADP binding domain ', 'PF01488': 'Shikimate / quinate 5-dehydrogenase '}	1.49813	801	No NLS found	-
m.15380	Gymja-m.15380	No hits found	-	-	No hits found	-	-	-	-	{'PF07732': 'Multicopper oxidase '}	1.44928	138	No NLS found	-
m.59	Gymja-m.59	No hits found	-	-	No hits found	-	-	-	-	NO PFAM	1.12782	266	No NLS found	-
m.10733	Gymja-m.10733	No hits found	-	-	No hits found	-	-	-	-	NO PFAM	0.344828	290	No NLS found	-
m.21657	Gymja-m.21657	GH26	Glycoside Hydrolase Family 26 protein	-	No hits found	-	-	-	-	{'PF02156': 'Glycosyl hydrolase family 26 '}	1.11111	360	No NLS found	-
m.20186	Gymja-m.20186	No hits found	-	-	No hits found	-	-	-	-	{'PF00638': 'RanBP1 domain ', 'PF08911': 'NUP50 (Nucleoporin 50 kDa) '}	0.549451	728	No NLS found	-
m.6583	Gymja-m.6583	No hits found	-	-	No hits found	-	-	-	-	NO PFAM	4.54545	132	No NLS found	-
m.19583	Gymja-m.19583	No hits found	-	-	sp|P27933|AMY3D_ORYSJ	Alpha-amylase isozyme 3D OS=Oryza sativa subsp. japonica GN=AMY1.3 PE=2 SV=2	1113	6e-149	53.8	{'PF02324': 'Glycosyl hydrolase family 70 ', 'PF00128': 'Alpha amylase, catalytic domain ', 'PF07821': 'Alpha-amylase C-terminal beta-sheet domain '}	1.15473	433	No NLS found	-
m.3796	Gymja-m.3796	No hits found	-	-	No hits found	-	-	-	-	NO PFAM	2.72727	110	No NLS found	-
m.23845	Gymja-m.23845	No hits found	-	-	No hits found	-	-	-	-	NO PFAM	1.40449	356	No NLS found	-
m.17466	Gymja-m.17466	No hits found	-	-	No hits found	-	-	-	-	NO PFAM	4.82759	145	No NLS found	-
m.5711	Gymja-m.5711	No hits found	-	-	No hits found	-	-	-	-	{'PF10282': 'Lactonase, 7-bladed beta-propeller '}	0	136	No NLS found	-
m.9377	Gymja-m.9377	No hits found	-	-	No hits found	-	-	-	-	{'PF00703': 'Glycosyl hydrolases family 2 ', 'PF02837': 'Glycosyl hydrolases family 2, sugar binding domain '}	0.731707	410	No NLS found	-
m.24668	Gymja-m.24668	No hits found	-	-	No hits found	-	-	-	-	{'PF03330': 'Lytic transglycolase '}	2.99145	234	No NLS found	-
m.7748	Gymja-m.7748	No hits found	-	-	No hits found	-	-	-	-	NO PFAM	2.0202	99	No NLS found	-
m.16085	Gymja-m.16085	No hits found	-	-	No hits found	-	-	-	-	NO PFAM	6	100	No NLS found	-
m.5871	Gymja-m.5871	No hits found	-	-	No hits found	-	-	-	-	{'PF00188': 'Cysteine-rich secretory protein family '}	1.65563	302	No NLS found	-
m.10508	Gymja-m.10508	No hits found	-	-	sp|A8PDE3|ACSA_COPC7	Acetyl-coenzyme A synthetase OS=Coprinopsis cinerea (strain Okayama-7 / 130 / ATCC MYA-4618 / FGSC 9003)GN=ACS-1 PE=3 SV=1	1885	0	69.6	{'PF13193': 'AMP-binding enzyme C-terminal domain ', 'PF00501': 'AMP-binding enzyme '}	1.35135	518	No NLS found	-
m.2247	Gymja-m.2247	No hits found	-	-	No hits found	-	-	-	-	NO PFAM	3.10078	129	No NLS found	-
m.12405	Gymja-m.12405	M38	MER033409	family M38 non-peptidase homologues (Neurospora crassa) [M38.UNW]#M38#{peptidase unit: 75-498} from GB:EAA30704	sp|P32375|ALN_YEAST	Allantoinase OS=Saccharomyces cerevisiae (strain ATCC 204508 / S288c) GN=DAL1 PE=3 SV=2	446	2e-51	62.7	{'PF01979': 'Amidohydrolase family '}	2.52101	238	No NLS found	-
m.22375	Gymja-m.22375	No hits found	-	-	No hits found	-	-	-	-	{'PF01266': 'FAD dependent oxidoreductase '}	1.36752	585	No NLS found	-
m.11278	Gymja-m.11278	No hits found	-	-	No hits found	-	-	-	-	NO PFAM	3.36134	119	No NLS found	-
m.19138	Gymja-m.19138	No hits found	-	-	No hits found	-	-	-	-	NO PFAM	3.2	125	No NLS found	-
m.3902	Gymja-m.3902	No hits found	-	-	No hits found	-	-	-	-	NO PFAM	9.17431	109	No NLS found	-
m.9214	Gymja-m.9214	No hits found	-	-	sp|Q6H9K0|PGLR2_PLAAC	Exopolygalacturonase (Fragment) OS=Platanus acerifolia GN=plaa2 PE=1 SV=1	348	2e-39	60.2	{'PF12708': 'Pectate lyase superfamily protein ', 'PF00295': 'Glycosyl hydrolases family 28 '}	3.07692	130	No NLS found	-
m.17565	Gymja-m.17565	GGGX	118096434|GGGX|abH01	Carboxylesterases	sp|Q04791|SASB_ANAPL	Fatty acyl-CoA hydrolase precursor, medium chain OS=Anas platyrhynchos PE=1 SV=1	299	2e-30	37.1	{'PF00135': 'Carboxylesterase family '}	1.44928	207	No NLS found	-
m.2335	Gymja-m.2335	No hits found	-	-	No hits found	-	-	-	-	NO PFAM	5.60748	107	No NLS found	-
m.18061	Gymja-m.18061	No hits found	-	-	No hits found	-	-	-	-	NO PFAM	3.81679	131	No NLS found	-
m.3319	Gymja-m.3319	No hits found	-	-	sp|P08466|NUC1_YEAST	Mitochondrial nuclease OS=Saccharomyces cerevisiae (strain ATCC 204508 / S288c) GN=NUC1 PE=1 SV=1	703	8e-90	48.8	{'PF01223': 'DNA/RNA non-specific endonuclease '}	0.872093	344	No NLS found	-
m.21435	Gymja-m.21435	No hits found	-	-	No hits found	-	-	-	-	NO PFAM	0.573066	349	No NLS found	-
m.9104	Gymja-m.9104	No hits found	-	-	No hits found	-	-	-	-	NO PFAM	0.37037	270	No NLS found	-
m.932	Gymja-m.932	No hits found	-	-	sp|Q93Z38|TAR4_ARATH	Tryptophan aminotransferase-related protein 4 OS=Arabidopsis thaliana GN=TAR4 PE=2 SV=2	1083	5e-143	47.5	{'PF04863': 'Alliinase EGF-like domain ', 'PF00155': 'Aminotransferase class I and II ', 'PF04864': 'Allinase '}	1.82927	492	No NLS found	-
m.17528	Gymja-m.17528	No hits found	-	-	No hits found	-	-	-	-	NO PFAM	1.81543	661	No NLS found	-
m.12520	Gymja-m.12520	No hits found	-	-	No hits found	-	-	-	-	NO PFAM	2.81124	249	No NLS found	-
m.131	Gymja-m.131	No hits found	-	-	sp|Q8LDS2|XTH27_ARATH	Probable xyloglucan endotransglucosylase/hydrolase protein 27 OS=Arabidopsis thaliana GN=XTH27 PE=2 SV=2	834	1e-110	68.8	{'PF00722': 'Glycosyl hydrolases family 16 '}	1.47059	272	No NLS found	-
m.11722	Gymja-m.11722	No hits found	-	-	No hits found	-	-	-	-	{'PF11937': 'Protein of unknown function (DUF3455) '}	0.851064	235	No NLS found	-
m.15568	Gymja-m.15568	No hits found	-	-	No hits found	-	-	-	-	NO PFAM	0.37594	266	No NLS found	-
m.11522	Gymja-m.11522	No hits found	-	-	No hits found	-	-	-	-	NO PFAM	2.98507	134	No NLS found	-
m.4602	Gymja-m.4602	No hits found	-	-	No hits found	-	-	-	-	NO PFAM	3.93701	127	No NLS found	-
m.19238	Gymja-m.19238	No hits found	-	-	No hits found	-	-	-	-	NO PFAM	2.91667	240	No NLS found	-
m.11735	Gymja-m.11735	GGGX	164649012|GGGX|abH03	Candida rugosa lipase like	sp|P32947|LIP3_CANRU	Lipase 3 OS=Candida rugosa GN=LIP3 PE=1 SV=1	786	2e-96	35.5	{'PF07859': 'alpha/beta hydrolase fold ', 'PF00135': 'Carboxylesterase family '}	1.04712	573	No NLS found	-
m.7924	Gymja-m.7924	No hits found	-	-	No hits found	-	-	-	-	NO PFAM	0.898204	334	No NLS found	-
m.14221	Gymja-m.14221	No hits found	-	-	No hits found	-	-	-	-	NO PFAM	2.72109	147	No NLS found	-
m.5971	Gymja-m.5971	No hits found	-	-	No hits found	-	-	-	-	NO PFAM	1.08108	185	No NLS found	-
m.24087	Gymja-m.24087	No hits found	-	-	No hits found	-	-	-	-	NO PFAM	2.46305	203	No NLS found	-
m.23523	Gymja-m.23523	No hits found	-	-	No hits found	-	-	-	-	NO PFAM	2.40964	249	No NLS found	-
m.18932	Gymja-m.18932	No hits found	-	-	No hits found	-	-	-	-	NO PFAM	0.571429	175	No NLS found	-
m.6904	Gymja-m.6904	No hits found	-	-	No hits found	-	-	-	-	NO PFAM	4.46429	112	No NLS found	-
m.5092	Gymja-m.5092	No hits found	-	-	No hits found	-	-	-	-	NO PFAM	2.49221	321	No NLS found	-
m.13860	Gymja-m.13860	No hits found	-	-	sp|Q4IEA7|OS9_GIBZE	Protein OS-9 homolog OS=Gibberella zeae (strain PH-1 / ATCC MYA-4620 / FGSC 9075 / NRRL 31084) GN=YOS1 PE=3 SV=1	378	2e-37	30.6	{'PF07915': 'Glucosidase II beta subunit-like protein '}	1.17474	681	AKKRKKA, KKRKK	398, 399
m.14029	Gymja-m.14029	No hits found	-	-	No hits found	-	-	-	-	NO PFAM	9.61538	104	No NLS found	-
m.4657	Gymja-m.4657	No hits found	-	-	No hits found	-	-	-	-	NO PFAM	2.30769	130	No NLS found	-
m.18571	Gymja-m.18571	No hits found	-	-	sp|Q9SYK0|HEXO2_ARATH	Beta-hexosaminidase 2 OS=Arabidopsis thaliana GN=HEXO2 PE=1 SV=1	876	2e-108	39.3	{'PF00728': 'Glycosyl hydrolase family 20, catalytic domain ', 'PF14845': 'beta-acetyl hexosaminidase like '}	1.73502	634	No NLS found	-
m.14638	Gymja-m.14638	No hits found	-	-	sp|P09042|PR1C_TOBAC	Pathogenesis-related protein 1C OS=Nicotiana tabacum PE=2 SV=3	511	6e-66	60.4	{'PF00188': 'Cysteine-rich secretory protein family '}	5.09554	157	No NLS found	-
m.10224	Gymja-m.10224	No hits found	-	-	No hits found	-	-	-	-	{'PF00856': 'SET domain '}	1.82232	439	No NLS found	-
m.22977	Gymja-m.22977	No hits found	-	-	sp|P27788|FER3_MAIZE	Ferredoxin-3, chloroplastic OS=Zea mays GN=FDX3 PE=2 SV=1	359	2e-43	78.6	{'PF00111': '2Fe-2S iron-sulfur cluster binding domain '}	2.8777	139	No NLS found	-
m.15494	Gymja-m.15494	No hits found	-	-	No hits found	-	-	-	-	NO PFAM	4.73684	190	No NLS found	-
m.2156	Gymja-m.2156	No hits found	-	-	sp|P06215|CHIT_PHAVU	Endochitinase OS=Phaseolus vulgaris PE=1 SV=1	1101	2e-150	64.1	{'PF00187': 'Chitin recognition protein ', 'PF00182': 'Chitinase class I '}	5.16717	329	No NLS found	-
m.8834	Gymja-m.8834	No hits found	-	-	No hits found	-	-	-	-	NO PFAM	2.30769	390	No NLS found	-
m.12887	Gymja-m.12887	No hits found	-	-	No hits found	-	-	-	-	NO PFAM	1.12994	177	No NLS found	-
m.14625	Gymja-m.14625	No hits found	-	-	No hits found	-	-	-	-	{'PF03666': 'Nitrogen Permease regulator of amino acid transport activity 3 '}	0.390625	512	No NLS found	-
m.13279	Gymja-m.13279	S09B	MER326240	subfamily S9B unassigned peptidases (Puccinia graminis) [S09.UPB]#S09B#{peptidase unit: 668-900}	sp|Q7SHU8|DAPB_NEUCR	Probable dipeptidyl-aminopeptidase B OS=Neurospora crassa (strain ATCC 24698 / 74-OR23-1A / CBS 708.71/ DSM 1257 / FGSC 987) GN=dapB PE=3 SV=2	1346	9e-170	36.2	{'PF00930': 'Dipeptidyl peptidase IV (DPP IV) N-terminal region ', 'PF00326': 'Prolyl oligopeptidase family ', 'PF02129': 'X-Pro dipeptidyl-peptidase (S15 family) '}	0.308008	974	No NLS found	-
m.14417	Gymja-m.14417	No hits found	-	-	No hits found	-	-	-	-	NO PFAM	1.35135	370	No NLS found	-
m.19824	Gymja-m.19824	No hits found	-	-	sp|Q12062|AFLK_ASPPA	Versicolorin B synthase OS=Aspergillus parasiticus GN=vbs PE=1 SV=1	878	5e-108	35.6	{'PF00732': 'GMC oxidoreductase ', 'PF05199': 'GMC oxidoreductase '}	1.41287	637	No NLS found	-
m.22004	Gymja-m.22004	No hits found	-	-	sp|A8XP79|CL160_CAEBR	C-type lectin protein 160 OS=Caenorhabditis briggsae GN=clec-160 PE=4 SV=1	398	2e-41	30.9	{'PF00092': 'von Willebrand factor type A domain ', 'PF13519': 'von Willebrand factor type A domain ', 'PF00059': 'Lectin C-type domain '}	1.94647	411	No NLS found	-
m.23975	Gymja-m.23975	No hits found	-	-	No hits found	-	-	-	-	NO PFAM	2.09424	191	No NLS found	-
m.165	Gymja-m.165	No hits found	-	-	No hits found	-	-	-	-	NO PFAM	4.73684	190	No NLS found	-
m.6693	Gymja-m.6693	No hits found	-	-	sp|Q2ULB2|MNS1B_ASPOR	Mannosyl-oligosaccharide alpha-1,2-mannosidase 1B OS=Aspergillus oryzae (strain ATCC 42149 / RIB 40)GN=mns1B PE=1 SV=1	780	9e-97	36.4	{'PF01532': 'Glycosyl hydrolase family 47 '}	0.595238	504	No NLS found	-
m.23390	Gymja-m.23390	No hits found	-	-	No hits found	-	-	-	-	NO PFAM	1.40351	285	No NLS found	-
m.4140	Gymja-m.4140	No hits found	-	-	No hits found	-	-	-	-	{'PF13668': 'Ferritin-like domain '}	0.840336	119	No NLS found	-
m.11108	Gymja-m.11108	No hits found	-	-	sp|Q9PJK7|Y822_CHLMU	Uncharacterized acyl-CoA thioester hydrolase TC_0822 OS=Chlamydia muridarum (strain MoPn / Nigg) GN=TC_0822 PE=3 SV=1	145	5e-11	35.2	{'PF03061': 'Thioesterase superfamily '}	2	150	No NLS found	-
m.3486	Gymja-m.3486	No hits found	-	-	sp|P41365|LIPB_CANAR	Lipase B OS=Candida antarctica PE=1 SV=1	248	3e-22	30.9	NO PFAM	2.40964	415	No NLS found	-
m.1131	Gymja-m.1131	No hits found	-	-	No hits found	-	-	-	-	NO PFAM	2.0649	339	No NLS found	-
m.9194	Gymja-m.9194	No hits found	-	-	sp|Q9M5X8|NLTP_PRUAV	Non-specific lipid-transfer protein OS=Prunus avium PE=1 SV=1	343	8e-42	60.5	{'PF14368': 'Probable lipid transfer ', 'PF00234': 'Protease inhibitor/seed storage/LTP family '}	8.69565	115	No NLS found	-
m.15472	Gymja-m.15472	No hits found	-	-	No hits found	-	-	-	-	NO PFAM	1.60643	249	No NLS found	-
m.10627	Gymja-m.10627	No hits found	-	-	sp|Q5B7U0|PMEA_EMENI	Pectinesterase A OS=Emericella nidulans (strain FGSC A4 / ATCC 38163 / CBS 112.46 / NRRL 194 / M139)GN=pmeA PE=1 SV=1	489	4e-58	37.5	{'PF01095': 'Pectinesterase '}	1.57729	317	No NLS found	-
m.13375	Gymja-m.13375	No hits found	-	-	No hits found	-	-	-	-	NO PFAM	3.78788	132	No NLS found	-
m.18704	Gymja-m.18704	No hits found	-	-	sp|P51614|CHIT3_VITVI	Acidic endochitinase OS=Vitis vinifera GN=CHIT3 PE=2 SV=1	960	3e-130	63.2	{'PF00704': 'Glycosyl hydrolases family 18 '}	2.46479	284	No NLS found	-
m.9970	Gymja-m.9970	No hits found	-	-	No hits found	-	-	-	-	NO PFAM	1.30719	153	No NLS found	-
m.10544	Gymja-m.10544	No hits found	-	-	No hits found	-	-	-	-	NO PFAM	4.87805	123	No NLS found	-
m.4478	Gymja-m.4478	No hits found	-	-	No hits found	-	-	-	-	NO PFAM	0.632911	158	No NLS found	-
m.11552	Gymja-m.11552	No hits found	-	-	No hits found	-	-	-	-	{'PF12717': 'non-SMC mitotic condensation complex subunit 1 ', 'PF13646': 'HEAT repeats ', 'PF01602': 'Adaptin N terminal region '}	0.721649	970	No NLS found	-
m.5553	Gymja-m.5553	No hits found	-	-	No hits found	-	-	-	-	NO PFAM	0.606061	165	No NLS found	-
m.7940	Gymja-m.7940	GX	115484411|GX|abH09	Microsomal Hydrolases	sp|Q5B7U0|PMEA_EMENI	Pectinesterase A OS=Emericella nidulans (strain FGSC A4 / ATCC 38163 / CBS 112.46 / NRRL 194 / M139)GN=pmeA PE=1 SV=1	475	7e-56	36.4	{'PF01095': 'Pectinesterase '}	1.50602	332	No NLS found	-
m.18808	Gymja-m.18808	No hits found	-	-	No hits found	-	-	-	-	NO PFAM	3.59712	139	No NLS found	-
m.23245	Gymja-m.23245	No hits found	-	-	No hits found	-	-	-	-	NO PFAM	6	100	No NLS found	-
m.4810	Gymja-m.4810	No hits found	-	-	sp|Q5ACV9|SOD6_CANAL	Cell surface superoxide dismutase [Cu-Zn] 6 OS=Candida albicans (strain SC5314 / ATCC MYA-2876) GN=SOD6 PE=1 SV=1	170	3e-13	34.1	{'PF00080': 'Copper/zinc superoxide dismutase (SODC) '}	2.03046	197	No NLS found	-
m.17405	Gymja-m.17405	No hits found	-	-	No hits found	-	-	-	-	NO PFAM	1.77462	1127	RKEKNKKD	1060
m.22066	Gymja-m.22066	No hits found	-	-	No hits found	-	-	-	-	NO PFAM	2.32558	129	No NLS found	-
m.25001	Gymja-m.25001	No hits found	-	-	No hits found	-	-	-	-	NO PFAM	0.350877	285	No NLS found	-
m.16204	Gymja-m.16204	No hits found	-	-	No hits found	-	-	-	-	NO PFAM	0.70922	141	No NLS found	-
m.9013	Gymja-m.9013	No hits found	-	-	No hits found	-	-	-	-	NO PFAM	0	109	No NLS found	-
m.15673	Gymja-m.15673	No hits found	-	-	sp|Q9FIG7|DIR2_ARATH	Dirigent protein 2 OS=Arabidopsis thaliana GN=DIR2 PE=2 SV=1	221	1e-21	36.7	{'PF03018': 'Dirigent-like protein '}	0.558659	179	No NLS found	-
m.9519	Gymja-m.9519	No hits found	-	-	sp|Q70GH4|SED3_ASPFU	Tripeptidyl-peptidase sed3 OS=Neosartorya fumigata (strain ATCC MYA-4609 / Af293 / CBS 101355 / FGSC A1100) GN=sed3 PE=1 SV=1	1004	3e-127	39.6	{'PF09286': 'Pro-kumamolisin, activation domain '}	0.931677	644	No NLS found	-
m.1724	Gymja-m.1724	No hits found	-	-	No hits found	-	-	-	-	NO PFAM	0	103	No NLS found	-
m.24118	Gymja-m.24118	No hits found	-	-	No hits found	-	-	-	-	{'PF07714': 'Protein tyrosine kinase ', 'PF00069': 'Protein kinase domain '}	0.932642	1930	No NLS found	-
m.6098	Gymja-m.6098	No hits found	-	-	sp|Q9FFY3|VAS_ARATH	Lipid transfer-like protein VAS OS=Arabidopsis thaliana GN=VAS PE=2 SV=1	143	9e-11	30.9	{'PF14368': 'Probable lipid transfer '}	5.16129	155	No NLS found	-
m.1798	Gymja-m.1798	No hits found	-	-	sp|Q9FFY3|VAS_ARATH	Lipid transfer-like protein VAS OS=Arabidopsis thaliana GN=VAS PE=2 SV=1	143	1e-10	35.2	{'PF14368': 'Probable lipid transfer '}	4.81928	166	No NLS found	-
m.11094	Gymja-m.11094	M12A	MER003149	nephrosin (Cyprinus carpio) [M12.008]#M12A#{peptidase unit: 81-271} from GB:AAB62737	sp|P31580|HCE1_ORYLA	High choriolytic enzyme 1 OS=Oryzias latipes GN=hcea PE=1 SV=1	567	3e-71	49.3	{'PF01400': 'Astacin (Peptidase family M12A) '}	2.18182	275	No NLS found	-
m.13269	Gymja-m.13269	No hits found	-	-	No hits found	-	-	-	-	{'PF09770': 'Topoisomerase II-associated protein PAT1 '}	0	200	No NLS found	-
m.19260	Gymja-m.19260	No hits found	-	-	No hits found	-	-	-	-	NO PFAM	0.518135	193	No NLS found	-
m.5519	Gymja-m.5519	C01A	MER175703	glycinain (Picea sitchensis) [C01.022]#C01A#{peptidase unit: 159-387} from GB:ABK24153	sp|P43295|A494_ARATH	Probable cysteine proteinase A494 OS=Arabidopsis thaliana GN=At2g21430 PE=2 SV=2	1266	3e-174	64.7	{'PF00112': 'Papain family cysteine protease ', 'PF08246': 'Cathepsin propeptide inhibitor domain (I29) '}	3.24324	370	No NLS found	-
m.10472	Gymja-m.10472	No hits found	-	-	No hits found	-	-	-	-	NO PFAM	0.623701	481	No NLS found	-
m.11468	Gymja-m.11468	No hits found	-	-	sp|B8N316|PELF_ASPFN	Probable pectin lyase F OS=Aspergillus flavus (strain ATCC 200026 / FGSC A1120 / NRRL 3357 / JCM 12722/ SRRC 167) GN=pelF PE=3 SV=1	632	4e-77	40.7	{'PF00544': 'Pectate lyase ', 'PF13229': 'Right handed beta helix region '}	2.51256	398	No NLS found	-
m.13369	Gymja-m.13369	I51	MER296575	family I51 unassigned peptidase inhibitors (Puccinia graminis) [I51.UPW]#I51#{inhibitor unit: 41-193} from GB:EHS63714	sp|Q9D9G2|PEBP4_MOUSE	Phosphatidylethanolamine-binding protein 4 OS=Mus musculus GN=Pebp4 PE=2 SV=1	168	8e-13	34.6	{'PF01161': 'Phosphatidylethanolamine-binding protein '}	0.793651	252	No NLS found	-
m.18400	Gymja-m.18400	No hits found	-	-	No hits found	-	-	-	-	NO PFAM	0	179	No NLS found	-
m.14956	Gymja-m.14956	No hits found	-	-	sp|P49323|PRXC_STRLI	Non-heme chloroperoxidase OS=Streptomyces lividans GN=cpo PE=1 SV=2	123	2e-07	34.4	{'PF00561': 'alpha/beta hydrolase fold '}	1.35135	148	No NLS found	-
m.18176	Gymja-m.18176	No hits found	-	-	No hits found	-	-	-	-	NO PFAM	3.77358	106	No NLS found	-
m.3134	Gymja-m.3134	No hits found	-	-	No hits found	-	-	-	-	NO PFAM	2.68097	373	No NLS found	-
m.574	Gymja-m.574	No hits found	-	-	No hits found	-	-	-	-	NO PFAM	0	258	No NLS found	-
m.9725	Gymja-m.9725	No hits found	-	-	sp|P00505|AATM_HUMAN	Aspartate aminotransferase, mitochondrial OS=Homo sapiens GN=GOT2 PE=1 SV=3	1396	0	62.7	{'PF00155': 'Aminotransferase class I and II '}	0.606061	495	No NLS found	-
m.22130	Gymja-m.22130	No hits found	-	-	No hits found	-	-	-	-	NO PFAM	2.26244	221	No NLS found	-
m.21249	Gymja-m.21249	No hits found	-	-	sp|Q09855|POF11_SCHPO	F-box/WD repeat-containing protein pof11 OS=Schizosaccharomyces pombe (strain 972 / ATCC 24843) GN=pof11 PE=1 SV=2	564	1e-63	30.8	{'PF00400': 'WD domain, G-beta repeat ', 'PF12937': 'F-box-like '}	1.53139	653	No NLS found	-
m.17754	Gymja-m.17754	No hits found	-	-	No hits found	-	-	-	-	NO PFAM	0.378788	264	No NLS found	-
m.2380	Gymja-m.2380	No hits found	-	-	No hits found	-	-	-	-	NO PFAM	2.82686	283	No NLS found	-
m.4785	Gymja-m.4785	No hits found	-	-	No hits found	-	-	-	-	NO PFAM	1.64234	548	No NLS found	-
m.13096	Gymja-m.13096	No hits found	-	-	No hits found	-	-	-	-	NO PFAM	2.10526	190	No NLS found	-
m.16247	Gymja-m.16247	No hits found	-	-	No hits found	-	-	-	-	{'PF13540': 'Regulator of chromosome condensation (RCC1) repeat ', 'PF12937': 'F-box-like '}	2.11268	710	No NLS found	-
m.18254	Gymja-m.18254	No hits found	-	-	No hits found	-	-	-	-	NO PFAM	0.867052	346	No NLS found	-
m.5441	Gymja-m.5441	No hits found	-	-	sp|Q96520|PER12_ARATH	Peroxidase 12 OS=Arabidopsis thaliana GN=PER12 PE=1 SV=1	874	3e-116	61.7	{'PF00141': 'Peroxidase '}	2.82686	283	No NLS found	-
m.16930	Gymja-m.16930	No hits found	-	-	No hits found	-	-	-	-	NO PFAM	0	246	No NLS found	-
m.13468	Gymja-m.13468	No hits found	-	-	sp|Q5ACV9|SOD6_CANAL	Cell surface superoxide dismutase [Cu-Zn] 6 OS=Candida albicans (strain SC5314 / ATCC MYA-2876) GN=SOD6 PE=1 SV=1	214	2e-19	38.6	{'PF00080': 'Copper/zinc superoxide dismutase (SODC) '}	2.9703	202	No NLS found	-
m.21170	Gymja-m.21170	No hits found	-	-	No hits found	-	-	-	-	NO PFAM	2.52366	317	No NLS found	-
m.23237	Gymja-m.23237	No hits found	-	-	No hits found	-	-	-	-	NO PFAM	0.892857	224	No NLS found	-
m.23434	Gymja-m.23434	No hits found	-	-	No hits found	-	-	-	-	NO PFAM	3.41463	205	No NLS found	-
m.7117	Gymja-m.7117	No hits found	-	-	No hits found	-	-	-	-	NO PFAM	0	409	No NLS found	-
m.2504	Gymja-m.2504	No hits found	-	-	No hits found	-	-	-	-	NO PFAM	0.540541	185	No NLS found	-
m.14073	Gymja-m.14073	No hits found	-	-	No hits found	-	-	-	-	NO PFAM	0.765027	915	RPRRK	511
m.5873	Gymja-m.5873	No hits found	-	-	sp|Q9HB07|MYG1_HUMAN	UPF0160 protein MYG1, mitochondrial OS=Homo sapiens GN=C12orf10 PE=1 SV=2	789	7e-101	47.9	{'PF03690': 'Uncharacterised protein family (UPF0160) '}	1.62791	430	No NLS found	-
m.10968	Gymja-m.10968	No hits found	-	-	sp|Q12500|AVL9_YEAST	Late secretory pathway protein AVL9 OS=Saccharomyces cerevisiae (strain ATCC 204508 / S288c) GN=AVL9 PE=1 SV=1	803	6e-96	32.9	{'PF08616': 'Stabilization of polarity axis ', 'PF09804': 'Uncharacterized conserved protein (DUF2347) ', 'PF09794': 'Transport protein Avl9 '}	1.46104	616	No NLS found	-
m.12779	Gymja-m.12779	No hits found	-	-	No hits found	-	-	-	-	{'PF13668': 'Ferritin-like domain '}	0.884956	113	No NLS found	-
m.9412	Gymja-m.9412	No hits found	-	-	No hits found	-	-	-	-	NO PFAM	1.89394	264	No NLS found	-
m.13042	Gymja-m.13042	No hits found	-	-	No hits found	-	-	-	-	NO PFAM	0.246914	405	No NLS found	-
m.2079	Gymja-m.2079	A01A	MER254820	subfamily A1A unassigned peptidases (Phanerochaete chrysosporium) [A01.UPA]#A01A#{peptidase unit: 1-319}	sp|O60020|ASPR1_PHARH	Aspartic protease OS=Phaffia rhodozyma GN=pr1 PE=1 SV=1	391	1e-40	33.2	{'PF14543': 'Xylanase inhibitor N-terminal ', 'PF00026': 'Eukaryotic aspartyl protease '}	1.42349	562	No NLS found	-
m.5781	Gymja-m.5781	C19	MER048445	family C19 non-peptidase homologues (Filobasidiella neoformans) [C19.UNW]#C19#{peptidase unit: 915-1312} from GB:XP_567052	No hits found	-	-	-	-	{'PF13423': 'Ubiquitin carboxyl-terminal hydrolase ', 'PF00443': 'Ubiquitin carboxyl-terminal hydrolase '}	1.23762	1212	No NLS found	-
m.24765	Gymja-m.24765	No hits found	-	-	sp|Q5B7U0|PMEA_EMENI	Pectinesterase A OS=Emericella nidulans (strain FGSC A4 / ATCC 38163 / CBS 112.46 / NRRL 194 / M139)GN=pmeA PE=1 SV=1	139	2e-09	32.6	NO PFAM	1.21212	165	No NLS found	-
m.18707	Gymja-m.18707	No hits found	-	-	No hits found	-	-	-	-	NO PFAM	2.07254	386	No NLS found	-
m.5160	Gymja-m.5160	No hits found	-	-	No hits found	-	-	-	-	{'PF10191': 'Golgi complex component 7 (COG7) '}	0.875486	1028	No NLS found	-
m.8694	Gymja-m.8694	No hits found	-	-	No hits found	-	-	-	-	NO PFAM	2.27273	220	No NLS found	-
m.4889	Gymja-m.4889	No hits found	-	-	No hits found	-	-	-	-	NO PFAM	2.73224	183	No NLS found	-
m.5015	Gymja-m.5015	No hits found	-	-	sp|P50325|CDA_AMYRO	Chitin deacetylase OS=Amylomyces rouxii PE=1 SV=1	713	9e-89	44	{'PF01522': 'Polysaccharide deacetylase '}	2.05479	438	No NLS found	-
m.1106	Gymja-m.1106	No hits found	-	-	No hits found	-	-	-	-	NO PFAM	3.88889	180	No NLS found	-
m.7236	Gymja-m.7236	No hits found	-	-	No hits found	-	-	-	-	NO PFAM	0	134	No NLS found	-
m.18822	Gymja-m.18822	No hits found	-	-	sp|P14133|ASO_CUCSA	L-ascorbate oxidase OS=Cucumis sativus PE=1 SV=1	348	2e-36	38.8	{'PF07732': 'Multicopper oxidase ', 'PF00394': 'Multicopper oxidase '}	2.04082	245	No NLS found	-
m.3230	Gymja-m.3230	No hits found	-	-	sp|P14133|ASO_CUCSA	L-ascorbate oxidase OS=Cucumis sativus PE=1 SV=1	610	2e-69	30.6	{'PF07732': 'Multicopper oxidase ', 'PF07731': 'Multicopper oxidase ', 'PF00394': 'Multicopper oxidase '}	1.5528	644	No NLS found	-
m.3346	Gymja-m.3346	No hits found	-	-	No hits found	-	-	-	-	NO PFAM	4.0293	273	No NLS found	-
m.15684	Gymja-m.15684	No hits found	-	-	No hits found	-	-	-	-	NO PFAM	0	292	No NLS found	-
m.12493	Gymja-m.12493	No hits found	-	-	sp|P28493|PR5_ARATH	Pathogenesis-related protein 5 OS=Arabidopsis thaliana GN=At1g75040 PE=1 SV=1	427	7e-51	43.6	{'PF00314': 'Thaumatin family '}	7.17131	251	No NLS found	-
m.19925	Gymja-m.19925	No hits found	-	-	No hits found	-	-	-	-	NO PFAM	1.5	200	No NLS found	-
m.7662	Gymja-m.7662	No hits found	-	-	No hits found	-	-	-	-	NO PFAM	1.09409	457	No NLS found	-
m.21620	Gymja-m.21620	No hits found	-	-	No hits found	-	-	-	-	NO PFAM	0.842697	356	No NLS found	-
m.1328	Gymja-m.1328	No hits found	-	-	No hits found	-	-	-	-	NO PFAM	2.57511	233	No NLS found	-
m.7013	Gymja-m.7013	No hits found	-	-	No hits found	-	-	-	-	NO PFAM	0.473934	422	No NLS found	-
m.2243	Gymja-m.2243	No hits found	-	-	sp|Q9SSM2|MDLL_ARATH	(R)-mandelonitrile lyase-like OS=Arabidopsis thaliana GN=At1g73050 PE=2 SV=1	780	7e-98	47.6	{'PF00732': 'GMC oxidoreductase '}	0.512821	390	No NLS found	-
m.18695	Gymja-m.18695	No hits found	-	-	No hits found	-	-	-	-	NO PFAM	1.71429	525	No NLS found	-
m.10549	Gymja-m.10549	No hits found	-	-	No hits found	-	-	-	-	NO PFAM	1.56863	255	No NLS found	-
m.11831	Gymja-m.11831	No hits found	-	-	sp|Q5K8R6|CXT1_CRYNJ	Beta-1,2-xylosyltransferase 1 OS=Cryptococcus neoformans var. neoformans serotype D (strain JEC21 /ATCC MYA-565) GN=CXT1 PE=1 SV=1	374	2e-37	30.3	NO PFAM	0.852878	469	No NLS found	-
m.17068	Gymja-m.17068	No hits found	-	-	No hits found	-	-	-	-	NO PFAM	1.6	125	No NLS found	-
m.10957	Gymja-m.10957	No hits found	-	-	sp|P09042|PR1C_TOBAC	Pathogenesis-related protein 1C OS=Nicotiana tabacum PE=2 SV=3	502	3e-64	60.9	{'PF00188': 'Cysteine-rich secretory protein family '}	4.62428	173	No NLS found	-
m.15398	Gymja-m.15398	No hits found	-	-	No hits found	-	-	-	-	{'PF00396': 'Granulin '}	10.4046	173	No NLS found	-
m.2012	Gymja-m.2012	No hits found	-	-	No hits found	-	-	-	-	NO PFAM	2.54237	118	No NLS found	-
m.20866	Gymja-m.20866	No hits found	-	-	No hits found	-	-	-	-	NO PFAM	2.38612	461	No NLS found	-
m.22205	Gymja-m.22205	No hits found	-	-	No hits found	-	-	-	-	{'PF00149': 'Calcineurin-like phosphoesterase '}	2.13333	750	No NLS found	-
m.2268	Gymja-m.2268	No hits found	-	-	sp|O74903|YCS3_SCHPO	Uncharacterized calcium-binding protein C613.03 OS=Schizosaccharomyces pombe (strain 972 / ATCC 24843)GN=SPCC613.03 PE=4 SV=1	217	6e-20	36.9	{'PF13499': 'EF-hand domain pair ', 'PF00036': 'EF hand '}	0.716846	279	No NLS found	-
m.19266	Gymja-m.19266	No hits found	-	-	No hits found	-	-	-	-	{'PF10342': 'Ser-Thr-rich glycosyl-phosphatidyl-inositol-anchored membrane family '}	1.01523	197	No NLS found	-
m.11767	Gymja-m.11767	No hits found	-	-	No hits found	-	-	-	-	NO PFAM	2.0202	99	No NLS found	-
m.11932	Gymja-m.11932	No hits found	-	-	No hits found	-	-	-	-	NO PFAM	1.37421	946	No NLS found	-
m.18983	Gymja-m.18983	No hits found	-	-	No hits found	-	-	-	-	NO PFAM	1.4377	626	No NLS found	-
m.10896	Gymja-m.10896	C01A	MER181439	glycinain (Picea sitchensis) [C01.022]#C01A#{peptidase unit: 138-365} from GB:ACN40679	sp|P43295|A494_ARATH	Probable cysteine proteinase A494 OS=Arabidopsis thaliana GN=At2g21430 PE=2 SV=2	952	5e-128	61.3	{'PF00112': 'Papain family cysteine protease ', 'PF08246': 'Cathepsin propeptide inhibitor domain (I29) '}	2.78746	287	No NLS found	-
m.15576	Gymja-m.15576	C01A	MER181439	glycinain (Picea sitchensis) [C01.022]#C01A#{peptidase unit: 138-365} from GB:ACN40679	sp|Q10716|CYSP1_MAIZE	Cysteine proteinase 1 OS=Zea mays GN=CCP1 PE=2 SV=1	1280	3e-176	68.3	{'PF00112': 'Papain family cysteine protease ', 'PF08246': 'Cathepsin propeptide inhibitor domain (I29) '}	2.98103	369	No NLS found	-
m.19773	Gymja-m.19773	No hits found	-	-	No hits found	-	-	-	-	NO PFAM	0.37594	266	No NLS found	-
m.10320	Gymja-m.10320	No hits found	-	-	No hits found	-	-	-	-	{'PF16499': 'Alpha galactosidase A '}	1.16473	601	No NLS found	-
m.330	Gymja-m.330	No hits found	-	-	No hits found	-	-	-	-	NO PFAM	1.34228	149	No NLS found	-
m.20487	Gymja-m.20487	No hits found	-	-	No hits found	-	-	-	-	NO PFAM	7.27273	110	No NLS found	-
m.3928	Gymja-m.3928	No hits found	-	-	No hits found	-	-	-	-	{'PF17168': 'Domain of unknown function (DUF5127) '}	0	414	No NLS found	-
m.20180	Gymja-m.20180	No hits found	-	-	No hits found	-	-	-	-	NO PFAM	0.155763	642	No NLS found	-
m.23499	Gymja-m.23499	No hits found	-	-	No hits found	-	-	-	-	NO PFAM	0.813008	123	No NLS found	-
m.2371	Gymja-m.2371	No hits found	-	-	No hits found	-	-	-	-	NO PFAM	3.73134	134	No NLS found	-
m.18237	Gymja-m.18237	No hits found	-	-	sp|Q6Z7K5|MTP3_ORYSJ	Metal tolerance protein 3 OS=Oryza sativa subsp. japonica GN=MTP3 PE=2 SV=1	229	2e-21	35.5	NO PFAM	1.72414	174	No NLS found	-
m.23664	Gymja-m.23664	No hits found	-	-	No hits found	-	-	-	-	{'PF03443': 'Glycosyl hydrolase family 61 '}	3.91645	383	No NLS found	-
m.9109	Gymja-m.9109	No hits found	-	-	No hits found	-	-	-	-	NO PFAM	4.37956	137	No NLS found	-
m.20710	Gymja-m.20710	No hits found	-	-	No hits found	-	-	-	-	NO PFAM	0	111	No NLS found	-
m.8310	Gymja-m.8310	No hits found	-	-	No hits found	-	-	-	-	NO PFAM	0.961538	208	No NLS found	-
m.6500	Gymja-m.6500	No hits found	-	-	No hits found	-	-	-	-	NO PFAM	2.53165	158	No NLS found	-
m.3994	Gymja-m.3994	No hits found	-	-	No hits found	-	-	-	-	NO PFAM	6.71141	149	No NLS found	-
m.6355	Gymja-m.6355	No hits found	-	-	No hits found	-	-	-	-	NO PFAM	4.27807	187	No NLS found	-
m.24235	Gymja-m.24235	No hits found	-	-	No hits found	-	-	-	-	NO PFAM	1.94175	103	No NLS found	-
m.2571	Gymja-m.2571	No hits found	-	-	No hits found	-	-	-	-	NO PFAM	4.88722	266	No NLS found	-
m.24445	Gymja-m.24445	No hits found	-	-	No hits found	-	-	-	-	NO PFAM	0.793651	378	No NLS found	-
m.22835	Gymja-m.22835	No hits found	-	-	sp|P33679|ZEAM_MAIZE	Zeamatin OS=Zea mays GN=Zlp PE=1 SV=2	724	3e-96	60.2	{'PF00314': 'Thaumatin family '}	6.83761	234	No NLS found	-
m.18506	Gymja-m.18506	No hits found	-	-	sp|P06125|VIT5_CAEEL	Vitellogenin-5 OS=Caenorhabditis elegans GN=vit-5 PE=2 SV=2	3268	0	99.7	{'PF01347': 'Lipoprotein amino terminal region '}	0.977199	614	No NLS found	-
m.20287	Gymja-m.20287	I02	MER054027	collagen alpha 1{VII} chain (Gallus gallus) [I02.967]#I02#{inhibitor unit: 1901-1952} from GB:XP_414992	sp|P27393|CO4A2_ASCSU	Collagen alpha-2(IV) chain OS=Ascaris suum PE=2 SV=1	318	1e-30	45.6	{'PF01484': 'Nematode cuticle collagen N-terminal domain ', 'PF01391': 'Collagen triple helix repeat (20 copies) '}	1.87166	374	No NLS found	-
m.9466	Gymja-m.9466	No hits found	-	-	sp|Q9GKX6|GALM_PIG	Aldose 1-epimerase OS=Sus scrofa GN=GALM PE=2 SV=1	618	1e-76	44.7	{'PF01263': 'Aldose 1-epimerase '}	1.9774	354	No NLS found	-
m.19010	Gymja-m.19010	No hits found	-	-	No hits found	-	-	-	-	NO PFAM	0.510204	196	No NLS found	-
m.9292	Gymja-m.9292	No hits found	-	-	No hits found	-	-	-	-	{'PF07714': 'Protein tyrosine kinase ', 'PF00069': 'Protein kinase domain '}	0.774443	1033	No NLS found	-
m.23528	Gymja-m.23528	No hits found	-	-	No hits found	-	-	-	-	{'PF10281': 'Putative stress-responsive nuclear envelope protein '}	0	383	No NLS found	-
m.21676	Gymja-m.21676	No hits found	-	-	sp|Q9US39|YFZ2_SCHPO	Uncharacterized protein C1039.02 OS=Schizosaccharomyces pombe (strain 972 / ATCC 24843) GN=SPAC1039.02 PE=4 SV=1	871	3e-107	39.9	NO PFAM	0.761035	657	No NLS found	-
m.7857	Gymja-m.7857	No hits found	-	-	No hits found	-	-	-	-	NO PFAM	9.48276	116	No NLS found	-
m.9998	Gymja-m.9998	No hits found	-	-	No hits found	-	-	-	-	{'PF07971': 'Glycosyl hydrolase family 92 '}	1.43198	838	No NLS found	-
m.4989	Gymja-m.4989	No hits found	-	-	No hits found	-	-	-	-	NO PFAM	0	476	No NLS found	-
m.20715	Gymja-m.20715	No hits found	-	-	No hits found	-	-	-	-	NO PFAM	2.58621	116	No NLS found	-
m.11789	Gymja-m.11789	No hits found	-	-	No hits found	-	-	-	-	NO PFAM	0.833333	120	No NLS found	-
m.2410	Gymja-m.2410	No hits found	-	-	sp|Q43748|NLTP_BETVU	Non-specific lipid-transfer protein OS=Beta vulgaris GN=IWF1' PE=3 SV=1	240	5e-26	45.5	{'PF14368': 'Probable lipid transfer ', 'PF00234': 'Protease inhibitor/seed storage/LTP family '}	7.31707	123	No NLS found	-
m.22467	Gymja-m.22467	No hits found	-	-	No hits found	-	-	-	-	NO PFAM	0.802139	374	No NLS found	-
m.13871	Gymja-m.13871	No hits found	-	-	No hits found	-	-	-	-	NO PFAM	2.60223	538	No NLS found	-
m.7142	Gymja-m.7142	No hits found	-	-	No hits found	-	-	-	-	NO PFAM	0.694444	288	No NLS found	-
m.11113	Gymja-m.11113	No hits found	-	-	No hits found	-	-	-	-	NO PFAM	1.42857	210	No NLS found	-
m.10168	Gymja-m.10168	No hits found	-	-	No hits found	-	-	-	-	{'PF05920': 'Homeobox KN domain ', 'PF00046': 'Homeobox domain '}	1.19617	418	No NLS found	-
m.18516	Gymja-m.18516	No hits found	-	-	No hits found	-	-	-	-	NO PFAM	8.49057	106	No NLS found	-
m.378	Gymja-m.378	No hits found	-	-	No hits found	-	-	-	-	NO PFAM	3.0303	99	No NLS found	-
m.7680	Gymja-m.7680	No hits found	-	-	No hits found	-	-	-	-	NO PFAM	3.92157	153	No NLS found	-
m.14505	Gymja-m.14505	No hits found	-	-	No hits found	-	-	-	-	NO PFAM	0.952381	105	No NLS found	-
m.8180	Gymja-m.8180	No hits found	-	-	No hits found	-	-	-	-	NO PFAM	2.95858	169	No NLS found	-
m.16923	Gymja-m.16923	No hits found	-	-	No hits found	-	-	-	-	NO PFAM	1.81818	110	No NLS found	-
m.17410	Gymja-m.17410	No hits found	-	-	sp|P15456|CRU2_ARATH	12S seed storage protein CRB OS=Arabidopsis thaliana GN=CRB PE=1 SV=2	1029	1e-139	92.5	{'PF00190': 'Cupin '}	1.86047	215	No NLS found	-
m.23921	Gymja-m.23921	No hits found	-	-	No hits found	-	-	-	-	NO PFAM	3.63036	303	No NLS found	-
m.5047	Gymja-m.5047	No hits found	-	-	No hits found	-	-	-	-	NO PFAM	3.55556	225	No NLS found	-
m.10947	Gymja-m.10947	No hits found	-	-	sp|Q08298|RD22_ARATH	Dehydration-responsive protein RD22 OS=Arabidopsis thaliana GN=RD22 PE=2 SV=1	895	5e-118	48.8	{'PF03181': 'BURP domain '}	2.07715	337	No NLS found	-
m.5647	Gymja-m.5647	I02	MER266285	collagen alpha 1{VII} chain (Takifugu rubripes) [I02.967]#I02#{inhibitor unit: 2885-2935}	sp|P18835|COL19_CAEEL	Cuticle collagen 19 OS=Caenorhabditis elegans GN=col-19 PE=3 SV=2	771	2e-101	72.8	{'PF01484': 'Nematode cuticle collagen N-terminal domain ', 'PF01391': 'Collagen triple helix repeat (20 copies) '}	3.10345	290	No NLS found	-
m.951	Gymja-m.951	No hits found	-	-	No hits found	-	-	-	-	NO PFAM	0.44843	223	No NLS found	-
m.21806	Gymja-m.21806	No hits found	-	-	No hits found	-	-	-	-	NO PFAM	0.673401	297	No NLS found	-
m.23881	Gymja-m.23881	No hits found	-	-	No hits found	-	-	-	-	NO PFAM	3.75	240	No NLS found	-
m.24835	Gymja-m.24835	No hits found	-	-	No hits found	-	-	-	-	NO PFAM	2.48963	241	No NLS found	-
m.19944	Gymja-m.19944	No hits found	-	-	No hits found	-	-	-	-	NO PFAM	0.837989	358	No NLS found	-
m.12272	Gymja-m.12272	No hits found	-	-	sp|P27495|CB24_TOBAC	Chlorophyll a-b binding protein 40, chloroplastic OS=Nicotiana tabacum GN=CAB40 PE=2 SV=1	1270	8e-178	90.3	{'PF00504': 'Chlorophyll A-B binding protein '}	1.06007	283	No NLS found	-
m.2296	Gymja-m.2296	No hits found	-	-	No hits found	-	-	-	-	{'PF10342': 'Ser-Thr-rich glycosyl-phosphatidyl-inositol-anchored membrane family '}	0.917431	218	No NLS found	-
m.20816	Gymja-m.20816	No hits found	-	-	No hits found	-	-	-	-	NO PFAM	4.4843	223	No NLS found	-
m.22469	Gymja-m.22469	No hits found	-	-	sp|Q5Z9Z0|BGL24_ORYSJ	Beta-glucosidase 24 OS=Oryza sativa subsp. japonica GN=BGLU24 PE=2 SV=1	1563	0	59.7	{'PF00232': 'Glycosyl hydrolase family 1 '}	0.592885	506	No NLS found	-
m.10989	Gymja-m.10989	No hits found	-	-	sp|Q9M7D1|TPSD8_ABIGR	Beta-phellandrene synthase, chloroplastic OS=Abies grandis GN=ag8 PE=1 SV=1	1431	0	45.8	{'PF01397': 'Terpene synthase, N-terminal domain ', 'PF03936': 'Terpene synthase family, metal binding domain '}	1.42857	630	No NLS found	-
m.21222	Gymja-m.21222	No hits found	-	-	No hits found	-	-	-	-	{'PF01565': 'FAD binding domain ', 'PF04030': 'D-arabinono-1,4-lactone oxidase '}	3.02521	595	No NLS found	-
m.15063	Gymja-m.15063	No hits found	-	-	sp|Q4WV23|RHGB_ASPFU	Probable rhamnogalacturonase B OS=Neosartorya fumigata (strain ATCC MYA-4609 / Af293 / CBS 101355 /FGSC A1100) GN=rhgB PE=3 SV=1	175	4e-14	41.1	NO PFAM	2.45399	163	No NLS found	-
m.19145	Gymja-m.19145	No hits found	-	-	sp|Q9LZS7|GDL71_ARATH	GDSL esterase/lipase At5g03610 OS=Arabidopsis thaliana GN=At5g03610 PE=2 SV=1	465	2e-53	34.2	NO PFAM	1.89702	369	No NLS found	-
m.12483	Gymja-m.12483	No hits found	-	-	No hits found	-	-	-	-	NO PFAM	0	171	No NLS found	-
m.22359	Gymja-m.22359	No hits found	-	-	No hits found	-	-	-	-	NO PFAM	3.22581	248	No NLS found	-
m.15189	Gymja-m.15189	No hits found	-	-	No hits found	-	-	-	-	NO PFAM	0.456621	219	No NLS found	-
m.24853	Gymja-m.24853	No hits found	-	-	sp|P23431|E13B_NICPL	Glucan endo-1,3-beta-glucosidase, basic vacuolar isoform OS=Nicotiana plumbaginifolia GN=GN2 PE=3 SV=1	559	8e-69	46.4	{'PF00332': 'Glycosyl hydrolases family 17 '}	0.754717	265	No NLS found	-
m.3185	Gymja-m.3185	No hits found	-	-	sp|Q9S746|HTH_ARATH	Protein HOTHEAD OS=Arabidopsis thaliana GN=HTH PE=1 SV=1	1121	2e-146	43.7	{'PF00732': 'GMC oxidoreductase ', 'PF05199': 'GMC oxidoreductase '}	0.929368	538	No NLS found	-
m.11426	Gymja-m.11426	No hits found	-	-	No hits found	-	-	-	-	NO PFAM	2.08333	192	No NLS found	-
m.8667	Gymja-m.8667	No hits found	-	-	No hits found	-	-	-	-	NO PFAM	6.86275	102	No NLS found	-
m.15348	Gymja-m.15348	No hits found	-	-	sp|P81295|PRR3_JUNAS	Pathogenesis-related protein OS=Juniperus ashei PE=1 SV=1	832	4e-113	78.8	{'PF00314': 'Thaumatin family '}	6.73077	208	No NLS found	-
m.21207	Gymja-m.21207	M15A	MER101940	subfamily M15A non-peptidase homologues (Cyanothece sp. ATCC 51142) [M15.UNA]#M15A#{peptidase unit: 286-398} from GB:ACB53271	sp|Q6K8R2|CHI6_ORYSJ	Chitinase 6 OS=Oryza sativa subsp. japonica GN=Cht6 PE=2 SV=1	607	9e-78	55.3	{'PF00182': 'Chitinase class I '}	4.58333	240	No NLS found	-
m.8273	Gymja-m.8273	No hits found	-	-	sp|P81295|PRR3_JUNAS	Pathogenesis-related protein OS=Juniperus ashei PE=1 SV=1	1167	8e-164	97.8	{'PF00314': 'Thaumatin family '}	7.11111	225	No NLS found	-
m.21074	Gymja-m.21074	No hits found	-	-	No hits found	-	-	-	-	{'PF03659': 'Glycosyl hydrolase family 71 '}	1.14416	437	No NLS found	-
m.11715	Gymja-m.11715	No hits found	-	-	No hits found	-	-	-	-	{'PF09118': 'Domain of unknown function (DUF1929) ', 'PF07250': 'Glyoxal oxidase N-terminus '}	1.44404	554	No NLS found	-
m.24191	Gymja-m.24191	No hits found	-	-	sp|P15455|CRU1_ARATH	12S seed storage protein CRA1 OS=Arabidopsis thaliana GN=CRA1 PE=1 SV=2	2201	0	90.1	{'PF00190': 'Cupin '}	0.858369	466	No NLS found	-
m.11130	Gymja-m.11130	No hits found	-	-	No hits found	-	-	-	-	NO PFAM	0	468	No NLS found	-
m.21034	Gymja-m.21034	S10	MER296757	carboxypeptidase Y (Puccinia graminis) [S10.001]#S10#{peptidase unit: 74-518} from GB:EFP76336	sp|C5FWJ1|CBPYA_ARTOC	Carboxypeptidase Y homolog A OS=Arthroderma otae (strain ATCC MYA-4605 / CBS 113480) GN=CPYA PE=3 SV=1	967	2e-124	43.4	{'PF00450': 'Serine carboxypeptidase '}	2.54902	510	No NLS found	-
m.22594	Gymja-m.22594	No hits found	-	-	sp|P46975|STT3_CAEEL	Dolichyl-diphosphooligosaccharide--protein glycosyltransferase subunit STT3 OS=Caenorhabditis elegans GN=T12A2.2 PE=1 SV=1	542	1e-65	100	{'PF02516': 'Oligosaccharyl transferase STT3 subunit '}	0	102	No NLS found	-
m.2875	Gymja-m.2875	No hits found	-	-	No hits found	-	-	-	-	NO PFAM	2.3622	254	No NLS found	-
m.16680	Gymja-m.16680	No hits found	-	-	No hits found	-	-	-	-	{'PF07732': 'Multicopper oxidase ', 'PF07731': 'Multicopper oxidase ', 'PF00394': 'Multicopper oxidase '}	0.918836	653	No NLS found	-
m.7899	Gymja-m.7899	No hits found	-	-	No hits found	-	-	-	-	NO PFAM	1.32075	530	No NLS found	-
m.7900	Gymja-m.7900	No hits found	-	-	No hits found	-	-	-	-	NO PFAM	2.5974	308	No NLS found	-
m.20438	Gymja-m.20438	No hits found	-	-	No hits found	-	-	-	-	NO PFAM	2.10526	380	No NLS found	-
m.699	Gymja-m.699	No hits found	-	-	sp|Q9USW3|YHZ7_SCHPO	Probable glycosidase C21B10.07 OS=Schizosaccharomyces pombe (strain 972 / ATCC 24843) GN=SPBC21B10.07 PE=3 SV=1	700	2e-87	46.7	{'PF00722': 'Glycosyl hydrolases family 16 '}	2.0202	396	No NLS found	-
m.742	Gymja-m.742	No hits found	-	-	No hits found	-	-	-	-	NO PFAM	2.04082	147	No NLS found	-
m.839	Gymja-m.839	I02	MER269007	amyloid precursor-like protein 2 (Ailuropoda melanoleuca) [I02.016]#I02#{inhibitor unit: 294-352} from GB:GENSCAN00000046312	sp|Q10651|A4_CAEEL	Beta-amyloid-like protein OS=Caenorhabditis elegans GN=apl-1 PE=1 SV=2	858	6e-112	100	{'PF02177': 'Amyloid A4 N-terminal heparin-binding '}	5.33333	150	No NLS found	-
m.13653	Gymja-m.13653	No hits found	-	-	No hits found	-	-	-	-	NO PFAM	5.7971	138	No NLS found	-
m.21086	Gymja-m.21086	No hits found	-	-	No hits found	-	-	-	-	NO PFAM	1.76471	170	No NLS found	-
m.14138	Gymja-m.14138	No hits found	-	-	sp|Q86KC1|LYSG2_DICDI	Probable GH family 25 lysozyme 2 OS=Dictyostelium discoideum GN=DDB_G0274181 PE=3 SV=1	355	6e-41	36.5	{'PF01183': 'Glycosyl hydrolases family 25 '}	1.87793	213	No NLS found	-
m.16679	Gymja-m.16679	No hits found	-	-	sp|Q84UV8|NEC3_NICLS	Bifunctional monodehydroascorbate reductase and carbonic anhydrase nectarin-3 OS=Nicotiana langsdorffii x Nicotiana sanderae GN=NEC3 PE=1 SV=1	371	4e-42	41.1	{'PF00194': 'Eukaryotic-type carbonic anhydrase '}	0.816327	245	No NLS found	-
m.1075	Gymja-m.1075	No hits found	-	-	No hits found	-	-	-	-	NO PFAM	4.7619	231	No NLS found	-
m.1634	Gymja-m.1634	No hits found	-	-	No hits found	-	-	-	-	NO PFAM	0	419	No NLS found	-
m.19322	Gymja-m.19322	No hits found	-	-	No hits found	-	-	-	-	NO PFAM	1.28205	156	No NLS found	-
m.21072	Gymja-m.21072	No hits found	-	-	No hits found	-	-	-	-	{'PF02408': 'CUB-like domain '}	1.16959	342	No NLS found	-
m.23981	Gymja-m.23981	No hits found	-	-	No hits found	-	-	-	-	NO PFAM	0.900901	111	No NLS found	-
m.3518	Gymja-m.3518	I29	MER044029	crammer peptidase inhibitor (Caenorhabditis elegans) [I29.009]#I29#{inhibitor unit: 31-92} from GB:NP_507199	sp|Q26636|CATL_SARPE	Cathepsin L OS=Sarcophaga peregrina PE=1 SV=1	967	8e-130	58	{'PF00112': 'Papain family cysteine protease ', 'PF08246': 'Cathepsin propeptide inhibitor domain (I29) '}	2.08955	335	No NLS found	-
m.16029	Gymja-m.16029	No hits found	-	-	sp|Q99144|PEX5_YARLI	Peroxisomal targeting signal receptor OS=Yarrowia lipolytica (strain CLIB 122 / E 150) GN=PAY32 PE=3 SV=1	708	1e-82	37.1	{'PF13181': 'Tetratricopeptide repeat ', 'PF13431': 'Tetratricopeptide repeat ', 'PF13432': 'Tetratricopeptide repeat ', 'PF00515': 'Tetratricopeptide repeat ', 'PF13424': 'Tetratricopeptide repeat ', 'PF07719': 'Tetratricopeptide repeat ', 'PF13428': 'Tetratricopeptide repeat ', 'PF13414': 'TPR repeat '}	1.10497	724	No NLS found	-
m.14017	Gymja-m.14017	No hits found	-	-	No hits found	-	-	-	-	NO PFAM	2.5	160	No NLS found	-
m.12652	Gymja-m.12652	No hits found	-	-	sp|P23438|SSRB_CANFA	Translocon-associated protein subunit beta OS=Canis familiaris GN=SSR2 PE=1 SV=1	124	2e-08	33.3	{'PF05753': 'Translocon-associated protein beta (TRAPB) '}	1	100	No NLS found	-
m.24323	Gymja-m.24323	No hits found	-	-	sp|Q17967|PDI1_CAEEL	Protein disulfide-isomerase 1 OS=Caenorhabditis elegans GN=pdi-1 PE=3 SV=1	1033	5e-140	100	{'PF00085': 'Thioredoxin ', 'PF04756': 'OST3 / OST6 family, transporter family ', 'PF13848': 'Thioredoxin-like domain ', 'PF13098': 'Thioredoxin-like domain '}	0.995025	201	No NLS found	-
m.13110	Gymja-m.13110	No hits found	-	-	No hits found	-	-	-	-	NO PFAM	1.45985	137	No NLS found	-
m.12918	Gymja-m.12918	No hits found	-	-	No hits found	-	-	-	-	{'PF01549': 'ShK domain-like ', 'PF04942': 'CC domain '}	11.0294	136	No NLS found	-
m.8399	Gymja-m.8399	No hits found	-	-	No hits found	-	-	-	-	NO PFAM	1.37931	145	No NLS found	-
m.898	Gymja-m.898	No hits found	-	-	sp|P20533|CHIA1_BACCI	Chitinase A1 OS=Bacillus circulans GN=chiA1 PE=1 SV=1	304	2e-28	31.5	{'PF00704': 'Glycosyl hydrolases family 18 '}	1.40187	428	No NLS found	-
m.20037	Gymja-m.20037	No hits found	-	-	sp|Q20224|FABP2_CAEEL	Fatty acid-binding protein homolog 2 OS=Caenorhabditis elegans GN=lbp-2 PE=1 SV=1	843	1e-116	100	NO PFAM	0.617284	162	No NLS found	-
m.23020	Gymja-m.23020	No hits found	-	-	No hits found	-	-	-	-	NO PFAM	0.803213	249	No NLS found	-
m.4192	Gymja-m.4192	No hits found	-	-	No hits found	-	-	-	-	{'PF10342': 'Ser-Thr-rich glycosyl-phosphatidyl-inositol-anchored membrane family '}	1.65289	121	No NLS found	-
m.20318	Gymja-m.20318	No hits found	-	-	sp|Q9ET66|PI16_MOUSE	Peptidase inhibitor 16 OS=Mus musculus GN=Pi16 PE=2 SV=1	196	7e-16	34	{'PF00188': 'Cysteine-rich secretory protein family '}	1.8797	266	No NLS found	-
m.6601	Gymja-m.6601	No hits found	-	-	sp|P87048|RPN1_SCHPO	26S proteasome regulatory subunit rpn1 OS=Schizosaccharomyces pombe (strain 972 / ATCC 24843) GN=rpn1 PE=1 SV=2	2074	0	49.1	{'PF01851': 'Proteasome/cyclosome repeat '}	0.635786	1101	No NLS found	-
m.4268	Gymja-m.4268	I33	MER028801	family I33 unassigned peptidase inhibitor homologues (Caenorhabditis elegans) [I33.UNW]#I33#{inhibitor unit: 25-243} from Sw:Q19948	sp|Q19948|YPP4_CAEEL	Uncharacterized protein F32A5.4 OS=Caenorhabditis elegans GN=F32A5.4 PE=1 SV=1	560	3e-73	100	{'PF06394': 'Pepsin inhibitor-3-like repeated domain '}	1.81818	110	No NLS found	-
m.21123	Gymja-m.21123	No hits found	-	-	sp|Q22288|TTR15_CAEEL	Transthyretin-like protein 15 OS=Caenorhabditis elegans GN=ttr-15 PE=3 SV=1	271	7e-31	56.1	{'PF01060': 'Transthyretin-like family '}	2.88462	104	No NLS found	-
m.7677	Gymja-m.7677	No hits found	-	-	No hits found	-	-	-	-	NO PFAM	10.3774	106	No NLS found	-
m.1981	Gymja-m.1981	No hits found	-	-	sp|Q5EBF6|SDF1_XENTR	Stromal cell-derived factor 1 OS=Xenopus tropicalis GN=cxcl12 PE=3 SV=1	213	1e-22	42.9	{'PF00048': 'Small cytokines (intecrine/chemokine), interleukin-8 like '}	3.80952	105	No NLS found	-
m.18323	Gymja-m.18323	No hits found	-	-	sp|O82035|CADH2_PICAB	Probable cinnamyl alcohol dehydrogenase 2 OS=Picea abies GN=CAD2 PE=3 SV=1	1142	3e-155	59.6	{'PF00107': 'Zinc-binding dehydrogenase ', 'PF02826': 'D-isomer specific 2-hydroxyacid dehydrogenase, NAD binding domain ', 'PF08240': 'Alcohol dehydrogenase GroES-like domain ', 'PF13602': 'Zinc-binding dehydrogenase '}	3.40314	382	No NLS found	-
m.2105	Gymja-m.2105	No hits found	-	-	No hits found	-	-	-	-	NO PFAM	1.17057	598	No NLS found	-
m.469	Gymja-m.469	M10A	MER109460	matrix metallopeptidase-13 (Brachydanio rerio) [M10.013]#M10A#{peptidase unit: 104-286} from GB:XP_685843	sp|P45452|MMP13_HUMAN	Collagenase 3 OS=Homo sapiens GN=MMP13 PE=1 SV=1	1283	1e-173	55.5	{'PF01471': 'Putative peptidoglycan binding domain ', 'PF00045': 'Hemopexin ', 'PF00413': 'Matrixin '}	0.849257	471	No NLS found	-
m.22434	Gymja-m.22434	I02	MER053478	collagen alpha 1{VII} chain (Pan troglodytes) [I02.967]#I02#{inhibitor unit: 2807-2865} from GB:XP_516439	sp|P34340|COL90_CAEEL	Putative cuticle collagen 90 OS=Caenorhabditis elegans GN=col-90 PE=3 SV=1	988	4e-132	75.4	{'PF01484': 'Nematode cuticle collagen N-terminal domain ', 'PF01391': 'Collagen triple helix repeat (20 copies) '}	2.14286	420	No NLS found	-
m.24776	Gymja-m.24776	No hits found	-	-	No hits found	-	-	-	-	NO PFAM	0.869565	230	No NLS found	-
m.8069	Gymja-m.8069	No hits found	-	-	No hits found	-	-	-	-	NO PFAM	3.57143	280	No NLS found	-
m.10387	Gymja-m.10387	No hits found	-	-	No hits found	-	-	-	-	{'PF11327': 'Protein of unknown function (DUF3129) '}	1.45228	482	No NLS found	-
m.5556	Gymja-m.5556	No hits found	-	-	sp|P04551|CDK1_SCHPO	Cyclin-dependent kinase 1 OS=Schizosaccharomyces pombe (strain 972 / ATCC 24843) GN=cdc2 PE=1 SV=1	1107	3e-151	69.3	{'PF07714': 'Protein tyrosine kinase ', 'PF00069': 'Protein kinase domain '}	2.18579	366	No NLS found	-
m.23758	Gymja-m.23758	No hits found	-	-	No hits found	-	-	-	-	NO PFAM	0.337838	296	No NLS found	-
m.4366	Gymja-m.4366	No hits found	-	-	No hits found	-	-	-	-	NO PFAM	4.5977	174	No NLS found	-
m.3655	Gymja-m.3655	S10	MER000426	F41C3.5 g.p. {{Caenorhabditis elegans}} (Caenorhabditis elegans) [S10.A59]#S10#{peptidase unit: 23-469} from Sw:P52717	sp|P52717|YUW5_CAEEL	Uncharacterized serine carboxypeptidase F41C3.5 OS=Caenorhabditis elegans GN=F41C3.5 PE=1 SV=1	723	2e-94	100	{'PF00450': 'Serine carboxypeptidase '}	1.48148	135	No NLS found	-
m.2476	Gymja-m.2476	No hits found	-	-	No hits found	-	-	-	-	{'PF04616': 'Glycosyl hydrolases family 43 '}	0.723327	553	No NLS found	-
m.10635	Gymja-m.10635	No hits found	-	-	No hits found	-	-	-	-	NO PFAM	0.943396	106	No NLS found	-
m.24516	Gymja-m.24516	No hits found	-	-	No hits found	-	-	-	-	{'PF01684': 'ET module '}	8.94942	514	No NLS found	-
m.13489	Gymja-m.13489	No hits found	-	-	No hits found	-	-	-	-	NO PFAM	1.30208	384	No NLS found	-
m.17909	Gymja-m.17909	No hits found	-	-	No hits found	-	-	-	-	NO PFAM	1.90476	210	No NLS found	-
m.16836	Gymja-m.16836	No hits found	-	-	No hits found	-	-	-	-	{'PF07249': 'Cerato-platanin '}	3.28947	152	No NLS found	-
m.7289	Gymja-m.7289	GGGX	164649012|GGGX|abH03	Candida rugosa lipase like	sp|P20261|LIP1_CANRU	Lipase 1 OS=Candida rugosa GN=LIP1 PE=1 SV=3	718	3e-86	35.6	{'PF07859': 'alpha/beta hydrolase fold ', 'PF00135': 'Carboxylesterase family '}	1.05079	571	No NLS found	-
m.16250	Gymja-m.16250	No hits found	-	-	No hits found	-	-	-	-	NO PFAM	5.26316	133	No NLS found	-
m.7616	Gymja-m.7616	S10	MER160976	carboxypeptidase O (Talaromyces stipitatus) [S10.014]#S10#{peptidase unit: 66-506} from GB:EED14409	sp|P52719|PEPS_ASPPH	Carboxypeptidase cpdS OS=Aspergillus phoenicis GN=cpdS PE=2 SV=1	182	1e-15	45.5	{'PF00450': 'Serine carboxypeptidase '}	1.62602	123	No NLS found	-
m.16520	Gymja-m.16520	No hits found	-	-	No hits found	-	-	-	-	NO PFAM	0.625	480	No NLS found	-
m.24493	Gymja-m.24493	No hits found	-	-	No hits found	-	-	-	-	NO PFAM	0.613497	163	No NLS found	-
m.17651	Gymja-m.17651	No hits found	-	-	No hits found	-	-	-	-	NO PFAM	3.20856	187	No NLS found	-
m.19747	Gymja-m.19747	No hits found	-	-	No hits found	-	-	-	-	NO PFAM	2.6455	189	No NLS found	-
m.7751	Gymja-m.7751	No hits found	-	-	No hits found	-	-	-	-	NO PFAM	0.546448	183	No NLS found	-
m.3993	Gymja-m.3993	No hits found	-	-	No hits found	-	-	-	-	NO PFAM	3.35196	179	No NLS found	-
m.2564	Gymja-m.2564	No hits found	-	-	No hits found	-	-	-	-	NO PFAM	2.52366	317	No NLS found	-
m.9006	Gymja-m.9006	C01A	MER000697	cpr-1 g.p. {{Caenorhabditis elegans}} (Caenorhabditis elegans) [C01.A32]#C01A#{peptidase unit: 76-328} from Sw:P25807	sp|P25807|CPR1_CAEEL	Gut-specific cysteine proteinase OS=Caenorhabditis elegans GN=cpr-1 PE=1 SV=2	1755	0	100	{'PF00112': 'Papain family cysteine protease '}	4.54545	330	No NLS found	-
m.9448	Gymja-m.9448	A01A	MER004851	necepsin-1 (Caenorhabditis elegans) [A01.053]#A01A#{peptidase unit: 54-391} from GB:NP_741677	sp|O01530|ASP6_CAEEL	Aspartic protease 6 OS=Caenorhabditis elegans GN=asp-6 PE=3 SV=1	734	2e-93	45	{'PF14543': 'Xylanase inhibitor N-terminal ', 'PF00026': 'Eukaryotic aspartyl protease '}	1.89702	369	No NLS found	-
m.18221	Gymja-m.18221	I25B	MER044416	CPI-2a cystatin-like inhibitor {{Caenorhabditis elegans}} (Caenorhabditis elegans) [I25.032]#I25B#{inhibitor unit: 15-131}from GB:NP_500915	sp|P22085|CYTX_ONCVO	Onchocystatin OS=Onchocerca volvulus PE=2 SV=2	138	4e-10	32.5	{'PF00031': 'Cystatin domain '}	2.22222	135	No NLS found	-
m.4488	Gymja-m.4488	No hits found	-	-	No hits found	-	-	-	-	NO PFAM	1.90476	105	No NLS found	-
m.1055	Gymja-m.1055	No hits found	-	-	No hits found	-	-	-	-	NO PFAM	1.72414	174	No NLS found	-
m.17614	Gymja-m.17614	No hits found	-	-	No hits found	-	-	-	-	{'PF02408': 'CUB-like domain '}	1.34529	223	No NLS found	-
m.1591	Gymja-m.1591	No hits found	-	-	sp|P91285|DPY5_CAEEL	Cuticle collagen dpy-5 OS=Caenorhabditis elegans GN=dpy-5 PE=3 SV=1	197	4e-18	37.9	{'PF01484': 'Nematode cuticle collagen N-terminal domain '}	3.96825	126	No NLS found	-
m.23985	Gymja-m.23985	No hits found	-	-	No hits found	-	-	-	-	NO PFAM	1.6	250	No NLS found	-
m.11611	Gymja-m.11611	No hits found	-	-	No hits found	-	-	-	-	{'PF00978': 'RNA dependent RNA polymerase '}	2.47934	121	No NLS found	-
m.22050	Gymja-m.22050	No hits found	-	-	sp|P34500|TTR2_CAEEL	Transthyretin-like protein 2 OS=Caenorhabditis elegans GN=ttr-2 PE=1 SV=1	765	4e-105	100	{'PF01060': 'Transthyretin-like family '}	2.73973	146	No NLS found	-
m.8072	Gymja-m.8072	T06	MER265480	family T6 unassigned peptidases (Takifugu rubripes) [T06.UPW]#T06#{peptidase unit: 376-445} from GB:ENSTRUP00000044225	No hits found	-	-	-	-	{'PF06232': 'Embryo-specific protein 3, (ATS3) ', 'PF01477': 'PLAT/LH2 domain '}	3.94737	152	No NLS found	-
m.23880	Gymja-m.23880	No hits found	-	-	No hits found	-	-	-	-	NO PFAM	3.20856	187	No NLS found	-
m.13029	Gymja-m.13029	No hits found	-	-	sp|P17872|PME_ASPTU	Pectinesterase OS=Aspergillus tubingensis GN=pme1 PE=1 SV=1	597	1e-73	39.9	{'PF01095': 'Pectinesterase '}	1.11111	360	No NLS found	-
m.22240	Gymja-m.22240	No hits found	-	-	No hits found	-	-	-	-	NO PFAM	4.80769	104	No NLS found	-
m.19749	Gymja-m.19749	No hits found	-	-	No hits found	-	-	-	-	NO PFAM	5.71429	105	No NLS found	-
m.22456	Gymja-m.22456	No hits found	-	-	No hits found	-	-	-	-	{'PF02408': 'CUB-like domain '}	1.36986	146	No NLS found	-
m.20466	Gymja-m.20466	No hits found	-	-	No hits found	-	-	-	-	NO PFAM	7.58621	145	No NLS found	-
m.2100	Gymja-m.2100	No hits found	-	-	No hits found	-	-	-	-	NO PFAM	0	99	No NLS found	-
m.7642	Gymja-m.7642	No hits found	-	-	No hits found	-	-	-	-	NO PFAM	12.6214	103	No NLS found	-
m.23174	Gymja-m.23174	I02	MER111267	collagen alpha 3{VI} chain (Oryzias latipes) [I02.968]#I02#{inhibitor unit: 1056-1106}	sp|P17140|CO4A2_CAEEL	Collagen alpha-2(IV) chain OS=Caenorhabditis elegans GN=let-2 PE=1 SV=2	562	9e-67	100	{'PF01391': 'Collagen triple helix repeat (20 copies) '}	3.27869	122	No NLS found	-
m.8709	Gymja-m.8709	No hits found	-	-	sp|Q9ZP41|EGC_CITJA	EG45-like domain containing protein OS=Citrus jambhiri GN=CjBAp12 PE=1 SV=1	365	1e-44	56.5	{'PF03330': 'Lytic transglycolase '}	5.10949	137	No NLS found	-
m.12320	Gymja-m.12320	No hits found	-	-	No hits found	-	-	-	-	NO PFAM	6.08696	115	No NLS found	-
m.14620	Gymja-m.14620	No hits found	-	-	sp|P10282|RNF1_GIBFU	Guanyl-specific ribonuclease F1 OS=Gibberella fujikuroi PE=1 SV=4	451	5e-58	73.3	{'PF00545': 'ribonuclease '}	2.5	120	No NLS found	-
m.18897	Gymja-m.18897	No hits found	-	-	No hits found	-	-	-	-	NO PFAM	0	452	No NLS found	-
m.2008	Gymja-m.2008	No hits found	-	-	sp|P78813|YCTB_SCHPO	ENTH domain-containing protein C794.11c OS=Schizosaccharomyces pombe (strain 972 / ATCC 24843) GN=SPCC794.11c PE=1 SV=2	719	2e-87	39.4	{'PF01417': 'ENTH domain '}	0	561	No NLS found	-
m.8889	Gymja-m.8889	No hits found	-	-	No hits found	-	-	-	-	NO PFAM	0	99	No NLS found	-
m.11538	Gymja-m.11538	C01A	MER001554	cathepsin B-like cysteine peptidase 6 {{Caenorhabditis elegans}} (Caenorhabditis elegans) [C01.A51]#C01A#{peptidase unit:96-358} from Sw:P43510	sp|P43510|CPR6_CAEEL	Cathepsin B-like cysteine proteinase 6 OS=Caenorhabditis elegans GN=cpr-6 PE=1 SV=1	718	1e-94	100	{'PF00112': 'Papain family cysteine protease '}	4.13793	145	No NLS found	-
m.12696	Gymja-m.12696	No hits found	-	-	No hits found	-	-	-	-	NO PFAM	0.671141	149	No NLS found	-
m.19968	Gymja-m.19968	No hits found	-	-	No hits found	-	-	-	-	NO PFAM	1.81818	110	No NLS found	-
m.10915	Gymja-m.10915	No hits found	-	-	sp|Q8DP63|PGDA_STRR6	Peptidoglycan-N-acetylglucosamine deacetylase OS=Streptococcus pneumoniae (strain ATCC BAA-255 / R6)GN=pgdA PE=1 SV=1	242	8e-22	31.2	{'PF01522': 'Polysaccharide deacetylase '}	1.43369	279	No NLS found	-
m.13186	Gymja-m.13186	No hits found	-	-	No hits found	-	-	-	-	NO PFAM	6.33333	300	No NLS found	-
m.9930	Gymja-m.9930	No hits found	-	-	No hits found	-	-	-	-	NO PFAM	1.10803	361	No NLS found	-
m.30	Gymja-m.30	No hits found	-	-	No hits found	-	-	-	-	{'PF04499': 'SIT4 phosphatase-associated protein '}	1.02157	881	No NLS found	-
m.7290	Gymja-m.7290	No hits found	-	-	No hits found	-	-	-	-	NO PFAM	0	106	No NLS found	-
m.23464	Gymja-m.23464	No hits found	-	-	No hits found	-	-	-	-	NO PFAM	5.90164	305	No NLS found	-
m.22578	Gymja-m.22578	No hits found	-	-	sp|Q8J0P4|CRF1_ASPFU	Probable glycosidase crf1 OS=Neosartorya fumigata (strain ATCC MYA-4609 / Af293 / CBS 101355 / FGSC A1100) GN=crf1 PE=1 SV=2	253	3e-23	37.2	{'PF00722': 'Glycosyl hydrolases family 16 '}	0.621118	322	No NLS found	-
m.323	Gymja-m.323	No hits found	-	-	sp|P87141|MIP1_SCHPO	WD repeat-containing protein mip1 OS=Schizosaccharomyces pombe (strain 972 / ATCC 24843) GN=mip1 PE=1 SV=1	478	8e-52	41	{'PF14538': 'Raptor N-terminal CASPase like domain '}	1.35135	370	No NLS found	-
m.21561	Gymja-m.21561	No hits found	-	-	No hits found	-	-	-	-	NO PFAM	2.38095	126	No NLS found	-
m.987	Gymja-m.987	No hits found	-	-	No hits found	-	-	-	-	{'PF01764': 'Lipase (class 3) '}	1.76768	396	No NLS found	-
m.10028	Gymja-m.10028	No hits found	-	-	No hits found	-	-	-	-	NO PFAM	0	142	No NLS found	-
m.5525	Gymja-m.5525	No hits found	-	-	No hits found	-	-	-	-	NO PFAM	4.72441	127	No NLS found	-
m.1208	Gymja-m.1208	No hits found	-	-	No hits found	-	-	-	-	{'PF12895': 'Anaphase-promoting complex, cyclosome, subunit 3 ', 'PF13371': 'Tetratricopeptide repeat ', 'PF00226': 'DnaJ domain ', 'PF14559': 'Tetratricopeptide repeat ', 'PF07719': 'Tetratricopeptide repeat ', 'PF13428': 'Tetratricopeptide repeat ', 'PF00515': 'Tetratricopeptide repeat '}	1.47601	542	No NLS found	-
m.16776	Gymja-m.16776	No hits found	-	-	No hits found	-	-	-	-	NO PFAM	5.88235	136	No NLS found	-
m.23130	Gymja-m.23130	No hits found	-	-	sp|Q19040|YE2H4_CAEEL	Uncharacterized protein E02H4.4 OS=Caenorhabditis elegans GN=E02H4.4 PE=1 SV=3	705	2e-85	37.7	NO PFAM	1.17417	511	No NLS found	-
m.277	Gymja-m.277	No hits found	-	-	No hits found	-	-	-	-	NO PFAM	2.80374	107	No NLS found	-
m.22244	Gymja-m.22244	No hits found	-	-	No hits found	-	-	-	-	NO PFAM	0.757576	132	No NLS found	-
m.2233	Gymja-m.2233	No hits found	-	-	No hits found	-	-	-	-	NO PFAM	2.73038	293	GGRPSYGGG	35
m.4700	Gymja-m.4700	No hits found	-	-	No hits found	-	-	-	-	NO PFAM	2.32558	129	No NLS found	-
m.1029	Gymja-m.1029	No hits found	-	-	No hits found	-	-	-	-	{'PF00132': 'Bacterial transferase hexapeptide (six repeats) '}	2.18855	594	No NLS found	-
m.5381	Gymja-m.5381	No hits found	-	-	No hits found	-	-	-	-	NO PFAM	0.518135	193	No NLS found	-
m.400	Gymja-m.400	C46	MER306196	family C46 unassigned peptidases (Amphimedon queenslandica) [C46.UPW]#C46#{peptidase unit: 794-989}	sp|Q01679|LAC1_PHLRA	Laccase OS=Phlebia radiata GN=LAC PE=1 SV=2	575	2e-65	31.5	{'PF07732': 'Multicopper oxidase ', 'PF07731': 'Multicopper oxidase ', 'PF00394': 'Multicopper oxidase '}	1.80921	608	No NLS found	-
m.3162	Gymja-m.3162	No hits found	-	-	No hits found	-	-	-	-	NO PFAM	6.54206	107	No NLS found	-
m.21164	Gymja-m.21164	No hits found	-	-	sp|Q86KC1|LYSG2_DICDI	Probable GH family 25 lysozyme 2 OS=Dictyostelium discoideum GN=DDB_G0274181 PE=3 SV=1	229	2e-21	31.2	NO PFAM	0.664452	301	No NLS found	-
m.3711	Gymja-m.3711	C01A	MER001552	cathepsin B-like cysteine peptidase 4 {{Caenorhabditis elegans}} (Caenorhabditis elegans) [C01.A34]#C01A#{peptidase unit:72-334} from Sw:P43508	sp|P43508|CPR4_CAEEL	Cathepsin B-like cysteine proteinase 4 OS=Caenorhabditis elegans GN=cpr-4 PE=2 SV=1	1420	0	100	{'PF00112': 'Papain family cysteine protease '}	5.20446	269	No NLS found	-
m.21765	Gymja-m.21765	No hits found	-	-	sp|Q03575|TTR5_CAEEL	Transthyretin-like protein 5 OS=Caenorhabditis elegans GN=ttr-5 PE=3 SV=1	173	5e-16	45.1	{'PF01060': 'Transthyretin-like family '}	2.80374	107	No NLS found	-
m.2831	Gymja-m.2831	No hits found	-	-	No hits found	-	-	-	-	NO PFAM	1.21951	410	No NLS found	-
m.3693	Gymja-m.3693	No hits found	-	-	sp|Q95003|GPX3_CAEEL	Glutathione peroxidase 3 OS=Caenorhabditis elegans GN=gpx-3 PE=3 SV=1	355	1e-42	68.1	{'PF00578': 'AhpC/TSA family ', 'PF00255': 'Glutathione peroxidase '}	2	100	No NLS found	-
m.2570	Gymja-m.2570	No hits found	-	-	No hits found	-	-	-	-	NO PFAM	0.869565	115	No NLS found	-
m.11141	Gymja-m.11141	No hits found	-	-	No hits found	-	-	-	-	{'PF03409': 'Transmembrane glycoprotein '}	0	127	No NLS found	-
m.10622	Gymja-m.10622	No hits found	-	-	No hits found	-	-	-	-	NO PFAM	0	120	No NLS found	-
m.11220	Gymja-m.11220	No hits found	-	-	No hits found	-	-	-	-	NO PFAM	1.36054	147	No NLS found	-
m.14477	Gymja-m.14477	No hits found	-	-	No hits found	-	-	-	-	NO PFAM	1.1236	178	No NLS found	-
m.12081	Gymja-m.12081	No hits found	-	-	No hits found	-	-	-	-	NO PFAM	2.54777	157	No NLS found	-
m.4623	Gymja-m.4623	No hits found	-	-	No hits found	-	-	-	-	NO PFAM	0.671141	149	No NLS found	-
m.6366	Gymja-m.6366	No hits found	-	-	No hits found	-	-	-	-	NO PFAM	3.9801	201	No NLS found	-
m.18680	Gymja-m.18680	No hits found	-	-	sp|Q9XVS3|CLC87_CAEEL	C-type lectin domain-containing protein 87 OS=Caenorhabditis elegans GN=clec-87 PE=1 SV=1	1210	3e-170	100	{'PF00059': 'Lectin C-type domain '}	2.64317	227	No NLS found	-
m.16770	Gymja-m.16770	No hits found	-	-	No hits found	-	-	-	-	NO PFAM	0	99	No NLS found	-
m.12533	Gymja-m.12533	I63	MER168103	family I63 unassigned peptidase inhibitors (Caenorhabditis briggsae) [I63.UPW]#I63#{inhibitor unit: 76-303} from GB:XP_002634025	No hits found	-	-	-	-	{'PF00059': 'Lectin C-type domain '}	5.29595	321	No NLS found	-
m.18054	Gymja-m.18054	No hits found	-	-	No hits found	-	-	-	-	NO PFAM	2.22222	135	No NLS found	-
m.1334	Gymja-m.1334	No hits found	-	-	sp|Q9LME8|U85A7_ARATH	UDP-glycosyltransferase 85A7 OS=Arabidopsis thaliana GN=UGT85A7 PE=2 SV=1	134	5e-09	30.2	NO PFAM	2.25564	133	No NLS found	-
m.14960	Gymja-m.14960	No hits found	-	-	No hits found	-	-	-	-	NO PFAM	4.6729	107	No NLS found	-
m.4519	Gymja-m.4519	I02	MER111510	collagen alpha 3{VI} chain (Gasterosteus aculeatus) [I02.968]#I02#{inhibitor unit: 3040-3090}	sp|P91285|DPY5_CAEEL	Cuticle collagen dpy-5 OS=Caenorhabditis elegans GN=dpy-5 PE=3 SV=1	447	1e-52	45.8	{'PF01484': 'Nematode cuticle collagen N-terminal domain ', 'PF01391': 'Collagen triple helix repeat (20 copies) '}	3.38983	295	No NLS found	-
m.7551	Gymja-m.7551	C01A	MER001553	cathepsin B-like cysteine peptidase 5 {{Caenorhabditis elegans}} (Caenorhabditis elegans) [C01.A35]#C01A#{peptidase unit:73-339} from Sw:P43509	sp|P43509|CPR5_CAEEL	Cathepsin B-like cysteine proteinase 5 OS=Caenorhabditis elegans GN=cpr-5 PE=2 SV=1	578	1e-74	100	{'PF00112': 'Papain family cysteine protease '}	2.75229	109	No NLS found	-
m.4555	Gymja-m.4555	No hits found	-	-	No hits found	-	-	-	-	NO PFAM	6.58436	243	No NLS found	-
m.17775	Gymja-m.17775	No hits found	-	-	No hits found	-	-	-	-	NO PFAM	5.26316	133	No NLS found	-
m.9171	Gymja-m.9171	No hits found	-	-	sp|O62053|U375A_CAEEL	UPF0375 protein C08F11.11 OS=Caenorhabditis elegans GN=C08F11.11 PE=1 SV=1	584	1e-78	100	{'PF07403': 'Protein of unknown function (DUF1505) '}	5.40541	111	No NLS found	-
m.2621	Gymja-m.2621	No hits found	-	-	sp|P41390|PUR1_SCHPO	Amidophosphoribosyltransferase OS=Schizosaccharomyces pombe (strain 972 / ATCC 24843) GN=ade4 PE=1 SV=1	1496	0	57.7	{'PF13230': 'Glutamine amidotransferases class-II ', 'PF13522': 'Glutamine amidotransferase domain ', 'PF00156': 'Phosphoribosyl transferase domain ', 'PF13537': 'Glutamine amidotransferase domain '}	2.05696	632	No NLS found	-
m.10863	Gymja-m.10863	No hits found	-	-	No hits found	-	-	-	-	NO PFAM	0.540541	185	No NLS found	-
m.10243	Gymja-m.10243	No hits found	-	-	No hits found	-	-	-	-	NO PFAM	6.66667	105	No NLS found	-
m.24047	Gymja-m.24047	No hits found	-	-	No hits found	-	-	-	-	NO PFAM	7.75194	129	No NLS found	-
m.11239	Gymja-m.11239	No hits found	-	-	No hits found	-	-	-	-	NO PFAM	0.840336	119	No NLS found	-
m.11237	Gymja-m.11237	No hits found	-	-	No hits found	-	-	-	-	NO PFAM	0	331	No NLS found	-
m.11486	Gymja-m.11486	No hits found	-	-	sp|A1DEV5|BTGC_NEOFI	Probable glucan endo-1,3-beta-glucosidase btgC OS=Neosartorya fischeri (strain ATCC 1020 / DSM 3700/ FGSC A1164 / NRRL 181) GN=btgC PE=3 SV=1	547	2e-62	38.8	{'PF00332': 'Glycosyl hydrolases family 17 '}	1.5625	384	No NLS found	-
m.955	Gymja-m.955	No hits found	-	-	sp|Q8L9P8|RLF33_ARATH	Protein RALF-like 33 OS=Arabidopsis thaliana GN=RALFL33 PE=2 SV=1	275	3e-31	53.3	{'PF05498': 'Rapid ALkalinization Factor (RALF) '}	6.15385	130	No NLS found	-
m.10076	Gymja-m.10076	No hits found	-	-	No hits found	-	-	-	-	NO PFAM	3.4188	117	No NLS found	-
m.12324	Gymja-m.12324	No hits found	-	-	No hits found	-	-	-	-	NO PFAM	0	111	No NLS found	-
m.19363	Gymja-m.19363	No hits found	-	-	sp|P43296|RD19A_ARATH	Cysteine proteinase RD19a OS=Arabidopsis thaliana GN=RD19A PE=2 SV=1	332	3e-37	65.9	{'PF08246': 'Cathepsin propeptide inhibitor domain (I29) '}	1.69492	118	No NLS found	-
m.17208	Gymja-m.17208	S08A	MER191546	subfamily S8A unassigned peptidases (Pleurotus ostreatus) [S08.UPA]#S08A#{peptidase unit: 91-375} from GB:ACR25273	sp|P09232|PRTB_YEAST	Cerevisin OS=Saccharomyces cerevisiae (strain ATCC 204508 / S288c) GN=PRB1 PE=1 SV=1	624	1e-72	44.5	{'PF00082': 'Subtilase family '}	0.619835	484	No NLS found	-
m.6364	Gymja-m.6364	No hits found	-	-	No hits found	-	-	-	-	NO PFAM	3.80228	263	No NLS found	-
m.16310	Gymja-m.16310	No hits found	-	-	No hits found	-	-	-	-	NO PFAM	1.41243	354	No NLS found	-
m.8985	Gymja-m.8985	No hits found	-	-	No hits found	-	-	-	-	{'PF10282': 'Lactonase, 7-bladed beta-propeller '}	0.881057	454	No NLS found	-
m.16706	Gymja-m.16706	No hits found	-	-	sp|Q4WCX9|YA280_ASPFU	Uncharacterized protein AFUA_6G02800 OS=Neosartorya fumigata (strain ATCC MYA-4609 / Af293 / CBS 101355/ FGSC A1100) GN=AFUA_6G02800 PE=1 SV=1	178	2e-14	34.8	NO PFAM	1.79372	223	No NLS found	-
m.21340	Gymja-m.21340	No hits found	-	-	No hits found	-	-	-	-	NO PFAM	5.42636	129	No NLS found	-
m.15919	Gymja-m.15919	No hits found	-	-	No hits found	-	-	-	-	NO PFAM	0.961538	104	No NLS found	-
m.9369	Gymja-m.9369	No hits found	-	-	No hits found	-	-	-	-	NO PFAM	3.92157	153	No NLS found	-
m.8243	Gymja-m.8243	No hits found	-	-	No hits found	-	-	-	-	NO PFAM	8.06452	124	No NLS found	-
m.7479	Gymja-m.7479	No hits found	-	-	No hits found	-	-	-	-	{'PF11327': 'Protein of unknown function (DUF3129) '}	2.30769	260	No NLS found	-
m.12709	Gymja-m.12709	No hits found	-	-	sp|P0CR58|MVP1_CRYNJ	Sorting nexin MVP1 OS=Cryptococcus neoformans var. neoformans serotype D (strain JEC21 / ATCC MYA-565)GN=MVP1 PE=3 SV=1	620	2e-70	31.7	{'PF00787': 'PX domain '}	0.753012	664	No NLS found	-
m.20741	Gymja-m.20741	No hits found	-	-	sp|P30652|YOW6_CAEEL	Uncharacterized protein ZK643.6 OS=Caenorhabditis elegans GN=ZK643.6 PE=4 SV=3	125	1e-07	33	{'PF01549': 'ShK domain-like ', 'PF04942': 'CC domain '}	10.3659	164	No NLS found	-
m.24677	Gymja-m.24677	No hits found	-	-	No hits found	-	-	-	-	{'PF11937': 'Protein of unknown function (DUF3455) '}	0.680272	147	No NLS found	-
m.5257	Gymja-m.5257	No hits found	-	-	sp|O45944|U375F_CAEEL	UPF0375 protein Y45F10C.4 OS=Caenorhabditis elegans GN=Y45F10C.4 PE=1 SV=1	603	2e-81	100	{'PF07403': 'Protein of unknown function (DUF1505) '}	6.03448	116	No NLS found	-
m.8451	Gymja-m.8451	No hits found	-	-	No hits found	-	-	-	-	NO PFAM	6.57895	152	No NLS found	-
m.17995	Gymja-m.17995	No hits found	-	-	No hits found	-	-	-	-	NO PFAM	4.44444	135	No NLS found	-
m.2298	Gymja-m.2298	No hits found	-	-	No hits found	-	-	-	-	NO PFAM	1.41176	425	No NLS found	-
m.20490	Gymja-m.20490	No hits found	-	-	No hits found	-	-	-	-	NO PFAM	7.92683	164	No NLS found	-
m.22518	Gymja-m.22518	C01A	MER003658	F57F5.1 g.p. {{Caenorhabditis elegans}} (Caenorhabditis elegans) [C01.A42]#C01A#{peptidase unit: 137-399} from GB:NP_506011	sp|P43510|CPR6_CAEEL	Cathepsin B-like cysteine proteinase 6 OS=Caenorhabditis elegans GN=cpr-6 PE=1 SV=1	975	5e-130	55.8	{'PF00112': 'Papain family cysteine protease '}	4.17827	359	No NLS found	-
m.8828	Gymja-m.8828	No hits found	-	-	sp|Q29RZ5|TNG2_BOVIN	Transport and Golgi organization protein 2 homolog OS=Bos taurus GN=TANGO2 PE=2 SV=1	216	6e-19	30.2	{'PF05742': 'Transport and Golgi organisation 2 '}	1.31148	305	No NLS found	-
m.5063	Gymja-m.5063	No hits found	-	-	No hits found	-	-	-	-	{'PF10342': 'Ser-Thr-rich glycosyl-phosphatidyl-inositol-anchored membrane family '}	1.35135	148	No NLS found	-
m.1883	Gymja-m.1883	No hits found	-	-	No hits found	-	-	-	-	{'PF03489': 'Saposin-like type B, region 2 '}	6	100	No NLS found	-
m.24317	Gymja-m.24317	No hits found	-	-	sp|Q9HFS9|ABNA_ASPAC	Arabinan endo-1,5-alpha-L-arabinosidase A OS=Aspergillus aculeatus GN=abnA PE=1 SV=1	645	2e-82	54	{'PF04616': 'Glycosyl hydrolases family 43 '}	2.34375	256	No NLS found	-
m.18569	Gymja-m.18569	No hits found	-	-	No hits found	-	-	-	-	NO PFAM	0	199	No NLS found	-
m.6748	Gymja-m.6748	No hits found	-	-	No hits found	-	-	-	-	NO PFAM	4.5977	261	No NLS found	-
m.16098	Gymja-m.16098	No hits found	-	-	No hits found	-	-	-	-	NO PFAM	4.5045	111	No NLS found	-
m.2766	Gymja-m.2766	No hits found	-	-	No hits found	-	-	-	-	NO PFAM	7.38255	149	No NLS found	-
m.7134	Gymja-m.7134	No hits found	-	-	No hits found	-	-	-	-	NO PFAM	5.84795	171	No NLS found	-
m.11365	Gymja-m.11365	No hits found	-	-	No hits found	-	-	-	-	NO PFAM	7.03125	128	No NLS found	-
m.24061	Gymja-m.24061	No hits found	-	-	No hits found	-	-	-	-	NO PFAM	2.0202	99	No NLS found	-
m.1341	Gymja-m.1341	No hits found	-	-	No hits found	-	-	-	-	NO PFAM	1.53846	130	No NLS found	-
m.23124	Gymja-m.23124	No hits found	-	-	No hits found	-	-	-	-	NO PFAM	6.00858	233	No NLS found	-
m.16074	Gymja-m.16074	No hits found	-	-	sp|P34688|DPY7_CAEEL	Cuticle collagen dpy-7 OS=Caenorhabditis elegans GN=dpy-7 PE=1 SV=1	600	3e-78	100	{'PF01484': 'Nematode cuticle collagen N-terminal domain '}	2.67857	112	No NLS found	-
m.15060	Gymja-m.15060	No hits found	-	-	No hits found	-	-	-	-	NO PFAM	1.33333	225	No NLS found	-
m.18523	Gymja-m.18523	No hits found	-	-	No hits found	-	-	-	-	NO PFAM	0	235	No NLS found	-
m.16892	Gymja-m.16892	No hits found	-	-	No hits found	-	-	-	-	NO PFAM	0.854701	117	No NLS found	-
m.9827	Gymja-m.9827	No hits found	-	-	sp|P35489|ODP2_ACHLA	Dihydrolipoyllysine-residue acetyltransferase component of pyruvate dehydrogenase complex OS=Acholeplasma laidlawii GN=pdhC PE=1 SV=1	324	6e-35	46.5	{'PF00198': '2-oxoacid dehydrogenases acyltransferase (catalytic domain) '}	0	134	No NLS found	-
m.12437	Gymja-m.12437	I02	MER186751	family I2 unassigned peptidase inhibitors (Brachydanio rerio) [I02.UPW]#I02#{inhibitor unit: 1960-2010} from GB:CAX15447	sp|P13944|COCA1_CHICK	Collagen alpha-1(XII) chain OS=Gallus gallus GN=COL12A1 PE=1 SV=3	115	2e-06	32.1	{'PF00092': 'von Willebrand factor type A domain ', 'PF13519': 'von Willebrand factor type A domain '}	1.50376	133	No NLS found	-
m.2349	Gymja-m.2349	No hits found	-	-	No hits found	-	-	-	-	{'PF01549': 'ShK domain-like '}	10.7843	102	No NLS found	-
m.1600	Gymja-m.1600	No hits found	-	-	No hits found	-	-	-	-	{'PF02408': 'CUB-like domain '}	2.01342	149	No NLS found	-
m.17774	Gymja-m.17774	No hits found	-	-	No hits found	-	-	-	-	{'PF00021': 'u-PAR/Ly-6 domain '}	10.8108	111	No NLS found	-
m.8762	Gymja-m.8762	No hits found	-	-	No hits found	-	-	-	-	NO PFAM	0.995025	201	No NLS found	-
m.4219	Gymja-m.4219	No hits found	-	-	No hits found	-	-	-	-	NO PFAM	6.78733	221	No NLS found	-
m.17904	Gymja-m.17904	No hits found	-	-	No hits found	-	-	-	-	NO PFAM	0.833333	120	No NLS found	-
m.4637	Gymja-m.4637	No hits found	-	-	No hits found	-	-	-	-	NO PFAM	3.78788	132	No NLS found	-
m.24731	Gymja-m.24731	No hits found	-	-	sp|P25804|CYSP_PEA	Cysteine proteinase 15A OS=Pisum sativum PE=1 SV=1	495	7e-61	70.1	{'PF08246': 'Cathepsin propeptide inhibitor domain (I29) '}	0	165	No NLS found	-
m.12398	Gymja-m.12398	A01A	MER136636	pepsin {fish} (Oncorhynchus mykiss) [A01.088]#A01A#{peptidase unit: 58-375} from GB:NP_001153947	sp|Q9GMY6|PEPA_CANFA	Pepsin A OS=Canis familiaris GN=PGA PE=2 SV=1	199	1e-16	36.7	{'PF14543': 'Xylanase inhibitor N-terminal ', 'PF00026': 'Eukaryotic aspartyl protease '}	0	241	No NLS found	-
m.11555	Gymja-m.11555	No hits found	-	-	sp|Q9VCY3|CSN6_DROME	COP9 signalosome complex subunit 6 OS=Drosophila melanogaster GN=CSN6 PE=1 SV=1	323	2e-34	39.5	{'PF01398': 'JAB1/Mov34/MPN/PAD-1 ubiquitin protease '}	1.59363	251	No NLS found	-
m.20850	Gymja-m.20850	No hits found	-	-	No hits found	-	-	-	-	NO PFAM	0	160	No NLS found	-
m.5463	Gymja-m.5463	No hits found	-	-	No hits found	-	-	-	-	NO PFAM	2.54237	118	No NLS found	-
m.17558	Gymja-m.17558	No hits found	-	-	sp|P20533|CHIA1_BACCI	Chitinase A1 OS=Bacillus circulans GN=chiA1 PE=1 SV=1	348	3e-34	30.8	{'PF00704': 'Glycosyl hydrolases family 18 '}	1.18203	423	No NLS found	-
m.14562	Gymja-m.14562	No hits found	-	-	sp|B3A003|LYS3_CRAVI	Lysozyme 3 OS=Crassostrea virginica GN=lysoz3 PE=1 SV=1	287	5e-32	47.3	{'PF05497': 'Destabilase '}	11.4286	140	No NLS found	-
m.20317	Gymja-m.20317	No hits found	-	-	sp|Q6NMK1|GXM1_ARATH	Glucuronoxylan 4-O-methyltransferase 1 OS=Arabidopsis thaliana GN=GXM1 PE=1 SV=1	231	3e-23	51.3	{'PF04669': 'Polysaccharide biosynthesis '}	1.8018	111	No NLS found	-
m.7434	Gymja-m.7434	No hits found	-	-	No hits found	-	-	-	-	NO PFAM	0	109	No NLS found	-
m.9127	Gymja-m.9127	No hits found	-	-	No hits found	-	-	-	-	{'PF02469': 'Fasciclin domain '}	1.62933	491	No NLS found	-
m.10262	Gymja-m.10262	No hits found	-	-	sp|O60122|TRPD_SCHPO	Anthranilate phosphoribosyltransferase OS=Schizosaccharomyces pombe (strain 972 / ATCC 24843) GN=trp4 PE=3 SV=1	596	3e-72	43.4	{'PF00591': 'Glycosyl transferase family, a/b domain '}	1.18203	423	No NLS found	-
m.22586	Gymja-m.22586	No hits found	-	-	No hits found	-	-	-	-	NO PFAM	3	100	RKKRDSGSGSGSGEGGKGGGKKYNRSKKRK	45
m.23983	Gymja-m.23983	No hits found	-	-	sp|Q9USW3|YHZ7_SCHPO	Probable glycosidase C21B10.07 OS=Schizosaccharomyces pombe (strain 972 / ATCC 24843) GN=SPBC21B10.07 PE=3 SV=1	684	7e-85	45	{'PF00722': 'Glycosyl hydrolases family 16 '}	1.92771	415	No NLS found	-
m.976	Gymja-m.976	No hits found	-	-	No hits found	-	-	-	-	{'PF00704': 'Glycosyl hydrolases family 18 '}	1.14416	437	No NLS found	-
m.1051	Gymja-m.1051	I51	MER319609	family I51 unassigned peptidase inhibitors (Puccinia graminis) [I51.UPW]#I51#{inhibitor unit: 58-216} from GB:XP_003335111	No hits found	-	-	-	-	{'PF01161': 'Phosphatidylethanolamine-binding protein '}	0.664452	301	No NLS found	-
m.19226	Gymja-m.19226	No hits found	-	-	No hits found	-	-	-	-	NO PFAM	3.50877	114	No NLS found	-
m.2818	Gymja-m.2818	No hits found	-	-	No hits found	-	-	-	-	{'PF08295': 'Sin3 family co-repressor ', 'PF02671': 'Paired amphipathic helix repeat '}	0.752508	1196	SRKRKS	626
m.3376	Gymja-m.3376	No hits found	-	-	No hits found	-	-	-	-	NO PFAM	0.97561	205	No NLS found	-
m.2310	Gymja-m.2310	No hits found	-	-	No hits found	-	-	-	-	NO PFAM	0.925926	108	No NLS found	-
m.5699	Gymja-m.5699	No hits found	-	-	No hits found	-	-	-	-	{'PF16499': 'Alpha galactosidase A '}	1.25448	558	No NLS found	-
m.2190	Gymja-m.2190	GX	119191452|GX|abH19	Thioesterases	No hits found	-	-	-	-	{'PF02089': 'Palmitoyl protein thioesterase '}	1.57895	380	No NLS found	-
m.20481	Gymja-m.20481	I43	MER208341	family I43 unassigned peptidase inhibitors (Oncorhynchus mykiss) [I43.UPW]#I43#{inhibitor unit: 23-101} from GB:AAB04656	sp|P16213|B2MG_PONPY	Beta-2-microglobulin OS=Pongo pygmaeus GN=B2M PE=3 SV=2	639	9e-87	100	{'PF07654': 'Immunoglobulin C1-set domain '}	1.63934	122	No NLS found	-
m.15460	Gymja-m.15460	No hits found	-	-	No hits found	-	-	-	-	NO PFAM	1.6	125	No NLS found	-
m.15751	Gymja-m.15751	No hits found	-	-	sp|Q17770|PDI2_CAEEL	Protein disulfide-isomerase 2 OS=Caenorhabditis elegans GN=pdi-2 PE=1 SV=1	2566	0	100	{'PF04756': 'OST3 / OST6 family, transporter family ', 'PF13098': 'Thioredoxin-like domain ', 'PF00085': 'Thioredoxin ', 'PF13848': 'Thioredoxin-like domain ', 'PF13905': 'Thioredoxin-like ', 'PF13899': 'Thioredoxin-like '}	0.814664	491	No NLS found	-
m.15126	Gymja-m.15126	No hits found	-	-	No hits found	-	-	-	-	NO PFAM	2.61438	153	No NLS found	-
m.13310	Gymja-m.13310	No hits found	-	-	No hits found	-	-	-	-	NO PFAM	3.09278	194	No NLS found	-
m.17673	Gymja-m.17673	No hits found	-	-	No hits found	-	-	-	-	NO PFAM	0	146	No NLS found	-
m.6780	Gymja-m.6780	I63	MER043919	family I63 unassigned peptidase inhibitor homologues (Ancylostoma ceylanicum) [I63.UNW]#I63#{inhibitor unit: 1-144} from GB:AAD51335	No hits found	-	-	-	-	{'PF00059': 'Lectin C-type domain '}	2.64151	265	No NLS found	-
m.23347	Gymja-m.23347	No hits found	-	-	No hits found	-	-	-	-	NO PFAM	4.25532	141	No NLS found	-
m.1545	Gymja-m.1545	No hits found	-	-	No hits found	-	-	-	-	NO PFAM	2.97619	168	No NLS found	-
m.1110	Gymja-m.1110	C01A	MER003405	cpz-1 g.p. {{Caenorhabditis elegans}} (Caenorhabditis elegans) [C01.A38]#C01A#{peptidase unit: 181-426} from GB:NP_491023	sp|P05689|CATZ_BOVIN	Cathepsin Z OS=Bos taurus GN=CTSZ PE=2 SV=2	840	2e-111	60.1	{'PF00112': 'Papain family cysteine protease '}	4.60526	304	No NLS found	-
m.14301	Gymja-m.14301	No hits found	-	-	No hits found	-	-	-	-	NO PFAM	0.609756	164	No NLS found	-
m.19032	Gymja-m.19032	No hits found	-	-	sp|Q38935|FK151_ARATH	Peptidyl-prolyl cis-trans isomerase FKBP15-1 OS=Arabidopsis thaliana GN=FKBP15-1 PE=2 SV=2	576	5e-76	87.5	{'PF00254': 'FKBP-type peptidyl-prolyl cis-trans isomerase '}	1.88679	159	No NLS found	-
m.3827	Gymja-m.3827	No hits found	-	-	No hits found	-	-	-	-	{'PF13668': 'Ferritin-like domain '}	0.680272	294	No NLS found	-
m.24479	Gymja-m.24479	A01A	MER106014	Ceasp1 protein {{Caenorhabditis elegans}} (Caenorhabditis briggsae) [A01.A82]#A01A#{peptidase unit: 65-391} from GB:XP_002635086	sp|O01530|ASP6_CAEEL	Aspartic protease 6 OS=Caenorhabditis elegans GN=asp-6 PE=3 SV=1	1433	0	70.4	{'PF14543': 'Xylanase inhibitor N-terminal ', 'PF00026': 'Eukaryotic aspartyl protease '}	1.78117	393	No NLS found	-
m.4419	Gymja-m.4419	No hits found	-	-	sp|Q17802|CPG1_CAEEL	Chondroitin proteoglycan 1 OS=Caenorhabditis elegans GN=cpg-1 PE=1 SV=1	823	1e-107	100	{'PF01607': 'Chitin binding Peritrophin-A domain '}	3.77358	159	No NLS found	-
m.17495	Gymja-m.17495	No hits found	-	-	No hits found	-	-	-	-	NO PFAM	0.666667	150	No NLS found	-
m.11030	Gymja-m.11030	No hits found	-	-	sp|P34383|FAR2_CAEEL	Fatty-acid and retinol-binding protein 2 OS=Caenorhabditis elegans GN=far-2 PE=1 SV=1	915	6e-127	100	{'PF05823': 'Nematode fatty acid retinoid binding protein (Gp-FAR-1) '}	0	182	No NLS found	-
m.10588	Gymja-m.10588	No hits found	-	-	sp|P36991|OV17_ONCVO	OV-17 antigen OS=Onchocerca volvulus GN=OV17 PE=2 SV=1	225	9e-23	32.1	{'PF02520': 'Domain of unknown function DUF148 '}	0.628931	159	No NLS found	-
m.24008	Gymja-m.24008	No hits found	-	-	No hits found	-	-	-	-	{'PF00328': 'Histidine phosphatase superfamily (branch 2) '}	1.31579	380	No NLS found	-
m.15249	Gymja-m.15249	No hits found	-	-	sp|P09042|PR1C_TOBAC	Pathogenesis-related protein 1C OS=Nicotiana tabacum PE=2 SV=3	430	7e-54	58.2	{'PF00188': 'Cysteine-rich secretory protein family '}	4.86111	144	No NLS found	-
m.8015	Gymja-m.8015	No hits found	-	-	sp|Q22285|TTR46_CAEEL	Transthyretin-like protein 46 OS=Caenorhabditis elegans GN=ttr-46 PE=3 SV=1	241	4e-25	37.5	{'PF01060': 'Transthyretin-like family '}	2	150	No NLS found	-
m.15549	Gymja-m.15549	No hits found	-	-	sp|P18833|COL8_CAEEL	Cuticle collagen 8 OS=Caenorhabditis elegans GN=col-8 PE=3 SV=2	547	9e-71	100	{'PF01484': 'Nematode cuticle collagen N-terminal domain '}	3.73832	107	No NLS found	-
m.3870	Gymja-m.3870	No hits found	-	-	No hits found	-	-	-	-	NO PFAM	2.92398	171	No NLS found	-
m.8099	Gymja-m.8099	No hits found	-	-	No hits found	-	-	-	-	NO PFAM	5.66038	106	No NLS found	-
m.118	Gymja-m.118	No hits found	-	-	No hits found	-	-	-	-	NO PFAM	0.961538	104	No NLS found	-
m.11484	Gymja-m.11484	No hits found	-	-	sp|P34382|FAR1_CAEEL	Fatty-acid and retinol-binding protein 1 OS=Caenorhabditis elegans GN=far-1 PE=3 SV=1	931	3e-129	100	{'PF05823': 'Nematode fatty acid retinoid binding protein (Gp-FAR-1) '}	0	182	No NLS found	-
m.11950	Gymja-m.11950	C46	MER011719	grd-2 {{Caenorhabditis elegans}} (Caenorhabditis elegans) [C46.A07]#C46#{peptidase unit: 664-868} from GB:NP_507977	No hits found	-	-	-	-	{'PF04155': 'Ground-like domain '}	3.8835	103	No NLS found	-
m.9259	Gymja-m.9259	No hits found	-	-	sp|Q19191|YZ10_CAEEL	Uncharacterized protein F08B12.4 OS=Caenorhabditis elegans GN=F08B12.4 PE=4 SV=2	519	1e-68	100	NO PFAM	0	125	No NLS found	-
m.206	Gymja-m.206	No hits found	-	-	No hits found	-	-	-	-	NO PFAM	0.847458	118	No NLS found	-
m.2131	Gymja-m.2131	No hits found	-	-	sp|Q9USW3|YHZ7_SCHPO	Probable glycosidase C21B10.07 OS=Schizosaccharomyces pombe (strain 972 / ATCC 24843) GN=SPBC21B10.07 PE=3 SV=1	441	2e-49	31.7	NO PFAM	1.63934	366	No NLS found	-
m.6849	Gymja-m.6849	No hits found	-	-	No hits found	-	-	-	-	{'PF05783': 'Dynein light intermediate chain (DLIC) '}	0.383142	783	No NLS found	-
m.24777	Gymja-m.24777	No hits found	-	-	sp|P0CP78|PPIB_CRYNJ	Peptidyl-prolyl cis-trans isomerase B OS=Cryptococcus neoformans var. neoformans serotype D (strain JEC21 / ATCC MYA-565) GN=CPR2 PE=3 SV=1	690	4e-91	60.8	{'PF00160': 'Cyclophilin type peptidyl-prolyl cis-trans isomerase/CLD '}	0.452489	221	No NLS found	-
m.17550	Gymja-m.17550	No hits found	-	-	No hits found	-	-	-	-	NO PFAM	0.930233	215	No NLS found	-
m.12855	Gymja-m.12855	No hits found	-	-	No hits found	-	-	-	-	NO PFAM	3.42466	146	No NLS found	-
m.18226	Gymja-m.18226	No hits found	-	-	No hits found	-	-	-	-	NO PFAM	1.46341	205	No NLS found	-
m.17370	Gymja-m.17370	No hits found	-	-	sp|Q8VZR2|ASD2_ARATH	Alpha-L-arabinofuranosidase 2 OS=Arabidopsis thaliana GN=ASD2 PE=2 SV=1	414	4e-47	73.6	NO PFAM	1.47059	136	No NLS found	-
m.4182	Gymja-m.4182	No hits found	-	-	No hits found	-	-	-	-	NO PFAM	4.78261	230	No NLS found	-
m.1382	Gymja-m.1382	No hits found	-	-	sp|Q5B0C0|HSP7M_EMENI	Heat shock 70 kDa protein OS=Emericella nidulans (strain FGSC A4 / ATCC 38163 / CBS 112.46 / NRRL 194/ M139) GN=AN6010 PE=1 SV=1	2404	0	69.8	{'PF00012': 'Hsp70 protein ', 'PF06723': 'MreB/Mbl protein '}	0.550206	727	No NLS found	-
m.17456	Gymja-m.17456	No hits found	-	-	No hits found	-	-	-	-	NO PFAM	0.621118	644	No NLS found	-
m.10113	Gymja-m.10113	No hits found	-	-	No hits found	-	-	-	-	NO PFAM	1.53061	196	No NLS found	-
m.17084	Gymja-m.17084	No hits found	-	-	No hits found	-	-	-	-	NO PFAM	5.5814	215	No NLS found	-
m.20725	Gymja-m.20725	No hits found	-	-	No hits found	-	-	-	-	NO PFAM	0.309598	323	No NLS found	-
m.3991	Gymja-m.3991	No hits found	-	-	No hits found	-	-	-	-	{'PF11327': 'Protein of unknown function (DUF3129) '}	2.71318	258	No NLS found	-
m.23840	Gymja-m.23840	No hits found	-	-	No hits found	-	-	-	-	NO PFAM	2.68456	149	No NLS found	-
m.8193	Gymja-m.8193	No hits found	-	-	No hits found	-	-	-	-	NO PFAM	3.63636	110	No NLS found	-
m.14748	Gymja-m.14748	No hits found	-	-	No hits found	-	-	-	-	NO PFAM	2.47934	121	No NLS found	-
m.4393	Gymja-m.4393	A01A	MER003436	asp-6 g.p. {{Caenorhabditis elegans}} (Caenorhabditis elegans) [A01.A71]#A01A#{peptidase unit: 58-387} from Sw:O01530	sp|O01530|ASP6_CAEEL	Aspartic protease 6 OS=Caenorhabditis elegans GN=asp-6 PE=3 SV=1	1865	0	100	{'PF14543': 'Xylanase inhibitor N-terminal ', 'PF00026': 'Eukaryotic aspartyl protease '}	1.39665	358	No NLS found	-
m.4838	Gymja-m.4838	No hits found	-	-	No hits found	-	-	-	-	NO PFAM	5.38462	260	No NLS found	-
m.18674	Gymja-m.18674	No hits found	-	-	No hits found	-	-	-	-	NO PFAM	1.43885	139	No NLS found	-
m.4157	Gymja-m.4157	No hits found	-	-	No hits found	-	-	-	-	NO PFAM	4.49438	267	No NLS found	-
m.20515	Gymja-m.20515	I25B	MER036845	CPI-2a cystatin-like inhibitor {{Caenorhabditis elegans}} (Caenorhabditis elegans) [I25.032]#I25B#{inhibitor unit: 16-135}from GB:NP_504565	sp|P22085|CYTX_ONCVO	Onchocystatin OS=Onchocerca volvulus PE=2 SV=2	171	6e-15	30.8	{'PF00031': 'Cystatin domain '}	1.3986	143	No NLS found	-
m.16438	Gymja-m.16438	No hits found	-	-	No hits found	-	-	-	-	NO PFAM	0.454545	220	No NLS found	-
m.14887	Gymja-m.14887	S28	MER003601	K12H4.7 g.p. {{Caenorhabditis elegans}} (Caenorhabditis elegans) [S28.A11]#S28#{peptidase unit: 56-510} from Sw:P34528	sp|P34528|YM67_CAEEL	Putative serine protease K12H4.7 OS=Caenorhabditis elegans GN=K12H4.7 PE=3 SV=2	2770	0	100	{'PF05577': 'Serine carboxypeptidase S28 '}	1.5625	512	No NLS found	-
m.11849	Gymja-m.11849	No hits found	-	-	No hits found	-	-	-	-	{'PF01682': 'DB module '}	8.82353	136	No NLS found	-
m.13940	Gymja-m.13940	No hits found	-	-	sp|Q86KC1|LYSG2_DICDI	Probable GH family 25 lysozyme 2 OS=Dictyostelium discoideum GN=DDB_G0274181 PE=3 SV=1	245	9e-24	31.7	NO PFAM	1.73611	288	No NLS found	-
m.16754	Gymja-m.16754	No hits found	-	-	No hits found	-	-	-	-	NO PFAM	2.8169	213	No NLS found	-
m.12012	Gymja-m.12012	No hits found	-	-	No hits found	-	-	-	-	{'PF05627': 'Cleavage site for pathogenic type III effector avirulence factor Avr '}	1.88679	106	No NLS found	-
m.3514	Gymja-m.3514	No hits found	-	-	sp|Q9URU6|EXG1_SCHPO	Glucan 1,3-beta-glucosidase 1 OS=Schizosaccharomyces pombe (strain 972 / ATCC 24843) GN=exg1 PE=2 SV=1	600	3e-73	43.1	{'PF00150': 'Cellulase (glycosyl hydrolase family 5) '}	0.576369	347	No NLS found	-
m.1231	Gymja-m.1231	No hits found	-	-	sp|P45434|SSRA_ARATH	Translocon-associated protein subunit alpha OS=Arabidopsis thaliana GN=At2g21160 PE=2 SV=3	184	2e-16	42.1	NO PFAM	2.43902	123	No NLS found	-
m.8734	Gymja-m.8734	No hits found	-	-	sp|Q9XWC3|DMON1_CAEEL	DOMON domain-containing protein Y73F4A.2 OS=Caenorhabditis elegans GN=Y73F4A.2 PE=1 SV=1	211	2e-20	30.5	{'PF03351': 'DOMON domain '}	3.06748	163	No NLS found	-
m.1819	Gymja-m.1819	No hits found	-	-	No hits found	-	-	-	-	{'PF05912': 'Caenorhabditis elegans protein of unknown function (DUF870) '}	2.25564	133	No NLS found	-
m.530	Gymja-m.530	No hits found	-	-	No hits found	-	-	-	-	NO PFAM	1.8018	111	No NLS found	-
m.23213	Gymja-m.23213	No hits found	-	-	No hits found	-	-	-	-	NO PFAM	1.84049	163	No NLS found	-
m.1376	Gymja-m.1376	No hits found	-	-	sp|Q03575|TTR5_CAEEL	Transthyretin-like protein 5 OS=Caenorhabditis elegans GN=ttr-5 PE=3 SV=1	288	9e-33	43.4	{'PF01060': 'Transthyretin-like family '}	2.85714	140	No NLS found	-
m.20169	Gymja-m.20169	A01A	MER003437	F21F8.4 protein {{Caenorhabditis elegans}} (Caenorhabditis elegans) [A01.A74]#A01A#{peptidase unit: 60-390} from GB:NP_505134	sp|O01530|ASP6_CAEEL	Aspartic protease 6 OS=Caenorhabditis elegans GN=asp-6 PE=3 SV=1	412	7e-49	61.1	{'PF14543': 'Xylanase inhibitor N-terminal ', 'PF00026': 'Eukaryotic aspartyl protease '}	2.38095	126	No NLS found	-
m.6256	Gymja-m.6256	No hits found	-	-	No hits found	-	-	-	-	NO PFAM	0	106	No NLS found	-
m.2193	Gymja-m.2193	No hits found	-	-	No hits found	-	-	-	-	{'PF00094': 'von Willebrand factor type D domain '}	8.86076	237	No NLS found	-
m.7207	Gymja-m.7207	No hits found	-	-	No hits found	-	-	-	-	NO PFAM	6.73077	104	No NLS found	-
m.12260	Gymja-m.12260	No hits found	-	-	No hits found	-	-	-	-	{'PF00188': 'Cysteine-rich secretory protein family '}	1.75439	114	No NLS found	-
m.21121	Gymja-m.21121	No hits found	-	-	No hits found	-	-	-	-	NO PFAM	6.25	144	No NLS found	-
m.22067	Gymja-m.22067	No hits found	-	-	No hits found	-	-	-	-	{'PF14747': 'Domain of unknown function (DUF4473) '}	0	110	No NLS found	-
m.8394	Gymja-m.8394	No hits found	-	-	No hits found	-	-	-	-	NO PFAM	1.69492	118	No NLS found	-
m.11478	Gymja-m.11478	No hits found	-	-	No hits found	-	-	-	-	NO PFAM	2	100	No NLS found	-
m.1478	Gymja-m.1478	No hits found	-	-	sp|Q0Z7W6|TMX1_BOVIN	Thioredoxin-related transmembrane protein 1 OS=Bos taurus GN=TMX1 PE=2 SV=1	467	9e-58	50	{'PF00085': 'Thioredoxin '}	1.22699	163	No NLS found	-
m.21182	Gymja-m.21182	No hits found	-	-	sp|P29162|ASOL_TOBAC	L-ascorbate oxidase homolog OS=Nicotiana tabacum PE=1 SV=1	374	2e-42	79.2	{'PF07732': 'Multicopper oxidase '}	2.9703	101	No NLS found	-
m.17548	Gymja-m.17548	No hits found	-	-	No hits found	-	-	-	-	NO PFAM	6.71642	134	No NLS found	-
m.16398	Gymja-m.16398	No hits found	-	-	No hits found	-	-	-	-	{'PF12063': 'Domain of unknown function (DUF3543) ', 'PF07714': 'Protein tyrosine kinase ', 'PF00069': 'Protein kinase domain '}	0.880626	1022	No NLS found	-
m.10021	Gymja-m.10021	No hits found	-	-	No hits found	-	-	-	-	{'PF16893': 'Fibronectin type III domain ', 'PF16892': 'Chitin biosynthesis protein CHS5 N-terminus '}	1.11465	628	No NLS found	-
m.6687	Gymja-m.6687	No hits found	-	-	No hits found	-	-	-	-	{'PF01083': 'Cutinase '}	2.37288	295	No NLS found	-
m.11543	Gymja-m.11543	No hits found	-	-	sp|O34714|OXDC_BACSU	Oxalate decarboxylase OxdC OS=Bacillus subtilis (strain 168) GN=oxdC PE=1 SV=1	1017	8e-135	52.5	{'PF05899': 'Protein of unknown function (DUF861) ', 'PF07883': 'Cupin domain ', 'PF00190': 'Cupin '}	0.436681	458	No NLS found	-
m.16747	Gymja-m.16747	No hits found	-	-	No hits found	-	-	-	-	NO PFAM	3.6036	111	No NLS found	-
m.5723	Gymja-m.5723	No hits found	-	-	sp|Q9Y5Z4|HEBP2_HUMAN	Heme-binding protein 2 OS=Homo sapiens GN=HEBP2 PE=1 SV=1	248	7e-25	37.1	{'PF04832': 'SOUL heme-binding protein '}	1.34529	223	No NLS found	-
m.23904	Gymja-m.23904	No hits found	-	-	No hits found	-	-	-	-	NO PFAM	0.636943	157	No NLS found	-
m.9700	Gymja-m.9700	No hits found	-	-	No hits found	-	-	-	-	{'PF01060': 'Transthyretin-like family '}	1.65289	121	No NLS found	-
m.15934	Gymja-m.15934	No hits found	-	-	No hits found	-	-	-	-	{'PF02358': 'Trehalose-phosphatase '}	1.52439	328	No NLS found	-
m.1370	Gymja-m.1370	No hits found	-	-	No hits found	-	-	-	-	NO PFAM	0.921659	217	No NLS found	-
m.3236	Gymja-m.3236	No hits found	-	-	No hits found	-	-	-	-	NO PFAM	5.97015	201	No NLS found	-
m.13440	Gymja-m.13440	No hits found	-	-	No hits found	-	-	-	-	NO PFAM	2.89855	138	No NLS found	-
m.9994	Gymja-m.9994	No hits found	-	-	No hits found	-	-	-	-	NO PFAM	0	110	No NLS found	-
m.21066	Gymja-m.21066	No hits found	-	-	No hits found	-	-	-	-	NO PFAM	1.73913	115	No NLS found	-
m.5	Gymja-m.5	No hits found	-	-	sp|P24657|RNTR_HYPRU	Ribonuclease Trv OS=Hypocrea rufa PE=1 SV=1	587	3e-75	53	{'PF00445': 'Ribonuclease T2 family '}	3.76569	239	No NLS found	-
m.10796	Gymja-m.10796	No hits found	-	-	No hits found	-	-	-	-	NO PFAM	3.65449	301	No NLS found	-
m.21798	Gymja-m.21798	No hits found	-	-	No hits found	-	-	-	-	{'PF01464': 'Transglycosylase SLT domain '}	3.75723	346	LAKREKNKK	61
m.9708	Gymja-m.9708	No hits found	-	-	No hits found	-	-	-	-	NO PFAM	2.52101	119	No NLS found	-
m.11493	Gymja-m.11493	No hits found	-	-	No hits found	-	-	-	-	NO PFAM	2.1097	474	No NLS found	-
m.19300	Gymja-m.19300	No hits found	-	-	No hits found	-	-	-	-	NO PFAM	1.69492	236	No NLS found	-
m.20424	Gymja-m.20424	No hits found	-	-	sp|Q13231|CHIT1_HUMAN	Chitotriosidase-1 OS=Homo sapiens GN=CHIT1 PE=1 SV=1	233	3e-22	43.3	{'PF00704': 'Glycosyl hydrolases family 18 '}	0.699301	143	No NLS found	-
m.23994	Gymja-m.23994	No hits found	-	-	No hits found	-	-	-	-	NO PFAM	2.94118	102	No NLS found	-
m.20890	Gymja-m.20890	No hits found	-	-	No hits found	-	-	-	-	NO PFAM	3.44828	145	No NLS found	-
m.3332	Gymja-m.3332	No hits found	-	-	sp|Q869Z0|Y5025_DICDI	Putative protein disulfide-isomerase DDB_G0275025 OS=Dictyostelium discoideum GN=DDB_G0275025 PE=1 SV=1	392	1e-43	38.5	{'PF00085': 'Thioredoxin ', 'PF13098': 'Thioredoxin-like domain '}	1.90114	263	No NLS found	-
m.22201	Gymja-m.22201	No hits found	-	-	sp|Q9SK27|ENL1_ARATH	Early nodulin-like protein 1 OS=Arabidopsis thaliana GN=At2g25060 PE=1 SV=2	281	7e-31	45.6	{'PF02298': 'Plastocyanin-like domain '}	2.5641	156	No NLS found	-
m.18487	Gymja-m.18487	I25X	MER271127	family I25 unassigned peptidase inhibitors (Cavia porcellus) [I25.UPW]#I25X#{inhibitor unit: 591-728}	sp|Q5FWN8|DNJ6A_XENLA	DnaJ homolog subfamily B member 6-A OS=Xenopus laevis GN=dnajb6-a PE=2 SV=1	236	5e-24	49.5	{'PF00226': 'DnaJ domain '}	0.8	125	No NLS found	-
m.534	Gymja-m.534	No hits found	-	-	No hits found	-	-	-	-	NO PFAM	0.909091	110	No NLS found	-
m.1315	Gymja-m.1315	No hits found	-	-	No hits found	-	-	-	-	NO PFAM	4.67836	171	No NLS found	-
m.23865	Gymja-m.23865	No hits found	-	-	sp|Q01302|CCG6_NEUCR	Clock-controlled protein 6 OS=Neurospora crassa (strain ATCC 24698 / 74-OR23-1A / CBS 708.71 / DSM 1257/ FGSC 987) GN=ccg-6 PE=2 SV=2	175	2e-15	44.4	NO PFAM	3.125	160	No NLS found	-
m.19969	Gymja-m.19969	No hits found	-	-	No hits found	-	-	-	-	NO PFAM	2.03252	246	No NLS found	-
m.4766	Gymja-m.4766	No hits found	-	-	sp|P24458|CP52E_CANMA	Cytochrome P450 52A3-B OS=Candida maltosa GN=CYP52A3-B PE=1 SV=1	562	6e-64	34.1	{'PF00067': 'Cytochrome P450 '}	1.42602	561	No NLS found	-
m.11401	Gymja-m.11401	No hits found	-	-	No hits found	-	-	-	-	NO PFAM	0.990099	101	No NLS found	-
m.4098	Gymja-m.4098	No hits found	-	-	No hits found	-	-	-	-	NO PFAM	0.546448	183	No NLS found	-
m.9144	Gymja-m.9144	No hits found	-	-	No hits found	-	-	-	-	NO PFAM	0	134	No NLS found	-
m.6594	Gymja-m.6594	No hits found	-	-	sp|Q01679|LAC1_PHLRA	Laccase OS=Phlebia radiata GN=LAC PE=1 SV=2	527	4e-58	31	{'PF07732': 'Multicopper oxidase ', 'PF07731': 'Multicopper oxidase ', 'PF00394': 'Multicopper oxidase '}	1.50602	664	No NLS found	-
m.19982	Gymja-m.19982	No hits found	-	-	No hits found	-	-	-	-	NO PFAM	5.85106	188	No NLS found	-
m.18162	Gymja-m.18162	No hits found	-	-	sp|P28757|SODC2_ORYSJ	Superoxide dismutase [Cu-Zn] 2 OS=Oryza sativa subsp. japonica GN=SODCC2 PE=1 SV=2	147	5e-11	35	{'PF00080': 'Copper/zinc superoxide dismutase (SODC) '}	2.20994	181	No NLS found	-
m.23304	Gymja-m.23304	No hits found	-	-	No hits found	-	-	-	-	{'PF00628': 'PHD-finger '}	2.28571	1400	KKLRTHVNGRPK	1125
m.9136	Gymja-m.9136	No hits found	-	-	No hits found	-	-	-	-	NO PFAM	5.18519	135	No NLS found	-
m.11472	Gymja-m.11472	No hits found	-	-	No hits found	-	-	-	-	NO PFAM	2.43902	205	No NLS found	-
m.17557	Gymja-m.17557	No hits found	-	-	No hits found	-	-	-	-	NO PFAM	0	183	No NLS found	-
m.18961	Gymja-m.18961	No hits found	-	-	sp|P0CP28|NPC2_CRYNJ	Phosphatidylglycerol/phosphatidylinositol transfer protein OS=Cryptococcus neoformans var. neoformans serotype D (strain JEC21 / ATCC MYA-565) GN=NPC2 PE=3 SV=1	417	4e-51	52.4	{'PF02221': 'ML domain '}	2.74725	182	No NLS found	-
m.18863	Gymja-m.18863	No hits found	-	-	sp|O62644|LECT2_BOVIN	Leukocyte cell-derived chemotaxin-2 OS=Bos taurus GN=LECT2 PE=1 SV=1	431	9e-54	52.3	NO PFAM	3.97727	176	No NLS found	-
m.22517	Gymja-m.22517	No hits found	-	-	sp|Q09365|YS23_CAEEL	Uncharacterized protein ZK1320.3 OS=Caenorhabditis elegans GN=ZK1320.3 PE=1 SV=1	1041	3e-145	92.3	{'PF17303': 'Family of unknown function (DUF5352) '}	2.88462	208	No NLS found	-
m.19673	Gymja-m.19673	No hits found	-	-	No hits found	-	-	-	-	NO PFAM	1.48148	135	No NLS found	-
m.13806	Gymja-m.13806	No hits found	-	-	sp|Q9FMU6|MPCP3_ARATH	Mitochondrial phosphate carrier protein 3, mitochondrial OS=Arabidopsis thaliana GN=MPT3 PE=1 SV=1	851	7e-111	58.5	{'PF00153': 'Mitochondrial carrier protein '}	1.29534	386	No NLS found	-
m.19634	Gymja-m.19634	No hits found	-	-	No hits found	-	-	-	-	NO PFAM	2.64901	151	No NLS found	-
m.20739	Gymja-m.20739	No hits found	-	-	No hits found	-	-	-	-	NO PFAM	1.14286	350	No NLS found	-
m.7942	Gymja-m.7942	No hits found	-	-	No hits found	-	-	-	-	NO PFAM	4.44444	135	No NLS found	-
m.6313	Gymja-m.6313	No hits found	-	-	No hits found	-	-	-	-	NO PFAM	0.308642	324	No NLS found	-
m.13909	Gymja-m.13909	No hits found	-	-	No hits found	-	-	-	-	NO PFAM	2.6694	487	No NLS found	-
m.1152	Gymja-m.1152	No hits found	-	-	No hits found	-	-	-	-	NO PFAM	0.613497	163	No NLS found	-
m.8410	Gymja-m.8410	No hits found	-	-	No hits found	-	-	-	-	NO PFAM	0.595238	168	No NLS found	-
m.7335	Gymja-m.7335	No hits found	-	-	No hits found	-	-	-	-	NO PFAM	0.540541	185	No NLS found	-
m.13378	Gymja-m.13378	No hits found	-	-	No hits found	-	-	-	-	NO PFAM	1.21951	164	No NLS found	-
m.23485	Gymja-m.23485	No hits found	-	-	No hits found	-	-	-	-	NO PFAM	2.75229	218	No NLS found	-
m.13822	Gymja-m.13822	No hits found	-	-	No hits found	-	-	-	-	NO PFAM	0.934579	107	No NLS found	-
m.6505	Gymja-m.6505	No hits found	-	-	sp|A1DJ58|BGALE_NEOFI	Probable beta-galactosidase E OS=Neosartorya fischeri (strain ATCC 1020 / DSM 3700 / FGSC A1164 / NRRL 181) GN=lacE PE=3 SV=1	1281	4e-158	35.8	{'PF01301': 'Glycosyl hydrolases family 35 ', 'PF13364': 'Beta-galactosidase jelly roll domain ', 'PF10435': 'Beta-galactosidase, domain 2 ', 'PF13363': 'Beta-galactosidase, domain 3 '}	0.840336	1071	No NLS found	-
m.4717	Gymja-m.4717	No hits found	-	-	sp|Q4WGT3|BGLL_ASPFU	Probable beta-glucosidase L OS=Neosartorya fumigata (strain ATCC MYA-4609 / Af293 / CBS 101355 / FGSC A1100) GN=bglL PE=3 SV=1	1648	0	46.5	{'PF14310': 'Fibronectin type III-like domain ', 'PF00933': 'Glycosyl hydrolase family 3 N terminal domain ', 'PF01915': 'Glycosyl hydrolase family 3 C-terminal domain '}	0.97561	820	No NLS found	-
m.17760	Gymja-m.17760	No hits found	-	-	No hits found	-	-	-	-	NO PFAM	4.03458	347	No NLS found	-
m.1890	Gymja-m.1890	No hits found	-	-	No hits found	-	-	-	-	NO PFAM	4.41176	136	No NLS found	-
m.18248	Gymja-m.18248	No hits found	-	-	No hits found	-	-	-	-	NO PFAM	11.8812	101	No NLS found	-
m.19110	Gymja-m.19110	No hits found	-	-	sp|Q39168|U540A_ARATH	UPF0540 protein At1g62000 OS=Arabidopsis thaliana GN=At1g62000 PE=2 SV=1	225	9e-24	53.5	NO PFAM	0.990099	101	No NLS found	-
m.3879	Gymja-m.3879	No hits found	-	-	sp|Q8LDP4|CP19D_ARATH	Peptidyl-prolyl cis-trans isomerase CYP19-4 OS=Arabidopsis thaliana GN=CYP19-4 PE=1 SV=2	394	1e-48	76	{'PF00160': 'Cyclophilin type peptidyl-prolyl cis-trans isomerase/CLD '}	1.88679	106	No NLS found	-
m.10221	Gymja-m.10221	No hits found	-	-	No hits found	-	-	-	-	NO PFAM	0	144	No NLS found	-
m.15239	Gymja-m.15239	GX	T31740|GX|abH23	Filamentous fungi lipases	sp|Q9XTR8|LIP1_CAEEL	Lipase ZK262.3 OS=Caenorhabditis elegans GN=ZK262.3 PE=1 SV=1	361	5e-39	33.6	{'PF01764': 'Lipase (class 3) '}	1.96078	306	No NLS found	-
m.9759	Gymja-m.9759	No hits found	-	-	No hits found	-	-	-	-	{'PF03663': 'Glycosyl hydrolase family 76 '}	1.55902	449	No NLS found	-
m.9075	Gymja-m.9075	No hits found	-	-	No hits found	-	-	-	-	NO PFAM	1.2931	232	No NLS found	-
m.9876	Gymja-m.9876	No hits found	-	-	sp|Q00023|CEL1_AGABI	Cellulose-growth-specific protein OS=Agaricus bisporus GN=cel1 PE=3 SV=1	139	1e-08	30.4	{'PF03443': 'Glycosyl hydrolase family 61 '}	2.53623	276	No NLS found	-
m.2596	Gymja-m.2596	No hits found	-	-	No hits found	-	-	-	-	{'PF09325': 'Vps5 C terminal like ', 'PF00787': 'PX domain '}	0.449775	667	No NLS found	-
m.13183	Gymja-m.13183	No hits found	-	-	No hits found	-	-	-	-	NO PFAM	1.92308	208	No NLS found	-
m.10383	Gymja-m.10383	A01A	MER000914	asp-3 g.p. {{Caenorhabditis elegans}} (Caenorhabditis elegans) [A01.A69]#A01A#{peptidase unit: 56-395} from Sw:P55956	sp|P55956|ASP3_CAEEL	Aspartic protease 3 OS=Caenorhabditis elegans GN=asp-3 PE=1 SV=3	2122	0	100	{'PF14541': 'Xylanase inhibitor C-terminal ', 'PF14543': 'Xylanase inhibitor N-terminal ', 'PF00026': 'Eukaryotic aspartyl protease '}	3.0303	396	No NLS found	-
m.5054	Gymja-m.5054	No hits found	-	-	No hits found	-	-	-	-	NO PFAM	2.30947	433	KRRSH	427
m.15268	Gymja-m.15268	No hits found	-	-	No hits found	-	-	-	-	NO PFAM	3.77358	106	No NLS found	-
m.11524	Gymja-m.11524	No hits found	-	-	No hits found	-	-	-	-	{'PF02358': 'Trehalose-phosphatase '}	0.3367	297	No NLS found	-
m.4541	Gymja-m.4541	No hits found	-	-	No hits found	-	-	-	-	NO PFAM	4.31034	232	No NLS found	-
m.19	Gymja-m.19	No hits found	-	-	No hits found	-	-	-	-	NO PFAM	3.2538	461	No NLS found	-
m.24297	Gymja-m.24297	No hits found	-	-	No hits found	-	-	-	-	NO PFAM	3.81679	131	No NLS found	-
m.1045	Gymja-m.1045	No hits found	-	-	sp|Q01200|PRIA_LENED	Protein priA OS=Lentinula edodes GN=priA PE=2 SV=1	129	3e-08	33.3	NO PFAM	6.25	160	No NLS found	-
m.7689	Gymja-m.7689	No hits found	-	-	No hits found	-	-	-	-	NO PFAM	0	99	No NLS found	-
m.5388	Gymja-m.5388	No hits found	-	-	No hits found	-	-	-	-	{'PF03031': 'NLI interacting factor-like phosphatase '}	0.677966	590	No NLS found	-
m.8474	Gymja-m.8474	No hits found	-	-	sp|P24867|PCL1_YEAST	PHO85 cyclin-1 OS=Saccharomyces cerevisiae (strain ATCC 204508 / S288c) GN=PCL1 PE=1 SV=1	310	2e-31	33.2	{'PF08613': 'Cyclin ', 'PF00134': 'Cyclin, N-terminal domain '}	3.7594	399	DRLRRR	220
m.20737	Gymja-m.20737	No hits found	-	-	sp|Q7XD66|RIP6_ORYSJ	Putative ripening-related protein 6 OS=Oryza sativa subsp. japonica GN=Os10g0489301 PE=3 SV=1	130	3e-09	32.9	{'PF03330': 'Lytic transglycolase '}	4.09836	122	No NLS found	-
m.7291	Gymja-m.7291	No hits found	-	-	No hits found	-	-	-	-	NO PFAM	5.46875	128	No NLS found	-
m.9181	Gymja-m.9181	No hits found	-	-	sp|P11620|YPT1_SCHPO	GTP-binding protein ypt1 OS=Schizosaccharomyces pombe (strain 972 / ATCC 24843) GN=ypt1 PE=1 SV=2	929	2e-127	82.8	{'PF00071': 'Ras family ', 'PF00025': 'ADP-ribosylation factor family ', 'PF08477': 'Ras of Complex, Roc, domain of DAPkinase '}	1.55039	258	No NLS found	-
m.6438	Gymja-m.6438	No hits found	-	-	sp|P34682|CUT2_CAEEL	Cuticlin-2 OS=Caenorhabditis elegans GN=cut-2 PE=2 SV=1	150	7e-12	84.1	NO PFAM	5.60748	107	No NLS found	-
m.1173	Gymja-m.1173	No hits found	-	-	No hits found	-	-	-	-	NO PFAM	0.719424	139	No NLS found	-
m.13793	Gymja-m.13793	No hits found	-	-	No hits found	-	-	-	-	{'PF01161': 'Phosphatidylethanolamine-binding protein '}	1.2963	540	No NLS found	-
m.14560	Gymja-m.14560	No hits found	-	-	No hits found	-	-	-	-	NO PFAM	1.31234	381	No NLS found	-
m.365	Gymja-m.365	No hits found	-	-	No hits found	-	-	-	-	NO PFAM	4.60829	217	No NLS found	-
m.366	Gymja-m.366	No hits found	-	-	No hits found	-	-	-	-	NO PFAM	5.05051	99	No NLS found	-
m.7856	Gymja-m.7856	No hits found	-	-	No hits found	-	-	-	-	NO PFAM	2.7027	148	No NLS found	-
m.3344	Gymja-m.3344	No hits found	-	-	sp|P20533|CHIA1_BACCI	Chitinase A1 OS=Bacillus circulans GN=chiA1 PE=1 SV=1	316	4e-30	30.1	{'PF00704': 'Glycosyl hydrolases family 18 '}	1.19048	420	No NLS found	-
m.10200	Gymja-m.10200	No hits found	-	-	No hits found	-	-	-	-	NO PFAM	1.2931	232	No NLS found	-
m.22481	Gymja-m.22481	No hits found	-	-	No hits found	-	-	-	-	{'PF02156': 'Glycosyl hydrolase family 26 '}	0.544959	367	No NLS found	-
m.9335	Gymja-m.9335	A01A	MER003678	asp-2 g.p. {{Caenorhabditis elegans}} (Caenorhabditis elegans) [A01.A84]#A01A#{peptidase unit: 341-706} from GB:NP_872129	sp|O01530|ASP6_CAEEL	Aspartic protease 6 OS=Caenorhabditis elegans GN=asp-6 PE=3 SV=1	1021	1e-135	50.5	{'PF14543': 'Xylanase inhibitor N-terminal ', 'PF00026': 'Eukaryotic aspartyl protease '}	2.7972	429	No NLS found	-
m.6179	Gymja-m.6179	No hits found	-	-	sp|P31907|HOXX_BRADU	Hydrogenase maturation factor HoxX OS=Bradyrhizobium diazoefficiens (strain JCM 10833 / IAM 13628 /NBRC 14792 / USDA 110) GN=hoxX PE=4 SV=2	660	3e-75	32.1	{'PF00378': 'Enoyl-CoA hydratase/isomerase '}	2.1327	844	No NLS found	-
m.23185	Gymja-m.23185	No hits found	-	-	No hits found	-	-	-	-	NO PFAM	4.5045	111	No NLS found	-
m.10698	Gymja-m.10698	No hits found	-	-	No hits found	-	-	-	-	{'PF03443': 'Glycosyl hydrolase family 61 '}	1.6129	186	No NLS found	-
m.785	Gymja-m.785	No hits found	-	-	No hits found	-	-	-	-	NO PFAM	0.970874	103	No NLS found	-
m.141	Gymja-m.141	No hits found	-	-	No hits found	-	-	-	-	NO PFAM	0	114	No NLS found	-
m.10764	Gymja-m.10764	No hits found	-	-	sp|P59015|VPS18_DANRE	Vacuolar protein sorting-associated protein 18 homolog OS=Danio rerio GN=vps18 PE=2 SV=2	1226	2e-148	30.5	{'PF00637': 'Region in Clathrin and VPS ', 'PF05131': 'Pep3/Vps18/deep orange family '}	1.34387	1265	No NLS found	-
m.5095	Gymja-m.5095	No hits found	-	-	sp|Q9SB81|PER42_ARATH	Peroxidase 42 OS=Arabidopsis thaliana GN=PER42 PE=1 SV=2	1442	0	79.1	{'PF00141': 'Peroxidase '}	2.37389	337	No NLS found	-
m.10952	Gymja-m.10952	No hits found	-	-	No hits found	-	-	-	-	NO PFAM	4.2654	211	No NLS found	-
m.20327	Gymja-m.20327	No hits found	-	-	No hits found	-	-	-	-	{'PF07156': 'Prenylcysteine lyase ', 'PF13450': 'NAD(P)-binding Rossmann-like domain ', 'PF01593': 'Flavin containing amine oxidoreductase '}	0.361011	554	No NLS found	-
m.13571	Gymja-m.13571	No hits found	-	-	No hits found	-	-	-	-	NO PFAM	1.72786	463	No NLS found	-
m.5084	Gymja-m.5084	No hits found	-	-	No hits found	-	-	-	-	NO PFAM	2.62582	457	No NLS found	-
m.2940	Gymja-m.2940	No hits found	-	-	No hits found	-	-	-	-	NO PFAM	9.09091	99	No NLS found	-
m.7944	Gymja-m.7944	M36	MER295920	family M36 unassigned peptidases (Puccinia graminis) [M36.UPW]#M36#{peptidase unit: 486-929} from GB:EFP81452	No hits found	-	-	-	-	{'PF02128': 'Fungalysin metallopeptidase (M36) '}	0.864865	925	No NLS found	-
m.6152	Gymja-m.6152	No hits found	-	-	No hits found	-	-	-	-	NO PFAM	0.833333	120	No NLS found	-
m.4137	Gymja-m.4137	No hits found	-	-	No hits found	-	-	-	-	{'PF08235': 'LNS2 (Lipin/Ned1/Smp2) ', 'PF04571': 'lipin, N-terminal conserved region '}	0.887097	1240	No NLS found	-
m.7816	Gymja-m.7816	No hits found	-	-	No hits found	-	-	-	-	NO PFAM	2.63852	379	No NLS found	-
m.23392	Gymja-m.23392	No hits found	-	-	No hits found	-	-	-	-	NO PFAM	2.46914	162	No NLS found	-
m.16115	Gymja-m.16115	No hits found	-	-	No hits found	-	-	-	-	NO PFAM	0.581395	172	No NLS found	-
m.9533	Gymja-m.9533	No hits found	-	-	sp|Q12541|LAC1_AGABI	Laccase-1 OS=Agaricus bisporus GN=lcc1 PE=1 SV=1	581	4e-66	31.9	{'PF07732': 'Multicopper oxidase ', 'PF07731': 'Multicopper oxidase ', 'PF00394': 'Multicopper oxidase '}	1.59236	628	PKRRRKL	356
m.22954	Gymja-m.22954	No hits found	-	-	No hits found	-	-	-	-	NO PFAM	1.86916	107	No NLS found	-
m.10667	Gymja-m.10667	No hits found	-	-	No hits found	-	-	-	-	NO PFAM	0.560224	357	No NLS found	-
m.15286	Gymja-m.15286	No hits found	-	-	No hits found	-	-	-	-	NO PFAM	3.57143	112	No NLS found	-
m.24961	Gymja-m.24961	A01A	MER309620	saccharopepsin (Puccinia graminis) [A01.018]#A01A#{peptidase unit: 103-427} from GB:XP_003320537	sp|O42630|CARP_ASPFU	Vacuolar protease A OS=Neosartorya fumigata (strain ATCC MYA-4609 / Af293 / CBS 101355 / FGSC A1100)GN=pep2 PE=2 SV=1	1178	3e-159	54.3	{'PF14541': 'Xylanase inhibitor C-terminal ', 'PF14543': 'Xylanase inhibitor N-terminal ', 'PF00026': 'Eukaryotic aspartyl protease '}	1.38889	432	No NLS found	-
m.1335	Gymja-m.1335	No hits found	-	-	sp|O13716|AGN1_SCHPO	Glucan endo-1,3-alpha-glucosidase agn1 OS=Schizosaccharomyces pombe (strain 972 / ATCC 24843) GN=agn1 PE=1 SV=2	638	2e-76	37.6	{'PF03659': 'Glycosyl hydrolase family 71 '}	0.380228	526	No NLS found	-
m.13506	Gymja-m.13506	No hits found	-	-	No hits found	-	-	-	-	NO PFAM	5.94059	101	No NLS found	-
m.501	Gymja-m.501	No hits found	-	-	No hits found	-	-	-	-	NO PFAM	5.55556	144	No NLS found	-
m.12985	Gymja-m.12985	No hits found	-	-	No hits found	-	-	-	-	NO PFAM	4.7619	105	No NLS found	-
m.5946	Gymja-m.5946	No hits found	-	-	No hits found	-	-	-	-	NO PFAM	3.68421	380	No NLS found	-
m.7766	Gymja-m.7766	No hits found	-	-	sp|Q5ACV9|SOD6_CANAL	Cell surface superoxide dismutase [Cu-Zn] 6 OS=Candida albicans (strain SC5314 / ATCC MYA-2876) GN=SOD6 PE=1 SV=1	197	4e-17	36.5	{'PF00080': 'Copper/zinc superoxide dismutase (SODC) '}	2.6178	191	No NLS found	-
m.655	Gymja-m.655	No hits found	-	-	No hits found	-	-	-	-	NO PFAM	2.01613	248	No NLS found	-
m.10692	Gymja-m.10692	No hits found	-	-	sp|Q9URZ0|AGAL_SCHPO	Alpha-galactosidase mel1 OS=Schizosaccharomyces pombe (strain 972 / ATCC 24843) GN=mel1 PE=3 SV=1	1072	2e-142	51	{'PF16499': 'Alpha galactosidase A '}	2.41758	455	No NLS found	-
m.11356	Gymja-m.11356	No hits found	-	-	No hits found	-	-	-	-	NO PFAM	3.19635	219	No NLS found	-
m.9203	Gymja-m.9203	No hits found	-	-	No hits found	-	-	-	-	NO PFAM	0.738007	271	No NLS found	-
m.12601	Gymja-m.12601	No hits found	-	-	No hits found	-	-	-	-	NO PFAM	0	164	No NLS found	-
m.3900	Gymja-m.3900	No hits found	-	-	No hits found	-	-	-	-	NO PFAM	2.38095	126	No NLS found	-
m.2928	Gymja-m.2928	No hits found	-	-	No hits found	-	-	-	-	NO PFAM	2.63736	455	No NLS found	-
m.18348	Gymja-m.18348	No hits found	-	-	No hits found	-	-	-	-	NO PFAM	1.91083	157	No NLS found	-
m.9169	Gymja-m.9169	No hits found	-	-	No hits found	-	-	-	-	NO PFAM	1.2766	235	No NLS found	-
m.21330	Gymja-m.21330	No hits found	-	-	No hits found	-	-	-	-	{'PF03409': 'Transmembrane glycoprotein '}	0.246305	406	No NLS found	-
m.21633	Gymja-m.21633	No hits found	-	-	No hits found	-	-	-	-	{'PF14555': 'UBA-like domain ', 'PF00789': 'UBX domain '}	0.486224	617	No NLS found	-
m.7478	Gymja-m.7478	No hits found	-	-	No hits found	-	-	-	-	NO PFAM	7.01754	114	No NLS found	-

## Sheet: G. yamadae SPs
prot ID	prot wSpecie	CPL_fam	CPL_hit	CPL_description	SP hit	SP description	SP score	SP evalue	SP perc ident	PFAM motifs	perc C	protein length	NLS motifs	NLS positions
m.23621	Gymya-m.23621	CBM13	Carbohydrate-Binding Module Family 13 protein	-	No hits found	-	-	-	-	{'PF05426': 'Alginate lyase '}	1.0526315789473684	190	No NLS found	-
m.9699	Gymya-m.9699	No hits found	-	-	No hits found	-	-	-	-	NO PFAM	1.680672268907563	238	No NLS found	-
m.3030	Gymya-m.3030	No hits found	-	-	No hits found	-	-	-	-	NO PFAM	3.2	125	No NLS found	-
m.4062	Gymya-m.4062	No hits found	-	-	No hits found	-	-	-	-	NO PFAM	1.9801980198019802	101	No NLS found	-
m.12498	Gymya-m.12498	No hits found	-	-	No hits found	-	-	-	-	NO PFAM	1.4218009478672986	211	No NLS found	-
m.11385	Gymya-m.11385	No hits found	-	-	No hits found	-	-	-	-	{'PF05730': 'CFEM domain '}	5.714285714285714	175	No NLS found	-
m.6824	Gymya-m.6824	No hits found	-	-	No hits found	-	-	-	-	NO PFAM	2.584493041749503	503	No NLS found	-
m.3726	Gymya-m.3726	AA1	Multicopper oxidase	-	sp|P14133|ASO_CUCSA	L-ascorbate oxidase OS=Cucumis sativus PE=1 SV=1	446	9e-50	38.6	{'PF07732': 'Multicopper oxidase ', 'PF00394': 'Multicopper oxidase '}	1.3559322033898304	295	No NLS found	-
m.17686	Gymya-m.17686	No hits found	-	-	No hits found	-	-	-	-	NO PFAM	2.1621621621621623	185	No NLS found	-
m.13881	Gymya-m.13881	No hits found	-	-	sp|P94014|GL21_ARATH	Germin-like protein subfamily 2 member 1 OS=Arabidopsis thaliana GN=GLP4 PE=2 SV=2	316	1e-35	45.8	{'PF07883': 'Cupin domain ', 'PF00190': 'Cupin '}	1.2422360248447204	161	No NLS found	-
m.8810	Gymya-m.8810	No hits found	-	-	No hits found	-	-	-	-	NO PFAM	0.0	126	No NLS found	-
m.24213	Gymya-m.24213	No hits found	-	-	No hits found	-	-	-	-	NO PFAM	4.9504950495049505	101	No NLS found	-
m.738	Gymya-m.738	No hits found	-	-	No hits found	-	-	-	-	NO PFAM	0.0	148	No NLS found	-
m.6555	Gymya-m.6555	CBM14	Carbohydrate-Binding Module Family 14 protein	-	sp|Q9CQ52|CEL3B_MOUSE	Chymotrypsin-like elastase family member 3B OS=Mus musculus GN=Cela3b PE=2 SV=1	731	1e-96	60.5	{'PF00089': 'Trypsin '}	4.641350210970464	237	No NLS found	-
m.10405	Gymya-m.10405	CBM14	Carbohydrate-Binding Module Family 14 protein	-	sp|Q7SIG3|ELA1_SALSA	Elastase-1 OS=Salmo salar PE=1 SV=1	917	6e-125	73.3	{'PF13365': 'Trypsin-like peptidase domain ', 'PF00089': 'Trypsin '}	3.007518796992481	266	No NLS found	-
m.12871	Gymya-m.12871	GH16	Glycoside Hydrolase Family 16 protein	-	sp|Q9USW3|YHZ7_SCHPO	Probable glycosidase C21B10.07 OS=Schizosaccharomyces pombe (strain 972 / ATCC 24843) GN=SPBC21B10.07 PE=3 SV=1	699	4e-87	45.6	{'PF00722': 'Glycosyl hydrolases family 16 '}	1.9801980198019802	404	No NLS found	-
m.6856	Gymya-m.6856	CE8	Carbohydrate Esterase Family 8 protein	-	sp|P17872|PME_ASPTU	Pectinesterase OS=Aspergillus tubingensis GN=pme1 PE=1 SV=1	600	5e-74	39.1	{'PF01095': 'Pectinesterase '}	1.0869565217391304	368	No NLS found	-
m.19094	Gymya-m.19094	No hits found	-	-	No hits found	-	-	-	-	NO PFAM	0.0	435	No NLS found	-
m.24103	Gymya-m.24103	No hits found	-	-	sp|Q56828|OMPF_XENNA	Outer membrane protein F OS=Xenorhabdus nematophila (strain ATCC 19061 / DSM 3370 / LMG 1036 / NCIB 9965 / AN6) GN=ompF PE=3 SV=2	1346	0.0	68.7	{'PF00267': 'Gram-negative porin '}	0.0	388	No NLS found	-
m.8608	Gymya-m.8608	No hits found	-	-	No hits found	-	-	-	-	NO PFAM	2.7450980392156863	255	No NLS found	-
m.14217	Gymya-m.14217	No hits found	-	-	No hits found	-	-	-	-	NO PFAM	1.6194331983805668	247	No NLS found	-
m.11542	Gymya-m.11542	No hits found	-	-	sp|P53693|RDS1_SCHPO	Protein rds1 OS=Schizosaccharomyces pombe (strain 972 / ATCC 24843) GN=rds1 PE=2 SV=2	781	5e-100	49.0	{'PF13668': 'Ferritin-like domain '}	1.3192612137203166	379	No NLS found	-
m.7495	Gymya-m.7495	CBM43|GH17	Carbohydrate-Binding Module Family 43 protein, Glycoside Hydrolase Family 17 protein	-	sp|P35131|UBC8_ARATH	Ubiquitin-conjugating enzyme E2 8 OS=Arabidopsis thaliana GN=UBC8 PE=1 SV=1	715	2e-97	97.1	{'PF00179': 'Ubiquitin-conjugating enzyme '}	2.547770700636943	157	No NLS found	-
m.12134	Gymya-m.12134	GH31	Glycoside Hydrolase Family 31 protein	-	sp|Q4WRH9|AGDC_ASPFU	Probable alpha/beta-glucosidase agdC OS=Neosartorya fumigata (strain ATCC MYA-4609 / Af293 / CBS 101355/ FGSC A1100) GN=agdC PE=3 SV=1	2150	0.0	50.6	{'PF13802': 'Galactose mutarotase-like ', 'PF01055': 'Glycosyl hydrolases family 31 ', 'PF16863': 'N-terminal barrel of NtMGAM and CtMGAM, maltase-glucoamylase '}	0.7625272331154684	918	No NLS found	-
m.19796	Gymya-m.19796	GH16	Glycoside Hydrolase Family 16 protein	-	No hits found	-	-	-	-	{'PF00722': 'Glycosyl hydrolases family 16 '}	0.591715976331361	338	No NLS found	-
m.10079	Gymya-m.10079	No hits found	-	-	No hits found	-	-	-	-	NO PFAM	2.8268551236749118	283	No NLS found	-
m.9476	Gymya-m.9476	No hits found	-	-	sp|Q5ACV9|SOD6_CANAL	Cell surface superoxide dismutase [Cu-Zn] 6 OS=Candida albicans (strain SC5314 / ATCC MYA-2876) GN=SOD6 PE=1 SV=1	200	2e-17	36.7	{'PF00080': 'Copper/zinc superoxide dismutase (SODC) '}	3.0456852791878175	197	No NLS found	-
m.6193	Gymya-m.6193	No hits found	-	-	No hits found	-	-	-	-	NO PFAM	3.9215686274509802	102	No NLS found	-
m.23147	Gymya-m.23147	No hits found	-	-	sp|Q68GV9|ALP_LECPS	Alkaline serine protease ver112 OS=Lecanicillium psalliotae PE=1 SV=1	241	7e-22	35.4	{'PF05922': 'Peptidase inhibitor I9 '}	0.3472222222222222	288	No NLS found	-
m.548	Gymya-m.548	No hits found	-	-	No hits found	-	-	-	-	NO PFAM	1.6233766233766231	308	No NLS found	-
m.14509	Gymya-m.14509	No hits found	-	-	No hits found	-	-	-	-	NO PFAM	0.8064516129032258	124	No NLS found	-
m.6503	Gymya-m.6503	No hits found	-	-	No hits found	-	-	-	-	NO PFAM	2.459016393442623	122	No NLS found	-
m.1438	Gymya-m.1438	No hits found	-	-	No hits found	-	-	-	-	NO PFAM	1.3793103448275863	290	No NLS found	-
m.16300	Gymya-m.16300	No hits found	-	-	No hits found	-	-	-	-	NO PFAM	0.41841004184100417	239	No NLS found	-
m.23513	Gymya-m.23513	No hits found	-	-	No hits found	-	-	-	-	NO PFAM	4.444444444444445	135	No NLS found	-
m.6104	Gymya-m.6104	GH5_5	Glycoside Hydrolase Family 5 protein / endoglucanase	-	No hits found	-	-	-	-	{'PF00150': 'Cellulase (glycosyl hydrolase family 5) '}	0.9345794392523363	428	No NLS found	-
m.5702	Gymya-m.5702	S08A	MER191546	subfamily S8A unassigned peptidases (Pleurotus ostreatus) [S08.UPA]#S08A#{peptidase unit: 91-375} from GB:ACR25273	sp|C5FII2|SUB8_ARTOC	Subtilisin-like protease 8 OS=Arthroderma otae (strain ATCC MYA-4605 / CBS 113480) GN=SUB8 PE=3 SV=1	606	2e-71	34.9	{'PF00082': 'Subtilase family '}	0.6134969325153374	489	No NLS found	-
m.22768	Gymya-m.22768	CBM13	Carbohydrate-Binding Module Family 13 protein	-	No hits found	-	-	-	-	NO PFAM	3.214285714285714	280	No NLS found	-
m.3131	Gymya-m.3131	No hits found	-	-	No hits found	-	-	-	-	{'PF00657': 'GDSL-like Lipase/Acylhydrolase '}	0.9090909090909091	330	No NLS found	-
m.22534	Gymya-m.22534	No hits found	-	-	No hits found	-	-	-	-	NO PFAM	1.1160714285714286	448	No NLS found	-
m.1967	Gymya-m.1967	No hits found	-	-	No hits found	-	-	-	-	NO PFAM	0.6944444444444444	144	No NLS found	-
m.1959	Gymya-m.1959	No hits found	-	-	No hits found	-	-	-	-	{'PF03330': 'Lytic transglycolase '}	1.7897091722595078	447	No NLS found	-
m.11375	Gymya-m.11375	No hits found	-	-	No hits found	-	-	-	-	NO PFAM	0.9363295880149813	534	No NLS found	-
m.23753	Gymya-m.23753	No hits found	-	-	sp|Q9M5X8|NLTP_PRUAV	Non-specific lipid-transfer protein OS=Prunus avium PE=1 SV=1	343	8e-42	60.5	{'PF14368': 'Probable lipid transfer ', 'PF00234': 'Protease inhibitor/seed storage/LTP family '}	8.695652173913043	115	No NLS found	-
m.8731	Gymya-m.8731	No hits found	-	-	No hits found	-	-	-	-	NO PFAM	4.081632653061225	147	No NLS found	-
m.25929	Gymya-m.25929	No hits found	-	-	No hits found	-	-	-	-	NO PFAM	7.6923076923076925	130	No NLS found	-
m.22263	Gymya-m.22263	GH43_6	Glycoside Hydrolase Family 43 protein	-	sp|Q9HFS9|ABNA_ASPAC	Arabinan endo-1,5-alpha-L-arabinosidase A OS=Aspergillus aculeatus GN=abnA PE=1 SV=1	909	3e-121	57.0	{'PF04616': 'Glycosyl hydrolases family 43 '}	1.8292682926829267	328	No NLS found	-
m.163	Gymya-m.163	No hits found	-	-	No hits found	-	-	-	-	{'PF10342': 'Ser-Thr-rich glycosyl-phosphatidyl-inositol-anchored membrane family '}	0.5076142131979695	197	No NLS found	-
m.4321	Gymya-m.4321	No hits found	-	-	No hits found	-	-	-	-	{'PF00173': 'Cytochrome b5-like Heme/Steroid binding domain '}	2.6548672566371683	113	No NLS found	-
m.13218	Gymya-m.13218	No hits found	-	-	No hits found	-	-	-	-	NO PFAM	1.9305019305019304	259	No NLS found	-
m.18629	Gymya-m.18629	PL1_4	Polysaccharide Lyase Family 1 protein	-	sp|Q8NJK6|PELF_ASPNG	Probable pectin lyase F OS=Aspergillus niger GN=pelF PE=3 SV=1	629	4e-76	43.1	{'PF00544': 'Pectate lyase '}	2.4691358024691357	405	No NLS found	-
m.8355	Gymya-m.8355	No hits found	-	-	No hits found	-	-	-	-	{'PF05730': 'CFEM domain '}	4.819277108433735	166	No NLS found	-
m.24200	Gymya-m.24200	No hits found	-	-	No hits found	-	-	-	-	NO PFAM	0.0	172	No NLS found	-
m.20046	Gymya-m.20046	No hits found	-	-	No hits found	-	-	-	-	NO PFAM	0.0	133	No NLS found	-
m.14330	Gymya-m.14330	No hits found	-	-	sp|P17634|FIBG_XENLA	Fibrinogen gamma chain OS=Xenopus laevis GN=fgg PE=2 SV=1	1252	5e-170	58.9	{'PF08702': 'Fibrinogen alpha/beta chain family ', 'PF00147': 'Fibrinogen beta and gamma chains, C-terminal globular domain '}	2.0930232558139537	430	No NLS found	-
m.25076	Gymya-m.25076	No hits found	-	-	No hits found	-	-	-	-	NO PFAM	1.4598540145985401	274	No NLS found	-
m.20511	Gymya-m.20511	No hits found	-	-	No hits found	-	-	-	-	NO PFAM	1.6260162601626018	246	No NLS found	-
m.6936	Gymya-m.6936	No hits found	-	-	No hits found	-	-	-	-	NO PFAM	3.5398230088495577	113	No NLS found	-
m.16097	Gymya-m.16097	No hits found	-	-	No hits found	-	-	-	-	NO PFAM	3.4013605442176873	147	No NLS found	-
m.20211	Gymya-m.20211	No hits found	-	-	No hits found	-	-	-	-	{'PF09431': 'Protein of unknown function (DUF2013) '}	1.215277777777778	576	No NLS found	-
m.16530	Gymya-m.16530	M14A	MER111922	carboxypeptidase A1 (Gasterosteus aculeatus) [M14.001]#M14A#{peptidase unit: 113-421}	sp|P00730|CBPA1_BOVIN	Carboxypeptidase A1 OS=Bos taurus GN=CPA1 PE=1 SV=3	1554	0.0	66.0	{'PF02244': 'Carboxypeptidase activation peptide ', 'PF00246': 'Zinc carboxypeptidase '}	0.47393364928909953	422	No NLS found	-
m.104	Gymya-m.104	CBM14	Carbohydrate-Binding Module Family 14 protein	-	sp|P35034|TRYP_PLEPL	Trypsin OS=Pleuronectes platessa PE=2 SV=1	985	3e-135	72.0	{'PF00089': 'Trypsin '}	4.743083003952568	253	No NLS found	-
m.23917	Gymya-m.23917	No hits found	-	-	No hits found	-	-	-	-	NO PFAM	4.2682926829268295	164	No NLS found	-
m.6102	Gymya-m.6102	No hits found	-	-	No hits found	-	-	-	-	NO PFAM	0.6711409395973155	149	No NLS found	-
m.7590	Gymya-m.7590	No hits found	-	-	No hits found	-	-	-	-	NO PFAM	0.6369426751592357	157	No NLS found	-
m.8435	Gymya-m.8435	No hits found	-	-	sp|O74803|RHP23_SCHPO	UV excision repair protein rhp23 OS=Schizosaccharomyces pombe (strain 972 / ATCC 24843) GN=rhp23 PE=1 SV=1	677	2e-83	40.8	{'PF09280': 'XPC-binding domain ', 'PF00627': 'UBA/TS-N domain ', 'PF00240': 'Ubiquitin family ', 'PF11976': 'Ubiquitin-2 like Rad60 SUMO-like '}	0.8368200836820083	478	No NLS found	-
m.16954	Gymya-m.16954	PL3_2	Polysaccharide Lyase Family 3 protein	-	No hits found	-	-	-	-	{'PF03211': 'Pectate lyase '}	4.838709677419355	248	No NLS found	-
m.2800	Gymya-m.2800	No hits found	-	-	No hits found	-	-	-	-	NO PFAM	0.49261083743842365	203	No NLS found	-
m.22103	Gymya-m.22103	No hits found	-	-	No hits found	-	-	-	-	{'PF05383': 'La domain '}	0.6486486486486486	925	No NLS found	-
m.23498	Gymya-m.23498	No hits found	-	-	No hits found	-	-	-	-	NO PFAM	0.7874015748031495	254	No NLS found	-
m.12807	Gymya-m.12807	No hits found	-	-	No hits found	-	-	-	-	NO PFAM	9.00900900900901	111	No NLS found	-
m.22499	Gymya-m.22499	No hits found	-	-	No hits found	-	-	-	-	NO PFAM	2.3474178403755865	213	No NLS found	-
m.16724	Gymya-m.16724	CBM14	Carbohydrate-Binding Module Family 14 protein	-	sp|Q99895|CTRC_HUMAN	Chymotrypsin-C OS=Homo sapiens GN=CTRC PE=1 SV=2	905	1e-122	63.1	{'PF13365': 'Trypsin-like peptidase domain ', 'PF00089': 'Trypsin '}	3.7593984962406015	266	No NLS found	-
m.2670	Gymya-m.2670	CE16	Carbohydrate Esterase Family 16 protein	-	sp|Q8LDP4|CP19D_ARATH	Peptidyl-prolyl cis-trans isomerase CYP19-4 OS=Arabidopsis thaliana GN=CYP19-4 PE=1 SV=2	809	7e-110	83.7	{'PF00160': 'Cyclophilin type peptidyl-prolyl cis-trans isomerase/CLD '}	0.9523809523809524	210	No NLS found	-
m.16101	Gymya-m.16101	No hits found	-	-	No hits found	-	-	-	-	NO PFAM	1.9047619047619049	105	No NLS found	-
m.4884	Gymya-m.4884	No hits found	-	-	sp|P41755|DHE2_ACHKL	NAD-specific glutamate dehydrogenase OS=Achlya klebsiana PE=3 SV=1	118	4e-07	40.2	{'PF10712': 'NAD-specific glutamate dehydrogenase '}	0.9259259259259258	108	No NLS found	-
m.2302	Gymya-m.2302	GH18	Glycoside Hydrolase Family 18 protein	-	sp|P20533|CHIA1_BACCI	Chitinase A1 OS=Bacillus circulans GN=chiA1 PE=1 SV=1	336	2e-32	31.5	{'PF00704': 'Glycosyl hydrolases family 18 '}	2.3157894736842106	475	No NLS found	-
m.6063	Gymya-m.6063	No hits found	-	-	No hits found	-	-	-	-	{'PF03330': 'Lytic transglycolase '}	3.5398230088495577	226	No NLS found	-
m.692	Gymya-m.692	No hits found	-	-	No hits found	-	-	-	-	NO PFAM	0.411522633744856	243	No NLS found	-
m.18823	Gymya-m.18823	No hits found	-	-	No hits found	-	-	-	-	{'PF13883': "Pyridoxamine 5'-phosphate oxidase "}	0.6369426751592357	314	No NLS found	-
m.23792	Gymya-m.23792	No hits found	-	-	No hits found	-	-	-	-	{'PF11327': 'Protein of unknown function (DUF3129) '}	2.5787965616045847	349	No NLS found	-
m.3620	Gymya-m.3620	No hits found	-	-	No hits found	-	-	-	-	NO PFAM	1.9417475728155338	309	No NLS found	-
m.22148	Gymya-m.22148	No hits found	-	-	No hits found	-	-	-	-	NO PFAM	1.82648401826484	219	No NLS found	-
m.14151	Gymya-m.14151	No hits found	-	-	No hits found	-	-	-	-	NO PFAM	4.3478260869565215	161	No NLS found	-
m.23213	Gymya-m.23213	I43	MER208341	family I43 unassigned peptidase inhibitors (Oncorhynchus mykiss) [I43.UPW]#I43#{inhibitor unit: 23-101} from GB:AAB04656	sp|O42197|B2MG_ICTPU	Beta-2-microglobulin OS=Ictalurus punctatus GN=b2m PE=3 SV=1	369	5e-46	64.9	{'PF07654': 'Immunoglobulin C1-set domain '}	3.0	100	No NLS found	-
m.7026	Gymya-m.7026	No hits found	-	-	No hits found	-	-	-	-	NO PFAM	2.083333333333333	336	No NLS found	-
m.5508	Gymya-m.5508	No hits found	-	-	sp|Q9UWF6|PLB1_CANAL	Lysophospholipase 1 OS=Candida albicans (strain SC5314 / ATCC MYA-2876) GN=PLB1 PE=1 SV=1	190	2e-15	37.4	{'PF01735': 'Lysophospholipase catalytic domain '}	0.9302325581395349	215	No NLS found	-
m.1047	Gymya-m.1047	No hits found	-	-	No hits found	-	-	-	-	NO PFAM	1.1428571428571428	350	No NLS found	-
m.7004	Gymya-m.7004	No hits found	-	-	sp|P41365|LIPB_CANAR	Lipase B OS=Candida antarctica PE=1 SV=1	250	2e-22	31.2	NO PFAM	2.142857142857143	420	No NLS found	-
m.7015	Gymya-m.7015	GH26	Glycoside Hydrolase Family 26 protein	-	No hits found	-	-	-	-	NO PFAM	1.3368983957219251	374	No NLS found	-
m.24328	Gymya-m.24328	No hits found	-	-	No hits found	-	-	-	-	NO PFAM	3.1746031746031744	189	No NLS found	-
m.17836	Gymya-m.17836	No hits found	-	-	No hits found	-	-	-	-	{'PF03330': 'Lytic transglycolase '}	1.6908212560386473	414	No NLS found	-
m.4058	Gymya-m.4058	No hits found	-	-	No hits found	-	-	-	-	{'PF10342': 'Ser-Thr-rich glycosyl-phosphatidyl-inositol-anchored membrane family '}	1.4925373134328357	201	No NLS found	-
m.16776	Gymya-m.16776	CE4	Carbohydrate Esterase Family 4 protein	-	sp|Q8DP63|PGDA_STRR6	Peptidoglycan-N-acetylglucosamine deacetylase OS=Streptococcus pneumoniae (strain ATCC BAA-255 / R6)GN=pgdA PE=1 SV=1	265	6e-25	33.7	{'PF01522': 'Polysaccharide deacetylase '}	1.773049645390071	282	No NLS found	-
m.25067	Gymya-m.25067	No hits found	-	-	No hits found	-	-	-	-	NO PFAM	5.46875	128	No NLS found	-
m.1713	Gymya-m.1713	No hits found	-	-	sp|Q42838|THN7_HORVU	Thionin BTH7 OS=Hordeum vulgare PE=2 SV=1	333	1e-39	51.5	{'PF00321': 'Plant thionin '}	8.88888888888889	135	No NLS found	-
m.5831	Gymya-m.5831	No hits found	-	-	No hits found	-	-	-	-	NO PFAM	0.0	214	No NLS found	-
m.22501	Gymya-m.22501	No hits found	-	-	No hits found	-	-	-	-	NO PFAM	3.070175438596491	228	No NLS found	-
m.5130	Gymya-m.5130	No hits found	-	-	No hits found	-	-	-	-	NO PFAM	2.0	100	No NLS found	-
m.10704	Gymya-m.10704	No hits found	-	-	No hits found	-	-	-	-	NO PFAM	0.53475935828877	187	No NLS found	-
m.680	Gymya-m.680	No hits found	-	-	sp|Q39529|LEC2_CLAKE	Agglutinin-2 OS=Cladrastis kentukea PE=1 SV=1	228	9e-21	31.6	{'PF00139': 'Legume lectin domain '}	1.1029411764705883	272	No NLS found	-
m.22335	Gymya-m.22335	CBM13	Carbohydrate-Binding Module Family 13 protein	-	sp|P31580|HCE1_ORYLA	High choriolytic enzyme 1 OS=Oryzias latipes GN=hcea PE=1 SV=1	516	1e-63	45.3	{'PF01400': 'Astacin (Peptidase family M12A) '}	2.6717557251908395	262	No NLS found	-
m.17929	Gymya-m.17929	No hits found	-	-	No hits found	-	-	-	-	NO PFAM	0.7874015748031495	127	No NLS found	-
m.23455	Gymya-m.23455	No hits found	-	-	No hits found	-	-	-	-	NO PFAM	2.479338842975207	242	No NLS found	-
m.21835	Gymya-m.21835	No hits found	-	-	No hits found	-	-	-	-	NO PFAM	1.9230769230769231	104	No NLS found	-
m.16773	Gymya-m.16773	No hits found	-	-	No hits found	-	-	-	-	NO PFAM	0.6198347107438017	484	No NLS found	-
m.20946	Gymya-m.20946	No hits found	-	-	No hits found	-	-	-	-	{'PF10342': 'Ser-Thr-rich glycosyl-phosphatidyl-inositol-anchored membrane family '}	1.680672268907563	119	No NLS found	-
m.25141	Gymya-m.25141	No hits found	-	-	No hits found	-	-	-	-	NO PFAM	2.766798418972332	253	No NLS found	-
m.25695	Gymya-m.25695	No hits found	-	-	No hits found	-	-	-	-	NO PFAM	2.857142857142857	140	No NLS found	-
m.13474	Gymya-m.13474	No hits found	-	-	No hits found	-	-	-	-	NO PFAM	4.424778761061947	113	No NLS found	-
m.20644	Gymya-m.20644	No hits found	-	-	sp|Q8L9P8|RLF33_ARATH	Protein RALF-like 33 OS=Arabidopsis thaliana GN=RALFL33 PE=2 SV=1	225	1e-23	46.0	{'PF05498': 'Rapid ALkalinization Factor (RALF) '}	4.615384615384616	130	No NLS found	-
m.7261	Gymya-m.7261	No hits found	-	-	No hits found	-	-	-	-	NO PFAM	5.109489051094891	137	No NLS found	-
m.13743	Gymya-m.13743	No hits found	-	-	sp|Q39547|CUCM1_CUCME	Cucumisin OS=Cucumis melo PE=1 SV=1	129	2e-08	35.1	{'PF05922': 'Peptidase inhibitor I9 '}	1.5873015873015872	126	No NLS found	-
m.8389	Gymya-m.8389	No hits found	-	-	No hits found	-	-	-	-	NO PFAM	0.0	245	No NLS found	-
m.10913	Gymya-m.10913	I25B	MER111756	subfamily I25B unassigned peptidase inhibitor homologues (Gasterosteus aculeatus) [I25.UNB]#I25B#{inhibitor unit: 140-241}	sp|P83857|KNG_ANAMI	Kininogen (Fragments) OS=Anarhichas minor PE=1 SV=1	341	6e-39	50.3	{'PF00031': 'Cystatin domain ', 'PF00666': 'Cathelicidin '}	4.545454545454546	220	No NLS found	-
m.2666	Gymya-m.2666	No hits found	-	-	No hits found	-	-	-	-	NO PFAM	0.8928571428571428	112	No NLS found	-
m.16533	Gymya-m.16533	No hits found	-	-	No hits found	-	-	-	-	NO PFAM	6.785714285714286	280	No NLS found	-
m.16137	Gymya-m.16137	S10	MER117724	serine carboxypeptidase D (Vitis vinifera) [S10.005]#S10#{peptidase unit: 32-457} from GB:CAO44995	sp|O04084|SCP31_ARATH	Serine carboxypeptidase-like 31 OS=Arabidopsis thaliana GN=SCPL31 PE=2 SV=2	786	1e-101	59.0	{'PF00450': 'Serine carboxypeptidase '}	1.2	250	No NLS found	-
m.4595	Gymya-m.4595	No hits found	-	-	No hits found	-	-	-	-	NO PFAM	6.730769230769231	104	No NLS found	-
m.17737	Gymya-m.17737	M14A	MER308170	carboxypeptidase B (Dicentrarchus labrax) [M14.003]#M14A#{peptidase unit: 111-416} from GB:CBN82006	sp|P15086|CBPB1_HUMAN	Carboxypeptidase B OS=Homo sapiens GN=CPB1 PE=1 SV=4	1326	0.0	56.7	{'PF02244': 'Carboxypeptidase activation peptide ', 'PF00246': 'Zinc carboxypeptidase '}	1.6908212560386473	414	No NLS found	-
m.6642	Gymya-m.6642	No hits found	-	-	No hits found	-	-	-	-	NO PFAM	1.3605442176870748	441	No NLS found	-
m.6178	Gymya-m.6178	No hits found	-	-	No hits found	-	-	-	-	NO PFAM	3.0303030303030303	132	No NLS found	-
m.23782	Gymya-m.23782	No hits found	-	-	sp|O14145|TPS2_SCHPO	Trehalose-phosphatase OS=Schizosaccharomyces pombe (strain 972 / ATCC 24843) GN=tps2 PE=3 SV=1	142	1e-09	32.7	{'PF02358': 'Trehalose-phosphatase '}	0.6211180124223602	161	No NLS found	-
m.2331	Gymya-m.2331	No hits found	-	-	No hits found	-	-	-	-	NO PFAM	0.37174721189591076	269	No NLS found	-
m.11022	Gymya-m.11022	No hits found	-	-	sp|Q869Z0|Y5025_DICDI	Putative protein disulfide-isomerase DDB_G0275025 OS=Dictyostelium discoideum GN=DDB_G0275025 PE=1 SV=1	382	3e-42	37.6	{'PF00085': 'Thioredoxin ', 'PF13905': 'Thioredoxin-like ', 'PF13098': 'Thioredoxin-like domain '}	1.9011406844106464	263	No NLS found	-
m.11353	Gymya-m.11353	No hits found	-	-	No hits found	-	-	-	-	NO PFAM	9.375	128	No NLS found	-
m.7096	Gymya-m.7096	No hits found	-	-	No hits found	-	-	-	-	NO PFAM	2.127659574468085	282	No NLS found	-
m.4148	Gymya-m.4148	A01A	MER309620	saccharopepsin (Puccinia graminis) [A01.018]#A01A#{peptidase unit: 103-427} from GB:XP_003320537	sp|O42630|CARP_ASPFU	Vacuolar protease A OS=Neosartorya fumigata (strain ATCC MYA-4609 / Af293 / CBS 101355 / FGSC A1100)GN=pep2 PE=2 SV=1	1190	3e-161	53.6	{'PF14541': 'Xylanase inhibitor C-terminal ', 'PF14543': 'Xylanase inhibitor N-terminal ', 'PF00026': 'Eukaryotic aspartyl protease '}	1.1574074074074074	432	No NLS found	-
m.24784	Gymya-m.24784	No hits found	-	-	No hits found	-	-	-	-	NO PFAM	1.3274336283185841	226	No NLS found	-
m.19742	Gymya-m.19742	No hits found	-	-	No hits found	-	-	-	-	NO PFAM	0.6607929515418502	454	No NLS found	-
m.1962	Gymya-m.1962	No hits found	-	-	sp|Q810Q5|NMES1_MOUSE	Normal mucosa of esophagus-specific gene 1 protein OS=Mus musculus GN=Nmes1 PE=2 SV=1	107	2e-06	34.4	{'PF06522': 'NADH-ubiquinone reductase complex 1 MLRQ subunit '}	0.0	108	No NLS found	-
m.24979	Gymya-m.24979	No hits found	-	-	No hits found	-	-	-	-	{'PF00396': 'Granulin '}	10.465116279069768	172	No NLS found	-
m.2575	Gymya-m.2575	S01A	MER267481	hyaluronan-binding peptidase (Takifugu rubripes) [S01.033]#S01A#{peptidase unit: 249-485} from GB:ENSTRUP00000045048	sp|Q14520|HABP2_HUMAN	Hyaluronan-binding protein 2 OS=Homo sapiens GN=HABP2 PE=1 SV=1	638	4e-76	38.3	{'PF00089': 'Trypsin ', 'PF00008': 'EGF-like domain ', 'PF00051': 'Kringle domain '}	6.682027649769585	434	No NLS found	-
m.12186	Gymya-m.12186	GH16	Glycoside Hydrolase Family 16 protein	-	sp|Q9USW3|YHZ7_SCHPO	Probable glycosidase C21B10.07 OS=Schizosaccharomyces pombe (strain 972 / ATCC 24843) GN=SPBC21B10.07 PE=3 SV=1	449	2e-50	31.0	NO PFAM	1.6348773841961852	367	No NLS found	-
m.5625	Gymya-m.5625	No hits found	-	-	No hits found	-	-	-	-	NO PFAM	1.7142857142857144	175	No NLS found	-
m.5021	Gymya-m.5021	No hits found	-	-	No hits found	-	-	-	-	NO PFAM	0.9803921568627451	102	No NLS found	-
m.13968	Gymya-m.13968	No hits found	-	-	No hits found	-	-	-	-	NO PFAM	0.0	121	No NLS found	-
m.21619	Gymya-m.21619	AA1	Multicopper oxidase	-	sp|Q02075|LAC2_THACU	Laccase-2 OS=Thanatephorus cucumeris GN=LCC2 PE=2 SV=1	389	4e-42	41.3	{'PF07732': 'Multicopper oxidase ', 'PF00394': 'Multicopper oxidase '}	2.0	250	No NLS found	-
m.18941	Gymya-m.18941	A01A	MER123386	CnAP1 peptidase (Laccaria bicolor) [A01.078]#A01A#{peptidase unit: 93-408} from GB:XP_001883786	sp|P80209|CATD_BOVIN	Cathepsin D OS=Bos taurus GN=CTSD PE=1 SV=2	411	4e-44	31.4	{'PF14543': 'Xylanase inhibitor N-terminal ', 'PF00026': 'Eukaryotic aspartyl protease '}	1.2195121951219512	492	No NLS found	-
m.157	Gymya-m.157	S10	MER169389	carboxypeptidase O (Laccaria bicolor) [S10.014]#S10#{peptidase unit: 11-444} from GB:XP_001887087	sp|P52718|PEPF_ASPNG	Serine-type carboxypeptidase F OS=Aspergillus niger GN=pepF PE=1 SV=3	508	2e-58	35.6	{'PF00450': 'Serine carboxypeptidase '}	1.1428571428571428	350	No NLS found	-
m.23307	Gymya-m.23307	No hits found	-	-	No hits found	-	-	-	-	{'PF13359': 'DDE superfamily endonuclease '}	1.6697588126159555	539	No NLS found	-
m.12991	Gymya-m.12991	GH0	dbCAN Glycoside Hydrolase Family	-	sp|Q67ZI9|GDL48_ARATH	GDSL esterase/lipase At2g42990 OS=Arabidopsis thaliana GN=At2g42990 PE=2 SV=1	494	4e-60	42.6	NO PFAM	1.9138755980861244	209	No NLS found	-
m.8867	Gymya-m.8867	GH2	Glycoside Hydrolase Family 2 protein	-	No hits found	-	-	-	-	{'PF00703': 'Glycosyl hydrolases family 2 ', 'PF02836': 'Glycosyl hydrolases family 2, TIM barrel domain ', 'PF02837': 'Glycosyl hydrolases family 2, sugar binding domain '}	0.9302325581395349	645	No NLS found	-
m.17089	Gymya-m.17089	No hits found	-	-	No hits found	-	-	-	-	NO PFAM	0.267379679144385	374	No NLS found	-
m.23197	Gymya-m.23197	No hits found	-	-	No hits found	-	-	-	-	NO PFAM	1.5873015873015872	126	No NLS found	-
m.25266	Gymya-m.25266	No hits found	-	-	No hits found	-	-	-	-	NO PFAM	1.7857142857142856	112	No NLS found	-
m.17484	Gymya-m.17484	No hits found	-	-	No hits found	-	-	-	-	NO PFAM	1.6304347826086956	184	No NLS found	-
m.22559	Gymya-m.22559	No hits found	-	-	No hits found	-	-	-	-	NO PFAM	0.4484304932735426	223	No NLS found	-
m.7865	Gymya-m.7865	No hits found	-	-	No hits found	-	-	-	-	NO PFAM	3.1055900621118013	161	No NLS found	-
m.10011	Gymya-m.10011	No hits found	-	-	No hits found	-	-	-	-	NO PFAM	2.5210084033613445	119	No NLS found	-
m.3298	Gymya-m.3298	No hits found	-	-	No hits found	-	-	-	-	NO PFAM	5.376344086021505	186	No NLS found	-
m.12164	Gymya-m.12164	No hits found	-	-	sp|Q08298|RD22_ARATH	Dehydration-responsive protein RD22 OS=Arabidopsis thaliana GN=RD22 PE=2 SV=1	890	2e-117	48.6	{'PF03181': 'BURP domain '}	2.0771513353115725	337	No NLS found	-
m.12579	Gymya-m.12579	No hits found	-	-	No hits found	-	-	-	-	NO PFAM	1.2658227848101267	237	No NLS found	-
m.17336	Gymya-m.17336	No hits found	-	-	No hits found	-	-	-	-	{'PF13668': 'Ferritin-like domain '}	0.6802721088435374	294	No NLS found	-
m.1374	Gymya-m.1374	No hits found	-	-	No hits found	-	-	-	-	NO PFAM	0.0	173	No NLS found	-
m.16458	Gymya-m.16458	No hits found	-	-	No hits found	-	-	-	-	NO PFAM	0.9708737864077669	103	No NLS found	-
m.13795	Gymya-m.13795	No hits found	-	-	No hits found	-	-	-	-	NO PFAM	1.948051948051948	154	No NLS found	-
m.9522	Gymya-m.9522	No hits found	-	-	sp|Q9M5X7|NLTP_MALDO	Non-specific lipid-transfer protein OS=Malus domestica GN=MALD3 PE=1 SV=1	361	3e-44	63.2	{'PF14368': 'Probable lipid transfer ', 'PF00234': 'Protease inhibitor/seed storage/LTP family '}	6.976744186046512	129	No NLS found	-
m.22611	Gymya-m.22611	No hits found	-	-	No hits found	-	-	-	-	{'PF09286': 'Pro-kumamolisin, activation domain '}	1.4705882352941175	340	No NLS found	-
m.19338	Gymya-m.19338	No hits found	-	-	No hits found	-	-	-	-	NO PFAM	3.508771929824561	114	No NLS found	-
m.8409	Gymya-m.8409	No hits found	-	-	No hits found	-	-	-	-	NO PFAM	0.42016806722689076	238	No NLS found	-
m.16424	Gymya-m.16424	No hits found	-	-	sp|P0A916|OMPW_SHIFL	Outer membrane protein W OS=Shigella flexneri GN=ompW PE=3 SV=1	578	8e-75	56.2	{'PF13505': 'Outer membrane protein beta-barrel domain ', 'PF13568': 'Outer membrane protein beta-barrel domain ', 'PF03922': 'OmpW family '}	0.0	198	No NLS found	-
m.2809	Gymya-m.2809	No hits found	-	-	No hits found	-	-	-	-	NO PFAM	0.0	199	No NLS found	-
m.15709	Gymya-m.15709	No hits found	-	-	No hits found	-	-	-	-	NO PFAM	5.769230769230769	104	No NLS found	-
m.17516	Gymya-m.17516	No hits found	-	-	No hits found	-	-	-	-	NO PFAM	3.0927835051546393	291	No NLS found	-
m.22383	Gymya-m.22383	No hits found	-	-	No hits found	-	-	-	-	NO PFAM	1.2269938650306749	326	No NLS found	-
m.19225	Gymya-m.19225	No hits found	-	-	No hits found	-	-	-	-	NO PFAM	2.7906976744186047	215	No NLS found	-
m.4093	Gymya-m.4093	No hits found	-	-	No hits found	-	-	-	-	NO PFAM	4.273504273504273	117	No NLS found	-
m.2256	Gymya-m.2256	No hits found	-	-	No hits found	-	-	-	-	NO PFAM	0.2544529262086514	393	No NLS found	-
m.9122	Gymya-m.9122	No hits found	-	-	No hits found	-	-	-	-	NO PFAM	3.6458333333333335	192	No NLS found	-
m.9586	Gymya-m.9586	No hits found	-	-	No hits found	-	-	-	-	NO PFAM	8.88888888888889	135	No NLS found	-
m.1672	Gymya-m.1672	No hits found	-	-	No hits found	-	-	-	-	NO PFAM	1.8315018315018317	273	No NLS found	-
m.10036	Gymya-m.10036	No hits found	-	-	No hits found	-	-	-	-	NO PFAM	1.0638297872340425	376	No NLS found	-
m.14742	Gymya-m.14742	No hits found	-	-	No hits found	-	-	-	-	NO PFAM	11.11111111111111	108	No NLS found	-
m.1241	Gymya-m.1241	No hits found	-	-	sp|P41367|ACADM_PIG	Medium-chain specific acyl-CoA dehydrogenase, mitochondrial OS=Sus scrofa GN=ACADM PE=1 SV=3	500	7e-60	62.2	{'PF02771': 'Acyl-CoA dehydrogenase, N-terminal domain '}	2.11864406779661	236	No NLS found	-
m.13148	Gymya-m.13148	No hits found	-	-	No hits found	-	-	-	-	{'PF00657': 'GDSL-like Lipase/Acylhydrolase '}	1.3020833333333335	384	No NLS found	-
m.5903	Gymya-m.5903	No hits found	-	-	No hits found	-	-	-	-	{'PF07859': 'alpha/beta hydrolase fold ', 'PF00135': 'Carboxylesterase family '}	1.3961605584642234	573	No NLS found	-
m.8764	Gymya-m.8764	No hits found	-	-	No hits found	-	-	-	-	NO PFAM	4.680851063829787	235	No NLS found	-
m.20964	Gymya-m.20964	No hits found	-	-	No hits found	-	-	-	-	NO PFAM	3.618421052631579	304	No NLS found	-
m.23357	Gymya-m.23357	GH17	Glycoside Hydrolase Family 17 protein	-	sp|A1CAI0|BTGC_ASPCL	Probable glucan endo-1,3-beta-glucosidase btgC OS=Aspergillus clavatus (strain ATCC 1007 / CBS 513.65/ DSM 816 / NCTC 3887 / NRRL 1) GN=btgC PE=3 SV=1	536	8e-61	39.9	{'PF00332': 'Glycosyl hydrolases family 17 '}	1.5625	384	No NLS found	-
m.10855	Gymya-m.10855	No hits found	-	-	No hits found	-	-	-	-	NO PFAM	2.0746887966804977	241	No NLS found	-
m.21267	Gymya-m.21267	No hits found	-	-	No hits found	-	-	-	-	{'PF07910': 'Peptidase family C78 '}	1.6025641025641024	312	No NLS found	-
m.22413	Gymya-m.22413	No hits found	-	-	No hits found	-	-	-	-	NO PFAM	2.9268292682926833	410	No NLS found	-
m.20352	Gymya-m.20352	No hits found	-	-	No hits found	-	-	-	-	NO PFAM	3.4934497816593884	229	No NLS found	-
m.16380	Gymya-m.16380	No hits found	-	-	No hits found	-	-	-	-	NO PFAM	5.2356020942408374	191	No NLS found	-
m.21476	Gymya-m.21476	No hits found	-	-	No hits found	-	-	-	-	NO PFAM	5.025125628140704	199	No NLS found	-
m.16873	Gymya-m.16873	No hits found	-	-	No hits found	-	-	-	-	{'PF02469': 'Fasciclin domain '}	2.4475524475524475	286	No NLS found	-
m.16160	Gymya-m.16160	No hits found	-	-	No hits found	-	-	-	-	NO PFAM	1.1363636363636365	264	No NLS found	-
m.3890	Gymya-m.3890	GH10	Glycoside Hydrolase Family 10 protein	-	sp|B0Y6E0|XYNC_ASPFC	Probable endo-1,4-beta-xylanase C OS=Neosartorya fumigata (strain CEA10 / CBS 144.89 / FGSC A1163) GN=xlnC PE=2 SV=2	257	2e-25	32.4	{'PF00331': 'Glycosyl hydrolase family 10 '}	1.9138755980861244	209	No NLS found	-
m.6125	Gymya-m.6125	No hits found	-	-	No hits found	-	-	-	-	NO PFAM	4.861111111111112	144	No NLS found	-
m.203	Gymya-m.203	No hits found	-	-	No hits found	-	-	-	-	NO PFAM	6.111111111111111	180	No NLS found	-
m.7939	Gymya-m.7939	No hits found	-	-	No hits found	-	-	-	-	NO PFAM	1.1173184357541899	179	No NLS found	-
m.7763	Gymya-m.7763	I51	MER319609	family I51 unassigned peptidase inhibitors (Puccinia graminis) [I51.UPW]#I51#{inhibitor unit: 58-216} from GB:XP_003335111	No hits found	-	-	-	-	{'PF01161': 'Phosphatidylethanolamine-binding protein '}	0.6666666666666667	300	No NLS found	-
m.22678	Gymya-m.22678	No hits found	-	-	No hits found	-	-	-	-	{'PF10281': 'Putative stress-responsive nuclear envelope protein '}	0.0	695	No NLS found	-
m.13726	Gymya-m.13726	No hits found	-	-	No hits found	-	-	-	-	{'PF07217': 'Heterokaryon incompatibility protein Het-C '}	1.3071895424836601	612	No NLS found	-
m.23179	Gymya-m.23179	No hits found	-	-	No hits found	-	-	-	-	NO PFAM	0.48192771084337355	415	No NLS found	-
m.1290	Gymya-m.1290	No hits found	-	-	No hits found	-	-	-	-	NO PFAM	0.423728813559322	236	No NLS found	-
m.5710	Gymya-m.5710	GH20	Glycoside Hydrolase Family 20 protein	-	sp|Q9SYK0|HEXO2_ARATH	Beta-hexosaminidase 2 OS=Arabidopsis thaliana GN=HEXO2 PE=1 SV=1	872	5e-108	39.1	{'PF00728': 'Glycosyl hydrolase family 20, catalytic domain ', 'PF14845': 'beta-acetyl hexosaminidase like ', 'PF02838': 'Glycosyl hydrolase family 20, domain 2 '}	1.5822784810126582	632	No NLS found	-
m.16670	Gymya-m.16670	No hits found	-	-	sp|Q6PHG2|HEMO_DANRE	Hemopexin OS=Danio rerio GN=hpx PE=2 SV=2	1089	6e-145	50.6	{'PF00045': 'Hemopexin '}	2.48868778280543	442	No NLS found	-
m.8298	Gymya-m.8298	No hits found	-	-	No hits found	-	-	-	-	NO PFAM	2.7586206896551726	145	No NLS found	-
m.1744	Gymya-m.1744	No hits found	-	-	No hits found	-	-	-	-	NO PFAM	0.2958579881656805	676	No NLS found	-
m.11736	Gymya-m.11736	No hits found	-	-	No hits found	-	-	-	-	{'PF11327': 'Protein of unknown function (DUF3129) '}	1.2552301255230125	478	No NLS found	-
m.6298	Gymya-m.6298	No hits found	-	-	No hits found	-	-	-	-	NO PFAM	0.0	376	No NLS found	-
m.16661	Gymya-m.16661	GH76	Glycoside Hydrolase Family 76 protein	-	No hits found	-	-	-	-	{'PF03663': 'Glycosyl hydrolase family 76 '}	1.4925373134328357	402	No NLS found	-
m.8501	Gymya-m.8501	No hits found	-	-	No hits found	-	-	-	-	{'PF01764': 'Lipase (class 3) '}	2.1341463414634148	328	No NLS found	-
m.21358	Gymya-m.21358	No hits found	-	-	No hits found	-	-	-	-	NO PFAM	2.2026431718061676	227	No NLS found	-
m.24881	Gymya-m.24881	No hits found	-	-	No hits found	-	-	-	-	NO PFAM	8.270676691729323	133	No NLS found	-
m.1428	Gymya-m.1428	GH0	dbCAN Glycoside Hydrolase Family	-	No hits found	-	-	-	-	{'PF07470': 'Glycosyl Hydrolase Family 88 '}	0.6741573033707865	445	No NLS found	-
m.12617	Gymya-m.12617	No hits found	-	-	No hits found	-	-	-	-	NO PFAM	0.0	226	No NLS found	-
m.23705	Gymya-m.23705	No hits found	-	-	No hits found	-	-	-	-	NO PFAM	3.6764705882352944	136	No NLS found	-
m.4384	Gymya-m.4384	I25B	MER268830	subfamily I25B unassigned peptidase inhibitors (Ailuropoda melanoleuca) [I25.UPB]#I25B#{inhibitor unit: 655-711} from GB:GENSCAN00000041948	No hits found	-	-	-	-	{'PF07172': 'Glycine rich protein family '}	0.0	143	No NLS found	-
m.20237	Gymya-m.20237	AA9	Copper-dependent lytic polysaccharide monooxygenases	-	No hits found	-	-	-	-	{'PF03443': 'Glycosyl hydrolase family 61 '}	3.896103896103896	385	No NLS found	-
m.20021	Gymya-m.20021	No hits found	-	-	sp|Q3SYV4|CAP1_BOVIN	Adenylyl cyclase-associated protein 1 OS=Bos taurus GN=CAP1 PE=2 SV=3	855	8e-108	40.8	{'PF01213': 'Adenylate cyclase associated (CAP) N terminal ', 'PF08603': 'Adenylate cyclase associated (CAP) C terminal '}	1.2727272727272727	550	No NLS found	-
m.20375	Gymya-m.20375	No hits found	-	-	No hits found	-	-	-	-	NO PFAM	5.901639344262295	305	No NLS found	-
m.15295	Gymya-m.15295	No hits found	-	-	No hits found	-	-	-	-	NO PFAM	0.0	329	No NLS found	-
m.21470	Gymya-m.21470	S60	MER045484	family S60 non-peptidase homologues (Acanthopagrus schlegelii) [S60.UNW]#S60#{peptidase unit: 334-674} from GB:AAQ63949	sp|P79819|TRFE_ORYLA	Serotransferrin OS=Oryzias latipes GN=tf PE=3 SV=1	2717	0.0	74.3	{'PF00405': 'Transferrin ', 'PF12974': 'ABC transporter, phosphonate, periplasmic substrate-binding protein '}	4.734576757532281	697	No NLS found	-
m.3097	Gymya-m.3097	I04	MER329291	family I4 unassigned peptidase inhibitors (Epinephelus coioides) [I04.UPW]#I04#{inhibitor unit: 31-412} from GB:ACJ05607	sp|P32759|A1AT_CYPCA	Alpha-1-antitrypsin homolog OS=Cyprinus carpio PE=2 SV=1	1116	2e-150	59.4	{'PF00079': 'Serpin (serine protease inhibitor) '}	0.7058823529411765	425	No NLS found	-
m.12573	Gymya-m.12573	No hits found	-	-	No hits found	-	-	-	-	NO PFAM	0.7905138339920948	253	No NLS found	-
m.8265	Gymya-m.8265	No hits found	-	-	No hits found	-	-	-	-	NO PFAM	1.9230769230769231	156	No NLS found	-
m.3465	Gymya-m.3465	No hits found	-	-	No hits found	-	-	-	-	NO PFAM	5.343511450381679	131	No NLS found	-
m.24466	Gymya-m.24466	No hits found	-	-	sp|Q59PV6|PRY1_CANAL	Secreted protein PRY1 OS=Candida albicans (strain SC5314 / ATCC MYA-2876) GN=PRY1 PE=1 SV=1	228	3e-20	39.2	{'PF00188': 'Cysteine-rich secretory protein family '}	2.18978102189781	274	No NLS found	-
m.16141	Gymya-m.16141	No hits found	-	-	No hits found	-	-	-	-	NO PFAM	2.5906735751295336	193	No NLS found	-
m.17501	Gymya-m.17501	No hits found	-	-	No hits found	-	-	-	-	NO PFAM	6.578947368421052	152	No NLS found	-
m.20364	Gymya-m.20364	No hits found	-	-	No hits found	-	-	-	-	NO PFAM	0.0	250	No NLS found	-
m.17173	Gymya-m.17173	No hits found	-	-	No hits found	-	-	-	-	NO PFAM	5.847953216374268	171	No NLS found	-
m.11584	Gymya-m.11584	No hits found	-	-	No hits found	-	-	-	-	NO PFAM	4.054054054054054	222	No NLS found	-
m.3775	Gymya-m.3775	No hits found	-	-	No hits found	-	-	-	-	NO PFAM	4.861111111111112	144	No NLS found	-
m.13552	Gymya-m.13552	No hits found	-	-	No hits found	-	-	-	-	NO PFAM	2.608695652173913	115	No NLS found	-
m.2470	Gymya-m.2470	No hits found	-	-	No hits found	-	-	-	-	NO PFAM	2.727272727272727	110	No NLS found	-
m.6221	Gymya-m.6221	GH152	Glycoside Hydrolase Family 152 protein	-	sp|P28493|PR5_ARATH	Pathogenesis-related protein 5 OS=Arabidopsis thaliana GN=At1g75040 PE=1 SV=1	416	4e-49	41.9	{'PF00314': 'Thaumatin family '}	6.772908366533864	251	No NLS found	-
m.2533	Gymya-m.2533	No hits found	-	-	No hits found	-	-	-	-	NO PFAM	0.0	130	No NLS found	-
m.952	Gymya-m.952	AA7	Glucooligosaccharide oxidase	-	No hits found	-	-	-	-	{'PF01565': 'FAD binding domain ', 'PF08031': 'Berberine and berberine like '}	0.5859375	512	No NLS found	-
m.2054	Gymya-m.2054	No hits found	-	-	No hits found	-	-	-	-	NO PFAM	3.278688524590164	122	No NLS found	-
m.7450	Gymya-m.7450	No hits found	-	-	No hits found	-	-	-	-	NO PFAM	5.263157894736842	209	No NLS found	-
m.5063	Gymya-m.5063	No hits found	-	-	No hits found	-	-	-	-	NO PFAM	2.371541501976284	253	No NLS found	-
m.22639	Gymya-m.22639	No hits found	-	-	No hits found	-	-	-	-	NO PFAM	1.9047619047619049	210	No NLS found	-
m.20182	Gymya-m.20182	No hits found	-	-	No hits found	-	-	-	-	{'PF03370': 'Carbohydrate/starch-binding module (family 21) ', 'PF16760': 'Starch/carbohydrate-binding module (family 53) '}	1.1023622047244095	635	No NLS found	-
m.20190	Gymya-m.20190	No hits found	-	-	No hits found	-	-	-	-	NO PFAM	2.727272727272727	220	No NLS found	-
m.26238	Gymya-m.26238	GH76	Glycoside Hydrolase Family 76 protein	-	No hits found	-	-	-	-	{'PF03663': 'Glycosyl hydrolase family 76 '}	1.9438444924406046	463	No NLS found	-
m.2103	Gymya-m.2103	No hits found	-	-	No hits found	-	-	-	-	NO PFAM	2.564102564102564	117	No NLS found	-
m.5604	Gymya-m.5604	No hits found	-	-	No hits found	-	-	-	-	{'PF11937': 'Protein of unknown function (DUF3455) '}	0.8333333333333334	240	No NLS found	-
m.235	Gymya-m.235	No hits found	-	-	sp|Q9HFW2|CLA4_ASHGO	Serine/threonine-protein kinase CLA4 OS=Ashbya gossypii (strain ATCC 10895 / CBS 109.51 / FGSC 9923/ NRRL Y-1056) GN=CLA4 PE=3 SV=1	1341	1e-173	41.6	{'PF00169': 'PH domain ', 'PF00069': 'Protein kinase domain ', 'PF00786': 'P21-Rho-binding domain ', 'PF14531': 'Kinase-like ', 'PF12330': 'Haspin like kinase domain ', 'PF07714': 'Protein tyrosine kinase '}	1.0680907877169559	749	No NLS found	-
m.2606	Gymya-m.2606	S53	MER137045	grifolisin (Laccaria bicolor) [S53.010]#S53#{peptidase unit: 213-581} from GB:XP_001883674	sp|Q70GH4|SED3_ASPFU	Tripeptidyl-peptidase sed3 OS=Neosartorya fumigata (strain ATCC MYA-4609 / Af293 / CBS 101355 / FGSC A1100) GN=sed3 PE=1 SV=1	979	2e-123	37.3	{'PF09286': 'Pro-kumamolisin, activation domain ', 'PF00082': 'Subtilase family '}	0.9345794392523363	642	No NLS found	-
m.8023	Gymya-m.8023	No hits found	-	-	No hits found	-	-	-	-	NO PFAM	5.147058823529411	136	No NLS found	-
m.23570	Gymya-m.23570	No hits found	-	-	No hits found	-	-	-	-	NO PFAM	1.6042780748663104	187	No NLS found	-
m.22637	Gymya-m.22637	No hits found	-	-	No hits found	-	-	-	-	NO PFAM	2.912621359223301	103	No NLS found	-
m.14422	Gymya-m.14422	No hits found	-	-	No hits found	-	-	-	-	NO PFAM	0.7380073800738007	271	No NLS found	-
m.1416	Gymya-m.1416	GH7	Glycoside Hydrolase Family 7 protein	-	sp|A1DNL0|CBHB_NEOFI	Probable 1,4-beta-D-glucan cellobiohydrolase B OS=Neosartorya fischeri (strain ATCC 1020 / DSM 3700/ FGSC A1164 / NRRL 181) GN=cbhB PE=3 SV=1	1310	3e-176	56.7	{'PF00840': 'Glycosyl hydrolase family 7 '}	3.9761431411530817	503	No NLS found	-
m.22781	Gymya-m.22781	GH27	Glycoside Hydrolase Family 27 protein	-	sp|A4DA70|AGALD_ASPFU	Probable alpha-galactosidase D OS=Neosartorya fumigata (strain ATCC MYA-4609 / Af293 / CBS 101355 /FGSC A1100) GN=aglD PE=3 SV=2	478	1e-51	32.5	{'PF16499': 'Alpha galactosidase A '}	1.6494845360824744	485	No NLS found	-
m.1054	Gymya-m.1054	S10	MER169389	carboxypeptidase O (Laccaria bicolor) [S10.014]#S10#{peptidase unit: 11-444} from GB:XP_001887087	sp|P52718|PEPF_ASPNG	Serine-type carboxypeptidase F OS=Aspergillus niger GN=pepF PE=1 SV=3	587	3e-68	32.9	{'PF00450': 'Serine carboxypeptidase '}	1.2320328542094456	487	No NLS found	-
m.9289	Gymya-m.9289	No hits found	-	-	No hits found	-	-	-	-	NO PFAM	4.511278195488721	133	No NLS found	-
m.6828	Gymya-m.6828	CBM18|GH16	Carbohydrate-Binding Module Family 18 protein, Glycoside Hydrolase Family 16 protein	-	No hits found	-	-	-	-	{'PF10342': 'Ser-Thr-rich glycosyl-phosphatidyl-inositol-anchored membrane family '}	2.0689655172413794	145	No NLS found	-
m.6313	Gymya-m.6313	No hits found	-	-	sp|P81898|PNAA_PRUDU	Peptide-N4-(N-acetyl-beta-glucosaminyl)asparagine amidase A OS=Prunus dulcis PE=1 SV=2	402	5e-43	36.2	{'PF12222': 'Peptide N-acetyl-beta-D-glucosaminyl asparaginase amidase A '}	0.9036144578313252	332	No NLS found	-
m.15112	Gymya-m.15112	No hits found	-	-	No hits found	-	-	-	-	NO PFAM	10.2803738317757	107	No NLS found	-
m.8959	Gymya-m.8959	No hits found	-	-	sp|Q2TZQ9|EXGB_ASPOR	Probable glucan endo-1,6-beta-glucosidase B OS=Aspergillus oryzae (strain ATCC 42149 / RIB 40) GN=exgB PE=3 SV=1	366	1e-37	32.8	NO PFAM	1.6666666666666667	480	No NLS found	-
m.7047	Gymya-m.7047	No hits found	-	-	No hits found	-	-	-	-	NO PFAM	2.803738317757009	107	No NLS found	-
m.14401	Gymya-m.14401	No hits found	-	-	No hits found	-	-	-	-	NO PFAM	2.2222222222222223	135	No NLS found	-
m.2994	Gymya-m.2994	No hits found	-	-	No hits found	-	-	-	-	NO PFAM	0.6535947712418301	153	No NLS found	-
m.16305	Gymya-m.16305	No hits found	-	-	No hits found	-	-	-	-	{'PF00264': 'Common central domain of tyrosinase '}	1.0752688172043012	372	No NLS found	-
m.2338	Gymya-m.2338	No hits found	-	-	No hits found	-	-	-	-	{'PF00890': 'FAD binding domain '}	1.4388489208633095	139	No NLS found	-
m.12181	Gymya-m.12181	No hits found	-	-	No hits found	-	-	-	-	{'PF00188': 'Cysteine-rich secretory protein family '}	1.5772870662460567	317	No NLS found	-
m.11045	Gymya-m.11045	No hits found	-	-	No hits found	-	-	-	-	{'PF10342': 'Ser-Thr-rich glycosyl-phosphatidyl-inositol-anchored membrane family '}	1.3157894736842104	228	No NLS found	-
m.26140	Gymya-m.26140	No hits found	-	-	No hits found	-	-	-	-	NO PFAM	1.3123359580052494	381	No NLS found	-
m.17615	Gymya-m.17615	AA9	Copper-dependent lytic polysaccharide monooxygenases	-	No hits found	-	-	-	-	{'PF03443': 'Glycosyl hydrolase family 61 ', 'PF05730': 'CFEM domain '}	3.8461538461538463	390	No NLS found	-
m.11318	Gymya-m.11318	GH18	Glycoside Hydrolase Family 18 protein	-	sp|P20533|CHIA1_BACCI	Chitinase A1 OS=Bacillus circulans GN=chiA1 PE=1 SV=1	334	2e-32	31.6	{'PF00704': 'Glycosyl hydrolases family 18 '}	1.6355140186915886	428	No NLS found	-
m.14641	Gymya-m.14641	GH131	Glycoside Hydrolase Family 131 protein	-	No hits found	-	-	-	-	NO PFAM	0.2915451895043732	343	No NLS found	-
m.21580	Gymya-m.21580	No hits found	-	-	No hits found	-	-	-	-	NO PFAM	1.9047619047619049	105	No NLS found	-
m.17870	Gymya-m.17870	No hits found	-	-	No hits found	-	-	-	-	NO PFAM	2.181818181818182	275	No NLS found	-
m.8197	Gymya-m.8197	No hits found	-	-	No hits found	-	-	-	-	NO PFAM	2.1834061135371177	229	No NLS found	-
m.13967	Gymya-m.13967	No hits found	-	-	sp|P27495|CB24_TOBAC	Chlorophyll a-b binding protein 40, chloroplastic OS=Nicotiana tabacum GN=CAB40 PE=2 SV=1	1272	4e-178	90.3	{'PF00504': 'Chlorophyll A-B binding protein '}	1.0526315789473684	285	No NLS found	-
m.5228	Gymya-m.5228	No hits found	-	-	No hits found	-	-	-	-	NO PFAM	5.291005291005291	189	No NLS found	-
m.25762	Gymya-m.25762	No hits found	-	-	No hits found	-	-	-	-	{'PF05345': 'Putative Ig domain '}	0.7386888273314866	1083	No NLS found	-
m.17627	Gymya-m.17627	No hits found	-	-	No hits found	-	-	-	-	NO PFAM	0.4608294930875576	217	No NLS found	-
m.15128	Gymya-m.15128	No hits found	-	-	sp|Q4IEA7|OS9_GIBZE	Protein OS-9 homolog OS=Gibberella zeae (strain PH-1 / ATCC MYA-4620 / FGSC 9075 / NRRL 31084) GN=YOS1 PE=3 SV=1	372	2e-37	30.7	{'PF07915': 'Glucosidase II beta subunit-like protein '}	1.6822429906542056	535	No NLS found	-
m.11678	Gymya-m.11678	AA7	Glucooligosaccharide oxidase	-	No hits found	-	-	-	-	{'PF01565': 'FAD binding domain ', 'PF08031': 'Berberine and berberine like '}	0.3795066413662239	527	No NLS found	-
m.20086	Gymya-m.20086	No hits found	-	-	No hits found	-	-	-	-	NO PFAM	3.255813953488372	215	No NLS found	-
m.25197	Gymya-m.25197	No hits found	-	-	No hits found	-	-	-	-	NO PFAM	0.6172839506172839	162	No NLS found	-
m.18233	Gymya-m.18233	No hits found	-	-	No hits found	-	-	-	-	NO PFAM	1.5463917525773196	194	No NLS found	-
m.10960	Gymya-m.10960	No hits found	-	-	No hits found	-	-	-	-	NO PFAM	0.5008347245409015	599	No NLS found	-
m.20689	Gymya-m.20689	No hits found	-	-	No hits found	-	-	-	-	NO PFAM	0.0	413	No NLS found	-
m.246	Gymya-m.246	No hits found	-	-	No hits found	-	-	-	-	NO PFAM	3.4482758620689653	145	No NLS found	-
m.21388	Gymya-m.21388	No hits found	-	-	No hits found	-	-	-	-	NO PFAM	1.345291479820628	223	No NLS found	-
m.11752	Gymya-m.11752	No hits found	-	-	No hits found	-	-	-	-	NO PFAM	0.547945205479452	365	No NLS found	-
m.17761	Gymya-m.17761	No hits found	-	-	No hits found	-	-	-	-	NO PFAM	1.7889087656529516	559	No NLS found	-
m.8056	Gymya-m.8056	CBM13	Carbohydrate-Binding Module Family 13 protein	-	No hits found	-	-	-	-	{'PF16334': 'Domain of unknown function (DUF4964) ', 'PF16335': 'Domain of unknown function (DUF4965) ', 'PF17168': 'Domain of unknown function (DUF5127) ', 'PF08760': 'Domain of unknown function (DUF1793) '}	1.032258064516129	775	No NLS found	-
m.5807	Gymya-m.5807	No hits found	-	-	No hits found	-	-	-	-	{'PF00022': 'Actin '}	1.675977653631285	179	No NLS found	-
m.24192	Gymya-m.24192	GH18	Glycoside Hydrolase Family 18 protein	-	sp|P20533|CHIA1_BACCI	Chitinase A1 OS=Bacillus circulans GN=chiA1 PE=1 SV=1	331	5e-32	30.1	{'PF00704': 'Glycosyl hydrolases family 18 '}	1.1764705882352942	425	No NLS found	-
m.14496	Gymya-m.14496	No hits found	-	-	No hits found	-	-	-	-	NO PFAM	2.6200873362445414	229	No NLS found	-
m.22792	Gymya-m.22792	No hits found	-	-	sp|Q5ACV9|SOD6_CANAL	Cell surface superoxide dismutase [Cu-Zn] 6 OS=Candida albicans (strain SC5314 / ATCC MYA-2876) GN=SOD6 PE=1 SV=1	183	5e-15	37.0	{'PF00080': 'Copper/zinc superoxide dismutase (SODC) '}	2.0408163265306123	196	No NLS found	-
m.14451	Gymya-m.14451	No hits found	-	-	No hits found	-	-	-	-	{'PF07732': 'Multicopper oxidase ', 'PF07731': 'Multicopper oxidase ', 'PF00394': 'Multicopper oxidase '}	1.355421686746988	664	No NLS found	-
m.261	Gymya-m.261	No hits found	-	-	No hits found	-	-	-	-	NO PFAM	0.0	237	No NLS found	-
m.14418	Gymya-m.14418	No hits found	-	-	No hits found	-	-	-	-	NO PFAM	0.6644518272425249	301	No NLS found	-
m.25669	Gymya-m.25669	No hits found	-	-	No hits found	-	-	-	-	NO PFAM	0.8547008547008548	234	No NLS found	-
m.5126	Gymya-m.5126	No hits found	-	-	No hits found	-	-	-	-	NO PFAM	0.6451612903225806	155	No NLS found	-
m.6585	Gymya-m.6585	No hits found	-	-	No hits found	-	-	-	-	{'PF12697': 'Alpha/beta hydrolase family ', 'PF00561': 'alpha/beta hydrolase fold '}	0.3246753246753247	308	No NLS found	-
m.5013	Gymya-m.5013	No hits found	-	-	No hits found	-	-	-	-	NO PFAM	6.722689075630252	119	No NLS found	-
m.3539	Gymya-m.3539	No hits found	-	-	No hits found	-	-	-	-	NO PFAM	4.794520547945205	146	No NLS found	-
m.5036	Gymya-m.5036	No hits found	-	-	No hits found	-	-	-	-	NO PFAM	2.67639902676399	411	No NLS found	-
m.24753	Gymya-m.24753	No hits found	-	-	sp|O13864|IMB1_SCHPO	Importin subunit beta-1 OS=Schizosaccharomyces pombe (strain 972 / ATCC 24843) GN=kap95 PE=3 SV=1	2209	0.0	49.1	{'PF03810': 'Importin-beta N-terminal domain ', 'PF00514': 'Armadillo/beta-catenin-like repeat ', 'PF13513': 'HEAT-like repeat ', 'PF13646': 'HEAT repeats ', 'PF02985': 'HEAT repeat '}	1.550387596899225	903	No NLS found	-
m.2433	Gymya-m.2433	No hits found	-	-	No hits found	-	-	-	-	NO PFAM	0.9900990099009901	101	No NLS found	-
m.19130	Gymya-m.19130	GH15	Glycoside Hydrolase Family 15 protein	-	sp|P36914|AMYG_ASPOR	Glucoamylase OS=Aspergillus oryzae (strain ATCC 42149 / RIB 40) GN=glaA PE=2 SV=2	456	8e-51	39.7	{'PF00723': 'Glycosyl hydrolases family 15 '}	0.6557377049180327	305	No NLS found	-
m.11618	Gymya-m.11618	No hits found	-	-	No hits found	-	-	-	-	{'PF03227': 'Gamma interferon inducible lysosomal thiol reductase (GILT) '}	4.240282685512367	283	No NLS found	-
m.25571	Gymya-m.25571	No hits found	-	-	No hits found	-	-	-	-	NO PFAM	3.864734299516908	207	No NLS found	-
m.9831	Gymya-m.9831	No hits found	-	-	No hits found	-	-	-	-	NO PFAM	6.626506024096386	332	No NLS found	-
m.3781	Gymya-m.3781	No hits found	-	-	No hits found	-	-	-	-	NO PFAM	0.9302325581395349	215	No NLS found	-
m.19786	Gymya-m.19786	No hits found	-	-	No hits found	-	-	-	-	NO PFAM	0.39370078740157477	254	No NLS found	-
m.11151	Gymya-m.11151	No hits found	-	-	No hits found	-	-	-	-	NO PFAM	4.807692307692308	104	No NLS found	-
m.11673	Gymya-m.11673	No hits found	-	-	No hits found	-	-	-	-	NO PFAM	0.8968609865470852	223	No NLS found	-
m.25474	Gymya-m.25474	No hits found	-	-	No hits found	-	-	-	-	NO PFAM	1.1204481792717087	357	No NLS found	-
m.2690	Gymya-m.2690	No hits found	-	-	No hits found	-	-	-	-	NO PFAM	6.7114093959731544	149	No NLS found	-
m.15792	Gymya-m.15792	CE4	Carbohydrate Esterase Family 4 protein	-	sp|P50325|CDA_AMYRO	Chitin deacetylase OS=Amylomyces rouxii PE=1 SV=1	703	3e-87	44.2	{'PF01522': 'Polysaccharide deacetylase '}	2.0316027088036117	443	No NLS found	-
m.13179	Gymya-m.13179	GH2	Glycoside Hydrolase Family 2 protein	-	sp|Q0CI48|MANBA_ASPTN	Beta-mannosidase A OS=Aspergillus terreus (strain NIH 2624 / FGSC A1156) GN=mndA PE=3 SV=2	1229	2e-151	36.7	NO PFAM	0.658513640639699	1063	No NLS found	-
m.19431	Gymya-m.19431	No hits found	-	-	No hits found	-	-	-	-	NO PFAM	5.932203389830509	118	No NLS found	-
m.15077	Gymya-m.15077	No hits found	-	-	No hits found	-	-	-	-	NO PFAM	1.3071895424836601	153	No NLS found	-
m.21689	Gymya-m.21689	No hits found	-	-	sp|Q08018|YL076_YEAST	Putative uncharacterized protein YLR076C OS=Saccharomyces cerevisiae (strain ATCC 204508 / S288c) GN=YLR076C PE=5 SV=1	216	5e-21	43.8	NO PFAM	0.9478672985781991	211	No NLS found	-
m.22277	Gymya-m.22277	No hits found	-	-	No hits found	-	-	-	-	{'PF01713': 'Smr domain '}	1.4705882352941175	612	No NLS found	-
m.18947	Gymya-m.18947	No hits found	-	-	No hits found	-	-	-	-	NO PFAM	1.675977653631285	179	No NLS found	-
m.11800	Gymya-m.11800	GH13_24	Glycoside Hydrolase Family 13 protein	-	sp|P83053|AMYP_STRCA	Pancreatic alpha-amylase OS=Struthio camelus PE=1 SV=1	2054	0.0	73.4	{'PF02806': 'Alpha amylase, C-terminal all-beta domain ', 'PF00128': 'Alpha amylase, catalytic domain '}	2.3166023166023164	518	No NLS found	-
m.12864	Gymya-m.12864	CBM13	Carbohydrate-Binding Module Family 13 protein	-	No hits found	-	-	-	-	NO PFAM	5.172413793103448	232	No NLS found	-
m.19879	Gymya-m.19879	No hits found	-	-	No hits found	-	-	-	-	NO PFAM	0.0	465	No NLS found	-
m.18613	Gymya-m.18613	No hits found	-	-	No hits found	-	-	-	-	NO PFAM	0.964630225080386	311	No NLS found	-
m.7304	Gymya-m.7304	No hits found	-	-	No hits found	-	-	-	-	NO PFAM	1.7241379310344827	232	No NLS found	-
m.13043	Gymya-m.13043	No hits found	-	-	No hits found	-	-	-	-	NO PFAM	2.0325203252032518	246	No NLS found	-
m.18018	Gymya-m.18018	No hits found	-	-	No hits found	-	-	-	-	NO PFAM	2.2598870056497176	177	No NLS found	-
m.3512	Gymya-m.3512	No hits found	-	-	No hits found	-	-	-	-	NO PFAM	1.4534883720930232	344	No NLS found	-
m.14464	Gymya-m.14464	No hits found	-	-	sp|Q5K8R6|CXT1_CRYNJ	Beta-1,2-xylosyltransferase 1 OS=Cryptococcus neoformans var. neoformans serotype D (strain JEC21 /ATCC MYA-565) GN=CXT1 PE=1 SV=1	641	5e-74	31.2	{'PF05686': 'Glycosyl transferase family 90 '}	1.1049723756906076	543	No NLS found	-
m.25663	Gymya-m.25663	No hits found	-	-	No hits found	-	-	-	-	NO PFAM	0.0	134	No NLS found	-
m.22643	Gymya-m.22643	No hits found	-	-	No hits found	-	-	-	-	NO PFAM	0.641025641025641	468	No NLS found	-
m.7667	Gymya-m.7667	GH43_3	Glycoside Hydrolase Family 43 protein	-	sp|Q8K157|GALM_MOUSE	Aldose 1-epimerase OS=Mus musculus GN=Galm PE=2 SV=1	685	1e-86	44.5	{'PF01263': 'Aldose 1-epimerase '}	0.547945205479452	365	No NLS found	-
m.9074	Gymya-m.9074	No hits found	-	-	No hits found	-	-	-	-	NO PFAM	0.0	129	No NLS found	-
m.731	Gymya-m.731	No hits found	-	-	No hits found	-	-	-	-	NO PFAM	1.9704433497536946	203	No NLS found	-
m.17261	Gymya-m.17261	No hits found	-	-	No hits found	-	-	-	-	{'PF01652': 'Eukaryotic initiation factor 4E '}	0.5660377358490566	530	No NLS found	-
m.24544	Gymya-m.24544	CBM13	Carbohydrate-Binding Module Family 13 protein	-	No hits found	-	-	-	-	NO PFAM	3.211009174311927	218	No NLS found	-
m.12422	Gymya-m.12422	AA1	Multicopper oxidase	-	No hits found	-	-	-	-	{'PF07732': 'Multicopper oxidase ', 'PF07731': 'Multicopper oxidase ', 'PF00394': 'Multicopper oxidase '}	0.9174311926605505	654	No NLS found	-
m.12676	Gymya-m.12676	No hits found	-	-	No hits found	-	-	-	-	NO PFAM	2.0202020202020203	99	No NLS found	-
m.12674	Gymya-m.12674	No hits found	-	-	sp|P08466|NUC1_YEAST	Mitochondrial nuclease OS=Saccharomyces cerevisiae (strain ATCC 204508 / S288c) GN=NUC1 PE=1 SV=1	709	8e-91	49.1	{'PF01223': 'DNA/RNA non-specific endonuclease '}	1.4792899408284024	338	No NLS found	-
m.933	Gymya-m.933	No hits found	-	-	No hits found	-	-	-	-	{'PF00264': 'Common central domain of tyrosinase '}	1.4705882352941175	340	No NLS found	-
m.11327	Gymya-m.11327	No hits found	-	-	sp|A4QN59|DPH2_DANRE	Diphthamide biosynthesis protein 2 OS=Danio rerio GN=dph2 PE=2 SV=1	358	7e-36	33.6	{'PF01866': 'Putative diphthamide synthesis protein '}	2.636916835699797	493	No NLS found	-
m.10326	Gymya-m.10326	GH76	Glycoside Hydrolase Family 76 protein	-	No hits found	-	-	-	-	{'PF03663': 'Glycosyl hydrolase family 76 '}	1.859504132231405	484	No NLS found	-
m.3031	Gymya-m.3031	No hits found	-	-	No hits found	-	-	-	-	{'PF00649': 'Copper fist DNA binding domain '}	6.609195402298851	348	No NLS found	-
m.22733	Gymya-m.22733	No hits found	-	-	No hits found	-	-	-	-	NO PFAM	2.6717557251908395	262	No NLS found	-
m.25788	Gymya-m.25788	No hits found	-	-	No hits found	-	-	-	-	NO PFAM	0.0	454	No NLS found	-
m.15637	Gymya-m.15637	No hits found	-	-	No hits found	-	-	-	-	NO PFAM	4.895104895104895	143	No NLS found	-
m.18392	Gymya-m.18392	I51	MER296575	family I51 unassigned peptidase inhibitors (Puccinia graminis) [I51.UPW]#I51#{inhibitor unit: 41-193} from GB:EHS63714	No hits found	-	-	-	-	{'PF01161': 'Phosphatidylethanolamine-binding protein '}	1.2295081967213115	244	No NLS found	-
m.10170	Gymya-m.10170	No hits found	-	-	sp|P23623|OXLA_NEUCR	L-amino-acid oxidase OS=Neurospora crassa (strain ATCC 24698 / 74-OR23-1A / CBS 708.71 / DSM 1257 /FGSC 987) GN=lox PE=1 SV=2	200	1e-16	31.3	{'PF13450': 'NAD(P)-binding Rossmann-like domain ', 'PF01593': 'Flavin containing amine oxidoreductase '}	0.8888888888888888	225	No NLS found	-
m.5872	Gymya-m.5872	No hits found	-	-	No hits found	-	-	-	-	NO PFAM	6.837606837606838	117	No NLS found	-
m.25156	Gymya-m.25156	No hits found	-	-	No hits found	-	-	-	-	NO PFAM	2.8301886792452833	106	No NLS found	-
m.23280	Gymya-m.23280	No hits found	-	-	No hits found	-	-	-	-	{'PF03330': 'Lytic transglycolase '}	2.7149321266968327	221	No NLS found	-
m.3260	Gymya-m.3260	No hits found	-	-	No hits found	-	-	-	-	NO PFAM	0.5405405405405406	185	No NLS found	-
m.8662	Gymya-m.8662	No hits found	-	-	No hits found	-	-	-	-	NO PFAM	0.0	238	No NLS found	-
m.6216	Gymya-m.6216	No hits found	-	-	No hits found	-	-	-	-	NO PFAM	1.7167381974248928	233	No NLS found	-
m.1669	Gymya-m.1669	No hits found	-	-	No hits found	-	-	-	-	NO PFAM	4.0	150	No NLS found	-
m.24733	Gymya-m.24733	No hits found	-	-	No hits found	-	-	-	-	NO PFAM	4.117647058823529	340	No NLS found	-
m.21666	Gymya-m.21666	M28E	MER202390	Mername-AA063 peptidase (Puccinia graminis) [M28.006]#M28E#{peptidase unit: 208-458} from GB:XP_003326804	sp|C4JLL1|LAP1_UNCRE	Leucine aminopeptidase 1 OS=Uncinocarpus reesii (strain UAMH 1704) GN=LAP1 PE=3 SV=1	765	6e-97	45.2	{'PF04389': 'Peptidase family M28 '}	0.6802721088435374	441	No NLS found	-
m.20837	Gymya-m.20837	No hits found	-	-	No hits found	-	-	-	-	NO PFAM	7.547169811320755	106	No NLS found	-
m.17176	Gymya-m.17176	No hits found	-	-	sp|C5FHK0|SED1_ARTOC	Tripeptidyl-peptidase SED1 OS=Arthroderma otae (strain ATCC MYA-4605 / CBS 113480) GN=SED1 PE=3 SV=1	623	3e-72	35.2	{'PF09286': 'Pro-kumamolisin, activation domain '}	1.8480492813141685	487	No NLS found	-
m.17353	Gymya-m.17353	No hits found	-	-	No hits found	-	-	-	-	{'PF01083': 'Cutinase '}	2.2346368715083798	358	No NLS found	-
m.19201	Gymya-m.19201	GH5_9	Glycoside Hydrolase Family 5 protein	-	sp|Q96V64|EXG_BLUGR	Glucan 1,3-beta-glucosidase OS=Blumeria graminis PE=3 SV=1	825	4e-105	44.8	{'PF00150': 'Cellulase (glycosyl hydrolase family 5) '}	1.293103448275862	464	No NLS found	-
m.219	Gymya-m.219	I63	MER159408	family I63 unassigned peptidase inhibitors (Ciona intestinalis) [I63.UPW]#I63#{inhibitor unit: 1546-1627} from GB:XP_002124369	sp|P55023|TYRO_STRLN	Tyrosinase OS=Streptomyces lincolnensis GN=melC2 PE=3 SV=2	128	2e-07	31.5	{'PF00264': 'Common central domain of tyrosinase '}	1.809954751131222	221	No NLS found	-
m.21093	Gymya-m.21093	No hits found	-	-	No hits found	-	-	-	-	NO PFAM	1.9230769230769231	104	No NLS found	-
m.18242	Gymya-m.18242	No hits found	-	-	No hits found	-	-	-	-	{'PF14976': 'FAM72 protein '}	4.375	320	No NLS found	-
m.3804	Gymya-m.3804	No hits found	-	-	No hits found	-	-	-	-	NO PFAM	2.380952380952381	210	No NLS found	-
m.8531	Gymya-m.8531	No hits found	-	-	No hits found	-	-	-	-	NO PFAM	2.3255813953488373	172	No NLS found	-
m.13247	Gymya-m.13247	No hits found	-	-	No hits found	-	-	-	-	NO PFAM	0.37593984962406013	266	No NLS found	-
m.16057	Gymya-m.16057	No hits found	-	-	No hits found	-	-	-	-	NO PFAM	5.9405940594059405	202	No NLS found	-
m.19920	Gymya-m.19920	No hits found	-	-	No hits found	-	-	-	-	{'PF12895': 'Anaphase-promoting complex, cyclosome, subunit 3 ', 'PF13371': 'Tetratricopeptide repeat ', 'PF00226': 'DnaJ domain ', 'PF13424': 'Tetratricopeptide repeat ', 'PF13431': 'Tetratricopeptide repeat ', 'PF14559': 'Tetratricopeptide repeat ', 'PF07719': 'Tetratricopeptide repeat ', 'PF13428': 'Tetratricopeptide repeat ', 'PF00515': 'Tetratricopeptide repeat '}	1.4732965009208103	543	No NLS found	-
m.22712	Gymya-m.22712	No hits found	-	-	No hits found	-	-	-	-	NO PFAM	2.2556390977443606	133	No NLS found	-
m.7872	Gymya-m.7872	No hits found	-	-	No hits found	-	-	-	-	NO PFAM	1.6666666666666667	120	No NLS found	-
m.17314	Gymya-m.17314	GH71	Glycoside Hydrolase Family 71 protein	-	sp|O13716|AGN1_SCHPO	Glucan endo-1,3-alpha-glucosidase agn1 OS=Schizosaccharomyces pombe (strain 972 / ATCC 24843) GN=agn1 PE=1 SV=2	482	5e-54	30.9	{'PF03659': 'Glycosyl hydrolase family 71 '}	0.6134969325153374	489	No NLS found	-
m.10343	Gymya-m.10343	No hits found	-	-	sp|P34752|PHYA_ASPNG	3-phytase A OS=Aspergillus niger GN=phyA PE=1 SV=1	547	2e-62	31.7	{'PF00328': 'Histidine phosphatase superfamily (branch 2) '}	1.6822429906542056	535	No NLS found	-
m.107	Gymya-m.107	No hits found	-	-	sp|P32802|TMN1_YEAST	Transmembrane 9 superfamily member 1 OS=Saccharomyces cerevisiae (strain ATCC 204508 / S288c) GN=EMP70 PE=1 SV=2	454	5e-51	39.6	{'PF02990': 'Endomembrane protein 70 '}	2.371541501976284	253	No NLS found	-
m.22063	Gymya-m.22063	No hits found	-	-	No hits found	-	-	-	-	NO PFAM	1.7094017094017095	351	No NLS found	-
m.18115	Gymya-m.18115	No hits found	-	-	No hits found	-	-	-	-	{'PF02358': 'Trehalose-phosphatase '}	1.529051987767584	327	No NLS found	-
m.185	Gymya-m.185	GH5	Glycoside Hydrolase Family 5 protein	-	No hits found	-	-	-	-	NO PFAM	0.975609756097561	410	No NLS found	-
m.12120	Gymya-m.12120	GH5_7	Glycoside Hydrolase Family 5 protein	-	No hits found	-	-	-	-	{'PF00150': 'Cellulase (glycosyl hydrolase family 5) '}	0.78125	512	No NLS found	-
m.4780	Gymya-m.4780	No hits found	-	-	No hits found	-	-	-	-	NO PFAM	4.3478260869565215	138	No NLS found	-
m.21044	Gymya-m.21044	No hits found	-	-	No hits found	-	-	-	-	NO PFAM	4.285714285714286	140	No NLS found	-
m.20752	Gymya-m.20752	No hits found	-	-	No hits found	-	-	-	-	{'PF02833': 'DHHA2 domain ', 'PF01368': 'DHH family '}	0.592885375494071	506	No NLS found	-
m.4224	Gymya-m.4224	GH27	Glycoside Hydrolase Family 27 protein	-	sp|Q9URZ0|AGAL_SCHPO	Alpha-galactosidase mel1 OS=Schizosaccharomyces pombe (strain 972 / ATCC 24843) GN=mel1 PE=3 SV=1	973	2e-129	60.4	{'PF16499': 'Alpha galactosidase A '}	3.0864197530864197	324	No NLS found	-
m.8400	Gymya-m.8400	No hits found	-	-	No hits found	-	-	-	-	NO PFAM	2.7027027027027026	148	No NLS found	-
m.1601	Gymya-m.1601	No hits found	-	-	No hits found	-	-	-	-	NO PFAM	1.466275659824047	341	No NLS found	-
m.1404	Gymya-m.1404	No hits found	-	-	No hits found	-	-	-	-	NO PFAM	3.2467532467532463	154	No NLS found	-
m.19903	Gymya-m.19903	No hits found	-	-	sp|P22242|DRPE_CRAPL	Desiccation-related protein PCC13-62 OS=Craterostigma plantagineum PE=2 SV=1	790	1e-103	53.3	{'PF13668': 'Ferritin-like domain '}	0.9615384615384616	312	No NLS found	-
m.4061	Gymya-m.4061	No hits found	-	-	No hits found	-	-	-	-	NO PFAM	5.405405405405405	111	No NLS found	-
m.15584	Gymya-m.15584	No hits found	-	-	No hits found	-	-	-	-	NO PFAM	2.4	125	No NLS found	-
m.19810	Gymya-m.19810	No hits found	-	-	No hits found	-	-	-	-	NO PFAM	2.6490066225165565	151	No NLS found	-
m.15515	Gymya-m.15515	CBM20|GH15	Carbohydrate-Binding Module Family 20 protein, Glycoside Hydrolase Family 15 protein	-	sp|Q03045|AMYG_HORRE	Glucoamylase P OS=Hormoconis resinae GN=GAMP PE=1 SV=1	191	1e-16	44.4	{'PF00723': 'Glycosyl hydrolases family 15 '}	0.0	123	No NLS found	-
m.23153	Gymya-m.23153	GH17	Glycoside Hydrolase Family 17 protein	-	No hits found	-	-	-	-	NO PFAM	3.3707865168539324	356	No NLS found	-
m.13048	Gymya-m.13048	No hits found	-	-	No hits found	-	-	-	-	{'PF12752': 'SUZ domain '}	0.831353919239905	842	No NLS found	-
m.10673	Gymya-m.10673	No hits found	-	-	No hits found	-	-	-	-	{'PF04156': 'IncA protein '}	0.3676470588235294	272	No NLS found	-
m.8768	Gymya-m.8768	No hits found	-	-	No hits found	-	-	-	-	NO PFAM	1.7977528089887642	445	No NLS found	-
m.1549	Gymya-m.1549	No hits found	-	-	No hits found	-	-	-	-	NO PFAM	0.9345794392523363	321	No NLS found	-
m.1395	Gymya-m.1395	M36	MER295920	family M36 unassigned peptidases (Puccinia graminis) [M36.UPW]#M36#{peptidase unit: 486-929} from GB:EFP81452	No hits found	-	-	-	-	{'PF02128': 'Fungalysin metallopeptidase (M36) '}	0.7551240560949299	927	No NLS found	-
m.4402	Gymya-m.4402	CBM63	Carbohydrate-Binding Module Family 63 protein	-	sp|P86242|PAPI_STRMB	Papain inhibitor OS=Streptomyces mobaraensis GN=pi PE=1 SV=2	141	6e-11	35.2	{'PF03330': 'Lytic transglycolase '}	3.1746031746031744	126	No NLS found	-
m.19961	Gymya-m.19961	GH0	dbCAN Glycoside Hydrolase Family	-	No hits found	-	-	-	-	{'PF07470': 'Glycosyl Hydrolase Family 88 '}	1.735357917570499	461	No NLS found	-
m.2230	Gymya-m.2230	No hits found	-	-	No hits found	-	-	-	-	NO PFAM	1.7857142857142856	280	No NLS found	-
m.14479	Gymya-m.14479	No hits found	-	-	sp|Q4WFV6|YA880_ASPFU	UPF0619 GPI-anchored membrane protein AFUA_3G00880 OS=Neosartorya fumigata (strain ATCC MYA-4609 /Af293 / CBS 101355 / FGSC A1100) GN=AFUA_3G00880 PE=1 SV=1	151	6e-11	44.1	{'PF10342': 'Ser-Thr-rich glycosyl-phosphatidyl-inositol-anchored membrane family '}	1.0050251256281406	199	No NLS found	-
m.9651	Gymya-m.9651	No hits found	-	-	No hits found	-	-	-	-	{'PF13668': 'Ferritin-like domain '}	1.0548523206751055	474	No NLS found	-
m.4754	Gymya-m.4754	No hits found	-	-	No hits found	-	-	-	-	NO PFAM	0.8021390374331552	374	No NLS found	-
m.1621	Gymya-m.1621	No hits found	-	-	No hits found	-	-	-	-	NO PFAM	0.0	164	No NLS found	-
m.21852	Gymya-m.21852	No hits found	-	-	No hits found	-	-	-	-	NO PFAM	2.5423728813559325	118	No NLS found	-
m.25528	Gymya-m.25528	No hits found	-	-	No hits found	-	-	-	-	{'PF05172': 'Nup53/35/40-type RNA recognition motif ', 'PF14605': 'Nup53/35/40-type RNA recognition motif '}	0.4796163069544364	417	No NLS found	-
m.25172	Gymya-m.25172	No hits found	-	-	sp|P0CO61|ATG15_CRYNB	Putative lipase ATG15 OS=Cryptococcus neoformans var. neoformans serotype D (strain B-3501A) GN=ATG15 PE=3 SV=1	927	7e-119	47.6	{'PF01764': 'Lipase (class 3) '}	3.054989816700611	491	No NLS found	-
m.22955	Gymya-m.22955	CBM1	Carbohydrate-Binding Module Family 1 protein	-	No hits found	-	-	-	-	{'PF10282': 'Lactonase, 7-bladed beta-propeller '}	0.49019607843137253	408	No NLS found	-
m.15944	Gymya-m.15944	No hits found	-	-	sp|P02675|FIBB_HUMAN	Fibrinogen beta chain OS=Homo sapiens GN=FGB PE=1 SV=2	1491	0.0	57.1	{'PF08702': 'Fibrinogen alpha/beta chain family ', 'PF00147': 'Fibrinogen beta and gamma chains, C-terminal globular domain '}	2.636916835699797	493	No NLS found	-
m.3327	Gymya-m.3327	No hits found	-	-	No hits found	-	-	-	-	NO PFAM	0.9708737864077669	103	No NLS found	-
m.9998	Gymya-m.9998	No hits found	-	-	No hits found	-	-	-	-	NO PFAM	2.3679417122040074	549	No NLS found	-
m.15017	Gymya-m.15017	No hits found	-	-	sp|O74959|YJCD_SCHPO	Uncharacterized oxidoreductase C736.13 OS=Schizosaccharomyces pombe (strain 972 / ATCC 24843) GN=SPCC736.13 PE=3 SV=1	437	6e-51	40.4	{'PF00106': 'short chain dehydrogenase ', 'PF13561': 'Enoyl-(Acyl carrier protein) reductase ', 'PF08659': 'KR domain '}	1.5151515151515151	264	No NLS found	-
m.18127	Gymya-m.18127	No hits found	-	-	No hits found	-	-	-	-	{'PF00188': 'Cysteine-rich secretory protein family '}	1.6611295681063125	301	No NLS found	-
m.19659	Gymya-m.19659	GH65	Glycoside Hydrolase Family 65 protein	-	sp|P78617|TREA_EMENI	Acid trehalase OS=Emericella nidulans (strain FGSC A4 / ATCC 38163 / CBS 112.46 / NRRL 194 / M139) GN=treA PE=3 SV=1	1473	0.0	44.7	{'PF03636': 'Glycosyl hydrolase family 65, N-terminal domain ', 'PF03632': 'Glycosyl hydrolase family 65 central catalytic domain '}	1.1869436201780417	674	No NLS found	-
m.9343	Gymya-m.9343	No hits found	-	-	No hits found	-	-	-	-	NO PFAM	1.4084507042253522	213	No NLS found	-
m.6474	Gymya-m.6474	GH18	Glycoside Hydrolase Family 18 protein	-	sp|P20533|CHIA1_BACCI	Chitinase A1 OS=Bacillus circulans GN=chiA1 PE=1 SV=1	342	2e-33	31.9	{'PF00704': 'Glycosyl hydrolases family 18 '}	1.6548463356973995	423	No NLS found	-
m.26041	Gymya-m.26041	No hits found	-	-	sp|Q12586|CP52I_CANMA	Cytochrome P450 52A9 OS=Candida maltosa GN=CYP52A9 PE=1 SV=1	546	1e-61	32.5	{'PF00067': 'Cytochrome P450 '}	1.607142857142857	560	No NLS found	-
m.24203	Gymya-m.24203	No hits found	-	-	No hits found	-	-	-	-	NO PFAM	2.28310502283105	219	No NLS found	-
m.10578	Gymya-m.10578	No hits found	-	-	sp|P57681|PCYOX_ARATH	Farnesylcysteine lyase OS=Arabidopsis thaliana GN=FLCY PE=1 SV=1	434	6e-46	30.2	{'PF07156': 'Prenylcysteine lyase ', 'PF13450': 'NAD(P)-binding Rossmann-like domain ', 'PF01593': 'Flavin containing amine oxidoreductase '}	0.18083182640144665	553	No NLS found	-
m.8050	Gymya-m.8050	No hits found	-	-	No hits found	-	-	-	-	{'PF05730': 'CFEM domain '}	4.25531914893617	188	No NLS found	-
m.8474	Gymya-m.8474	No hits found	-	-	No hits found	-	-	-	-	NO PFAM	0.9523809523809524	210	No NLS found	-
m.13855	Gymya-m.13855	No hits found	-	-	No hits found	-	-	-	-	{'PF11937': 'Protein of unknown function (DUF3455) '}	1.2048192771084338	249	No NLS found	-
m.3299	Gymya-m.3299	No hits found	-	-	No hits found	-	-	-	-	NO PFAM	6.0	200	No NLS found	-
m.18927	Gymya-m.18927	No hits found	-	-	No hits found	-	-	-	-	NO PFAM	3.75	160	No NLS found	-
m.6264	Gymya-m.6264	No hits found	-	-	No hits found	-	-	-	-	{'PF01522': 'Polysaccharide deacetylase '}	1.4925373134328357	335	No NLS found	-
m.8799	Gymya-m.8799	No hits found	-	-	No hits found	-	-	-	-	NO PFAM	5.0	100	No NLS found	-
m.14941	Gymya-m.14941	No hits found	-	-	No hits found	-	-	-	-	NO PFAM	2.6923076923076925	260	No NLS found	-
m.21902	Gymya-m.21902	No hits found	-	-	sp|P54865|XYND_CELFI	Bifunctional xylanase/deacetylase OS=Cellulomonas fimi GN=xynD PE=1 SV=1	215	5e-18	31.7	{'PF01522': 'Polysaccharide deacetylase '}	2.083333333333333	288	No NLS found	-
m.7805	Gymya-m.7805	S08A	MER236481	subfamily S8A unassigned peptidases (Cryptococcus gattii) [S08.UPA]#S08A#{peptidase unit: 149-496} from GB:XP_003193943	sp|P87184|ALP2_ASPFU	Alkaline protease 2 OS=Neosartorya fumigata (strain ATCC MYA-4609 / Af293 / CBS 101355 / FGSC A1100)GN=alp2 PE=1 SV=1	1006	2e-130	55.3	{'PF05922': 'Peptidase inhibitor I9 ', 'PF00082': 'Subtilase family '}	0.5524861878453038	543	No NLS found	-
m.18112	Gymya-m.18112	No hits found	-	-	No hits found	-	-	-	-	NO PFAM	3.8461538461538463	208	No NLS found	-
m.14279	Gymya-m.14279	A01A	MER015087	subfamily A1A unassigned peptidases (Amanita muscaria) [A01.UPA]#A01A#{peptidase unit: 102-425} from GB:CAC42132	sp|O60020|ASPR1_PHARH	Aspartic protease OS=Phaffia rhodozyma GN=pr1 PE=1 SV=1	595	1e-71	37.4	{'PF14543': 'Xylanase inhibitor N-terminal ', 'PF00026': 'Eukaryotic aspartyl protease '}	1.1904761904761905	420	No NLS found	-
m.13273	Gymya-m.13273	No hits found	-	-	sp|A1CZR3|LCL2_NEOFI	Long chronological lifespan protein 2 OS=Neosartorya fischeri (strain ATCC 1020 / DSM 3700 / FGSC A1164/ NRRL 181) GN=lcl2 PE=3 SV=1	157	4e-13	39.6	NO PFAM	6.8493150684931505	146	No NLS found	-
m.22575	Gymya-m.22575	No hits found	-	-	No hits found	-	-	-	-	NO PFAM	0.6993006993006993	143	No NLS found	-
m.22787	Gymya-m.22787	GH28	Glycoside Hydrolase Family 28 protein	-	sp|A2QWT2|RHGD_ASPNC	Putative rhamnogalacturonase D OS=Aspergillus niger (strain CBS 513.88 / FGSC A1513) GN=rhgD PE=3 SV=1	430	3e-47	33.0	{'PF00295': 'Glycosyl hydrolases family 28 ', 'PF12708': 'Pectate lyase superfamily protein '}	3.061224489795918	392	No NLS found	-
m.11636	Gymya-m.11636	No hits found	-	-	No hits found	-	-	-	-	NO PFAM	4.721030042918455	233	No NLS found	-
m.20129	Gymya-m.20129	No hits found	-	-	No hits found	-	-	-	-	NO PFAM	8.571428571428571	105	No NLS found	-
m.5423	Gymya-m.5423	No hits found	-	-	No hits found	-	-	-	-	NO PFAM	2.0408163265306123	147	No NLS found	-
m.10306	Gymya-m.10306	No hits found	-	-	No hits found	-	-	-	-	NO PFAM	6.0109289617486334	183	No NLS found	-
m.23992	Gymya-m.23992	No hits found	-	-	No hits found	-	-	-	-	NO PFAM	1.1210762331838564	446	No NLS found	-
m.24848	Gymya-m.24848	No hits found	-	-	No hits found	-	-	-	-	NO PFAM	1.6574585635359116	181	No NLS found	-
m.15595	Gymya-m.15595	No hits found	-	-	No hits found	-	-	-	-	NO PFAM	1.6574585635359116	181	No NLS found	-
m.5197	Gymya-m.5197	No hits found	-	-	No hits found	-	-	-	-	NO PFAM	0.0	116	No NLS found	-
m.9514	Gymya-m.9514	No hits found	-	-	No hits found	-	-	-	-	NO PFAM	2.3923444976076556	209	No NLS found	-
m.4090	Gymya-m.4090	No hits found	-	-	No hits found	-	-	-	-	NO PFAM	1.490066225165563	604	No NLS found	-
m.17309	Gymya-m.17309	No hits found	-	-	No hits found	-	-	-	-	NO PFAM	2.898550724637681	138	No NLS found	-
m.6459	Gymya-m.6459	No hits found	-	-	No hits found	-	-	-	-	NO PFAM	0.6734006734006733	297	No NLS found	-
m.5626	Gymya-m.5626	No hits found	-	-	No hits found	-	-	-	-	{'PF02221': 'ML domain '}	2.898550724637681	207	No NLS found	-
m.3006	Gymya-m.3006	No hits found	-	-	No hits found	-	-	-	-	NO PFAM	3.571428571428571	112	No NLS found	-
m.17576	Gymya-m.17576	No hits found	-	-	No hits found	-	-	-	-	NO PFAM	5.691056910569105	246	No NLS found	-
m.13086	Gymya-m.13086	No hits found	-	-	sp|P0C957|PLB1_ASPFU	Lysophospholipase 1 OS=Neosartorya fumigata (strain ATCC MYA-4609 / Af293 / CBS 101355 / FGSC A1100)GN=plb1 PE=2 SV=1	706	1e-83	33.3	{'PF01735': 'Lysophospholipase catalytic domain '}	1.2173913043478262	575	No NLS found	-
m.13872	Gymya-m.13872	No hits found	-	-	No hits found	-	-	-	-	NO PFAM	1.4492753623188406	276	No NLS found	-
m.11380	Gymya-m.11380	No hits found	-	-	No hits found	-	-	-	-	NO PFAM	0.0	452	No NLS found	-
m.20814	Gymya-m.20814	CBM14	Carbohydrate-Binding Module Family 14 protein	-	sp|P35031|TRY1_SALSA	Trypsin-1 OS=Salmo salar PE=1 SV=1	1094	4e-152	83.5	{'PF00089': 'Trypsin '}	5.284552845528456	246	No NLS found	-
m.24189	Gymya-m.24189	No hits found	-	-	No hits found	-	-	-	-	NO PFAM	1.3333333333333335	150	No NLS found	-
m.21379	Gymya-m.21379	No hits found	-	-	sp|Q5AD07|SOD5_CANAL	Cell surface superoxide dismutase [Cu-Zn] 5 OS=Candida albicans (strain SC5314 / ATCC MYA-2876) GN=SOD5 PE=1 SV=1	165	3e-13	32.6	{'PF00080': 'Copper/zinc superoxide dismutase (SODC) '}	2.272727272727273	176	No NLS found	-
m.13503	Gymya-m.13503	No hits found	-	-	No hits found	-	-	-	-	NO PFAM	2.307692307692308	390	No NLS found	-
m.7226	Gymya-m.7226	No hits found	-	-	No hits found	-	-	-	-	NO PFAM	1.834862385321101	109	No NLS found	-
m.21946	Gymya-m.21946	No hits found	-	-	No hits found	-	-	-	-	NO PFAM	2.5316455696202533	158	No NLS found	-
m.7371	Gymya-m.7371	AA1	Multicopper oxidase	-	No hits found	-	-	-	-	{'PF07732': 'Multicopper oxidase ', 'PF07731': 'Multicopper oxidase ', 'PF00394': 'Multicopper oxidase '}	1.0819165378670788	647	No NLS found	-
m.5573	Gymya-m.5573	No hits found	-	-	No hits found	-	-	-	-	NO PFAM	0.4784688995215311	209	No NLS found	-
m.22227	Gymya-m.22227	No hits found	-	-	No hits found	-	-	-	-	NO PFAM	8.59375	128	No NLS found	-
m.19894	Gymya-m.19894	No hits found	-	-	No hits found	-	-	-	-	NO PFAM	2.797202797202797	143	No NLS found	-
m.20420	Gymya-m.20420	I02	MER270801	family I2 unassigned peptidase inhibitors (Cavia porcellus) [I02.UPW]#I02#{inhibitor unit: 884-938} from GB:GENSCAN00000023951	sp|O94380|GPI16_SCHPO	GPI transamidase component PIG-T homolog OS=Schizosaccharomyces pombe (strain 972 / ATCC 24843) GN=gpi16 PE=3 SV=1	294	2e-28	31.1	{'PF04113': 'Gpi16 subunit, GPI transamidase component '}	0.9966777408637874	301	No NLS found	-
m.19834	Gymya-m.19834	No hits found	-	-	sp|Q92451|AGAL3_HYPJE	Alpha-galactosidase 3 OS=Hypocrea jecorina GN=agl3 PE=1 SV=1	160	3e-11	36.8	{'PF16499': 'Alpha galactosidase A '}	2.459016393442623	244	No NLS found	-
m.4283	Gymya-m.4283	No hits found	-	-	No hits found	-	-	-	-	NO PFAM	3.9603960396039604	202	No NLS found	-
m.8931	Gymya-m.8931	No hits found	-	-	No hits found	-	-	-	-	{'PF01764': 'Lipase (class 3) '}	1.7500000000000002	400	No NLS found	-
m.8571	Gymya-m.8571	No hits found	-	-	No hits found	-	-	-	-	NO PFAM	0.0	166	No NLS found	-
m.3374	Gymya-m.3374	No hits found	-	-	sp|Q9HDU9|YHE6_SCHPO	Uncharacterized protein PB2B2.06c OS=Schizosaccharomyces pombe (strain 972 / ATCC 24843) GN=SPBPB2B2.06c PE=4 SV=1	863	5e-106	39.4	NO PFAM	0.6051437216338881	661	No NLS found	-
m.12193	Gymya-m.12193	CBM13	Carbohydrate-Binding Module Family 13 protein	-	No hits found	-	-	-	-	{'PF16335': 'Domain of unknown function (DUF4965) ', 'PF17168': 'Domain of unknown function (DUF5127) ', 'PF08760': 'Domain of unknown function (DUF1793) '}	0.2699055330634278	741	No NLS found	-
m.3954	Gymya-m.3954	No hits found	-	-	No hits found	-	-	-	-	{'PF01731': 'Arylesterase '}	0.8968609865470852	446	No NLS found	-
m.16639	Gymya-m.16639	No hits found	-	-	No hits found	-	-	-	-	NO PFAM	1.257861635220126	159	No NLS found	-
m.15661	Gymya-m.15661	No hits found	-	-	sp|P10281|RNT2_ASPOR	Ribonuclease T2 OS=Aspergillus oryzae (strain ATCC 42149 / RIB 40) GN=rntB PE=1 SV=2	464	3e-56	50.0	{'PF00445': 'Ribonuclease T2 family '}	4.721030042918455	233	No NLS found	-
m.12418	Gymya-m.12418	No hits found	-	-	No hits found	-	-	-	-	NO PFAM	0.4878048780487805	205	No NLS found	-
m.15777	Gymya-m.15777	No hits found	-	-	No hits found	-	-	-	-	NO PFAM	0.0	282	No NLS found	-
m.19901	Gymya-m.19901	AA9	Copper-dependent lytic polysaccharide monooxygenases	-	No hits found	-	-	-	-	{'PF03443': 'Glycosyl hydrolase family 61 ', 'PF05730': 'CFEM domain '}	3.1578947368421053	380	No NLS found	-
m.475	Gymya-m.475	No hits found	-	-	No hits found	-	-	-	-	NO PFAM	2.0689655172413794	145	No NLS found	-
m.11769	Gymya-m.11769	PL1_1	Polysaccharide Lyase Family 1 protein	-	sp|Q9LLT1|PLY1_JUNVI	Pectate lyase 1 OS=Juniperus virginiana PE=1 SV=1	1965	0.0	99.7	{'PF00544': 'Pectate lyase '}	2.997275204359673	367	No NLS found	-
m.18319	Gymya-m.18319	No hits found	-	-	No hits found	-	-	-	-	NO PFAM	0.0	135	No NLS found	-
m.9794	Gymya-m.9794	No hits found	-	-	No hits found	-	-	-	-	NO PFAM	2.4822695035460995	282	No NLS found	-
m.25187	Gymya-m.25187	AA1|CBM1	Multicopper oxidase, Carbohydrate-Binding Module Family 1 protein	-	sp|Q96WM9|LAC2_BOTFU	Laccase-2 OS=Botryotinia fuckeliana GN=lcc2 PE=2 SV=1	554	2e-61	30.8	{'PF07732': 'Multicopper oxidase ', 'PF07731': 'Multicopper oxidase ', 'PF00394': 'Multicopper oxidase '}	1.8575851393188854	646	No NLS found	-
m.25327	Gymya-m.25327	No hits found	-	-	No hits found	-	-	-	-	NO PFAM	1.5	200	No NLS found	-
m.4378	Gymya-m.4378	No hits found	-	-	sp|P41365|LIPB_CANAR	Lipase B OS=Candida antarctica PE=1 SV=1	172	4e-13	31.9	NO PFAM	2.4193548387096775	248	No NLS found	-
m.10075	Gymya-m.10075	No hits found	-	-	No hits found	-	-	-	-	NO PFAM	4.807692307692308	104	No NLS found	-
m.10117	Gymya-m.10117	No hits found	-	-	No hits found	-	-	-	-	NO PFAM	0.6711409395973155	149	No NLS found	-
m.2783	Gymya-m.2783	No hits found	-	-	No hits found	-	-	-	-	NO PFAM	2.7027027027027026	111	No NLS found	-
m.1144	Gymya-m.1144	No hits found	-	-	No hits found	-	-	-	-	NO PFAM	0.9090909090909091	220	No NLS found	-
m.8312	Gymya-m.8312	GH18	Glycoside Hydrolase Family 18 protein	-	No hits found	-	-	-	-	{'PF00704': 'Glycosyl hydrolases family 18 '}	1.733102253032929	577	No NLS found	-
m.19179	Gymya-m.19179	GH47	Glycoside Hydrolase Family 47 protein	-	sp|Q12563|MNS1B_ASPPH	Mannosyl-oligosaccharide alpha-1,2-mannosidase 1B OS=Aspergillus phoenicis GN=mns1B PE=2 SV=1	784	2e-97	37.4	{'PF01532': 'Glycosyl hydrolase family 47 '}	0.5952380952380952	504	No NLS found	-
m.16060	Gymya-m.16060	CE4	Carbohydrate Esterase Family 4 protein	-	sp|P82476|CDA_CRYNH	Chitin deacetylase OS=Cryptococcus neoformans var. grubii serotype A (strain H99 / ATCC 208821 / CBS 10515 / FGSC 9487) GN=CNAG_01239 PE=1 SV=3	449	3e-51	37.2	{'PF01522': 'Polysaccharide deacetylase '}	1.5479876160990713	323	No NLS found	-
m.20431	Gymya-m.20431	No hits found	-	-	No hits found	-	-	-	-	NO PFAM	2.7472527472527473	182	No NLS found	-
m.1402	Gymya-m.1402	No hits found	-	-	sp|P40350|ALG5_YEAST	Dolichyl-phosphate beta-glucosyltransferase OS=Saccharomyces cerevisiae (strain ATCC 204508 / S288c)GN=ALG5 PE=1 SV=1	609	2e-75	40.6	{'PF00535': 'Glycosyl transferase family 2 '}	0.5617977528089888	356	No NLS found	-
m.10361	Gymya-m.10361	No hits found	-	-	No hits found	-	-	-	-	NO PFAM	1.3574660633484164	221	No NLS found	-
m.21405	Gymya-m.21405	No hits found	-	-	sp|O74903|YCS3_SCHPO	Uncharacterized calcium-binding protein C613.03 OS=Schizosaccharomyces pombe (strain 972 / ATCC 24843)GN=SPCC613.03 PE=4 SV=1	199	2e-17	30.9	{'PF13499': 'EF-hand domain pair ', 'PF00036': 'EF hand '}	0.7168458781362007	279	No NLS found	-
m.25697	Gymya-m.25697	CBM32|GH43_24	Carbohydrate-Binding Module Family 32 protein, Glycoside Hydrolase Family 43 protein	-	No hits found	-	-	-	-	{'PF04616': 'Glycosyl hydrolases family 43 '}	0.7220216606498195	554	No NLS found	-
m.7102	Gymya-m.7102	GH47	Glycoside Hydrolase Family 47 protein	-	sp|Q2ULB2|MNS1B_ASPOR	Mannosyl-oligosaccharide alpha-1,2-mannosidase 1B OS=Aspergillus oryzae (strain ATCC 42149 / RIB 40)GN=mns1B PE=1 SV=1	803	1e-99	37.8	{'PF01532': 'Glycosyl hydrolase family 47 '}	0.7272727272727273	550	No NLS found	-
m.21577	Gymya-m.21577	CBM2|GH10	Carbohydrate-Binding Module Family 2 protein, Glycoside Hydrolase Family 10 protein	-	sp|P07986|GUX_CELFI	Exoglucanase/xylanase OS=Cellulomonas fimi GN=cex PE=1 SV=1	655	1e-79	45.1	{'PF00331': 'Glycosyl hydrolase family 10 '}	1.4388489208633095	417	No NLS found	-
m.13649	Gymya-m.13649	No hits found	-	-	sp|P0CR90|TIM54_CRYNJ	Mitochondrial import inner membrane translocase subunit TIM54 OS=Cryptococcus neoformans var. neoformans serotype D (strain JEC21 / ATCC MYA-565) GN=TIM54 PE=3 SV=1	221	8e-20	40.9	{'PF11711': 'Inner membrane protein import complex subunit Tim54 '}	0.9615384615384616	208	No NLS found	-
m.1787	Gymya-m.1787	PL3_2	Polysaccharide Lyase Family 3 protein	-	No hits found	-	-	-	-	{'PF03211': 'Pectate lyase '}	4.119850187265917	267	No NLS found	-
m.2518	Gymya-m.2518	No hits found	-	-	No hits found	-	-	-	-	NO PFAM	0.2570694087403599	389	No NLS found	-
m.22710	Gymya-m.22710	No hits found	-	-	sp|P30887|PHO2_YARLI	Acid phosphatase OS=Yarrowia lipolytica (strain CLIB 122 / E 150) GN=PHO2 PE=3 SV=2	300	5e-30	31.5	{'PF01975': 'Survival protein SurE '}	1.8518518518518516	324	No NLS found	-
m.864	Gymya-m.864	No hits found	-	-	No hits found	-	-	-	-	NO PFAM	1.4124293785310735	354	No NLS found	-
m.354	Gymya-m.354	No hits found	-	-	sp|O13716|AGN1_SCHPO	Glucan endo-1,3-alpha-glucosidase agn1 OS=Schizosaccharomyces pombe (strain 972 / ATCC 24843) GN=agn1 PE=1 SV=2	112	5e-06	37.5	{'PF03659': 'Glycosyl hydrolase family 71 '}	0.7299270072992701	137	No NLS found	-
m.22001	Gymya-m.22001	GH47	Glycoside Hydrolase Family 47 protein	-	sp|O94726|MNL1_SCHPO	ER degradation-enhancing alpha-mannosidase-like protein 1 OS=Schizosaccharomyces pombe (strain 972 /ATCC 24843) GN=mnl1 PE=3 SV=2	1182	1e-151	46.5	{'PF01532': 'Glycosyl hydrolase family 47 '}	0.7936507936507936	630	No NLS found	-
m.6044	Gymya-m.6044	GH131	Glycoside Hydrolase Family 131 protein	-	No hits found	-	-	-	-	NO PFAM	0.273224043715847	366	No NLS found	-
m.3441	Gymya-m.3441	GH18	Glycoside Hydrolase Family 18 protein	-	sp|Q13231|CHIT1_HUMAN	Chitotriosidase-1 OS=Homo sapiens GN=CHIT1 PE=1 SV=1	275	6e-25	31.3	{'PF00704': 'Glycosyl hydrolases family 18 '}	1.9438444924406046	463	No NLS found	-
m.11481	Gymya-m.11481	No hits found	-	-	No hits found	-	-	-	-	NO PFAM	1.5625	384	No NLS found	-
m.4129	Gymya-m.4129	AA1	Multicopper oxidase	-	sp|Q02075|LAC2_THACU	Laccase-2 OS=Thanatephorus cucumeris GN=LCC2 PE=2 SV=1	354	9e-38	42.1	{'PF07732': 'Multicopper oxidase ', 'PF07731': 'Multicopper oxidase '}	0.966183574879227	207	No NLS found	-
m.20971	Gymya-m.20971	No hits found	-	-	sp|Q9C270|PWP2_NEUCR	Periodic tryptophan protein 2 homolog OS=Neurospora crassa (strain ATCC 24698 / 74-OR23-1A / CBS 708.71/ DSM 1257 / FGSC 987) GN=B18D24.40 PE=3 SV=1	2254	0.0	48.9	{'PF00400': 'WD domain, G-beta repeat ', 'PF04003': 'Dip2/Utp12 Family ', 'PF12894': 'Anaphase-promoting complex subunit 4 WD40 domain '}	1.279317697228145	938	No NLS found	-
m.9830	Gymya-m.9830	No hits found	-	-	No hits found	-	-	-	-	NO PFAM	0.9259259259259258	108	No NLS found	-
m.16102	Gymya-m.16102	No hits found	-	-	No hits found	-	-	-	-	NO PFAM	3.3333333333333335	120	No NLS found	-
m.19150	Gymya-m.19150	No hits found	-	-	No hits found	-	-	-	-	NO PFAM	4.9079754601226995	163	No NLS found	-
m.15908	Gymya-m.15908	GH3	Glycoside Hydrolase Family 3 protein	-	sp|Q4WGT3|BGLL_ASPFU	Probable beta-glucosidase L OS=Neosartorya fumigata (strain ATCC MYA-4609 / Af293 / CBS 101355 / FGSC A1100) GN=bglL PE=3 SV=1	1617	0.0	45.7	{'PF14310': 'Fibronectin type III-like domain ', 'PF00933': 'Glycosyl hydrolase family 3 N terminal domain ', 'PF01915': 'Glycosyl hydrolase family 3 C-terminal domain '}	1.097560975609756	820	No NLS found	-
m.11788	Gymya-m.11788	No hits found	-	-	No hits found	-	-	-	-	{'PF16499': 'Alpha galactosidase A '}	1.1456628477905073	611	No NLS found	-
m.6657	Gymya-m.6657	No hits found	-	-	sp|Q12500|AVL9_YEAST	Late secretory pathway protein AVL9 OS=Saccharomyces cerevisiae (strain ATCC 204508 / S288c) GN=AVL9 PE=1 SV=1	809	3e-96	32.3	{'PF08616': 'Stabilization of polarity axis ', 'PF07792': 'Docking domain of Afi1 for Arf3 in vesicle trafficking ', 'PF09804': 'Uncharacterized conserved protein (DUF2347) ', 'PF09794': 'Transport protein Avl9 '}	1.337295690936107	673	No NLS found	-
m.24896	Gymya-m.24896	No hits found	-	-	sp|P38329|YB85_YEAST	Uncharacterized membrane protein YBR235W OS=Saccharomyces cerevisiae (strain ATCC 204508 / S288c) GN=YBR235W PE=1 SV=1	688	9e-78	36.8	{'PF03522': 'Solute carrier family 12 '}	1.391304347826087	575	No NLS found	-
m.5985	Gymya-m.5985	No hits found	-	-	No hits found	-	-	-	-	{'PF01670': 'Glycosyl hydrolase family 12 '}	1.7123287671232876	292	No NLS found	-
m.25834	Gymya-m.25834	No hits found	-	-	No hits found	-	-	-	-	{'PF11327': 'Protein of unknown function (DUF3129) '}	3.0837004405286343	227	No NLS found	-
m.2614	Gymya-m.2614	No hits found	-	-	sp|Q9USW3|YHZ7_SCHPO	Probable glycosidase C21B10.07 OS=Schizosaccharomyces pombe (strain 972 / ATCC 24843) GN=SPBC21B10.07 PE=3 SV=1	316	3e-32	38.7	NO PFAM	1.6722408026755853	299	No NLS found	-
m.20143	Gymya-m.20143	No hits found	-	-	No hits found	-	-	-	-	{'PF14543': 'Xylanase inhibitor N-terminal ', 'PF00026': 'Eukaryotic aspartyl protease '}	1.729106628242075	347	No NLS found	-
m.14225	Gymya-m.14225	No hits found	-	-	No hits found	-	-	-	-	NO PFAM	4.615384615384616	130	No NLS found	-
m.25362	Gymya-m.25362	No hits found	-	-	No hits found	-	-	-	-	NO PFAM	4.980842911877394	261	No NLS found	-
m.11891	Gymya-m.11891	No hits found	-	-	No hits found	-	-	-	-	NO PFAM	4.25531914893617	329	No NLS found	-
m.25977	Gymya-m.25977	No hits found	-	-	No hits found	-	-	-	-	NO PFAM	0.4975124378109453	201	No NLS found	-
m.21064	Gymya-m.21064	No hits found	-	-	No hits found	-	-	-	-	NO PFAM	0.0	501	No NLS found	-
m.13580	Gymya-m.13580	No hits found	-	-	No hits found	-	-	-	-	NO PFAM	2.904564315352697	241	No NLS found	-
m.19184	Gymya-m.19184	No hits found	-	-	sp|O13911|PNK1_SCHPO	Bifunctional polynucleotide phosphatase/kinase OS=Schizosaccharomyces pombe (strain 972 / ATCC 24843)GN=pnk1 PE=1 SV=2	573	2e-67	38.2	{'PF08645': 'Polynucleotide kinase 3 phosphatase ', 'PF13671': 'AAA domain '}	2.880658436213992	486	No NLS found	-
m.22662	Gymya-m.22662	No hits found	-	-	sp|O34499|6PGL_BACSU	6-phosphogluconolactonase OS=Bacillus subtilis (strain 168) GN=pgl PE=1 SV=1	224	3e-20	32.0	{'PF10282': 'Lactonase, 7-bladed beta-propeller '}	0.819672131147541	244	No NLS found	-
m.7238	Gymya-m.7238	PL1_4	Polysaccharide Lyase Family 1 protein	-	sp|A2R3I1|PELA_ASPNC	Probable pectin lyase A OS=Aspergillus niger (strain CBS 513.88 / FGSC A1513) GN=pelA PE=3 SV=1	266	5e-27	45.0	NO PFAM	2.5	160	No NLS found	-
m.16839	Gymya-m.16839	No hits found	-	-	No hits found	-	-	-	-	{'PF01266': 'FAD dependent oxidoreductase '}	1.5384615384615385	585	No NLS found	-
m.13574	Gymya-m.13574	No hits found	-	-	sp|Q7SEY9|ERO1_NEUCR	Endoplasmic reticulum oxidoreductin-1 OS=Neurospora crassa (strain ATCC 24698 / 74-OR23-1A / CBS 708.71/ DSM 1257 / FGSC 987) GN=ero-1 PE=3 SV=1	879	7e-108	41.1	{'PF04137': 'Endoplasmic Reticulum Oxidoreductin 1 (ERO1) '}	2.803738317757009	642	No NLS found	-
m.19067	Gymya-m.19067	No hits found	-	-	sp|P04046|PUR1_YEAST	Amidophosphoribosyltransferase OS=Saccharomyces cerevisiae (strain ATCC 204508 / S288c) GN=ADE4 PE=1 SV=2	1488	0.0	55.4	{'PF13230': 'Glutamine amidotransferases class-II ', 'PF13522': 'Glutamine amidotransferase domain ', 'PF00156': 'Phosphoribosyl transferase domain ', 'PF13537': 'Glutamine amidotransferase domain '}	2.0569620253164556	632	No NLS found	-
m.17065	Gymya-m.17065	No hits found	-	-	No hits found	-	-	-	-	{'PF10282': 'Lactonase, 7-bladed beta-propeller '}	0.48192771084337355	415	No NLS found	-
m.22304	Gymya-m.22304	No hits found	-	-	sp|Q9P8P4|PLB2_ASPFU	Lysophospholipase 2 OS=Neosartorya fumigata (strain ATCC MYA-4609 / Af293 / CBS 101355 / FGSC A1100)GN=plb2 PE=3 SV=2	341	2e-34	32.7	{'PF01735': 'Lysophospholipase catalytic domain '}	1.5060240963855422	332	No NLS found	-
m.19192	Gymya-m.19192	No hits found	-	-	No hits found	-	-	-	-	NO PFAM	0.7692307692307693	130	No NLS found	-
m.1697	Gymya-m.1697	No hits found	-	-	No hits found	-	-	-	-	NO PFAM	2.5495750708215295	353	No NLS found	-
m.1695	Gymya-m.1695	No hits found	-	-	No hits found	-	-	-	-	NO PFAM	0.8072653884964682	991	No NLS found	-
m.11698	Gymya-m.11698	GH35	Glycoside Hydrolase Family 35 protein	-	sp|Q700S9|BGALA_PENSQ	Probable beta-galactosidase A OS=Penicillium sp. GN=lacA PE=1 SV=1	413	4e-45	45.0	{'PF01301': 'Glycosyl hydrolases family 35 '}	0.0	221	No NLS found	-
m.24720	Gymya-m.24720	No hits found	-	-	No hits found	-	-	-	-	NO PFAM	2.459016393442623	244	No NLS found	-
m.8730	Gymya-m.8730	No hits found	-	-	No hits found	-	-	-	-	NO PFAM	0.0	362	No NLS found	-
m.20691	Gymya-m.20691	No hits found	-	-	No hits found	-	-	-	-	{'PF01764': 'Lipase (class 3) '}	2.1806853582554515	321	No NLS found	-
m.5989	Gymya-m.5989	No hits found	-	-	sp|Q9UTL8|AP3D_SCHPO	AP-3 complex subunit delta OS=Schizosaccharomyces pombe (strain 972 / ATCC 24843) GN=apl5 PE=3 SV=2	489	3e-54	41.4	{'PF12717': 'non-SMC mitotic condensation complex subunit 1 ', 'PF01602': 'Adaptin N terminal region '}	1.2232415902140672	327	No NLS found	-
m.10310	Gymya-m.10310	No hits found	-	-	No hits found	-	-	-	-	NO PFAM	0.7017543859649122	285	No NLS found	-
m.6861	Gymya-m.6861	CBM63	Carbohydrate-Binding Module Family 63 protein	-	No hits found	-	-	-	-	NO PFAM	3.225806451612903	248	No NLS found	-
m.17549	Gymya-m.17549	No hits found	-	-	No hits found	-	-	-	-	NO PFAM	0.0	536	No NLS found	-
m.17787	Gymya-m.17787	No hits found	-	-	No hits found	-	-	-	-	NO PFAM	2.13903743315508	374	No NLS found	-
m.16739	Gymya-m.16739	No hits found	-	-	No hits found	-	-	-	-	NO PFAM	2.0161290322580645	248	No NLS found	-
m.13923	Gymya-m.13923	GH32	Glycoside Hydrolase Family 32 protein	-	No hits found	-	-	-	-	{'PF00251': 'Glycosyl hydrolases family 32 N-terminal domain ', 'PF08244': 'Glycosyl hydrolases family 32 C terminal '}	0.7653061224489796	784	No NLS found	-
m.13181	Gymya-m.13181	S08X	MER047719	PoSl {{Pleurotus ostreatus}}-type peptidase (Phanerochaete chrysosporium) [S08.139]#S08X#{peptidase unit: 151-594} from GB:CAG38357	No hits found	-	-	-	-	{'PF06280': 'Fn3-like domain ', 'PF00082': 'Subtilase family '}	1.3498312710911136	889	No NLS found	-
m.16420	Gymya-m.16420	GH92	Glycoside Hydrolase Family 92 protein	-	No hits found	-	-	-	-	{'PF07971': 'Glycosyl hydrolase family 92 '}	1.6826923076923077	416	No NLS found	-
m.17031	Gymya-m.17031	GH18	Glycoside Hydrolase Family 18 protein	-	sp|Q66S03|LECG_THANI	Galactose-specific lectin nattectin OS=Thalassophryne nattereri PE=1 SV=1	284	6e-32	37.9	{'PF00059': 'Lectin C-type domain '}	4.3478260869565215	138	No NLS found	-
m.6649	Gymya-m.6649	GH71	Glycoside Hydrolase Family 71 protein	-	sp|O13716|AGN1_SCHPO	Glucan endo-1,3-alpha-glucosidase agn1 OS=Schizosaccharomyces pombe (strain 972 / ATCC 24843) GN=agn1 PE=1 SV=2	535	1e-61	36.1	{'PF03659': 'Glycosyl hydrolase family 71 '}	0.8163265306122449	490	No NLS found	-
m.10781	Gymya-m.10781	AA1|CBM1	Multicopper oxidase, Carbohydrate-Binding Module Family 1 protein	-	sp|Q01679|LAC1_PHLRA	Laccase OS=Phlebia radiata GN=LAC PE=1 SV=2	541	4e-60	31.0	{'PF07732': 'Multicopper oxidase ', 'PF07731': 'Multicopper oxidase ', 'PF00394': 'Multicopper oxidase '}	1.529051987767584	654	No NLS found	-
m.9237	Gymya-m.9237	No hits found	-	-	No hits found	-	-	-	-	{'PF12708': 'Pectate lyase superfamily protein '}	0.6085192697768762	493	No NLS found	-
m.18520	Gymya-m.18520	GH125	Glycoside Hydrolase Family 125 protein	-	No hits found	-	-	-	-	{'PF06824': 'Metal-independent alpha-mannosidase (GH125) '}	3.170028818443804	347	No NLS found	-
m.16659	Gymya-m.16659	No hits found	-	-	No hits found	-	-	-	-	NO PFAM	1.639344262295082	183	No NLS found	-
m.20292	Gymya-m.20292	No hits found	-	-	No hits found	-	-	-	-	NO PFAM	1.1363636363636365	352	No NLS found	-
m.20294	Gymya-m.20294	No hits found	-	-	No hits found	-	-	-	-	NO PFAM	4.464285714285714	112	No NLS found	-
m.20467	Gymya-m.20467	No hits found	-	-	No hits found	-	-	-	-	NO PFAM	0.0	223	No NLS found	-
m.21385	Gymya-m.21385	No hits found	-	-	No hits found	-	-	-	-	NO PFAM	1.083032490974729	277	No NLS found	-
m.15610	Gymya-m.15610	No hits found	-	-	No hits found	-	-	-	-	{'PF11327': 'Protein of unknown function (DUF3129) '}	2.6865671641791042	335	No NLS found	-
m.25535	Gymya-m.25535	No hits found	-	-	No hits found	-	-	-	-	NO PFAM	1.9801980198019802	101	No NLS found	-
m.20427	Gymya-m.20427	No hits found	-	-	No hits found	-	-	-	-	{'PF02194': 'PXA domain '}	1.0126582278481013	395	No NLS found	-
m.9153	Gymya-m.9153	No hits found	-	-	No hits found	-	-	-	-	{'PF13540': 'Regulator of chromosome condensation (RCC1) repeat ', 'PF12937': 'F-box-like '}	1.478494623655914	744	No NLS found	-
m.24675	Gymya-m.24675	No hits found	-	-	No hits found	-	-	-	-	NO PFAM	0.0	467	No NLS found	-
m.24251	Gymya-m.24251	No hits found	-	-	sp|Q23498|ASM2_CAEEL	Sphingomyelin phosphodiesterase 2 OS=Caenorhabditis elegans GN=asm-2 PE=1 SV=3	353	6e-34	32.3	{'PF00149': 'Calcineurin-like phosphoesterase '}	2.287581699346405	612	No NLS found	-
m.25085	Gymya-m.25085	No hits found	-	-	No hits found	-	-	-	-	NO PFAM	5.780346820809249	173	No NLS found	-
m.11252	Gymya-m.11252	No hits found	-	-	No hits found	-	-	-	-	{'PF02466': 'Tim17/Tim22/Tim23/Pmp24 family '}	2.4489795918367347	245	No NLS found	-
m.12225	Gymya-m.12225	No hits found	-	-	No hits found	-	-	-	-	NO PFAM	3.5294117647058822	170	No NLS found	-
m.10266	Gymya-m.10266	GH27	Glycoside Hydrolase Family 27 protein	-	sp|Q92451|AGAL3_HYPJE	Alpha-galactosidase 3 OS=Hypocrea jecorina GN=agl3 PE=1 SV=1	162	2e-12	38.5	{'PF16499': 'Alpha galactosidase A '}	1.3245033112582782	151	No NLS found	-
m.12636	Gymya-m.12636	No hits found	-	-	No hits found	-	-	-	-	NO PFAM	1.5625	128	No NLS found	-
m.9241	Gymya-m.9241	No hits found	-	-	No hits found	-	-	-	-	NO PFAM	3.7037037037037033	243	No NLS found	-
m.3747	Gymya-m.3747	GH128	Glycoside Hydrolase Family 128 protein	-	No hits found	-	-	-	-	NO PFAM	0.8333333333333334	120	No NLS found	-
m.7636	Gymya-m.7636	No hits found	-	-	No hits found	-	-	-	-	NO PFAM	1.932367149758454	207	No NLS found	-
m.13991	Gymya-m.13991	No hits found	-	-	No hits found	-	-	-	-	{'PF01083': 'Cutinase '}	2.3728813559322033	295	No NLS found	-
m.23273	Gymya-m.23273	No hits found	-	-	No hits found	-	-	-	-	NO PFAM	0.7633587786259541	131	No NLS found	-
m.1506	Gymya-m.1506	No hits found	-	-	sp|P0AE87|CPXP_SHIFL	Periplasmic protein CpxP OS=Shigella flexneri GN=cpxP PE=3 SV=1	263	4e-28	42.3	{'PF13801': 'Heavy-metal resistance ', 'PF07813': 'LTXXQ motif family protein '}	2.2988505747126435	174	No NLS found	-
m.25648	Gymya-m.25648	I03A	MER019869	subfamily I3A unassigned peptidase inhibitor homologues (Citrus paradisi) [I03.UNA]#I03A#{inhibitor unit: 31-182} from GB:AAG38518	sp|P13087|MIRA_SYNDU	Miraculin OS=Synsepalum dulcificum PE=1 SV=3	258	5e-26	32.6	{'PF00197': 'Trypsin and protease inhibitor '}	2.4691358024691357	243	No NLS found	-
m.19540	Gymya-m.19540	No hits found	-	-	No hits found	-	-	-	-	{'PF03928': 'Haem-degrading '}	0.7751937984496124	129	No NLS found	-
m.18536	Gymya-m.18536	CBM14	Carbohydrate-Binding Module Family 14 protein	-	sp|P08217|CEL2A_HUMAN	Chymotrypsin-like elastase family member 2A OS=Homo sapiens GN=CELA2A PE=1 SV=1	916	3e-124	65.1	{'PF00089': 'Trypsin '}	4.49438202247191	267	No NLS found	-
m.3127	Gymya-m.3127	No hits found	-	-	No hits found	-	-	-	-	NO PFAM	0.9478672985781991	211	No NLS found	-
m.2949	Gymya-m.2949	No hits found	-	-	sp|P0AAV7|YBGS_SHIFL	Uncharacterized protein YbgS OS=Shigella flexneri GN=ybgS PE=4 SV=1	641	7e-87	100.0	{'PF13985': 'YbgS-like protein '}	1.5873015873015872	126	No NLS found	-
m.21899	Gymya-m.21899	No hits found	-	-	sp|Q5A8A2|NPC2_CANAL	Phosphatidylglycerol/phosphatidylinositol transfer protein OS=Candida albicans (strain SC5314 / ATCC MYA-2876) GN=NPC2 PE=3 SV=1	135	1e-09	30.4	{'PF02221': 'ML domain '}	3.278688524590164	122	No NLS found	-
m.338	Gymya-m.338	No hits found	-	-	No hits found	-	-	-	-	NO PFAM	0.0	112	No NLS found	-
m.7166	Gymya-m.7166	No hits found	-	-	No hits found	-	-	-	-	{'PF11327': 'Protein of unknown function (DUF3129) '}	2.7131782945736433	258	No NLS found	-
m.4950	Gymya-m.4950	No hits found	-	-	No hits found	-	-	-	-	NO PFAM	1.7699115044247788	113	No NLS found	-
m.8248	Gymya-m.8248	No hits found	-	-	No hits found	-	-	-	-	NO PFAM	0.0	107	No NLS found	-
m.23605	Gymya-m.23605	No hits found	-	-	No hits found	-	-	-	-	NO PFAM	7.6190476190476195	105	No NLS found	-
m.1595	Gymya-m.1595	No hits found	-	-	sp|Q8XDR6|LCFA_ECO57	Long-chain-fatty-acid--CoA ligase OS=Escherichia coli O157:H7 GN=fadD PE=3 SV=1	676	2e-86	100.0	{'PF00501': 'AMP-binding enzyme '}	1.574803149606299	127	No NLS found	-
m.515	Gymya-m.515	No hits found	-	-	sp|O62644|LECT2_BOVIN	Leukocyte cell-derived chemotaxin-2 OS=Bos taurus GN=LECT2 PE=1 SV=1	432	8e-54	52.3	NO PFAM	4.0	175	No NLS found	-
m.2862	Gymya-m.2862	No hits found	-	-	No hits found	-	-	-	-	{'PF16219': 'Domain of unknown function (DUF4879) '}	2.1505376344086025	186	No NLS found	-
m.388	Gymya-m.388	No hits found	-	-	sp|P06996|OMPC_ECOLI	Outer membrane protein C OS=Escherichia coli (strain K12) GN=ompC PE=1 SV=1	769	2e-102	100.0	{'PF00267': 'Gram-negative porin ', 'PF13609': 'Gram-negative porin '}	0.0	152	No NLS found	-
m.16108	Gymya-m.16108	No hits found	-	-	sp|Q09854|MOK11_SCHPO	Cell wall alpha-1,3-glucan synthase mok11 OS=Schizosaccharomyces pombe (strain 972 / ATCC 24843) GN=mok11 PE=3 SV=2	420	6e-48	71.6	{'PF08323': 'Starch synthase catalytic domain '}	2.8846153846153846	104	No NLS found	-
m.5803	Gymya-m.5803	No hits found	-	-	sp|Q4WCX9|YA280_ASPFU	Uncharacterized protein AFUA_6G02800 OS=Neosartorya fumigata (strain ATCC MYA-4609 / Af293 / CBS 101355/ FGSC A1100) GN=AFUA_6G02800 PE=1 SV=1	309	1e-33	40.9	NO PFAM	1.8604651162790697	215	No NLS found	-
m.21231	Gymya-m.21231	No hits found	-	-	No hits found	-	-	-	-	NO PFAM	4.0	150	No NLS found	-
m.21232	Gymya-m.21232	No hits found	-	-	sp|P21964|COMT_HUMAN	Catechol O-methyltransferase OS=Homo sapiens GN=COMT PE=1 SV=2	507	7e-65	98.0	NO PFAM	1.9607843137254901	102	No NLS found	-
m.19205	Gymya-m.19205	No hits found	-	-	No hits found	-	-	-	-	NO PFAM	0.9900990099009901	101	No NLS found	-
m.22269	Gymya-m.22269	I63	MER111480	family I63 unassigned peptidase inhibitor homologues (Gasterosteus aculeatus) [I63.UNW]#I63#{inhibitor unit: 39-166}	sp|P05140|ISP2_HEMAM	Type-2 ice-structuring protein OS=Hemitripterus americanus PE=1 SV=2	333	8e-39	42.2	{'PF00059': 'Lectin C-type domain '}	4.142011834319527	169	No NLS found	-
m.16010	Gymya-m.16010	I04	MER079294	family I4 unassigned peptidase inhibitors (Rhabdosargus sarba) [I04.UPW]#I04#{inhibitor unit: 85-462} from GB:ABA03142	sp|P01015|ANGT_RAT	Angiotensinogen OS=Rattus norvegicus GN=Agt PE=1 SV=1	522	2e-59	31.2	{'PF00079': 'Serpin (serine protease inhibitor) '}	1.079913606911447	463	No NLS found	-
m.840	Gymya-m.840	CBM5	Carbohydrate-Binding Module Family 5 protein	-	sp|P70059|TRY2_XENLA	Trypsin OS=Xenopus laevis PE=2 SV=1	461	6e-58	69.4	{'PF00089': 'Trypsin '}	2.459016393442623	122	No NLS found	-
m.8825	Gymya-m.8825	I25C	MER110963	subfamily I25 unassigned peptidase inhibitor homologues (Oryzias latipes) [I25.UNC]#I25C#{inhibitor unit: 42-138}	sp|P24090|FETUA_RAT	Alpha-2-HS-glycoprotein OS=Rattus norvegicus GN=Ahsg PE=1 SV=2	373	4e-41	36.9	{'PF00031': 'Cystatin domain '}	4.1522491349480966	289	No NLS found	-
m.11665	Gymya-m.11665	No hits found	-	-	No hits found	-	-	-	-	NO PFAM	1.0	100	No NLS found	-
m.13623	Gymya-m.13623	GH5_7	Glycoside Hydrolase Family 5 protein	-	sp|Q6YM50|MAN5_SOLLC	Mannan endo-1,4-beta-mannosidase 5 OS=Solanum lycopersicum GN=MAN5 PE=2 SV=1	443	1e-52	57.7	NO PFAM	1.9607843137254901	153	No NLS found	-
m.11762	Gymya-m.11762	No hits found	-	-	No hits found	-	-	-	-	NO PFAM	1.9417475728155338	103	No NLS found	-
m.2353	Gymya-m.2353	No hits found	-	-	sp|P94014|GL21_ARATH	Germin-like protein subfamily 2 member 1 OS=Arabidopsis thaliana GN=GLP4 PE=2 SV=2	464	2e-57	48.7	{'PF07883': 'Cupin domain ', 'PF00190': 'Cupin '}	1.4492753623188406	207	No NLS found	-
m.11804	Gymya-m.11804	I63	MER145931	family I63 unassigned peptidase inhibitor homologues (Ciona savignyi) [I63.UNW]#I63#{inhibitor unit: 1665-1710}	sp|P17690|APOH_BOVIN	Beta-2-glycoprotein 1 OS=Bos taurus GN=APOH PE=1 SV=4	160	1e-12	30.1	{'PF00084': 'Sushi repeat (SCR repeat) '}	6.349206349206349	126	No NLS found	-
m.26398	Gymya-m.26398	No hits found	-	-	sp|O62644|LECT2_BOVIN	Leukocyte cell-derived chemotaxin-2 OS=Bos taurus GN=LECT2 PE=1 SV=1	274	1e-30	41.5	NO PFAM	3.816793893129771	131	No NLS found	-
m.11683	Gymya-m.11683	No hits found	-	-	No hits found	-	-	-	-	NO PFAM	4.166666666666666	120	No NLS found	-
m.5266	Gymya-m.5266	No hits found	-	-	No hits found	-	-	-	-	NO PFAM	1.9047619047619049	105	No NLS found	-
m.960	Gymya-m.960	No hits found	-	-	No hits found	-	-	-	-	NO PFAM	2.9702970297029703	101	No NLS found	-
m.2593	Gymya-m.2593	No hits found	-	-	sp|P00592|PA21B_PIG	Phospholipase A2, major isoenzyme OS=Sus scrofa GN=PLA2G1B PE=1 SV=1	396	7e-49	52.8	{'PF00068': 'Phospholipase A2 '}	9.271523178807946	151	No NLS found	-
m.12151	Gymya-m.12151	No hits found	-	-	No hits found	-	-	-	-	{'PF10783': 'Protein of unknown function (DUF2599) '}	2.941176470588235	136	No NLS found	-
m.12365	Gymya-m.12365	No hits found	-	-	No hits found	-	-	-	-	NO PFAM	0.8	125	No NLS found	-
m.17772	Gymya-m.17772	No hits found	-	-	No hits found	-	-	-	-	NO PFAM	5.0359712230215825	139	No NLS found	-
m.17187	Gymya-m.17187	No hits found	-	-	No hits found	-	-	-	-	NO PFAM	8.59375	128	No NLS found	-
m.23379	Gymya-m.23379	No hits found	-	-	No hits found	-	-	-	-	{'PF05730': 'CFEM domain '}	9.0	100	No NLS found	-
m.3931	Gymya-m.3931	No hits found	-	-	No hits found	-	-	-	-	{'PF00856': 'SET domain '}	1.6055045871559634	436	No NLS found	-
m.17722	Gymya-m.17722	No hits found	-	-	No hits found	-	-	-	-	NO PFAM	4.516129032258064	155	No NLS found	-
m.11446	Gymya-m.11446	No hits found	-	-	No hits found	-	-	-	-	NO PFAM	1.2422360248447204	161	No NLS found	-
m.3344	Gymya-m.3344	No hits found	-	-	No hits found	-	-	-	-	NO PFAM	0.7194244604316548	139	No NLS found	-
m.8804	Gymya-m.8804	No hits found	-	-	sp|P0ADU5|YGIW_ECOLI	Protein YgiW OS=Escherichia coli (strain K12) GN=ygiW PE=1 SV=1	681	1e-92	100.0	{'PF04076': 'Bacterial OB fold (BOF) protein '}	0.7246376811594203	138	No NLS found	-
m.23572	Gymya-m.23572	No hits found	-	-	No hits found	-	-	-	-	NO PFAM	0.6535947712418301	153	No NLS found	-
m.7135	Gymya-m.7135	No hits found	-	-	No hits found	-	-	-	-	NO PFAM	1.2658227848101267	158	No NLS found	-
m.1291	Gymya-m.1291	No hits found	-	-	No hits found	-	-	-	-	NO PFAM	5.454545454545454	110	No NLS found	-
m.24202	Gymya-m.24202	No hits found	-	-	No hits found	-	-	-	-	NO PFAM	4.45859872611465	157	No NLS found	-
m.6787	Gymya-m.6787	I04	MER111170	antithrombin (Oryzias latipes) [I04.018]#I04#{inhibitor unit: 23-449}	sp|P01008|ANT3_HUMAN	Antithrombin-III OS=Homo sapiens GN=SERPINC1 PE=1 SV=1	332	1e-36	57.8	{'PF00079': 'Serpin (serine protease inhibitor) '}	2.564102564102564	117	No NLS found	-
m.10096	Gymya-m.10096	No hits found	-	-	sp|O14960|LECT2_HUMAN	Leukocyte cell-derived chemotaxin-2 OS=Homo sapiens GN=LECT2 PE=1 SV=2	347	3e-41	46.6	NO PFAM	3.870967741935484	155	No NLS found	-
m.2873	Gymya-m.2873	No hits found	-	-	No hits found	-	-	-	-	NO PFAM	3.6764705882352944	136	No NLS found	-
m.5426	Gymya-m.5426	No hits found	-	-	sp|P25326|CATS_BOVIN	Cathepsin S OS=Bos taurus GN=CTSS PE=1 SV=2	343	4e-39	51.6	{'PF08246': 'Cathepsin propeptide inhibitor domain (I29) '}	1.5037593984962405	133	No NLS found	-
m.10904	Gymya-m.10904	No hits found	-	-	No hits found	-	-	-	-	{'PF14547': 'Hydrophobic seed protein '}	6.878306878306878	189	No NLS found	-
m.382	Gymya-m.382	No hits found	-	-	No hits found	-	-	-	-	NO PFAM	0.0	100	No NLS found	-
m.17316	Gymya-m.17316	No hits found	-	-	No hits found	-	-	-	-	NO PFAM	2.2988505747126435	174	No NLS found	-
m.24228	Gymya-m.24228	CBM13	Carbohydrate-Binding Module Family 13 protein	-	No hits found	-	-	-	-	NO PFAM	5.555555555555555	108	No NLS found	-
m.23607	Gymya-m.23607	CE5	Carbohydrate Esterase Family 5 protein	-	No hits found	-	-	-	-	{'PF01083': 'Cutinase '}	2.11864406779661	236	No NLS found	-
m.13399	Gymya-m.13399	No hits found	-	-	No hits found	-	-	-	-	NO PFAM	3.2520325203252036	123	No NLS found	-
m.24689	Gymya-m.24689	No hits found	-	-	No hits found	-	-	-	-	NO PFAM	0.7751937984496124	129	No NLS found	-
m.21206	Gymya-m.21206	No hits found	-	-	No hits found	-	-	-	-	NO PFAM	3.0	100	No NLS found	-
m.14611	Gymya-m.14611	No hits found	-	-	No hits found	-	-	-	-	{'PF05730': 'CFEM domain '}	5.555555555555555	144	No NLS found	-
m.24579	Gymya-m.24579	No hits found	-	-	No hits found	-	-	-	-	NO PFAM	6.0	100	No NLS found	-
m.9914	Gymya-m.9914	No hits found	-	-	No hits found	-	-	-	-	NO PFAM	1.6260162601626018	123	No NLS found	-
m.18111	Gymya-m.18111	CBM13	Carbohydrate-Binding Module Family 13 protein	-	sp|P31580|HCE1_ORYLA	High choriolytic enzyme 1 OS=Oryzias latipes GN=hcea PE=1 SV=1	551	1e-68	50.0	{'PF01400': 'Astacin (Peptidase family M12A) '}	2.18978102189781	274	No NLS found	-
m.2368	Gymya-m.2368	No hits found	-	-	No hits found	-	-	-	-	NO PFAM	2.8301886792452833	106	No NLS found	-
m.9388	Gymya-m.9388	No hits found	-	-	sp|P00735|THRB_BOVIN	Prothrombin OS=Bos taurus GN=F2 PE=1 SV=2	315	3e-33	47.8	{'PF00051': 'Kringle domain ', 'PF00594': 'Vitamin K-dependent carboxylation/gamma-carboxyglutamic (GLA) domain '}	5.228758169934641	153	No NLS found	-
m.17067	Gymya-m.17067	No hits found	-	-	No hits found	-	-	-	-	NO PFAM	1.9230769230769231	104	No NLS found	-
m.3974	Gymya-m.3974	No hits found	-	-	No hits found	-	-	-	-	NO PFAM	4.807692307692308	104	No NLS found	-
m.12007	Gymya-m.12007	No hits found	-	-	No hits found	-	-	-	-	NO PFAM	5.05050505050505	99	No NLS found	-
m.22888	Gymya-m.22888	No hits found	-	-	No hits found	-	-	-	-	NO PFAM	3.669724770642202	109	No NLS found	-
m.23712	Gymya-m.23712	No hits found	-	-	No hits found	-	-	-	-	{'PF05730': 'CFEM domain '}	7.8431372549019605	102	No NLS found	-
m.12320	Gymya-m.12320	No hits found	-	-	No hits found	-	-	-	-	NO PFAM	3.015075376884422	199	No NLS found	-
m.6852	Gymya-m.6852	No hits found	-	-	No hits found	-	-	-	-	NO PFAM	1.7391304347826086	115	No NLS found	-
m.3836	Gymya-m.3836	No hits found	-	-	No hits found	-	-	-	-	NO PFAM	3.9473684210526314	152	No NLS found	-
m.12950	Gymya-m.12950	No hits found	-	-	No hits found	-	-	-	-	NO PFAM	0.0	105	No NLS found	-
m.2007	Gymya-m.2007	No hits found	-	-	sp|P0A910|OMPA_ECOLI	Outer membrane protein A OS=Escherichia coli (strain K12) GN=ompA PE=1 SV=1	1831	0.0	100.0	{'PF01389': 'OmpA-like transmembrane domain ', 'PF00691': 'OmpA family ', 'PF13505': 'Outer membrane protein beta-barrel domain '}	0.5813953488372093	344	No NLS found	-
m.13327	Gymya-m.13327	No hits found	-	-	No hits found	-	-	-	-	NO PFAM	2.366863905325444	338	No NLS found	-
m.5067	Gymya-m.5067	No hits found	-	-	sp|P37921|FIMA1_SALTY	Type-1 fimbrial protein, A chain OS=Salmonella typhimurium (strain LT2 / SGSC1412 / ATCC 700720) GN=fimA PE=1 SV=2	251	4e-26	38.2	{'PF16970': 'Type-1 fimbrial protein, A ', 'PF00419': 'Fimbrial protein '}	1.1363636363636365	176	No NLS found	-
m.8988	Gymya-m.8988	M34	MER170342	family M34 non-peptidase homologues (Paenibacillus larvae) [M34.UNW]#M34#{peptidase unit: 14-161} from GB:ZP_09070333	sp|P00648|RNBR_BACAM	Ribonuclease OS=Bacillus amyloliquefaciens PE=1 SV=2	338	6e-40	47.3	{'PF00545': 'ribonuclease '}	1.2987012987012987	154	No NLS found	-
m.3290	Gymya-m.3290	No hits found	-	-	sp|P14448|FIBA_CHICK	Fibrinogen alpha chain OS=Gallus gallus GN=FGA PE=1 SV=4	158	2e-12	33.7	{'PF08702': 'Fibrinogen alpha/beta chain family '}	5.607476635514018	107	No NLS found	-
m.23909	Gymya-m.23909	I03A	MER023069	subfamily I3A unassigned peptidase inhibitor homologues (Citrus paradisi) [I03.UNA]#I03A#{inhibitor unit: 56-205} from GB:AAG38517	sp|P13087|MIRA_SYNDU	Miraculin OS=Synsepalum dulcificum PE=1 SV=3	177	3e-14	30.2	{'PF00197': 'Trypsin and protease inhibitor '}	2.941176470588235	238	No NLS found	-
m.13581	Gymya-m.13581	No hits found	-	-	No hits found	-	-	-	-	NO PFAM	3.3333333333333335	120	No NLS found	-
m.10836	Gymya-m.10836	No hits found	-	-	No hits found	-	-	-	-	NO PFAM	1.6666666666666667	120	No NLS found	-
m.18182	Gymya-m.18182	No hits found	-	-	No hits found	-	-	-	-	NO PFAM	0.0	103	No NLS found	-
m.788	Gymya-m.788	No hits found	-	-	sp|P12730|SFAA_ECOL5	S-fimbrial protein subunit SfaA OS=Escherichia coli O6:K15:H31 (strain 536 / UPEC) GN=sfaA PE=1 SV=2	116	2e-06	30.9	{'PF00419': 'Fimbrial protein '}	1.0362694300518136	193	No NLS found	-
m.12191	Gymya-m.12191	No hits found	-	-	sp|Q01302|CCG6_NEUCR	Clock-controlled protein 6 OS=Neurospora crassa (strain ATCC 24698 / 74-OR23-1A / CBS 708.71 / DSM 1257/ FGSC 987) GN=ccg-6 PE=2 SV=2	175	2e-15	44.4	NO PFAM	3.125	160	No NLS found	-
m.9842	Gymya-m.9842	No hits found	-	-	No hits found	-	-	-	-	NO PFAM	1.3986013986013985	143	No NLS found	-
m.18960	Gymya-m.18960	No hits found	-	-	sp|Q43019|NLTP3_PRUDU	Non-specific lipid-transfer protein 3 OS=Prunus dulcis PE=2 SV=1	348	2e-42	58.5	{'PF00234': 'Protease inhibitor/seed storage/LTP family '}	7.563025210084033	119	No NLS found	-
m.17845	Gymya-m.17845	CBM63	Carbohydrate-Binding Module Family 63 protein	-	sp|Q9ZP41|EGC_CITJA	EG45-like domain containing protein OS=Citrus jambhiri GN=CjBAp12 PE=1 SV=1	366	1e-44	56.5	{'PF03330': 'Lytic transglycolase '}	5.072463768115942	138	No NLS found	-
m.19655	Gymya-m.19655	No hits found	-	-	No hits found	-	-	-	-	NO PFAM	1.3888888888888888	216	No NLS found	-
m.5320	Gymya-m.5320	No hits found	-	-	sp|Q5R510|CD59_PONAB	CD59 glycoprotein OS=Pongo abelii GN=CD59 PE=2 SV=1	172	8e-16	39.4	NO PFAM	10.185185185185185	108	No NLS found	-
m.2591	Gymya-m.2591	No hits found	-	-	sp|O02826|MSMB_PIG	Beta-microseminoprotein OS=Sus scrofa GN=MSMB PE=1 SV=1	138	5e-11	33.0	{'PF05825': 'Beta-microseminoprotein (PSP-94) '}	10.476190476190476	105	No NLS found	-
m.18258	Gymya-m.18258	No hits found	-	-	No hits found	-	-	-	-	NO PFAM	5.6000000000000005	125	No NLS found	-
m.11464	Gymya-m.11464	No hits found	-	-	No hits found	-	-	-	-	{'PF11937': 'Protein of unknown function (DUF3455) '}	2.2522522522522523	222	No NLS found	-
m.7859	Gymya-m.7859	No hits found	-	-	No hits found	-	-	-	-	NO PFAM	10.619469026548673	113	No NLS found	-
m.24780	Gymya-m.24780	No hits found	-	-	No hits found	-	-	-	-	NO PFAM	0.0	244	No NLS found	-
m.6756	Gymya-m.6756	No hits found	-	-	sp|Q9FME8|OPT4_ARATH	Oligopeptide transporter 4 OS=Arabidopsis thaliana GN=OPT4 PE=1 SV=1	189	2e-16	35.4	{'PF03169': 'OPT oligopeptide transporter protein '}	1.550387596899225	129	No NLS found	-
m.15874	Gymya-m.15874	No hits found	-	-	No hits found	-	-	-	-	NO PFAM	4.3478260869565215	161	No NLS found	-
m.14617	Gymya-m.14617	No hits found	-	-	sp|P32803|EMP24_YEAST	Endosomal protein P24B OS=Saccharomyces cerevisiae (strain ATCC 204508 / S288c) GN=EMP24 PE=1 SV=1	129	4e-09	37.5	{'PF01105': 'emp24/gp25L/p24 family/GOLD '}	1.0101010101010102	99	No NLS found	-
m.15118	Gymya-m.15118	No hits found	-	-	No hits found	-	-	-	-	NO PFAM	7.6923076923076925	104	No NLS found	-
m.16704	Gymya-m.16704	No hits found	-	-	No hits found	-	-	-	-	NO PFAM	2.0202020202020203	99	No NLS found	-
m.1474	Gymya-m.1474	No hits found	-	-	No hits found	-	-	-	-	NO PFAM	0.0	120	No NLS found	-
m.22766	Gymya-m.22766	No hits found	-	-	No hits found	-	-	-	-	NO PFAM	11.818181818181818	110	No NLS found	-
m.15717	Gymya-m.15717	PL1_4	Polysaccharide Lyase Family 1 protein	-	sp|Q01172|PELA_ASPNG	Pectin lyase A OS=Aspergillus niger GN=pelA PE=1 SV=1	276	4e-28	41.1	NO PFAM	2.1739130434782608	184	No NLS found	-
m.5562	Gymya-m.5562	No hits found	-	-	No hits found	-	-	-	-	NO PFAM	0.0	138	No NLS found	-
m.18361	Gymya-m.18361	No hits found	-	-	No hits found	-	-	-	-	NO PFAM	0.78125	128	No NLS found	-
m.1625	Gymya-m.1625	No hits found	-	-	sp|P14222|PERF_HUMAN	Perforin-1 OS=Homo sapiens GN=PRF1 PE=1 SV=1	135	4e-09	37.6	{'PF00168': 'C2 domain '}	3.007518796992481	133	No NLS found	-
m.16133	Gymya-m.16133	No hits found	-	-	No hits found	-	-	-	-	NO PFAM	0.0	107	No NLS found	-
m.25410	Gymya-m.25410	No hits found	-	-	sp|P46531|NOTC1_HUMAN	Neurogenic locus notch homolog protein 1 OS=Homo sapiens GN=NOTCH1 PE=1 SV=4	274	3e-28	91.8	NO PFAM	13.333333333333334	105	No NLS found	-
m.14505	Gymya-m.14505	No hits found	-	-	No hits found	-	-	-	-	NO PFAM	1.7094017094017095	117	No NLS found	-
m.13495	Gymya-m.13495	No hits found	-	-	sp|P80961|AFP4_MYOOC	Type-4 ice-structuring protein LS-12 OS=Myoxocephalus octodecimspinosis PE=1 SV=2	392	1e-48	59.5	{'PF01442': 'Apolipoprotein A1/A4/E domain ', 'PF04711': 'Apolipoprotein A-II (ApoA-II) '}	0.0	138	No NLS found	-
m.12304	Gymya-m.12304	No hits found	-	-	No hits found	-	-	-	-	NO PFAM	9.01639344262295	122	No NLS found	-
m.7795	Gymya-m.7795	No hits found	-	-	sp|P0A920|OMPX_SHIFL	Outer membrane protein X OS=Shigella flexneri GN=ompX PE=3 SV=1	898	1e-124	100.0	{'PF06316': 'Enterobacterial Ail/Lom protein ', 'PF13505': 'Outer membrane protein beta-barrel domain '}	0.5847953216374269	171	No NLS found	-
m.24019	Gymya-m.24019	No hits found	-	-	sp|P0AE06|ACRA_ECOLI	Multidrug efflux pump subunit AcrA OS=Escherichia coli (strain K12) GN=acrA PE=1 SV=1	557	6e-70	73.5	{'PF13533': 'Biotin-lipoyl like '}	0.625	160	No NLS found	-
m.4225	Gymya-m.4225	No hits found	-	-	sp|Q9C757|INT2_ARATH	Probable inositol transporter 2 OS=Arabidopsis thaliana GN=INT2 PE=1 SV=1	222	7e-21	34.6	NO PFAM	6.299212598425196	127	No NLS found	-
m.13738	Gymya-m.13738	GH152	Glycoside Hydrolase Family 152 protein	-	sp|P33679|ZEAM_MAIZE	Zeamatin OS=Zea mays GN=Zlp PE=1 SV=2	722	6e-96	60.2	{'PF00314': 'Thaumatin family '}	7.264957264957266	234	No NLS found	-
m.10832	Gymya-m.10832	No hits found	-	-	No hits found	-	-	-	-	NO PFAM	3.015075376884422	199	No NLS found	-
m.22369	Gymya-m.22369	No hits found	-	-	No hits found	-	-	-	-	{'PF06366': 'Flagellar protein FlhE '}	1.4598540145985401	137	No NLS found	-
m.6885	Gymya-m.6885	No hits found	-	-	No hits found	-	-	-	-	NO PFAM	2.9702970297029703	101	No NLS found	-
m.5526	Gymya-m.5526	No hits found	-	-	No hits found	-	-	-	-	{'PF07714': 'Protein tyrosine kinase '}	7.092198581560284	141	No NLS found	-
m.16024	Gymya-m.16024	No hits found	-	-	No hits found	-	-	-	-	NO PFAM	0.5208333333333333	192	No NLS found	-
m.21375	Gymya-m.21375	No hits found	-	-	No hits found	-	-	-	-	NO PFAM	0.0	419	No NLS found	-
m.1045	Gymya-m.1045	No hits found	-	-	sp|P41746|RODL_ASPFU	Hydrophobin OS=Neosartorya fumigata (strain ATCC MYA-4609 / Af293 / CBS 101355 / FGSC A1100) GN=rodA PE=2 SV=2	218	1e-21	35.0	{'PF01185': 'Fungal hydrophobin '}	4.790419161676647	167	No NLS found	-
m.15293	Gymya-m.15293	No hits found	-	-	sp|P31580|HCE1_ORYLA	High choriolytic enzyme 1 OS=Oryzias latipes GN=hcea PE=1 SV=1	164	3e-13	37.8	NO PFAM	2.2222222222222223	135	No NLS found	-
m.24818	Gymya-m.24818	No hits found	-	-	No hits found	-	-	-	-	NO PFAM	5.357142857142857	112	No NLS found	-
m.4834	Gymya-m.4834	No hits found	-	-	No hits found	-	-	-	-	NO PFAM	1.0101010101010102	99	No NLS found	-
m.7044	Gymya-m.7044	No hits found	-	-	No hits found	-	-	-	-	NO PFAM	4.854368932038835	103	No NLS found	-
m.20166	Gymya-m.20166	No hits found	-	-	No hits found	-	-	-	-	NO PFAM	1.694915254237288	118	No NLS found	-
m.16246	Gymya-m.16246	No hits found	-	-	sp|P0AFH8|OSMY_ECOLI	Osmotically-inducible protein Y OS=Escherichia coli (strain K12) GN=osmY PE=1 SV=1	226	6e-23	39.5	{'PF04972': 'BON domain '}	0.0	125	No NLS found	-
m.10938	Gymya-m.10938	CBM43|GH17	Carbohydrate-Binding Module Family 43 protein, Glycoside Hydrolase Family 17 protein	-	sp|Q9M069|E137_ARATH	Glucan endo-1,3-beta-glucosidase 7 OS=Arabidopsis thaliana GN=At4g34480 PE=1 SV=2	624	3e-78	75.3	{'PF00332': 'Glycosyl hydrolases family 17 '}	0.0	193	No NLS found	-
m.2339	Gymya-m.2339	No hits found	-	-	sp|A6X935|ITIH4_MOUSE	Inter alpha-trypsin inhibitor, heavy chain 4 OS=Mus musculus GN=Itih4 PE=1 SV=2	263	1e-26	52.5	{'PF08487': 'Vault protein inter-alpha-trypsin domain '}	0.0	113	No NLS found	-
m.15304	Gymya-m.15304	No hits found	-	-	No hits found	-	-	-	-	NO PFAM	4.901960784313726	102	No NLS found	-
m.15228	Gymya-m.15228	GH18	Glycoside Hydrolase Family 18 protein	-	sp|P20533|CHIA1_BACCI	Chitinase A1 OS=Bacillus circulans GN=chiA1 PE=1 SV=1	313	9e-30	30.1	{'PF00704': 'Glycosyl hydrolases family 18 '}	1.4285714285714286	420	No NLS found	-
m.10411	Gymya-m.10411	No hits found	-	-	No hits found	-	-	-	-	NO PFAM	1.8604651162790697	215	No NLS found	-
m.4845	Gymya-m.4845	No hits found	-	-	No hits found	-	-	-	-	NO PFAM	4.716981132075472	106	No NLS found	-
m.20135	Gymya-m.20135	S01A	MER099067	subfamily S1A non-peptidase homologues (Tetraodon nigroviridis) [S01.UNA]#S01A#{peptidase unit: 125-369} from GB:CAF94447	sp|P00734|THRB_HUMAN	Prothrombin OS=Homo sapiens GN=F2 PE=1 SV=2	160	3e-12	34.2	{'PF00089': 'Trypsin '}	0.6578947368421052	152	No NLS found	-
m.262	Gymya-m.262	No hits found	-	-	No hits found	-	-	-	-	NO PFAM	2.8708133971291865	209	No NLS found	-
m.6146	Gymya-m.6146	No hits found	-	-	sp|P04845|OMPA_SERMA	Outer membrane protein A OS=Serratia marcescens GN=ompA PE=3 SV=1	1366	0.0	73.4	{'PF01389': 'OmpA-like transmembrane domain ', 'PF00691': 'OmpA family ', 'PF13505': 'Outer membrane protein beta-barrel domain '}	0.546448087431694	366	No NLS found	-
m.19525	Gymya-m.19525	No hits found	-	-	No hits found	-	-	-	-	NO PFAM	1.2605042016806722	238	No NLS found	-
m.830	Gymya-m.830	CBM13	Carbohydrate-Binding Module Family 13 protein	-	sp|P31579|LCE_ORYLA	Low choriolytic enzyme OS=Oryzias latipes GN=lce PE=1 SV=1	565	1e-70	44.8	{'PF01400': 'Astacin (Peptidase family M12A) '}	2.422145328719723	289	No NLS found	-
m.743	Gymya-m.743	No hits found	-	-	sp|Q15486|GUSP1_HUMAN	Putative inactive beta-glucuronidase-like protein SMA3 OS=Homo sapiens GN=GUSBP1 PE=5 SV=3	322	1e-38	98.4	NO PFAM	2.857142857142857	105	No NLS found	-
m.17913	Gymya-m.17913	No hits found	-	-	No hits found	-	-	-	-	NO PFAM	0.0	124	No NLS found	-
m.5706	Gymya-m.5706	CBM14	Carbohydrate-Binding Module Family 14 protein	-	sp|P47796|CTRA_GADMO	Chymotrypsin A OS=Gadus morhua PE=1 SV=1	1097	6e-152	85.0	{'PF00089': 'Trypsin ', 'PF09342': 'Domain of unknown function (DUF1986) '}	4.166666666666666	264	No NLS found	-
m.18279	Gymya-m.18279	CBM14	Carbohydrate-Binding Module Family 14 protein	-	sp|Q9CQ52|CEL3B_MOUSE	Chymotrypsin-like elastase family member 3B OS=Mus musculus GN=Cela3b PE=2 SV=1	573	4e-73	57.0	{'PF00089': 'Trypsin '}	3.349282296650718	209	No NLS found	-
m.7644	Gymya-m.7644	No hits found	-	-	No hits found	-	-	-	-	NO PFAM	2.185792349726776	183	No NLS found	-
m.9411	Gymya-m.9411	No hits found	-	-	No hits found	-	-	-	-	NO PFAM	1.9736842105263157	152	No NLS found	-
m.24431	Gymya-m.24431	No hits found	-	-	No hits found	-	-	-	-	NO PFAM	1.5384615384615385	260	No NLS found	-
m.5158	Gymya-m.5158	No hits found	-	-	sp|A5HAK0|RNSL3_DANRE	Ribonuclease-like 3 OS=Danio rerio GN=rnasel3 PE=1 SV=2	167	8e-15	35.4	{'PF00074': 'Pancreatic ribonuclease '}	4.385964912280701	114	No NLS found	-
m.2574	Gymya-m.2574	No hits found	-	-	No hits found	-	-	-	-	NO PFAM	1.8867924528301887	106	No NLS found	-
m.16234	Gymya-m.16234	No hits found	-	-	No hits found	-	-	-	-	NO PFAM	0.8547008547008548	117	No NLS found	-
m.10158	Gymya-m.10158	No hits found	-	-	No hits found	-	-	-	-	NO PFAM	0.0	123	No NLS found	-
m.10348	Gymya-m.10348	C60A	MER329489	subfamily C60A unassigned peptidases (Expression vector pTRX-srtA) [C60.UPA]#C60A#{peptidase unit: 122-326} from GB:ACR53683	sp|Q942L2|PDI22_ORYSJ	Protein disulfide isomerase-like 2-2 OS=Oryza sativa subsp. japonica GN=PDIL2-2 PE=2 SV=1	359	1e-41	85.5	{'PF00085': 'Thioredoxin '}	4.040404040404041	99	No NLS found	-
m.19388	Gymya-m.19388	No hits found	-	-	No hits found	-	-	-	-	NO PFAM	0.9259259259259258	108	No NLS found	-
m.8047	Gymya-m.8047	No hits found	-	-	sp|Q2UPT7|FKBP2_ASPOR	FK506-binding protein 2 OS=Aspergillus oryzae (strain ATCC 42149 / RIB 40) GN=fpr2 PE=3 SV=1	314	2e-37	63.8	{'PF00254': 'FKBP-type peptidyl-prolyl cis-trans isomerase '}	2.0	100	No NLS found	-
m.23269	Gymya-m.23269	No hits found	-	-	No hits found	-	-	-	-	NO PFAM	3.6036036036036037	222	No NLS found	-
m.486	Gymya-m.486	No hits found	-	-	sp|P56652|ITIH3_BOVIN	Inter-alpha-trypsin inhibitor heavy chain H3 OS=Bos taurus GN=ITIH3 PE=1 SV=2	202	1e-18	55.9	{'PF08487': 'Vault protein inter-alpha-trypsin domain '}	1.9230769230769231	104	No NLS found	-
m.11983	Gymya-m.11983	No hits found	-	-	sp|Q9ET66|PI16_MOUSE	Peptidase inhibitor 16 OS=Mus musculus GN=Pi16 PE=2 SV=1	152	2e-10	33.1	{'PF00188': 'Cysteine-rich secretory protein family '}	1.7316017316017316	231	No NLS found	-
m.15888	Gymya-m.15888	No hits found	-	-	No hits found	-	-	-	-	NO PFAM	1.7241379310344827	116	No NLS found	-
m.12661	Gymya-m.12661	No hits found	-	-	No hits found	-	-	-	-	NO PFAM	2.3255813953488373	129	No NLS found	-
m.3689	Gymya-m.3689	No hits found	-	-	No hits found	-	-	-	-	{'PF01464': 'Transglycosylase SLT domain '}	3.4482758620689653	348	No NLS found	-
m.10685	Gymya-m.10685	No hits found	-	-	sp|P35859|ALS_RAT	Insulin-like growth factor-binding protein complex acid labile subunit OS=Rattus norvegicus GN=Igfals PE=1 SV=1	268	3e-27	48.2	{'PF13855': 'Leucine rich repeat '}	3.418803418803419	117	No NLS found	-
m.19116	Gymya-m.19116	No hits found	-	-	sp|P0C957|PLB1_ASPFU	Lysophospholipase 1 OS=Neosartorya fumigata (strain ATCC MYA-4609 / Af293 / CBS 101355 / FGSC A1100)GN=plb1 PE=2 SV=1	265	7e-26	39.0	{'PF01735': 'Lysophospholipase catalytic domain '}	0.5649717514124294	177	No NLS found	-
m.25639	Gymya-m.25639	No hits found	-	-	No hits found	-	-	-	-	NO PFAM	4.191616766467066	167	No NLS found	-
m.13809	Gymya-m.13809	No hits found	-	-	No hits found	-	-	-	-	NO PFAM	9.090909090909092	121	No NLS found	-
m.18647	Gymya-m.18647	No hits found	-	-	sp|P24774|RET4A_ONCMY	Retinol-binding protein 4-A OS=Oncorhynchus mykiss GN=rbp4a PE=1 SV=2	777	8e-106	77.7	{'PF08212': 'Lipocalin-like domain ', 'PF00061': 'Lipocalin / cytosolic fatty-acid binding protein family '}	3.7037037037037033	189	No NLS found	-
m.11756	Gymya-m.11756	CE5	Carbohydrate Esterase Family 5 protein	-	No hits found	-	-	-	-	{'PF01083': 'Cutinase '}	5.072463768115942	138	No NLS found	-
m.26455	Gymya-m.26455	No hits found	-	-	No hits found	-	-	-	-	NO PFAM	0.5882352941176471	170	No NLS found	-
m.19963	Gymya-m.19963	GH16	Glycoside Hydrolase Family 16 protein	-	sp|Q9USW3|YHZ7_SCHPO	Probable glycosidase C21B10.07 OS=Schizosaccharomyces pombe (strain 972 / ATCC 24843) GN=SPBC21B10.07 PE=3 SV=1	696	7e-87	45.7	{'PF00722': 'Glycosyl hydrolases family 16 '}	2.0202020202020203	396	No NLS found	-
m.15598	Gymya-m.15598	No hits found	-	-	No hits found	-	-	-	-	NO PFAM	3.6269430051813467	193	No NLS found	-
m.12680	Gymya-m.12680	No hits found	-	-	No hits found	-	-	-	-	NO PFAM	6.333333333333334	300	No NLS found	-
m.19227	Gymya-m.19227	No hits found	-	-	No hits found	-	-	-	-	NO PFAM	1.0	100	No NLS found	-
m.19515	Gymya-m.19515	No hits found	-	-	No hits found	-	-	-	-	{'PF07646': 'Kelch motif ', 'PF01344': 'Kelch motif ', 'PF13854': 'Kelch motif ', 'PF13415': 'Galactose oxidase, central domain '}	1.1583011583011582	518	No NLS found	-
m.22932	Gymya-m.22932	No hits found	-	-	No hits found	-	-	-	-	NO PFAM	0.5405405405405406	185	No NLS found	-
m.25856	Gymya-m.25856	No hits found	-	-	No hits found	-	-	-	-	{'PF05678': 'VQ motif '}	2.857142857142857	280	No NLS found	-
m.985	Gymya-m.985	No hits found	-	-	No hits found	-	-	-	-	NO PFAM	4.137931034482759	145	No NLS found	-
m.26023	Gymya-m.26023	No hits found	-	-	No hits found	-	-	-	-	{'PF05730': 'CFEM domain '}	7.8431372549019605	102	No NLS found	-
m.20973	Gymya-m.20973	CBM43|GH72	Carbohydrate-Binding Module Family 43 protein, Glycoside Hydrolase Family 72 protein	-	sp|Q9P378|GAS1_SCHPO	1,3-beta-glucanosyltransferase gas1 OS=Schizosaccharomyces pombe (strain 972 / ATCC 24843) GN=gas1 PE=1 SV=1	371	1e-40	40.2	{'PF03198': 'Glucanosyltransferase '}	1.0526315789473684	190	No NLS found	-
m.9220	Gymya-m.9220	No hits found	-	-	No hits found	-	-	-	-	NO PFAM	4.137931034482759	290	No NLS found	-
m.23732	Gymya-m.23732	No hits found	-	-	No hits found	-	-	-	-	NO PFAM	1.0	100	No NLS found	-
m.24003	Gymya-m.24003	No hits found	-	-	No hits found	-	-	-	-	NO PFAM	4.545454545454546	154	No NLS found	-
m.14483	Gymya-m.14483	S60	MER331298	family S60 non-peptidase homologues (Trachidermus fasciatus) [S60.UNW]#S60#{peptidase unit: 338-663} from GB:AEV21971	sp|P79819|TRFE_ORYLA	Serotransferrin OS=Oryzias latipes GN=tf PE=3 SV=1	949	1e-123	73.5	{'PF00405': 'Transferrin '}	5.283018867924529	265	No NLS found	-
m.24541	Gymya-m.24541	No hits found	-	-	No hits found	-	-	-	-	NO PFAM	1.3289036544850499	301	No NLS found	-
m.25693	Gymya-m.25693	No hits found	-	-	No hits found	-	-	-	-	NO PFAM	0.7132667617689016	701	No NLS found	-
m.2714	Gymya-m.2714	No hits found	-	-	sp|Q8LGR0|CHE1_CHEAL	Pollen allergen Che a 1 OS=Chenopodium album PE=1 SV=1	265	9e-29	41.7	{'PF01190': 'Pollen proteins Ole e I like '}	3.9215686274509802	153	No NLS found	-
m.10728	Gymya-m.10728	AA0	dbCAN cat	-	sp|Q9SB81|PER42_ARATH	Peroxidase 42 OS=Arabidopsis thaliana GN=PER42 PE=1 SV=2	1482	0.0	81.9	{'PF00141': 'Peroxidase '}	2.3880597014925375	335	No NLS found	-
m.17020	Gymya-m.17020	No hits found	-	-	No hits found	-	-	-	-	NO PFAM	4.0	100	No NLS found	-
m.24298	Gymya-m.24298	No hits found	-	-	No hits found	-	-	-	-	NO PFAM	3.389830508474576	118	No NLS found	-
m.23414	Gymya-m.23414	No hits found	-	-	sp|O94549|YCDA_SCHPO	UPF0619 GPI-anchored membrane protein C1322.10 OS=Schizosaccharomyces pombe (strain 972 / ATCC 24843)GN=SPCC1322.10 PE=3 SV=1	116	3e-06	33.6	{'PF10342': 'Ser-Thr-rich glycosyl-phosphatidyl-inositol-anchored membrane family '}	0.0	185	No NLS found	-
m.4974	Gymya-m.4974	No hits found	-	-	sp|Q92249|ERP38_NEUCR	Protein disulfide-isomerase erp38 OS=Neurospora crassa (strain ATCC 24698 / 74-OR23-1A / CBS 708.71/ DSM 1257 / FGSC 987) GN=erp38 PE=2 SV=2	376	2e-41	40.5	{'PF00085': 'Thioredoxin ', 'PF07749': 'Endoplasmic reticulum protein ERp29, C-terminal domain '}	1.4492753623188406	276	No NLS found	-
m.2245	Gymya-m.2245	No hits found	-	-	No hits found	-	-	-	-	NO PFAM	5.769230769230769	104	No NLS found	-
m.4723	Gymya-m.4723	No hits found	-	-	No hits found	-	-	-	-	NO PFAM	0.2949852507374631	339	No NLS found	-
m.25038	Gymya-m.25038	No hits found	-	-	No hits found	-	-	-	-	NO PFAM	10.0	120	No NLS found	-
m.12016	Gymya-m.12016	No hits found	-	-	No hits found	-	-	-	-	{'PF00080': 'Copper/zinc superoxide dismutase (SODC) '}	1.1940298507462688	335	No NLS found	-
m.15943	Gymya-m.15943	No hits found	-	-	No hits found	-	-	-	-	{'PF10342': 'Ser-Thr-rich glycosyl-phosphatidyl-inositol-anchored membrane family '}	0.7604562737642585	263	No NLS found	-
m.11194	Gymya-m.11194	No hits found	-	-	sp|O42175|APOA1_SPAAU	Apolipoprotein A-I OS=Sparus aurata GN=apoa1 PE=2 SV=1	1191	3e-166	90.0	{'PF01442': 'Apolipoprotein A1/A4/E domain '}	0.0	266	No NLS found	-
m.18591	Gymya-m.18591	No hits found	-	-	sp|Q90WJ7|SXT1_TAKPA	Saxitoxin and tetrodotoxin-binding protein 1 OS=Takifugu pardalis GN=psbp1 PE=1 SV=2	391	3e-44	42.9	NO PFAM	3.30188679245283	212	No NLS found	-
m.6719	Gymya-m.6719	No hits found	-	-	No hits found	-	-	-	-	NO PFAM	2.9197080291970803	137	No NLS found	-
m.13769	Gymya-m.13769	No hits found	-	-	No hits found	-	-	-	-	NO PFAM	4.854368932038835	103	No NLS found	-
m.16982	Gymya-m.16982	No hits found	-	-	sp|Q5EBF6|SDF1_XENTR	Stromal cell-derived factor 1 OS=Xenopus tropicalis GN=cxcl12 PE=3 SV=1	206	2e-21	41.8	{'PF00048': 'Small cytokines (intecrine/chemokine), interleukin-8 like '}	4.545454545454546	110	No NLS found	-
m.7217	Gymya-m.7217	No hits found	-	-	No hits found	-	-	-	-	NO PFAM	10.185185185185185	108	No NLS found	-
m.6774	Gymya-m.6774	CBM14	Carbohydrate-Binding Module Family 14 protein	-	sp|P07146|TRY2_MOUSE	Anionic trypsin-2 OS=Mus musculus GN=Prss2 PE=2 SV=1	758	1e-100	58.1	{'PF00089': 'Trypsin '}	4.705882352941177	255	No NLS found	-
m.16549	Gymya-m.16549	No hits found	-	-	No hits found	-	-	-	-	NO PFAM	2.547770700636943	157	No NLS found	-
m.18635	Gymya-m.18635	GH1	Glycoside Hydrolase Family 1 protein	-	sp|Q9ZT64|CBG_PINCO	Coniferin beta-glucosidase OS=Pinus contorta PE=1 SV=1	542	3e-66	60.8	{'PF00232': 'Glycosyl hydrolase family 1 '}	0.5681818181818182	176	No NLS found	-

## Sheet: G. asiaticum SPs
prot ID	prot wSpecie	CPL_fam	CPL_hit	CPL_description	SP hit	SP description	SP score	SP evalue	SP perc ident	PFAM motifs	perc C	protein length	NLS motifs	NLS positions
m.4447	Gymas-m.4447	No hits found	-	-	No hits found	-	-	-	-	NO PFAM	4.368932038834951	206	No NLS found	-
m.14385	Gymas-m.14385	No hits found	-	-	No hits found	-	-	-	-	NO PFAM	1.9736842105263157	152	No NLS found	-
m.10170	Gymas-m.10170	No hits found	-	-	No hits found	-	-	-	-	NO PFAM	0.8264462809917356	242	No NLS found	-
m.15756	Gymas-m.15756	No hits found	-	-	No hits found	-	-	-	-	NO PFAM	1.7045454545454544	176	No NLS found	-
m.16041	Gymas-m.16041	No hits found	-	-	No hits found	-	-	-	-	{'PF08022': 'FAD-binding domain '}	0.5235602094240838	191	No NLS found	-
m.22887	Gymas-m.22887	No hits found	-	-	No hits found	-	-	-	-	NO PFAM	2.3391812865497075	171	No NLS found	-
m.13562	Gymas-m.13562	No hits found	-	-	sp|Q5K8R6|CXT1_CRYNJ	Beta-1,2-xylosyltransferase 1 OS=Cryptococcus neoformans var. neoformans serotype D (strain JEC21 /ATCC MYA-565) GN=CXT1 PE=1 SV=1	146	2e-10	31.6	NO PFAM	0.641025641025641	156	No NLS found	-
m.10272	Gymas-m.10272	No hits found	-	-	No hits found	-	-	-	-	NO PFAM	2.3952095808383236	167	No NLS found	-
m.9236	Gymas-m.9236	No hits found	-	-	No hits found	-	-	-	-	NO PFAM	0.0	143	No NLS found	-
m.2290	Gymas-m.2290	No hits found	-	-	sp|P37220|ASR3_SOLLC	Abscisic stress-ripening protein 3 OS=Solanum lycopersicum GN=ASR3 PE=4 SV=2	190	2e-18	70.3	{'PF02496': 'ABA/WDS induced protein '}	0.0	126	No NLS found	-
m.13330	Gymas-m.13330	GH47	Glycoside Hydrolase Family 47 protein	-	sp|Q4WRZ5|MNS1B_ASPFU	Probable mannosyl-oligosaccharide alpha-1,2-mannosidase 1B OS=Neosartorya fumigata (strain ATCC MYA-4609/ Af293 / CBS 101355 / FGSC A1100) GN=mns1B PE=3 SV=1	560	6e-66	36.1	{'PF01532': 'Glycosyl hydrolase family 47 '}	0.7957559681697612	377	No NLS found	-
m.7778	Gymas-m.7778	No hits found	-	-	sp|O57043|CAPSD_HV19S	Major capsid protein OS=Helminthosporium victoriae virus-190S PE=3 SV=2	463	2e-52	49.8	{'PF05518': 'Totivirus coat protein '}	0.975609756097561	205	No NLS found	-
m.11080	Gymas-m.11080	No hits found	-	-	sp|Q01589|SED1_YEAST	Cell wall protein SED1 OS=Saccharomyces cerevisiae (strain ATCC 204508 / S288c) GN=SED1 PE=1 SV=1	501	5e-62	80.3	NO PFAM	0.5882352941176471	170	No NLS found	-
m.7354	Gymas-m.7354	No hits found	-	-	No hits found	-	-	-	-	NO PFAM	0.7194244604316548	139	No NLS found	-
m.19348	Gymas-m.19348	CBM50	Carbohydrate-Binding Module Family 50 protein	-	sp|Q40374|PR1_MEDTR	Pathogenesis-related protein PR-1 OS=Medicago truncatula GN=PR-1 PE=2 SV=1	280	9e-32	61.0	{'PF00188': 'Cysteine-rich secretory protein family '}	2.857142857142857	105	No NLS found	-
m.22714	Gymas-m.22714	No hits found	-	-	No hits found	-	-	-	-	NO PFAM	1.6666666666666667	180	No NLS found	-
m.5629	Gymas-m.5629	I43	MER208341	family I43 unassigned peptidase inhibitors (Oncorhynchus mykiss) [I43.UPW]#I43#{inhibitor unit: 23-101} from GB:AAB04656	sp|O42197|B2MG_ICTPU	Beta-2-microglobulin OS=Ictalurus punctatus GN=b2m PE=3 SV=1	443	9e-57	65.5	{'PF07654': 'Immunoglobulin C1-set domain '}	2.272727272727273	132	No NLS found	-
m.24430	Gymas-m.24430	No hits found	-	-	No hits found	-	-	-	-	NO PFAM	0.78125	128	No NLS found	-
m.12645	Gymas-m.12645	No hits found	-	-	No hits found	-	-	-	-	NO PFAM	2.097902097902098	143	No NLS found	-
m.4279	Gymas-m.4279	No hits found	-	-	sp|Q5AD07|SOD5_CANAL	Cell surface superoxide dismutase [Cu-Zn] 5 OS=Candida albicans (strain SC5314 / ATCC MYA-2876) GN=SOD5 PE=1 SV=1	193	1e-16	41.0	{'PF00080': 'Copper/zinc superoxide dismutase (SODC) '}	3.153153153153153	222	No NLS found	-
m.15136	Gymas-m.15136	CBM18|GH19	Carbohydrate-Binding Module Family 18 protein, Glycoside Hydrolase Family 19 protein	-	sp|Q7Y1Z0|CHI5_ORYSJ	Chitinase 5 OS=Oryza sativa subsp. japonica GN=Cht5 PE=2 SV=1	827	7e-111	65.1	{'PF00187': 'Chitin recognition protein ', 'PF00182': 'Chitinase class I '}	5.485232067510549	237	No NLS found	-
m.569	Gymas-m.569	M12A	MER003149	nephrosin (Cyprinus carpio) [M12.008]#M12A#{peptidase unit: 81-271} from GB:AAB62737	sp|P31580|HCE1_ORYLA	High choriolytic enzyme 1 OS=Oryzias latipes GN=hcea PE=1 SV=1	567	4e-71	48.9	{'PF01400': 'Astacin (Peptidase family M12A) '}	2.18978102189781	274	No NLS found	-
m.1688	Gymas-m.1688	No hits found	-	-	No hits found	-	-	-	-	NO PFAM	1.7094017094017095	117	No NLS found	-
m.7015	Gymas-m.7015	No hits found	-	-	No hits found	-	-	-	-	NO PFAM	4.301075268817205	186	No NLS found	-
m.21186	Gymas-m.21186	No hits found	-	-	No hits found	-	-	-	-	NO PFAM	0.7575757575757576	132	No NLS found	-
m.23176	Gymas-m.23176	No hits found	-	-	No hits found	-	-	-	-	NO PFAM	8.843537414965986	147	No NLS found	-
m.25800	Gymas-m.25800	No hits found	-	-	No hits found	-	-	-	-	{'PF14547': 'Hydrophobic seed protein '}	4.621848739495799	238	No NLS found	-
m.13166	Gymas-m.13166	No hits found	-	-	No hits found	-	-	-	-	NO PFAM	1.4354066985645932	209	No NLS found	-
m.8934	Gymas-m.8934	No hits found	-	-	No hits found	-	-	-	-	NO PFAM	2.3255813953488373	215	No NLS found	-
m.7702	Gymas-m.7702	No hits found	-	-	No hits found	-	-	-	-	NO PFAM	4.142011834319527	338	No NLS found	-
m.12929	Gymas-m.12929	No hits found	-	-	sp|Q5AD07|SOD5_CANAL	Cell surface superoxide dismutase [Cu-Zn] 5 OS=Candida albicans (strain SC5314 / ATCC MYA-2876) GN=SOD5 PE=1 SV=1	108	7e-06	37.1	{'PF00080': 'Copper/zinc superoxide dismutase (SODC) '}	0.8403361344537815	119	No NLS found	-
m.21193	Gymas-m.21193	No hits found	-	-	No hits found	-	-	-	-	NO PFAM	2.18978102189781	137	No NLS found	-
m.20297	Gymas-m.20297	No hits found	-	-	No hits found	-	-	-	-	NO PFAM	0.0	123	No NLS found	-
m.11555	Gymas-m.11555	No hits found	-	-	No hits found	-	-	-	-	NO PFAM	2.4390243902439024	164	No NLS found	-
m.1815	Gymas-m.1815	No hits found	-	-	No hits found	-	-	-	-	NO PFAM	1.9417475728155338	103	No NLS found	-
m.22362	Gymas-m.22362	No hits found	-	-	No hits found	-	-	-	-	NO PFAM	0.6462035541195477	619	No NLS found	-
m.2234	Gymas-m.2234	A01A	MER172707	subfamily A1A unassigned peptidases (Ricinus communis) [A01.UPA]#A01A#{peptidase unit: 108-324} from GB:XP_002529926	sp|O65390|APA1_ARATH	Aspartic proteinase A1 OS=Arabidopsis thaliana GN=APA1 PE=1 SV=1	1753	0.0	70.5	{'PF14543': 'Xylanase inhibitor N-terminal ', 'PF05184': 'Saposin-like type B, region 1 ', 'PF00026': 'Eukaryotic aspartyl protease ', 'PF03489': 'Saposin-like type B, region 2 '}	2.515723270440252	477	No NLS found	-
m.2799	Gymas-m.2799	No hits found	-	-	No hits found	-	-	-	-	NO PFAM	4.980842911877394	261	No NLS found	-
m.10952	Gymas-m.10952	CE5	Carbohydrate Esterase Family 5 protein	-	No hits found	-	-	-	-	{'PF01083': 'Cutinase '}	2.6402640264026402	303	No NLS found	-
m.12325	Gymas-m.12325	No hits found	-	-	sp|P41365|LIPB_CANAR	Lipase B OS=Candida antarctica PE=1 SV=1	116	4e-06	31.4	NO PFAM	2.094240837696335	191	No NLS found	-
m.6265	Gymas-m.6265	No hits found	-	-	sp|P38616|YGP1_YEAST	Protein YGP1 OS=Saccharomyces cerevisiae (strain ATCC 204508 / S288c) GN=YGP1 PE=1 SV=2	1800	0.0	98.9	NO PFAM	0.5649717514124294	354	No NLS found	-
m.21124	Gymas-m.21124	No hits found	-	-	No hits found	-	-	-	-	NO PFAM	7.633587786259542	131	No NLS found	-
m.955	Gymas-m.955	No hits found	-	-	No hits found	-	-	-	-	NO PFAM	5.737704918032787	122	No NLS found	-
m.11509	Gymas-m.11509	CE4	Carbohydrate Esterase Family 4 protein	-	No hits found	-	-	-	-	NO PFAM	1.282051282051282	156	No NLS found	-
m.19446	Gymas-m.19446	No hits found	-	-	No hits found	-	-	-	-	NO PFAM	1.4634146341463417	205	No NLS found	-
m.6497	Gymas-m.6497	No hits found	-	-	No hits found	-	-	-	-	NO PFAM	3.125	256	No NLS found	-
m.20468	Gymas-m.20468	No hits found	-	-	sp|Q39950|NLTP_HELAN	Non-specific lipid-transfer protein OS=Helianthus annuus PE=3 SV=1	353	3e-43	64.5	{'PF00234': 'Protease inhibitor/seed storage/LTP family '}	8.695652173913043	115	No NLS found	-
m.28820	Gymas-m.28820	No hits found	-	-	sp|P18835|COL19_CAEEL	Cuticle collagen 19 OS=Caenorhabditis elegans GN=col-19 PE=3 SV=2	338	6e-39	62.5	{'PF01484': 'Nematode cuticle collagen N-terminal domain '}	4.424778761061947	113	No NLS found	-
m.24372	Gymas-m.24372	No hits found	-	-	No hits found	-	-	-	-	{'PF00188': 'Cysteine-rich secretory protein family '}	1.342281879194631	298	No NLS found	-
m.6037	Gymas-m.6037	No hits found	-	-	No hits found	-	-	-	-	NO PFAM	1.8404907975460123	163	No NLS found	-
m.10551	Gymas-m.10551	No hits found	-	-	No hits found	-	-	-	-	NO PFAM	4.30622009569378	209	No NLS found	-
m.15893	Gymas-m.15893	No hits found	-	-	No hits found	-	-	-	-	NO PFAM	0.9966777408637874	301	No NLS found	-
m.1492	Gymas-m.1492	GH22	Glycoside Hydrolase Family 22 protein	-	sp|P00703|LYSC_MELGA	Lysozyme C OS=Meleagris gallopavo GN=LYZ PE=1 SV=2	322	9e-38	47.2	{'PF00062': 'C-type lysozyme/alpha-lactalbumin family '}	7.586206896551724	145	No NLS found	-
m.11644	Gymas-m.11644	CBM50	Carbohydrate-Binding Module Family 50 protein	-	sp|P08299|PR1A_TOBAC	Pathogenesis-related protein 1A OS=Nicotiana tabacum PE=1 SV=1	508	3e-65	64.1	{'PF00188': 'Cysteine-rich secretory protein family '}	4.624277456647398	173	No NLS found	-
m.2293	Gymas-m.2293	No hits found	-	-	No hits found	-	-	-	-	NO PFAM	0.0	244	No NLS found	-
m.4408	Gymas-m.4408	No hits found	-	-	No hits found	-	-	-	-	NO PFAM	3.35195530726257	179	No NLS found	-
m.7434	Gymas-m.7434	CBM13	Carbohydrate-Binding Module Family 13 protein	-	No hits found	-	-	-	-	{'PF16334': 'Domain of unknown function (DUF4964) ', 'PF17168': 'Domain of unknown function (DUF5127) '}	0.5319148936170213	188	No NLS found	-
m.13233	Gymas-m.13233	GH35	Glycoside Hydrolase Family 35 protein	-	sp|Q9SCW1|BGAL1_ARATH	Beta-galactosidase 1 OS=Arabidopsis thaliana GN=BGAL1 PE=1 SV=1	3667	0.0	81.1	{'PF01301': 'Glycosyl hydrolases family 35 ', 'PF02449': 'Beta-galactosidase ', 'PF02140': 'Galactose binding lectin domain '}	2.3923444976076556	836	No NLS found	-
m.9997	Gymas-m.9997	No hits found	-	-	No hits found	-	-	-	-	{'PF13668': 'Ferritin-like domain '}	0.8849557522123894	113	No NLS found	-
m.12148	Gymas-m.12148	No hits found	-	-	No hits found	-	-	-	-	NO PFAM	4.040404040404041	99	No NLS found	-
m.10119	Gymas-m.10119	No hits found	-	-	sp|P22242|DRPE_CRAPL	Desiccation-related protein PCC13-62 OS=Craterostigma plantagineum PE=2 SV=1	395	1e-46	53.6	{'PF13668': 'Ferritin-like domain '}	0.6756756756756757	148	No NLS found	-
m.13940	Gymas-m.13940	No hits found	-	-	No hits found	-	-	-	-	NO PFAM	4.838709677419355	124	No NLS found	-
m.23372	Gymas-m.23372	No hits found	-	-	No hits found	-	-	-	-	NO PFAM	4.032258064516129	124	No NLS found	-
m.1114	Gymas-m.1114	No hits found	-	-	sp|Q9P8P4|PLB2_ASPFU	Lysophospholipase 2 OS=Neosartorya fumigata (strain ATCC MYA-4609 / Af293 / CBS 101355 / FGSC A1100)GN=plb2 PE=3 SV=2	791	1e-96	34.3	{'PF01735': 'Lysophospholipase catalytic domain '}	1.9031141868512111	578	No NLS found	-
m.28369	Gymas-m.28369	No hits found	-	-	No hits found	-	-	-	-	NO PFAM	0.0	110	No NLS found	-
m.25832	Gymas-m.25832	No hits found	-	-	No hits found	-	-	-	-	NO PFAM	0.0	211	No NLS found	-
m.10566	Gymas-m.10566	No hits found	-	-	No hits found	-	-	-	-	NO PFAM	0.0	116	No NLS found	-
m.16424	Gymas-m.16424	No hits found	-	-	No hits found	-	-	-	-	NO PFAM	1.9047619047619049	210	No NLS found	-
m.4719	Gymas-m.4719	No hits found	-	-	sp|P17772|OSS2_PEA	Organ-specific protein S2 OS=Pisum sativum PE=2 SV=1	206	8e-20	36.2	{'PF10950': 'Organ specific protein '}	0.684931506849315	146	No NLS found	-
m.10811	Gymas-m.10811	No hits found	-	-	No hits found	-	-	-	-	NO PFAM	2.34375	128	No NLS found	-
m.22093	Gymas-m.22093	No hits found	-	-	No hits found	-	-	-	-	NO PFAM	0.0	173	No NLS found	-
m.7654	Gymas-m.7654	No hits found	-	-	sp|P14009|14KD_DAUCA	14 kDa proline-rich protein DC2.15 OS=Daucus carota PE=2 SV=1	340	8e-41	57.7	{'PF00234': 'Protease inhibitor/seed storage/LTP family ', 'PF14547': 'Hydrophobic seed protein '}	6.8181818181818175	132	No NLS found	-
m.18090	Gymas-m.18090	CBM18|GH16	Carbohydrate-Binding Module Family 18 protein, Glycoside Hydrolase Family 16 protein	-	No hits found	-	-	-	-	{'PF10342': 'Ser-Thr-rich glycosyl-phosphatidyl-inositol-anchored membrane family '}	1.5037593984962405	133	No NLS found	-
m.14556	Gymas-m.14556	No hits found	-	-	No hits found	-	-	-	-	NO PFAM	2.941176470588235	238	No NLS found	-
m.26021	Gymas-m.26021	No hits found	-	-	No hits found	-	-	-	-	NO PFAM	1.1661807580174928	343	No NLS found	-
m.28370	Gymas-m.28370	No hits found	-	-	No hits found	-	-	-	-	NO PFAM	2.547770700636943	157	No NLS found	-
m.23760	Gymas-m.23760	No hits found	-	-	sp|P40092|SPI1_YEAST	Uncharacterized cell wall protein SPI1 OS=Saccharomyces cerevisiae (strain ATCC 204508 / S288c) GN=SPI1 PE=2 SV=1	728	3e-99	98.6	NO PFAM	1.9230769230769231	156	No NLS found	-
m.20562	Gymas-m.20562	No hits found	-	-	No hits found	-	-	-	-	NO PFAM	3.278688524590164	122	No NLS found	-
m.23943	Gymas-m.23943	No hits found	-	-	No hits found	-	-	-	-	NO PFAM	2.9197080291970803	137	No NLS found	-
m.12830	Gymas-m.12830	No hits found	-	-	No hits found	-	-	-	-	NO PFAM	6.179775280898876	178	No NLS found	-
m.3604	Gymas-m.3604	No hits found	-	-	No hits found	-	-	-	-	NO PFAM	0.8928571428571428	224	No NLS found	-
m.16473	Gymas-m.16473	No hits found	-	-	No hits found	-	-	-	-	NO PFAM	0.0	118	No NLS found	-
m.22861	Gymas-m.22861	No hits found	-	-	sp|Q40588|ASO_TOBAC	L-ascorbate oxidase OS=Nicotiana tabacum GN=AAO PE=2 SV=1	1196	2e-159	54.3	{'PF07732': 'Multicopper oxidase ', 'PF00394': 'Multicopper oxidase '}	1.1627906976744187	430	No NLS found	-
m.28034	Gymas-m.28034	No hits found	-	-	No hits found	-	-	-	-	{'PF00450': 'Serine carboxypeptidase '}	0.7299270072992701	137	No NLS found	-
m.23495	Gymas-m.23495	GH16	Glycoside Hydrolase Family 16 protein	-	sp|P32486|KRE6_YEAST	Beta-glucan synthesis-associated protein KRE6 OS=Saccharomyces cerevisiae (strain ATCC 204508 / S288c)GN=KRE6 PE=1 SV=2	709	5e-86	43.8	{'PF03935': 'Beta-glucan synthesis-associated protein (SKN1) '}	1.9230769230769231	364	No NLS found	-
m.11785	Gymas-m.11785	GH152	Glycoside Hydrolase Family 152 protein	-	sp|P50700|OSL3_ARATH	Osmotin-like protein OSM34 OS=Arabidopsis thaliana GN=OSM34 PE=2 SV=2	481	3e-60	62.3	{'PF00314': 'Thaumatin family '}	4.3478260869565215	161	No NLS found	-
m.20608	Gymas-m.20608	CBM18|GH16	Carbohydrate-Binding Module Family 18 protein, Glycoside Hydrolase Family 16 protein	-	No hits found	-	-	-	-	{'PF10342': 'Ser-Thr-rich glycosyl-phosphatidyl-inositol-anchored membrane family '}	1.36986301369863	146	No NLS found	-
m.12526	Gymas-m.12526	No hits found	-	-	No hits found	-	-	-	-	NO PFAM	1.6260162601626018	123	No NLS found	-
m.19123	Gymas-m.19123	No hits found	-	-	No hits found	-	-	-	-	{'PF10342': 'Ser-Thr-rich glycosyl-phosphatidyl-inositol-anchored membrane family '}	1.3157894736842104	228	No NLS found	-
m.14893	Gymas-m.14893	No hits found	-	-	No hits found	-	-	-	-	{'PF00076': 'RNA recognition motif. (a.k.a. RRM, RBD, or RNP domain) '}	0.5235602094240838	191	No NLS found	-
m.7448	Gymas-m.7448	No hits found	-	-	No hits found	-	-	-	-	NO PFAM	0.9216589861751152	217	No NLS found	-
m.22314	Gymas-m.22314	No hits found	-	-	No hits found	-	-	-	-	NO PFAM	2.857142857142857	105	No NLS found	-
m.16999	Gymas-m.16999	No hits found	-	-	No hits found	-	-	-	-	NO PFAM	2.2151898734177213	316	No NLS found	-
m.23772	Gymas-m.23772	No hits found	-	-	No hits found	-	-	-	-	{'PF00076': 'RNA recognition motif. (a.k.a. RRM, RBD, or RNP domain) '}	2.2857142857142856	175	No NLS found	-
m.16545	Gymas-m.16545	No hits found	-	-	No hits found	-	-	-	-	NO PFAM	2.484472049689441	161	No NLS found	-
m.10717	Gymas-m.10717	No hits found	-	-	No hits found	-	-	-	-	NO PFAM	0.8928571428571428	336	No NLS found	-
m.27667	Gymas-m.27667	No hits found	-	-	No hits found	-	-	-	-	NO PFAM	1.4492753623188406	276	No NLS found	-
m.2556	Gymas-m.2556	No hits found	-	-	No hits found	-	-	-	-	NO PFAM	0.9523809523809524	105	No NLS found	-
m.1511	Gymas-m.1511	No hits found	-	-	No hits found	-	-	-	-	NO PFAM	0.7874015748031495	127	No NLS found	-
m.16940	Gymas-m.16940	No hits found	-	-	No hits found	-	-	-	-	NO PFAM	0.0	133	No NLS found	-
m.21578	Gymas-m.21578	No hits found	-	-	No hits found	-	-	-	-	NO PFAM	5.0	140	No NLS found	-
m.14360	Gymas-m.14360	No hits found	-	-	No hits found	-	-	-	-	{'PF07172': 'Glycine rich protein family '}	6.0606060606060606	132	No NLS found	-
m.7118	Gymas-m.7118	No hits found	-	-	No hits found	-	-	-	-	NO PFAM	0.36363636363636365	275	No NLS found	-
m.14820	Gymas-m.14820	No hits found	-	-	No hits found	-	-	-	-	NO PFAM	1.4925373134328357	134	No NLS found	-
m.28938	Gymas-m.28938	No hits found	-	-	No hits found	-	-	-	-	NO PFAM	1.7605633802816902	284	No NLS found	-
m.6472	Gymas-m.6472	No hits found	-	-	sp|Q4WFV6|YA880_ASPFU	UPF0619 GPI-anchored membrane protein AFUA_3G00880 OS=Neosartorya fumigata (strain ATCC MYA-4609 /Af293 / CBS 101355 / FGSC A1100) GN=AFUA_3G00880 PE=1 SV=1	138	9e-10	40.2	{'PF10342': 'Ser-Thr-rich glycosyl-phosphatidyl-inositol-anchored membrane family '}	0.7462686567164178	134	No NLS found	-
m.8719	Gymas-m.8719	No hits found	-	-	No hits found	-	-	-	-	NO PFAM	1.9417475728155338	103	No NLS found	-
m.23903	Gymas-m.23903	No hits found	-	-	No hits found	-	-	-	-	NO PFAM	5.803571428571429	224	No NLS found	-
m.11515	Gymas-m.11515	No hits found	-	-	No hits found	-	-	-	-	NO PFAM	4.3478260869565215	138	No NLS found	-
m.4628	Gymas-m.4628	No hits found	-	-	No hits found	-	-	-	-	NO PFAM	3.755868544600939	213	No NLS found	-
m.13777	Gymas-m.13777	No hits found	-	-	No hits found	-	-	-	-	NO PFAM	1.1299435028248588	177	No NLS found	-
m.4919	Gymas-m.4919	No hits found	-	-	No hits found	-	-	-	-	{'PF11937': 'Protein of unknown function (DUF3455) '}	1.3513513513513513	222	No NLS found	-
m.9522	Gymas-m.9522	No hits found	-	-	No hits found	-	-	-	-	{'PF11327': 'Protein of unknown function (DUF3129) '}	2.2058823529411766	272	No NLS found	-
m.9630	Gymas-m.9630	No hits found	-	-	sp|P50698|RST4_AVESA	Thaumatin-like pathogenesis-related protein 4 OS=Avena sativa GN=RASTL-4 PE=2 SV=1	110	5e-06	30.8	NO PFAM	4.635761589403973	151	No NLS found	-
m.25711	Gymas-m.25711	No hits found	-	-	sp|Q01200|PRIA_LENED	Protein priA OS=Lentinula edodes GN=priA PE=2 SV=1	129	3e-08	33.3	NO PFAM	6.25	160	No NLS found	-
m.28285	Gymas-m.28285	No hits found	-	-	No hits found	-	-	-	-	NO PFAM	0.0	289	No NLS found	-
m.4735	Gymas-m.4735	No hits found	-	-	No hits found	-	-	-	-	NO PFAM	2.127659574468085	141	No NLS found	-
m.2669	Gymas-m.2669	No hits found	-	-	No hits found	-	-	-	-	NO PFAM	3.0534351145038165	131	No NLS found	-
m.8673	Gymas-m.8673	No hits found	-	-	No hits found	-	-	-	-	NO PFAM	0.0	231	No NLS found	-
m.195	Gymas-m.195	No hits found	-	-	No hits found	-	-	-	-	NO PFAM	0.5208333333333333	192	No NLS found	-
m.19269	Gymas-m.19269	PL3	Polysaccharide Lyase Family 3 protein	-	sp|A1DBJ7|PLYE_NEOFI	Probable pectate lyase E OS=Neosartorya fischeri (strain ATCC 1020 / DSM 3700 / FGSC A1164 / NRRL 181)GN=plyE PE=3 SV=1	252	1e-24	30.3	{'PF03211': 'Pectate lyase '}	4.150943396226415	265	No NLS found	-
m.15412	Gymas-m.15412	No hits found	-	-	No hits found	-	-	-	-	NO PFAM	1.5	200	No NLS found	-
m.9628	Gymas-m.9628	No hits found	-	-	No hits found	-	-	-	-	NO PFAM	1.6042780748663104	187	No NLS found	-
m.911	Gymas-m.911	No hits found	-	-	sp|Q08298|RD22_ARATH	Dehydration-responsive protein RD22 OS=Arabidopsis thaliana GN=RD22 PE=2 SV=1	586	7e-72	50.2	{'PF03181': 'BURP domain '}	2.2364217252396164	313	No NLS found	-
m.20416	Gymas-m.20416	No hits found	-	-	No hits found	-	-	-	-	NO PFAM	7.000000000000001	300	No NLS found	-
m.20221	Gymas-m.20221	CBM43|GH72	Carbohydrate-Binding Module Family 43 protein, Glycoside Hydrolase Family 72 protein	-	sp|Q9P378|GAS1_SCHPO	1,3-beta-glucanosyltransferase gas1 OS=Schizosaccharomyces pombe (strain 972 / ATCC 24843) GN=gas1 PE=1 SV=1	685	6e-84	38.8	{'PF03198': 'Glucanosyltransferase '}	2.3255813953488373	387	No NLS found	-
m.1151	Gymas-m.1151	No hits found	-	-	No hits found	-	-	-	-	NO PFAM	0.0	452	No NLS found	-
m.699	Gymas-m.699	GH152	Glycoside Hydrolase Family 152 protein	-	sp|P81295|PRR3_JUNAS	Pathogenesis-related protein OS=Juniperus ashei PE=1 SV=1	885	6e-121	79.3	{'PF00314': 'Thaumatin family '}	7.207207207207207	222	No NLS found	-
m.11366	Gymas-m.11366	No hits found	-	-	No hits found	-	-	-	-	NO PFAM	1.1194029850746268	268	No NLS found	-
m.16869	Gymas-m.16869	No hits found	-	-	No hits found	-	-	-	-	NO PFAM	0.8426966292134831	356	No NLS found	-
m.10934	Gymas-m.10934	GH76	Glycoside Hydrolase Family 76 protein	-	No hits found	-	-	-	-	{'PF03663': 'Glycosyl hydrolase family 76 '}	1.5789473684210527	190	No NLS found	-
m.27400	Gymas-m.27400	GH26	Glycoside Hydrolase Family 26 protein	-	No hits found	-	-	-	-	NO PFAM	1.0666666666666667	375	No NLS found	-
m.7029	Gymas-m.7029	No hits found	-	-	No hits found	-	-	-	-	NO PFAM	0.5555555555555556	180	No NLS found	-
m.13099	Gymas-m.13099	GH26	Glycoside Hydrolase Family 26 protein	-	No hits found	-	-	-	-	NO PFAM	0.5434782608695652	368	No NLS found	-
m.11104	Gymas-m.11104	No hits found	-	-	No hits found	-	-	-	-	NO PFAM	4.37956204379562	137	No NLS found	-
m.18194	Gymas-m.18194	No hits found	-	-	No hits found	-	-	-	-	NO PFAM	0.7936507936507936	126	No NLS found	-
m.12558	Gymas-m.12558	I25B	MER268830	subfamily I25B unassigned peptidase inhibitors (Ailuropoda melanoleuca) [I25.UPB]#I25B#{inhibitor unit: 655-711} from GB:GENSCAN00000041948	No hits found	-	-	-	-	{'PF07172': 'Glycine rich protein family '}	0.0	143	No NLS found	-
m.13443	Gymas-m.13443	No hits found	-	-	No hits found	-	-	-	-	NO PFAM	2.7472527472527473	182	No NLS found	-
m.19294	Gymas-m.19294	GH152	Glycoside Hydrolase Family 152 protein	-	sp|P81370|TLP_ACTDE	Thaumatin-like protein OS=Actinidia deliciosa GN=tlp PE=1 SV=2	868	5e-118	71.1	{'PF00314': 'Thaumatin family '}	7.234042553191489	235	No NLS found	-
m.24225	Gymas-m.24225	GH5_15	Glycoside Hydrolase Family 5 protein	-	sp|Q2TZQ9|EXGB_ASPOR	Probable glucan endo-1,6-beta-glucosidase B OS=Aspergillus oryzae (strain ATCC 42149 / RIB 40) GN=exgB PE=3 SV=1	178	3e-15	31.8	NO PFAM	2.564102564102564	117	No NLS found	-
m.6666	Gymas-m.6666	No hits found	-	-	No hits found	-	-	-	-	NO PFAM	0.0	105	No NLS found	-
m.3026	Gymas-m.3026	No hits found	-	-	No hits found	-	-	-	-	NO PFAM	1.639344262295082	244	No NLS found	-
m.7813	Gymas-m.7813	No hits found	-	-	No hits found	-	-	-	-	{'PF14021': 'Tuberculosis necrotizing toxin '}	1.9607843137254901	255	No NLS found	-
m.3109	Gymas-m.3109	No hits found	-	-	No hits found	-	-	-	-	NO PFAM	7.964601769911504	113	No NLS found	-
m.25167	Gymas-m.25167	No hits found	-	-	No hits found	-	-	-	-	NO PFAM	1.0416666666666665	288	No NLS found	-
m.1561	Gymas-m.1561	No hits found	-	-	No hits found	-	-	-	-	NO PFAM	0.3139717425431711	637	No NLS found	-
m.24629	Gymas-m.24629	A01A	MER254820	subfamily A1A unassigned peptidases (Phanerochaete chrysosporium) [A01.UPA]#A01A#{peptidase unit: 1-319}	sp|O60020|ASPR1_PHARH	Aspartic protease OS=Phaffia rhodozyma GN=pr1 PE=1 SV=1	402	4e-42	34.2	{'PF14543': 'Xylanase inhibitor N-terminal ', 'PF00026': 'Eukaryotic aspartyl protease '}	1.2455516014234875	562	No NLS found	-
m.18062	Gymas-m.18062	GH71	Glycoside Hydrolase Family 71 protein	-	sp|O13716|AGN1_SCHPO	Glucan endo-1,3-alpha-glucosidase agn1 OS=Schizosaccharomyces pombe (strain 972 / ATCC 24843) GN=agn1 PE=1 SV=2	320	1e-32	31.7	{'PF03659': 'Glycosyl hydrolase family 71 '}	0.967741935483871	310	No NLS found	-
m.26686	Gymas-m.26686	No hits found	-	-	No hits found	-	-	-	-	NO PFAM	0.0	224	No NLS found	-
m.11829	Gymas-m.11829	No hits found	-	-	No hits found	-	-	-	-	NO PFAM	1.3245033112582782	302	No NLS found	-
m.28874	Gymas-m.28874	No hits found	-	-	No hits found	-	-	-	-	NO PFAM	6.7114093959731544	149	No NLS found	-
m.25560	Gymas-m.25560	No hits found	-	-	No hits found	-	-	-	-	{'PF15932': 'Domain of unknown function (DUF4748) '}	0.0	107	No NLS found	-
m.7122	Gymas-m.7122	No hits found	-	-	No hits found	-	-	-	-	NO PFAM	5.263157894736842	152	No NLS found	-
m.12501	Gymas-m.12501	No hits found	-	-	No hits found	-	-	-	-	NO PFAM	7.920792079207921	101	No NLS found	-
m.23681	Gymas-m.23681	PL1_1	Polysaccharide Lyase Family 1 protein	-	sp|Q9LLT1|PLY1_JUNVI	Pectate lyase 1 OS=Juniperus virginiana PE=1 SV=1	1965	0.0	99.7	{'PF00544': 'Pectate lyase '}	2.997275204359673	367	No NLS found	-
m.17782	Gymas-m.17782	No hits found	-	-	sp|Q9P3U1|YKX5_SCHPO	Uncharacterized RNA-binding protein C328.05 OS=Schizosaccharomyces pombe (strain 972 / ATCC 24843) GN=SPAC328.05 PE=4 SV=3	503	5e-58	35.1	{'PF00076': 'RNA recognition motif. (a.k.a. RRM, RBD, or RNP domain) '}	0.8174386920980926	367	No NLS found	-
m.5340	Gymas-m.5340	GH16	Glycoside Hydrolase Family 16 protein	-	sp|Q8J0P4|CRF1_ASPFU	Probable glycosidase crf1 OS=Neosartorya fumigata (strain ATCC MYA-4609 / Af293 / CBS 101355 / FGSC A1100) GN=crf1 PE=1 SV=2	265	8e-25	38.3	{'PF00722': 'Glycosyl hydrolases family 16 '}	0.6060606060606061	330	No NLS found	-
m.5660	Gymas-m.5660	No hits found	-	-	No hits found	-	-	-	-	NO PFAM	0.8695652173913043	230	No NLS found	-
m.28826	Gymas-m.28826	No hits found	-	-	No hits found	-	-	-	-	NO PFAM	1.9417475728155338	103	No NLS found	-
m.23579	Gymas-m.23579	No hits found	-	-	No hits found	-	-	-	-	NO PFAM	1.6548463356973995	423	No NLS found	-
m.7067	Gymas-m.7067	No hits found	-	-	No hits found	-	-	-	-	NO PFAM	1.2448132780082988	241	No NLS found	-
m.9641	Gymas-m.9641	No hits found	-	-	No hits found	-	-	-	-	{'PF10282': 'Lactonase, 7-bladed beta-propeller '}	0.0	196	No NLS found	-
m.13144	Gymas-m.13144	No hits found	-	-	sp|Q08298|RD22_ARATH	Dehydration-responsive protein RD22 OS=Arabidopsis thaliana GN=RD22 PE=2 SV=1	900	8e-119	48.8	{'PF03181': 'BURP domain '}	2.0771513353115725	337	No NLS found	-
m.25499	Gymas-m.25499	No hits found	-	-	No hits found	-	-	-	-	NO PFAM	7.065217391304348	184	No NLS found	-
m.3540	Gymas-m.3540	No hits found	-	-	No hits found	-	-	-	-	NO PFAM	1.0752688172043012	186	No NLS found	-
m.18404	Gymas-m.18404	No hits found	-	-	No hits found	-	-	-	-	NO PFAM	4.838709677419355	124	No NLS found	-
m.22073	Gymas-m.22073	CBM13	Carbohydrate-Binding Module Family 13 protein	-	No hits found	-	-	-	-	NO PFAM	2.857142857142857	280	No NLS found	-
m.6535	Gymas-m.6535	No hits found	-	-	No hits found	-	-	-	-	NO PFAM	2.2222222222222223	135	No NLS found	-
m.2192	Gymas-m.2192	No hits found	-	-	sp|P07524|TYRO_STRAT	Tyrosinase OS=Streptomyces antibioticus GN=melC2 PE=3 SV=2	211	4e-18	33.5	{'PF00264': 'Common central domain of tyrosinase '}	2.515723270440252	318	No NLS found	-
m.556	Gymas-m.556	No hits found	-	-	No hits found	-	-	-	-	NO PFAM	0.8968609865470852	223	No NLS found	-
m.8722	Gymas-m.8722	No hits found	-	-	No hits found	-	-	-	-	NO PFAM	2.6785714285714284	112	No NLS found	-
m.6825	Gymas-m.6825	PL3_2	Polysaccharide Lyase Family 3 protein	-	sp|Q5B7Z3|PLYE_EMENI	Pectate lyase E OS=Emericella nidulans (strain FGSC A4 / ATCC 38163 / CBS 112.46 / NRRL 194 / M139)GN=plyE PE=1 SV=1	213	5e-19	30.9	{'PF03211': 'Pectate lyase '}	6.048387096774194	248	No NLS found	-
m.3755	Gymas-m.3755	No hits found	-	-	No hits found	-	-	-	-	NO PFAM	1.1049723756906076	181	No NLS found	-
m.10916	Gymas-m.10916	No hits found	-	-	No hits found	-	-	-	-	{'PF05730': 'CFEM domain '}	8.823529411764707	102	No NLS found	-
m.2715	Gymas-m.2715	No hits found	-	-	sp|Q9SQR3|D14_ARATH	Probable strigolactone esterase D14 homolog OS=Arabidopsis thaliana GN=D14 PE=1 SV=1	722	2e-94	49.8	{'PF12697': 'Alpha/beta hydrolase family ', 'PF00561': 'alpha/beta hydrolase fold '}	1.048951048951049	286	No NLS found	-
m.18084	Gymas-m.18084	No hits found	-	-	No hits found	-	-	-	-	NO PFAM	1.7543859649122806	114	No NLS found	-
m.25094	Gymas-m.25094	No hits found	-	-	No hits found	-	-	-	-	NO PFAM	0.0	99	No NLS found	-
m.19400	Gymas-m.19400	No hits found	-	-	No hits found	-	-	-	-	NO PFAM	0.0	269	No NLS found	-
m.12132	Gymas-m.12132	GH5	Glycoside Hydrolase Family 5 protein	-	No hits found	-	-	-	-	NO PFAM	2.9629629629629632	135	No NLS found	-
m.7893	Gymas-m.7893	No hits found	-	-	No hits found	-	-	-	-	NO PFAM	2.4390243902439024	246	No NLS found	-
m.4831	Gymas-m.4831	No hits found	-	-	No hits found	-	-	-	-	{'PF04862': 'Protein of unknown function (DUF642) '}	1.639344262295082	244	No NLS found	-
m.1404	Gymas-m.1404	No hits found	-	-	No hits found	-	-	-	-	NO PFAM	1.9417475728155338	206	No NLS found	-
m.10518	Gymas-m.10518	No hits found	-	-	No hits found	-	-	-	-	{'PF06201': 'PITH domain '}	1.1627906976744187	258	No NLS found	-
m.13087	Gymas-m.13087	No hits found	-	-	No hits found	-	-	-	-	NO PFAM	1.276595744680851	235	No NLS found	-
m.657	Gymas-m.657	No hits found	-	-	No hits found	-	-	-	-	NO PFAM	5.3097345132743365	113	No NLS found	-
m.9096	Gymas-m.9096	No hits found	-	-	No hits found	-	-	-	-	NO PFAM	3.6363636363636362	220	No NLS found	-
m.1390	Gymas-m.1390	No hits found	-	-	No hits found	-	-	-	-	{'PF13668': 'Ferritin-like domain '}	1.1869436201780417	337	No NLS found	-
m.17987	Gymas-m.17987	No hits found	-	-	No hits found	-	-	-	-	NO PFAM	2.4498886414253898	449	No NLS found	-
m.11392	Gymas-m.11392	No hits found	-	-	No hits found	-	-	-	-	NO PFAM	6.397306397306397	297	No NLS found	-
m.27978	Gymas-m.27978	GGGX	169851824|GGGX|abH03	Candida rugosa lipase like	sp|P22394|LIP2_GEOCN	Lipase 2 OS=Geotrichum candidum GN=LIP2 PE=1 SV=2	548	5e-61	31.9	{'PF00135': 'Carboxylesterase family '}	1.487603305785124	605	No NLS found	-
m.11542	Gymas-m.11542	No hits found	-	-	No hits found	-	-	-	-	NO PFAM	5.185185185185185	135	No NLS found	-
m.20499	Gymas-m.20499	No hits found	-	-	sp|Q9Y7N6|PLB5_SCHPO	Putative lysophospholipase C1450.09c OS=Schizosaccharomyces pombe (strain 972 / ATCC 24843) GN=SPCC1450.09c PE=3 SV=3	449	9e-49	33.5	{'PF01735': 'Lysophospholipase catalytic domain '}	0.7792207792207793	385	No NLS found	-
m.14327	Gymas-m.14327	No hits found	-	-	No hits found	-	-	-	-	NO PFAM	0.0	103	No NLS found	-
m.18885	Gymas-m.18885	No hits found	-	-	No hits found	-	-	-	-	NO PFAM	0.0	99	No NLS found	-
m.7570	Gymas-m.7570	No hits found	-	-	No hits found	-	-	-	-	NO PFAM	12.62135922330097	103	No NLS found	-
m.13438	Gymas-m.13438	No hits found	-	-	No hits found	-	-	-	-	NO PFAM	2.0242914979757085	247	No NLS found	-
m.20739	Gymas-m.20739	No hits found	-	-	No hits found	-	-	-	-	NO PFAM	14.393939393939394	132	No NLS found	-
m.16138	Gymas-m.16138	S10	MER192739	carboxypeptidase O (Coccidioides posadasii) [S10.014]#S10#{peptidase unit: 75-521} from GB:EER28677	sp|P52719|PEPS_ASPPH	Carboxypeptidase cpdS OS=Aspergillus phoenicis GN=cpdS PE=2 SV=1	389	1e-41	32.9	{'PF00450': 'Serine carboxypeptidase '}	2.515723270440252	318	No NLS found	-
m.18698	Gymas-m.18698	No hits found	-	-	No hits found	-	-	-	-	NO PFAM	0.0	163	No NLS found	-
m.5037	Gymas-m.5037	No hits found	-	-	No hits found	-	-	-	-	{'PF04886': 'PT repeat '}	0.0	371	No NLS found	-
m.11525	Gymas-m.11525	No hits found	-	-	No hits found	-	-	-	-	NO PFAM	8.181818181818182	110	No NLS found	-
m.23076	Gymas-m.23076	No hits found	-	-	No hits found	-	-	-	-	NO PFAM	5.109489051094891	137	No NLS found	-
m.7392	Gymas-m.7392	No hits found	-	-	No hits found	-	-	-	-	NO PFAM	4.184100418410042	239	No NLS found	-
m.28610	Gymas-m.28610	No hits found	-	-	No hits found	-	-	-	-	NO PFAM	2.197802197802198	182	No NLS found	-
m.9339	Gymas-m.9339	No hits found	-	-	No hits found	-	-	-	-	NO PFAM	5.797101449275362	138	No NLS found	-
m.24855	Gymas-m.24855	No hits found	-	-	No hits found	-	-	-	-	NO PFAM	1.0752688172043012	279	No NLS found	-
m.13362	Gymas-m.13362	S53	MER276081	aorsin (Melampsora larici) [S53.007]#S53#{peptidase unit: 253-673} from GB:EGG07175	sp|Q8NK92|AORSN_ASPOR	Aorsin OS=Aspergillus oryzae (strain ATCC 42149 / RIB 40) GN=aorO PE=1 SV=2	1050	5e-133	39.7	{'PF09286': 'Pro-kumamolisin, activation domain ', 'PF00082': 'Subtilase family '}	1.636904761904762	672	No NLS found	-
m.6822	Gymas-m.6822	No hits found	-	-	No hits found	-	-	-	-	{'PF11327': 'Protein of unknown function (DUF3129) '}	2.197802197802198	273	No NLS found	-
m.22788	Gymas-m.22788	CBM18|GH16	Carbohydrate-Binding Module Family 18 protein, Glycoside Hydrolase Family 16 protein	-	No hits found	-	-	-	-	{'PF10342': 'Ser-Thr-rich glycosyl-phosphatidyl-inositol-anchored membrane family '}	1.3513513513513513	148	No NLS found	-
m.12747	Gymas-m.12747	No hits found	-	-	No hits found	-	-	-	-	NO PFAM	0.0	172	No NLS found	-
m.13369	Gymas-m.13369	No hits found	-	-	No hits found	-	-	-	-	NO PFAM	0.0	169	No NLS found	-
m.2898	Gymas-m.2898	No hits found	-	-	No hits found	-	-	-	-	NO PFAM	2.232142857142857	224	No NLS found	-
m.13545	Gymas-m.13545	No hits found	-	-	No hits found	-	-	-	-	NO PFAM	3.4482758620689653	116	No NLS found	-
m.348	Gymas-m.348	No hits found	-	-	No hits found	-	-	-	-	NO PFAM	6.976744186046512	129	No NLS found	-
m.18202	Gymas-m.18202	No hits found	-	-	No hits found	-	-	-	-	NO PFAM	1.7142857142857144	700	No NLS found	-
m.15128	Gymas-m.15128	No hits found	-	-	No hits found	-	-	-	-	NO PFAM	0.0	193	No NLS found	-
m.26445	Gymas-m.26445	AA1	Multicopper oxidase	-	sp|P14133|ASO_CUCSA	L-ascorbate oxidase OS=Cucumis sativus PE=1 SV=1	458	7e-50	37.4	{'PF07732': 'Multicopper oxidase ', 'PF00394': 'Multicopper oxidase '}	1.1627906976744187	430	No NLS found	-
m.11289	Gymas-m.11289	C46	MER306196	family C46 unassigned peptidases (Amphimedon queenslandica) [C46.UPW]#C46#{peptidase unit: 794-989}	sp|Q8VZA1|LAC11_ARATH	Laccase-11 OS=Arabidopsis thaliana GN=LAC11 PE=2 SV=1	174	4e-14	39.4	{'PF07732': 'Multicopper oxidase '}	2.027027027027027	148	No NLS found	-
m.8186	Gymas-m.8186	No hits found	-	-	No hits found	-	-	-	-	NO PFAM	2.158273381294964	139	No NLS found	-
m.15966	Gymas-m.15966	No hits found	-	-	sp|Q810Q5|NMES1_MOUSE	Normal mucosa of esophagus-specific gene 1 protein OS=Mus musculus GN=Nmes1 PE=2 SV=1	107	1e-06	32.3	{'PF06522': 'NADH-ubiquinone reductase complex 1 MLRQ subunit '}	0.0	108	No NLS found	-
m.28673	Gymas-m.28673	No hits found	-	-	No hits found	-	-	-	-	NO PFAM	0.3597122302158274	278	No NLS found	-
m.5567	Gymas-m.5567	C13	MER242209	glycosylphosphatidylinositol:protein transamidase (Puccinia graminis) [C13.005]#C13#{peptidase unit: 20-283} from GB:XP_003321138	sp|Q3MHZ7|GPI8_BOVIN	GPI-anchor transamidase OS=Bos taurus GN=PIGK PE=2 SV=1	636	2e-81	72.5	{'PF01650': 'Peptidase C13 family '}	1.0869565217391304	184	No NLS found	-
m.10156	Gymas-m.10156	No hits found	-	-	No hits found	-	-	-	-	NO PFAM	1.092896174863388	183	No NLS found	-
m.6067	Gymas-m.6067	No hits found	-	-	No hits found	-	-	-	-	NO PFAM	1.8181818181818181	220	No NLS found	-
m.26486	Gymas-m.26486	No hits found	-	-	No hits found	-	-	-	-	NO PFAM	0.35842293906810035	279	No NLS found	-
m.25513	Gymas-m.25513	No hits found	-	-	No hits found	-	-	-	-	{'PF02156': 'Glycosyl hydrolase family 26 '}	1.090909090909091	275	No NLS found	-
m.5623	Gymas-m.5623	No hits found	-	-	sp|Q5AB48|RBT4_CANAL	Secreted protein RBT4 OS=Candida albicans (strain SC5314 / ATCC MYA-2876) GN=RBT4 PE=1 SV=2	179	8e-14	33.6	{'PF00188': 'Cysteine-rich secretory protein family '}	1.574803149606299	254	No NLS found	-
m.15750	Gymas-m.15750	No hits found	-	-	No hits found	-	-	-	-	NO PFAM	4.661016949152542	236	No NLS found	-
m.19658	Gymas-m.19658	No hits found	-	-	No hits found	-	-	-	-	NO PFAM	1.7543859649122806	114	No NLS found	-
m.18149	Gymas-m.18149	No hits found	-	-	No hits found	-	-	-	-	NO PFAM	3.3653846153846154	208	No NLS found	-
m.6040	Gymas-m.6040	No hits found	-	-	No hits found	-	-	-	-	NO PFAM	1.36986301369863	219	No NLS found	-
m.2714	Gymas-m.2714	No hits found	-	-	No hits found	-	-	-	-	NO PFAM	1.7241379310344827	116	No NLS found	-
m.9557	Gymas-m.9557	A01A	MER254822	subfamily A1A unassigned peptidases (Phanerochaete chrysosporium) [A01.UPA]#A01A#{peptidase unit: 68-387}	sp|O60020|ASPR1_PHARH	Aspartic protease OS=Phaffia rhodozyma GN=pr1 PE=1 SV=1	402	6e-43	37.0	{'PF14543': 'Xylanase inhibitor N-terminal ', 'PF00026': 'Eukaryotic aspartyl protease '}	1.284796573875803	467	No NLS found	-
m.4166	Gymas-m.4166	AA9	Copper-dependent lytic polysaccharide monooxygenases	-	No hits found	-	-	-	-	{'PF03443': 'Glycosyl hydrolase family 61 '}	1.8072289156626504	332	No NLS found	-
m.8582	Gymas-m.8582	No hits found	-	-	sp|Q4P958|TMEDA_USTMA	Endoplasmic reticulum vesicle protein 25 OS=Ustilago maydis (strain 521 / FGSC 9021) GN=ERV25 PE=3 SV=1	617	4e-80	60.1	{'PF01105': 'emp24/gp25L/p24 family/GOLD '}	1.7937219730941705	223	No NLS found	-
m.4044	Gymas-m.4044	CBM32|GH43_24	Carbohydrate-Binding Module Family 32 protein, Glycoside Hydrolase Family 43 protein	-	No hits found	-	-	-	-	{'PF04616': 'Glycosyl hydrolases family 43 '}	0.7194244604316548	556	No NLS found	-
m.22577	Gymas-m.22577	No hits found	-	-	No hits found	-	-	-	-	NO PFAM	3.7209302325581395	215	No NLS found	-
m.13374	Gymas-m.13374	No hits found	-	-	No hits found	-	-	-	-	NO PFAM	5.232558139534884	172	No NLS found	-
m.132	Gymas-m.132	No hits found	-	-	No hits found	-	-	-	-	{'PF00080': 'Copper/zinc superoxide dismutase (SODC) '}	1.1627906976744187	344	No NLS found	-
m.6633	Gymas-m.6633	No hits found	-	-	No hits found	-	-	-	-	NO PFAM	0.0	221	No NLS found	-
m.5099	Gymas-m.5099	No hits found	-	-	No hits found	-	-	-	-	NO PFAM	3.4246575342465753	146	No NLS found	-
m.16333	Gymas-m.16333	No hits found	-	-	No hits found	-	-	-	-	{'PF11937': 'Protein of unknown function (DUF3455) '}	0.8547008547008548	234	No NLS found	-
m.20347	Gymas-m.20347	No hits found	-	-	No hits found	-	-	-	-	NO PFAM	0.0	281	No NLS found	-
m.13751	Gymas-m.13751	GH43_6	Glycoside Hydrolase Family 43 protein	-	sp|A1D5W1|ABNA_NEOFI	Probable arabinan endo-1,5-alpha-L-arabinosidase A OS=Neosartorya fischeri (strain ATCC 1020 / DSM 3700/ FGSC A1164 / NRRL 181) GN=abnA PE=3 SV=1	863	2e-114	53.8	{'PF04616': 'Glycosyl hydrolases family 43 '}	1.8404907975460123	326	No NLS found	-
m.22818	Gymas-m.22818	No hits found	-	-	No hits found	-	-	-	-	NO PFAM	0.0	151	No NLS found	-
m.15641	Gymas-m.15641	CBM63	Carbohydrate-Binding Module Family 63 protein	-	No hits found	-	-	-	-	NO PFAM	3.7037037037037033	243	No NLS found	-
m.28312	Gymas-m.28312	GH12	Glycoside Hydrolase Family 12 protein	-	sp|Q0CRC9|XGEA_ASPTN	Probable xyloglucan-specific endo-beta-1,4-glucanase A OS=Aspergillus terreus (strain NIH 2624 / FGSC A1156) GN=xgeA PE=3 SV=2	234	9e-22	30.9	{'PF01670': 'Glycosyl hydrolase family 12 '}	1.76678445229682	283	No NLS found	-
m.23065	Gymas-m.23065	No hits found	-	-	No hits found	-	-	-	-	NO PFAM	1.7241379310344827	116	No NLS found	-
m.25209	Gymas-m.25209	No hits found	-	-	No hits found	-	-	-	-	{'PF05345': 'Putative Ig domain '}	0.6457564575645757	1084	No NLS found	-
m.2492	Gymas-m.2492	No hits found	-	-	No hits found	-	-	-	-	NO PFAM	2.631578947368421	152	No NLS found	-
m.25960	Gymas-m.25960	No hits found	-	-	No hits found	-	-	-	-	NO PFAM	0.0	635	No NLS found	-
m.8569	Gymas-m.8569	No hits found	-	-	No hits found	-	-	-	-	NO PFAM	1.680672268907563	119	No NLS found	-
m.23732	Gymas-m.23732	No hits found	-	-	No hits found	-	-	-	-	NO PFAM	0.0	160	No NLS found	-
m.22889	Gymas-m.22889	No hits found	-	-	No hits found	-	-	-	-	{'PF10282': 'Lactonase, 7-bladed beta-propeller '}	0.5405405405405406	185	No NLS found	-
m.6921	Gymas-m.6921	No hits found	-	-	No hits found	-	-	-	-	NO PFAM	2.2813688212927756	263	No NLS found	-
m.4095	Gymas-m.4095	No hits found	-	-	No hits found	-	-	-	-	NO PFAM	3.153153153153153	222	No NLS found	-
m.8114	Gymas-m.8114	GH7	Glycoside Hydrolase Family 7 protein	-	sp|Q4WM08|CBHB_ASPFU	Probable 1,4-beta-D-glucan cellobiohydrolase B OS=Neosartorya fumigata (strain ATCC MYA-4609 / Af293/ CBS 101355 / FGSC A1100) GN=cbhB PE=2 SV=1	1251	3e-167	53.3	{'PF00840': 'Glycosyl hydrolase family 7 '}	3.5502958579881656	507	No NLS found	-
m.5239	Gymas-m.5239	GH18	Glycoside Hydrolase Family 18 protein	-	No hits found	-	-	-	-	{'PF00704': 'Glycosyl hydrolases family 18 '}	1.431980906921241	419	No NLS found	-
m.14561	Gymas-m.14561	No hits found	-	-	sp|P14943|EST2_RABIT	Liver carboxylesterase 2 OS=Oryctolagus cuniculus GN=CES2 PE=1 SV=2	175	2e-13	35.9	{'PF00135': 'Carboxylesterase family '}	1.3157894736842104	228	No NLS found	-
m.12207	Gymas-m.12207	No hits found	-	-	No hits found	-	-	-	-	NO PFAM	1.8018018018018018	111	No NLS found	-
m.12337	Gymas-m.12337	No hits found	-	-	sp|P41390|PUR1_SCHPO	Amidophosphoribosyltransferase OS=Schizosaccharomyces pombe (strain 972 / ATCC 24843) GN=ade4 PE=1 SV=1	1476	0.0	56.6	{'PF13230': 'Glutamine amidotransferases class-II ', 'PF13522': 'Glutamine amidotransferase domain ', 'PF00156': 'Phosphoribosyl transferase domain ', 'PF13537': 'Glutamine amidotransferase domain '}	2.3622047244094486	635	No NLS found	-
m.27286	Gymas-m.27286	S10	MER296757	carboxypeptidase Y (Puccinia graminis) [S10.001]#S10#{peptidase unit: 74-518} from GB:EFP76336	sp|A7F4H5|CBPYA_SCLS1	Carboxypeptidase Y homolog A OS=Sclerotinia sclerotiorum (strain ATCC 18683 / 1980 / Ss-1) GN=cpyA PE=3 SV=1	977	9e-126	45.0	{'PF00450': 'Serine carboxypeptidase '}	2.5540275049115913	509	No NLS found	-
m.1312	Gymas-m.1312	No hits found	-	-	sp|A1DCU0|ROT1_NEOFI	Protein rot1 OS=Neosartorya fischeri (strain ATCC 1020 / DSM 3700 / FGSC A1164 / NRRL 181) GN=rot1 PE=3 SV=1	425	1e-50	40.3	{'PF10681': 'Chaperone for protein-folding within the ER, fungal '}	0.8403361344537815	238	No NLS found	-
m.24990	Gymas-m.24990	No hits found	-	-	No hits found	-	-	-	-	NO PFAM	1.4388489208633095	139	No NLS found	-
m.20053	Gymas-m.20053	GH26	Glycoside Hydrolase Family 26 protein	-	No hits found	-	-	-	-	NO PFAM	1.358695652173913	368	No NLS found	-
m.16066	Gymas-m.16066	No hits found	-	-	sp|P42023|ACTZ_PNECA	Actin-2 OS=Pneumocystis carinii PE=2 SV=1	1309	2e-179	62.6	{'PF00022': 'Actin '}	0.6993006993006993	429	No NLS found	-
m.7559	Gymas-m.7559	No hits found	-	-	No hits found	-	-	-	-	NO PFAM	1.7543859649122806	171	No NLS found	-
m.19533	Gymas-m.19533	No hits found	-	-	No hits found	-	-	-	-	{'PF07217': 'Heterokaryon incompatibility protein Het-C '}	0.8530805687203791	1055	No NLS found	-
m.25502	Gymas-m.25502	No hits found	-	-	No hits found	-	-	-	-	NO PFAM	0.5988023952095809	167	No NLS found	-
m.5376	Gymas-m.5376	No hits found	-	-	No hits found	-	-	-	-	NO PFAM	2.5423728813559325	118	No NLS found	-
m.27517	Gymas-m.27517	CBM63	Carbohydrate-Binding Module Family 63 protein	-	No hits found	-	-	-	-	NO PFAM	3.389830508474576	236	No NLS found	-
m.18713	Gymas-m.18713	T03	MER118617	family T3 unassigned peptidases (Laccaria bicolor) [T03.UPW]#T03#{peptidase unit: 166-603} from GB:XP_001877715	sp|Q9US04|GGT1_SCHPO	Gamma-glutamyltranspeptidase 1 OS=Schizosaccharomyces pombe (strain 972 / ATCC 24843) GN=ggt1 PE=2 SV=1	951	1e-119	39.4	{'PF01019': 'Gamma-glutamyltranspeptidase '}	1.1725293132328307	597	No NLS found	-
m.19038	Gymas-m.19038	No hits found	-	-	No hits found	-	-	-	-	NO PFAM	1.098901098901099	455	No NLS found	-
m.23262	Gymas-m.23262	No hits found	-	-	No hits found	-	-	-	-	NO PFAM	1.1450381679389312	262	No NLS found	-
m.572	Gymas-m.572	No hits found	-	-	sp|P10281|RNT2_ASPOR	Ribonuclease T2 OS=Aspergillus oryzae (strain ATCC 42149 / RIB 40) GN=rntB PE=1 SV=2	419	2e-50	59.0	{'PF00445': 'Ribonuclease T2 family '}	4.294478527607362	163	No NLS found	-
m.12062	Gymas-m.12062	No hits found	-	-	No hits found	-	-	-	-	NO PFAM	0.9615384615384616	208	No NLS found	-
m.6285	Gymas-m.6285	No hits found	-	-	No hits found	-	-	-	-	NO PFAM	2.214022140221402	271	No NLS found	-
m.3124	Gymas-m.3124	No hits found	-	-	No hits found	-	-	-	-	NO PFAM	0.0	351	No NLS found	-
m.23875	Gymas-m.23875	I51	MER319609	family I51 unassigned peptidase inhibitors (Puccinia graminis) [I51.UPW]#I51#{inhibitor unit: 58-216} from GB:XP_003335111	sp|Q06252|YL179_YEAST	Uncharacterized protein YLR179C OS=Saccharomyces cerevisiae (strain ATCC 204508 / S288c) GN=YLR179C PE=1 SV=1	135	2e-08	30.5	{'PF01161': 'Phosphatidylethanolamine-binding protein '}	0.6644518272425249	301	No NLS found	-
m.3861	Gymas-m.3861	No hits found	-	-	No hits found	-	-	-	-	NO PFAM	1.4563106796116505	206	No NLS found	-
m.16603	Gymas-m.16603	No hits found	-	-	No hits found	-	-	-	-	{'PF00264': 'Common central domain of tyrosinase '}	1.9417475728155338	206	No NLS found	-
m.7050	Gymas-m.7050	No hits found	-	-	No hits found	-	-	-	-	{'PF11327': 'Protein of unknown function (DUF3129) '}	2.7131782945736433	258	No NLS found	-
m.18278	Gymas-m.18278	No hits found	-	-	No hits found	-	-	-	-	NO PFAM	0.0	108	No NLS found	-
m.8620	Gymas-m.8620	No hits found	-	-	No hits found	-	-	-	-	{'PF13668': 'Ferritin-like domain '}	0.6802721088435374	294	No NLS found	-
m.26936	Gymas-m.26936	GH18	Glycoside Hydrolase Family 18 protein	-	No hits found	-	-	-	-	{'PF00704': 'Glycosyl hydrolases family 18 '}	1.187648456057007	421	No NLS found	-
m.4778	Gymas-m.4778	No hits found	-	-	No hits found	-	-	-	-	NO PFAM	0.9708737864077669	103	No NLS found	-
m.10645	Gymas-m.10645	No hits found	-	-	sp|Q869Z0|Y5025_DICDI	Putative protein disulfide-isomerase DDB_G0275025 OS=Dictyostelium discoideum GN=DDB_G0275025 PE=1 SV=1	163	4e-13	45.3	{'PF00085': 'Thioredoxin '}	2.6785714285714284	112	No NLS found	-
m.27455	Gymas-m.27455	No hits found	-	-	sp|P0CP78|PPIB_CRYNJ	Peptidyl-prolyl cis-trans isomerase B OS=Cryptococcus neoformans var. neoformans serotype D (strain JEC21 / ATCC MYA-565) GN=CPR2 PE=3 SV=1	247	4e-26	49.5	{'PF00160': 'Cyclophilin type peptidyl-prolyl cis-trans isomerase/CLD '}	0.0	104	No NLS found	-
m.15621	Gymas-m.15621	No hits found	-	-	No hits found	-	-	-	-	NO PFAM	0.33557046979865773	298	No NLS found	-
m.21727	Gymas-m.21727	No hits found	-	-	sp|P54865|XYND_CELFI	Bifunctional xylanase/deacetylase OS=Cellulomonas fimi GN=xynD PE=1 SV=1	234	3e-20	36.3	{'PF01522': 'Polysaccharide deacetylase '}	1.5479876160990713	323	No NLS found	-
m.27459	Gymas-m.27459	No hits found	-	-	No hits found	-	-	-	-	NO PFAM	5.3097345132743365	113	No NLS found	-
m.26556	Gymas-m.26556	AA1|CBM1	Multicopper oxidase, Carbohydrate-Binding Module Family 1 protein	-	sp|Q01679|LAC1_PHLRA	Laccase OS=Phlebia radiata GN=LAC PE=1 SV=2	558	3e-62	31.5	{'PF07732': 'Multicopper oxidase ', 'PF07731': 'Multicopper oxidase ', 'PF00394': 'Multicopper oxidase '}	1.4749262536873156	678	No NLS found	-
m.16591	Gymas-m.16591	No hits found	-	-	No hits found	-	-	-	-	{'PF11937': 'Protein of unknown function (DUF3455) '}	2.0325203252032518	246	No NLS found	-
m.3949	Gymas-m.3949	No hits found	-	-	No hits found	-	-	-	-	NO PFAM	2.631578947368421	152	No NLS found	-
m.12620	Gymas-m.12620	No hits found	-	-	No hits found	-	-	-	-	NO PFAM	5.769230769230769	156	No NLS found	-
m.3879	Gymas-m.3879	No hits found	-	-	No hits found	-	-	-	-	NO PFAM	2.7131782945736433	258	No NLS found	-
m.15935	Gymas-m.15935	GGGX	164649012|GGGX|abH03	Candida rugosa lipase like	sp|P32947|LIP3_CANRU	Lipase 3 OS=Candida rugosa GN=LIP3 PE=1 SV=1	818	5e-101	36.9	{'PF07859': 'alpha/beta hydrolase fold ', 'PF00135': 'Carboxylesterase family '}	1.2216404886561953	573	No NLS found	-
m.170	Gymas-m.170	No hits found	-	-	No hits found	-	-	-	-	NO PFAM	1.08991825613079	367	No NLS found	-
m.9841	Gymas-m.9841	No hits found	-	-	No hits found	-	-	-	-	NO PFAM	1.0638297872340425	188	No NLS found	-
m.11022	Gymas-m.11022	No hits found	-	-	No hits found	-	-	-	-	NO PFAM	1.3245033112582782	151	No NLS found	-
m.9298	Gymas-m.9298	No hits found	-	-	No hits found	-	-	-	-	NO PFAM	3.7433155080213902	187	No NLS found	-
m.11481	Gymas-m.11481	No hits found	-	-	sp|P30887|PHO2_YARLI	Acid phosphatase OS=Yarrowia lipolytica (strain CLIB 122 / E 150) GN=PHO2 PE=3 SV=2	248	2e-24	42.9	{'PF01975': 'Survival protein SurE '}	5.202312138728324	173	No NLS found	-
m.23625	Gymas-m.23625	No hits found	-	-	No hits found	-	-	-	-	NO PFAM	0.591715976331361	169	No NLS found	-
m.8944	Gymas-m.8944	No hits found	-	-	No hits found	-	-	-	-	NO PFAM	2.072538860103627	193	No NLS found	-
m.8421	Gymas-m.8421	No hits found	-	-	No hits found	-	-	-	-	NO PFAM	1.7937219730941705	223	No NLS found	-
m.1162	Gymas-m.1162	No hits found	-	-	No hits found	-	-	-	-	NO PFAM	1.1235955056179776	178	No NLS found	-
m.6362	Gymas-m.6362	No hits found	-	-	No hits found	-	-	-	-	NO PFAM	1.1904761904761905	168	No NLS found	-
m.18391	Gymas-m.18391	GH18	Glycoside Hydrolase Family 18 protein	-	No hits found	-	-	-	-	{'PF00704': 'Glycosyl hydrolases family 18 '}	1.7391304347826086	575	No NLS found	-
m.2210	Gymas-m.2210	No hits found	-	-	No hits found	-	-	-	-	{'PF07264': 'Etoposide-induced protein 2.4 (EI24) '}	3.7037037037037033	135	No NLS found	-
m.2304	Gymas-m.2304	No hits found	-	-	No hits found	-	-	-	-	NO PFAM	2.1621621621621623	185	No NLS found	-
m.12886	Gymas-m.12886	No hits found	-	-	No hits found	-	-	-	-	NO PFAM	0.0	245	No NLS found	-
m.19837	Gymas-m.19837	GH2	Glycoside Hydrolase Family 2 protein	-	No hits found	-	-	-	-	{'PF02837': 'Glycosyl hydrolases family 2, sugar binding domain '}	1.5810276679841897	253	No NLS found	-
m.5171	Gymas-m.5171	No hits found	-	-	No hits found	-	-	-	-	NO PFAM	3.3333333333333335	150	No NLS found	-
m.21115	Gymas-m.21115	No hits found	-	-	No hits found	-	-	-	-	NO PFAM	2.564102564102564	117	No NLS found	-
m.28331	Gymas-m.28331	S08X	MER168049	PoSl {{Pleurotus ostreatus}}-type peptidase (Laccaria bicolor) [S08.139]#S08X#{peptidase unit: 144-582} from GB:XP_001877576	No hits found	-	-	-	-	{'PF06280': 'Fn3-like domain ', 'PF00082': 'Subtilase family '}	1.4104372355430184	709	No NLS found	-
m.18085	Gymas-m.18085	No hits found	-	-	No hits found	-	-	-	-	NO PFAM	0.7380073800738007	271	No NLS found	-
m.13162	Gymas-m.13162	No hits found	-	-	No hits found	-	-	-	-	NO PFAM	1.1235955056179776	356	No NLS found	-
m.3626	Gymas-m.3626	No hits found	-	-	No hits found	-	-	-	-	NO PFAM	4.273504273504273	117	No NLS found	-
m.5880	Gymas-m.5880	No hits found	-	-	No hits found	-	-	-	-	NO PFAM	2.941176470588235	272	No NLS found	-
m.23336	Gymas-m.23336	No hits found	-	-	No hits found	-	-	-	-	NO PFAM	1.0101010101010102	99	No NLS found	-
m.16080	Gymas-m.16080	No hits found	-	-	No hits found	-	-	-	-	NO PFAM	0.2583979328165375	387	No NLS found	-
m.6193	Gymas-m.6193	GH16	Glycoside Hydrolase Family 16 protein	-	sp|Q9USW3|YHZ7_SCHPO	Probable glycosidase C21B10.07 OS=Schizosaccharomyces pombe (strain 972 / ATCC 24843) GN=SPBC21B10.07 PE=3 SV=1	443	1e-49	30.3	NO PFAM	1.6528925619834711	363	No NLS found	-
m.9362	Gymas-m.9362	No hits found	-	-	No hits found	-	-	-	-	{'PF16499': 'Alpha galactosidase A '}	1.2704174228675136	551	No NLS found	-
m.1286	Gymas-m.1286	No hits found	-	-	No hits found	-	-	-	-	{'PF03330': 'Lytic transglycolase '}	1.7699115044247788	452	No NLS found	-
m.10728	Gymas-m.10728	No hits found	-	-	sp|Q4P9K4|SEC24_USTMA	Protein transport protein SEC24 OS=Ustilago maydis (strain 521 / FGSC 9021) GN=SEC24 PE=3 SV=1	146	3e-09	36.0	NO PFAM	0.38910505836575876	257	No NLS found	-
m.12030	Gymas-m.12030	CE4	Carbohydrate Esterase Family 4 protein	-	sp|P50325|CDA_AMYRO	Chitin deacetylase OS=Amylomyces rouxii PE=1 SV=1	705	2e-87	45.1	{'PF01522': 'Polysaccharide deacetylase '}	2.0224719101123596	445	No NLS found	-
m.877	Gymas-m.877	A01A	MER309620	saccharopepsin (Puccinia graminis) [A01.018]#A01A#{peptidase unit: 103-427} from GB:XP_003320537	sp|O42630|CARP_ASPFU	Vacuolar protease A OS=Neosartorya fumigata (strain ATCC MYA-4609 / Af293 / CBS 101355 / FGSC A1100)GN=pep2 PE=2 SV=1	816	1e-106	56.2	{'PF14543': 'Xylanase inhibitor N-terminal ', 'PF00026': 'Eukaryotic aspartyl protease '}	1.0135135135135136	296	No NLS found	-
m.25006	Gymas-m.25006	No hits found	-	-	sp|P53699|CDC4_CANAX	Cell division control protein 4 OS=Candida albicans GN=CDC4 PE=3 SV=1	951	4e-115	38.6	{'PF00400': 'WD domain, G-beta repeat ', 'PF00646': 'F-box domain ', 'PF12937': 'F-box-like '}	1.8640350877192982	912	No NLS found	-
m.11650	Gymas-m.11650	No hits found	-	-	No hits found	-	-	-	-	NO PFAM	1.2987012987012987	308	No NLS found	-
m.1524	Gymas-m.1524	No hits found	-	-	No hits found	-	-	-	-	NO PFAM	7.874015748031496	127	No NLS found	-
m.20820	Gymas-m.20820	No hits found	-	-	No hits found	-	-	-	-	NO PFAM	0.6802721088435374	147	No NLS found	-
m.747	Gymas-m.747	CBM63	Carbohydrate-Binding Module Family 63 protein	-	sp|P86242|PAPI_STRMB	Papain inhibitor OS=Streptomyces mobaraensis GN=pi PE=1 SV=2	120	8e-08	30.5	{'PF03330': 'Lytic transglycolase '}	4.098360655737705	122	No NLS found	-
m.23122	Gymas-m.23122	No hits found	-	-	No hits found	-	-	-	-	NO PFAM	2.4096385542168677	249	No NLS found	-
m.16173	Gymas-m.16173	No hits found	-	-	sp|Q4WCG2|OS9_ASPFU	Protein OS-9 homolog OS=Neosartorya fumigata (strain ATCC MYA-4609 / Af293 / CBS 101355 / FGSC A1100)GN=yos9 PE=3 SV=1	376	8e-38	30.1	{'PF07915': 'Glucosidase II beta subunit-like protein '}	1.4336917562724014	558	No NLS found	-
m.1493	Gymas-m.1493	No hits found	-	-	No hits found	-	-	-	-	NO PFAM	3.618421052631579	304	No NLS found	-
m.19762	Gymas-m.19762	No hits found	-	-	No hits found	-	-	-	-	NO PFAM	1.9444444444444444	360	No NLS found	-
m.28903	Gymas-m.28903	No hits found	-	-	No hits found	-	-	-	-	{'PF02320': 'Ubiquinol-cytochrome C reductase hinge protein '}	4.41988950276243	181	No NLS found	-
m.3062	Gymas-m.3062	No hits found	-	-	No hits found	-	-	-	-	NO PFAM	4.191616766467066	334	No NLS found	-
m.28416	Gymas-m.28416	GH16	Glycoside Hydrolase Family 16 protein	-	sp|Q9USW3|YHZ7_SCHPO	Probable glycosidase C21B10.07 OS=Schizosaccharomyces pombe (strain 972 / ATCC 24843) GN=SPBC21B10.07 PE=3 SV=1	700	1e-87	46.1	{'PF00722': 'Glycosyl hydrolases family 16 '}	2.0779220779220777	385	No NLS found	-
m.25014	Gymas-m.25014	GH10	Glycoside Hydrolase Family 10 protein	-	sp|B4XVN1|XYNA_STRSQ	Endo-1,4-beta-xylanase A OS=Streptomyces sp. GN=xynAS9 PE=1 SV=1	561	6e-67	39.5	{'PF00331': 'Glycosyl hydrolase family 10 '}	1.1594202898550725	345	No NLS found	-
m.26844	Gymas-m.26844	GH18	Glycoside Hydrolase Family 18 protein	-	sp|P20533|CHIA1_BACCI	Chitinase A1 OS=Bacillus circulans GN=chiA1 PE=1 SV=1	324	4e-31	31.1	{'PF00704': 'Glycosyl hydrolases family 18 '}	1.187648456057007	421	No NLS found	-
m.8939	Gymas-m.8939	No hits found	-	-	No hits found	-	-	-	-	NO PFAM	0.0	450	No NLS found	-
m.11601	Gymas-m.11601	No hits found	-	-	sp|Q9Z2A5|ATE1_MOUSE	Arginyl-tRNA--protein transferase 1 OS=Mus musculus GN=Ate1 PE=1 SV=2	262	6e-26	48.8	{'PF04377': 'Arginine-tRNA-protein transferase, C terminus '}	2.4691358024691357	162	No NLS found	-
m.19232	Gymas-m.19232	No hits found	-	-	No hits found	-	-	-	-	NO PFAM	0.0	193	No NLS found	-
m.5077	Gymas-m.5077	No hits found	-	-	No hits found	-	-	-	-	NO PFAM	0.0	312	No NLS found	-
m.4968	Gymas-m.4968	No hits found	-	-	No hits found	-	-	-	-	{'PF13883': "Pyridoxamine 5'-phosphate oxidase "}	0.6269592476489028	319	No NLS found	-
m.17059	Gymas-m.17059	No hits found	-	-	No hits found	-	-	-	-	NO PFAM	0.6369426751592357	157	No NLS found	-
m.459	Gymas-m.459	No hits found	-	-	No hits found	-	-	-	-	NO PFAM	1.0	100	No NLS found	-
m.27684	Gymas-m.27684	AA1	Multicopper oxidase	-	sp|P14133|ASO_CUCSA	L-ascorbate oxidase OS=Cucumis sativus PE=1 SV=1	525	3e-58	30.1	{'PF07732': 'Multicopper oxidase ', 'PF07731': 'Multicopper oxidase ', 'PF00394': 'Multicopper oxidase '}	0.931098696461825	537	No NLS found	-
m.16719	Gymas-m.16719	No hits found	-	-	No hits found	-	-	-	-	NO PFAM	4.926108374384237	203	No NLS found	-
m.20160	Gymas-m.20160	No hits found	-	-	No hits found	-	-	-	-	NO PFAM	0.641025641025641	468	No NLS found	-
m.11735	Gymas-m.11735	No hits found	-	-	No hits found	-	-	-	-	NO PFAM	9.174311926605505	109	No NLS found	-
m.21011	Gymas-m.21011	No hits found	-	-	No hits found	-	-	-	-	NO PFAM	3.215434083601286	311	No NLS found	-
m.13878	Gymas-m.13878	No hits found	-	-	No hits found	-	-	-	-	NO PFAM	1.8281535648994516	547	No NLS found	-
m.10337	Gymas-m.10337	No hits found	-	-	No hits found	-	-	-	-	{'PF00786': 'P21-Rho-binding domain ', 'PF07714': 'Protein tyrosine kinase ', 'PF00069': 'Protein kinase domain '}	0.8274231678486997	846	No NLS found	-
m.4675	Gymas-m.4675	No hits found	-	-	No hits found	-	-	-	-	NO PFAM	0.37593984962406013	266	No NLS found	-
m.17905	Gymas-m.17905	No hits found	-	-	No hits found	-	-	-	-	NO PFAM	2.5396825396825395	315	No NLS found	-
m.9938	Gymas-m.9938	No hits found	-	-	No hits found	-	-	-	-	NO PFAM	0.628930817610063	159	No NLS found	-
m.4116	Gymas-m.4116	No hits found	-	-	No hits found	-	-	-	-	NO PFAM	0.3436426116838488	291	No NLS found	-
m.27092	Gymas-m.27092	No hits found	-	-	No hits found	-	-	-	-	NO PFAM	6.122448979591836	196	No NLS found	-
m.14298	Gymas-m.14298	No hits found	-	-	No hits found	-	-	-	-	{'PF07950': 'Protein of unknown function (DUF1691) '}	0.6825938566552902	293	No NLS found	-
m.5975	Gymas-m.5975	No hits found	-	-	No hits found	-	-	-	-	NO PFAM	6.756756756756757	148	No NLS found	-
m.23840	Gymas-m.23840	No hits found	-	-	sp|O34714|OXDC_BACSU	Oxalate decarboxylase OxdC OS=Bacillus subtilis (strain 168) GN=oxdC PE=1 SV=1	1035	2e-137	53.5	{'PF02311': 'AraC-like ligand binding domain ', 'PF07883': 'Cupin domain ', 'PF00190': 'Cupin '}	0.43668122270742354	458	No NLS found	-
m.418	Gymas-m.418	S08X	MER168049	PoSl {{Pleurotus ostreatus}}-type peptidase (Laccaria bicolor) [S08.139]#S08X#{peptidase unit: 144-582} from GB:XP_001877576	No hits found	-	-	-	-	{'PF06280': 'Fn3-like domain ', 'PF00082': 'Subtilase family '}	1.2318029115341544	893	No NLS found	-
m.9311	Gymas-m.9311	GH76	Glycoside Hydrolase Family 76 protein	-	No hits found	-	-	-	-	{'PF03663': 'Glycosyl hydrolase family 76 '}	1.5086206896551724	464	No NLS found	-
m.21673	Gymas-m.21673	No hits found	-	-	No hits found	-	-	-	-	NO PFAM	3.4482758620689653	319	No NLS found	-
m.7964	Gymas-m.7964	No hits found	-	-	No hits found	-	-	-	-	NO PFAM	0.7194244604316548	139	No NLS found	-
m.25456	Gymas-m.25456	No hits found	-	-	No hits found	-	-	-	-	{'PF01464': 'Transglycosylase SLT domain '}	3.7356321839080464	348	No NLS found	-
m.870	Gymas-m.870	No hits found	-	-	No hits found	-	-	-	-	NO PFAM	2.797202797202797	143	No NLS found	-
m.2244	Gymas-m.2244	AA1	Multicopper oxidase	-	sp|Q01679|LAC1_PHLRA	Laccase OS=Phlebia radiata GN=LAC PE=1 SV=2	580	4e-66	31.3	{'PF07732': 'Multicopper oxidase ', 'PF07731': 'Multicopper oxidase ', 'PF00394': 'Multicopper oxidase '}	1.9736842105263157	608	No NLS found	-
m.8279	Gymas-m.8279	No hits found	-	-	No hits found	-	-	-	-	NO PFAM	0.8849557522123894	339	No NLS found	-
m.15037	Gymas-m.15037	No hits found	-	-	sp|Q09822|CDC15_SCHPO	Cell division control protein 15 OS=Schizosaccharomyces pombe (strain 972 / ATCC 24843) GN=cdc15 PE=1 SV=2	422	2e-42	33.4	{'PF00611': 'Fes/CIP4, and EFC/F-BAR homology domain '}	1.7064846416382253	586	No NLS found	-
m.1771	Gymas-m.1771	No hits found	-	-	No hits found	-	-	-	-	NO PFAM	0.45662100456621	219	No NLS found	-
m.21167	Gymas-m.21167	No hits found	-	-	No hits found	-	-	-	-	{'PF01083': 'Cutinase '}	2.272727272727273	132	No NLS found	-
m.14413	Gymas-m.14413	No hits found	-	-	No hits found	-	-	-	-	NO PFAM	0.6122448979591837	490	No NLS found	-
m.6505	Gymas-m.6505	No hits found	-	-	No hits found	-	-	-	-	NO PFAM	0.9900990099009901	101	No NLS found	-
m.19116	Gymas-m.19116	No hits found	-	-	No hits found	-	-	-	-	NO PFAM	1.9169329073482428	313	No NLS found	-
m.7437	Gymas-m.7437	No hits found	-	-	No hits found	-	-	-	-	NO PFAM	1.971326164874552	558	No NLS found	-
m.13457	Gymas-m.13457	No hits found	-	-	No hits found	-	-	-	-	{'PF04389': 'Peptidase family M28 '}	2.1164021164021163	567	No NLS found	-
m.1383	Gymas-m.1383	No hits found	-	-	No hits found	-	-	-	-	NO PFAM	6.282722513089005	191	No NLS found	-
m.20363	Gymas-m.20363	No hits found	-	-	No hits found	-	-	-	-	NO PFAM	6.299212598425196	127	No NLS found	-
m.20615	Gymas-m.20615	CE4	Carbohydrate Esterase Family 4 protein	-	sp|P0CP76|CDA_CRYNJ	Chitin deacetylase OS=Cryptococcus neoformans var. neoformans serotype D (strain JEC21 / ATCC MYA-565)GN=MP 84 PE=2 SV=1	461	8e-52	39.6	{'PF01522': 'Polysaccharide deacetylase '}	0.7263922518159807	413	No NLS found	-
m.5119	Gymas-m.5119	No hits found	-	-	No hits found	-	-	-	-	NO PFAM	5.901639344262295	305	No NLS found	-
m.26989	Gymas-m.26989	No hits found	-	-	No hits found	-	-	-	-	NO PFAM	9.345794392523365	107	No NLS found	-
m.27572	Gymas-m.27572	No hits found	-	-	No hits found	-	-	-	-	NO PFAM	4.242424242424243	165	No NLS found	-
m.19078	Gymas-m.19078	No hits found	-	-	No hits found	-	-	-	-	NO PFAM	2.481389578163772	403	No NLS found	-
m.19633	Gymas-m.19633	No hits found	-	-	No hits found	-	-	-	-	NO PFAM	1.5706806282722512	191	No NLS found	-
m.20231	Gymas-m.20231	No hits found	-	-	No hits found	-	-	-	-	NO PFAM	0.45662100456621	219	No NLS found	-
m.20455	Gymas-m.20455	No hits found	-	-	No hits found	-	-	-	-	NO PFAM	0.45454545454545453	220	No NLS found	-
m.22343	Gymas-m.22343	No hits found	-	-	No hits found	-	-	-	-	NO PFAM	0.4329004329004329	231	No NLS found	-
m.11110	Gymas-m.11110	No hits found	-	-	sp|Q59PV6|PRY1_CANAL	Secreted protein PRY1 OS=Candida albicans (strain SC5314 / ATCC MYA-2876) GN=PRY1 PE=1 SV=1	220	3e-19	40.3	{'PF00188': 'Cysteine-rich secretory protein family '}	1.8726591760299627	267	No NLS found	-
m.19018	Gymas-m.19018	No hits found	-	-	No hits found	-	-	-	-	NO PFAM	1.6877637130801686	237	No NLS found	-
m.17113	Gymas-m.17113	PL1_4	Polysaccharide Lyase Family 1 protein	-	sp|A1CFS2|PELA_ASPCL	Probable pectin lyase A OS=Aspergillus clavatus (strain ATCC 1007 / CBS 513.65 / DSM 816 / NCTC 3887/ NRRL 1) GN=pelA PE=3 SV=1	646	6e-80	44.2	{'PF00544': 'Pectate lyase ', 'PF13229': 'Right handed beta helix region '}	2.512562814070352	398	No NLS found	-
m.16834	Gymas-m.16834	GH32	Glycoside Hydrolase Family 32 protein	-	No hits found	-	-	-	-	{'PF00251': 'Glycosyl hydrolases family 32 N-terminal domain ', 'PF08244': 'Glycosyl hydrolases family 32 C terminal '}	0.6353240152477764	787	No NLS found	-
m.27520	Gymas-m.27520	No hits found	-	-	No hits found	-	-	-	-	NO PFAM	1.2244897959183674	245	No NLS found	-
m.27452	Gymas-m.27452	No hits found	-	-	No hits found	-	-	-	-	NO PFAM	2.459016393442623	122	No NLS found	-
m.11750	Gymas-m.11750	No hits found	-	-	No hits found	-	-	-	-	NO PFAM	3.3557046979865772	149	No NLS found	-
m.10209	Gymas-m.10209	No hits found	-	-	sp|B2RR83|YTDC2_MOUSE	Probable ATP-dependent RNA helicase YTHDC2 OS=Mus musculus GN=Ythdc2 PE=1 SV=1	626	2e-67	37.0	{'PF00271': 'Helicase conserved C-terminal domain ', 'PF04408': 'Helicase associated domain (HA2) '}	0.7032348804500703	711	No NLS found	-
m.2003	Gymas-m.2003	No hits found	-	-	sp|Q5K8R6|CXT1_CRYNJ	Beta-1,2-xylosyltransferase 1 OS=Cryptococcus neoformans var. neoformans serotype D (strain JEC21 /ATCC MYA-565) GN=CXT1 PE=1 SV=1	835	3e-101	37.6	{'PF05686': 'Glycosyl transferase family 90 '}	0.7886435331230284	634	No NLS found	-
m.21589	Gymas-m.21589	No hits found	-	-	No hits found	-	-	-	-	NO PFAM	0.6172839506172839	162	No NLS found	-
m.5095	Gymas-m.5095	No hits found	-	-	No hits found	-	-	-	-	NO PFAM	0.5952380952380952	168	No NLS found	-
m.22651	Gymas-m.22651	No hits found	-	-	No hits found	-	-	-	-	NO PFAM	1.6666666666666667	120	No NLS found	-
m.8319	Gymas-m.8319	C19	MER275776	family C19 unassigned peptidases (Melampsora larici) [C19.UPW]#C19#{peptidase unit: 633-1346} from GB:EGG02847	sp|Q9P3U0|UBP2_SCHPO	Probable ubiquitin carboxyl-terminal hydrolase 2 OS=Schizosaccharomyces pombe (strain 972 / ATCC 24843)GN=ubp2 PE=1 SV=1	574	4e-60	34.1	{'PF13423': 'Ubiquitin carboxyl-terminal hydrolase ', 'PF00443': 'Ubiquitin carboxyl-terminal hydrolase ', 'PF13446': 'A repeated domain in UCH-protein '}	1.0526315789473684	855	No NLS found	-
m.22789	Gymas-m.22789	GH131	Glycoside Hydrolase Family 131 protein	-	No hits found	-	-	-	-	NO PFAM	0.26041666666666663	384	No NLS found	-
m.11329	Gymas-m.11329	GH16	Glycoside Hydrolase Family 16 protein	-	sp|Q9USW3|YHZ7_SCHPO	Probable glycosidase C21B10.07 OS=Schizosaccharomyces pombe (strain 972 / ATCC 24843) GN=SPBC21B10.07 PE=3 SV=1	437	3e-48	32.4	NO PFAM	2.657004830917874	414	No NLS found	-
m.11330	Gymas-m.11330	No hits found	-	-	No hits found	-	-	-	-	{'PF05730': 'CFEM domain '}	4.624277456647398	173	No NLS found	-
m.23869	Gymas-m.23869	S08A	MER034994	subfamily S8A unassigned peptidases (Coprinus cinereus) [S08.UPA]#S08A#{peptidase unit: 126-484} from GB:XP_001830037	sp|C5FII2|SUB8_ARTOC	Subtilisin-like protease 8 OS=Arthroderma otae (strain ATCC MYA-4605 / CBS 113480) GN=SUB8 PE=3 SV=1	525	5e-62	48.7	{'PF05922': 'Peptidase inhibitor I9 ', 'PF00082': 'Subtilase family '}	0.0	293	No NLS found	-
m.18679	Gymas-m.18679	No hits found	-	-	No hits found	-	-	-	-	NO PFAM	0.684931506849315	146	No NLS found	-
m.15939	Gymas-m.15939	No hits found	-	-	sp|O94502|YBT5_SCHPO	Uncharacterized mitochondrial carrier C12D12.05c OS=Schizosaccharomyces pombe (strain 972 / ATCC 24843)GN=SPBC12D12.05c PE=3 SV=2	633	7e-77	42.9	{'PF00153': 'Mitochondrial carrier protein '}	1.3793103448275863	435	No NLS found	-
m.19357	Gymas-m.19357	No hits found	-	-	No hits found	-	-	-	-	NO PFAM	2.13903743315508	374	No NLS found	-
m.16866	Gymas-m.16866	GH7	Glycoside Hydrolase Family 7 protein	-	sp|Q5B2Q4|CBHA_EMENI	Probable 1,4-beta-D-glucan cellobiohydrolase A OS=Emericella nidulans (strain FGSC A4 / ATCC 38163 /CBS 112.46 / NRRL 194 / M139) GN=cbhA PE=2 SV=1	886	3e-114	43.4	{'PF00840': 'Glycosyl hydrolase family 7 '}	3.8288288288288284	444	No NLS found	-
m.4920	Gymas-m.4920	No hits found	-	-	No hits found	-	-	-	-	NO PFAM	0.0	327	No NLS found	-
m.7283	Gymas-m.7283	No hits found	-	-	No hits found	-	-	-	-	NO PFAM	1.8181818181818181	165	No NLS found	-
m.2966	Gymas-m.2966	M41	MER175466	family M41 unassigned peptidases (Ustilago maydis) [M41.UPW]#M41#{peptidase unit: 585-842} from GB:XP_757045	sp|Q9HGM3|YTA12_SCHPO	Mitochondrial respiratory chain complexes assembly protein rca1 OS=Schizosaccharomyces pombe (strain 972 / ATCC 24843) GN=yta12 PE=3 SV=1	1792	0.0	55.8	{'PF00004': 'ATPase family associated with various cellular activities (AAA) ', 'PF01434': 'Peptidase family M41 ', 'PF06480': 'FtsH Extracellular '}	0.33112582781456956	906	No NLS found	-
m.6826	Gymas-m.6826	No hits found	-	-	No hits found	-	-	-	-	{'PF01764': 'Lipase (class 3) '}	2.1806853582554515	321	No NLS found	-
m.16871	Gymas-m.16871	CBM2|GH10	Carbohydrate-Binding Module Family 2 protein, Glycoside Hydrolase Family 10 protein	-	sp|P07986|GUX_CELFI	Exoglucanase/xylanase OS=Cellulomonas fimi GN=cex PE=1 SV=1	677	6e-83	45.6	{'PF00331': 'Glycosyl hydrolase family 10 '}	1.4388489208633095	417	No NLS found	-
m.27611	Gymas-m.27611	No hits found	-	-	No hits found	-	-	-	-	NO PFAM	1.2919896640826873	387	No NLS found	-
m.22919	Gymas-m.22919	No hits found	-	-	No hits found	-	-	-	-	NO PFAM	1.0582010582010581	189	No NLS found	-
m.17819	Gymas-m.17819	No hits found	-	-	No hits found	-	-	-	-	NO PFAM	0.547945205479452	365	No NLS found	-
m.2348	Gymas-m.2348	No hits found	-	-	No hits found	-	-	-	-	NO PFAM	2.941176470588235	102	No NLS found	-
m.25632	Gymas-m.25632	No hits found	-	-	No hits found	-	-	-	-	NO PFAM	2.5522041763341066	431	No NLS found	-
m.5843	Gymas-m.5843	No hits found	-	-	No hits found	-	-	-	-	NO PFAM	4.9504950495049505	101	No NLS found	-
m.14525	Gymas-m.14525	No hits found	-	-	sp|O13857|PLB2_SCHPO	Putative lysophospholipase C1A6.03c OS=Schizosaccharomyces pombe (strain 972 / ATCC 24843) GN=SPAC1A6.03c PE=3 SV=3	121	7e-07	33.9	NO PFAM	2.5	160	No NLS found	-
m.22233	Gymas-m.22233	No hits found	-	-	No hits found	-	-	-	-	{'PF02833': 'DHHA2 domain ', 'PF01368': 'DHH family '}	0.8113590263691683	493	No NLS found	-
m.2963	Gymas-m.2963	No hits found	-	-	No hits found	-	-	-	-	{'PF01522': 'Polysaccharide deacetylase '}	3.2015065913371	531	No NLS found	-
m.28739	Gymas-m.28739	No hits found	-	-	No hits found	-	-	-	-	{'PF00856': 'SET domain '}	1.7316017316017316	462	No NLS found	-
m.13120	Gymas-m.13120	GH28	Glycoside Hydrolase Family 28 protein	-	sp|A2QWT2|RHGD_ASPNC	Putative rhamnogalacturonase D OS=Aspergillus niger (strain CBS 513.88 / FGSC A1513) GN=rhgD PE=3 SV=1	411	1e-44	31.0	{'PF00295': 'Glycosyl hydrolases family 28 ', 'PF12708': 'Pectate lyase superfamily protein '}	2.806122448979592	392	No NLS found	-
m.11194	Gymas-m.11194	No hits found	-	-	No hits found	-	-	-	-	{'PF00172': 'Fungal Zn(2)-Cys(6) binuclear cluster domain '}	5.825242718446602	103	No NLS found	-
m.7303	Gymas-m.7303	No hits found	-	-	No hits found	-	-	-	-	NO PFAM	0.8108108108108109	370	No NLS found	-
m.3193	Gymas-m.3193	CE4	Carbohydrate Esterase Family 4 protein	-	sp|P50325|CDA_AMYRO	Chitin deacetylase OS=Amylomyces rouxii PE=1 SV=1	393	1e-41	34.7	{'PF01522': 'Polysaccharide deacetylase '}	2.0408163265306123	441	No NLS found	-
m.28347	Gymas-m.28347	No hits found	-	-	No hits found	-	-	-	-	NO PFAM	2.579365079365079	504	No NLS found	-
m.28957	Gymas-m.28957	No hits found	-	-	No hits found	-	-	-	-	NO PFAM	7.2992700729927	137	No NLS found	-
m.3458	Gymas-m.3458	No hits found	-	-	No hits found	-	-	-	-	NO PFAM	5.325443786982249	169	No NLS found	-
m.27314	Gymas-m.27314	No hits found	-	-	sp|Q7SEY9|ERO1_NEUCR	Endoplasmic reticulum oxidoreductin-1 OS=Neurospora crassa (strain ATCC 24698 / 74-OR23-1A / CBS 708.71/ DSM 1257 / FGSC 987) GN=ero-1 PE=3 SV=1	888	4e-111	41.8	{'PF04137': 'Endoplasmic Reticulum Oxidoreductin 1 (ERO1) '}	3.6072144288577155	499	No NLS found	-
m.19312	Gymas-m.19312	No hits found	-	-	No hits found	-	-	-	-	{'PF02221': 'ML domain '}	2.941176470588235	204	No NLS found	-
m.1284	Gymas-m.1284	No hits found	-	-	No hits found	-	-	-	-	NO PFAM	1.2987012987012987	154	No NLS found	-
m.18855	Gymas-m.18855	No hits found	-	-	No hits found	-	-	-	-	NO PFAM	2.2556390977443606	266	No NLS found	-
m.24283	Gymas-m.24283	No hits found	-	-	No hits found	-	-	-	-	NO PFAM	3.3472803347280333	239	No NLS found	-
m.16137	Gymas-m.16137	GH5_12	Glycoside Hydrolase Family 5 protein	-	sp|P40566|YIS7_YEAST	Uncharacterized glycosyl hydrolase YIR007W OS=Saccharomyces cerevisiae (strain ATCC 204508 / S288c)GN=YIR007W PE=1 SV=1	444	3e-48	39.4	{'PF00150': 'Cellulase (glycosyl hydrolase family 5) '}	1.8691588785046727	321	No NLS found	-
m.15540	Gymas-m.15540	GH17	Glycoside Hydrolase Family 17 protein	-	sp|A1DEV5|BTGC_NEOFI	Probable glucan endo-1,3-beta-glucosidase btgC OS=Neosartorya fischeri (strain ATCC 1020 / DSM 3700/ FGSC A1164 / NRRL 181) GN=btgC PE=3 SV=1	558	8e-64	39.9	{'PF00332': 'Glycosyl hydrolases family 17 '}	1.5384615384615385	390	No NLS found	-
m.27546	Gymas-m.27546	GH18	Glycoside Hydrolase Family 18 protein	-	sp|P20533|CHIA1_BACCI	Chitinase A1 OS=Bacillus circulans GN=chiA1 PE=1 SV=1	311	2e-29	30.9	{'PF00704': 'Glycosyl hydrolases family 18 '}	1.4018691588785046	428	No NLS found	-
m.5213	Gymas-m.5213	No hits found	-	-	No hits found	-	-	-	-	NO PFAM	4.605263157894736	152	No NLS found	-
m.1386	Gymas-m.1386	GH63	Glycoside Hydrolase Family 63 protein	-	sp|O14255|GCS1_SCHPO	Probable mannosyl-oligosaccharide glucosidase OS=Schizosaccharomyces pombe (strain 972 / ATCC 24843)GN=SPAC6G10.09 PE=3 SV=1	1547	0.0	42.3	{'PF03200': 'Glycosyl hydrolase family 63 C-terminal domain ', 'PF16923': 'Glycosyl hydrolase family 63 N-terminal domain '}	0.3658536585365854	820	No NLS found	-
m.25544	Gymas-m.25544	No hits found	-	-	No hits found	-	-	-	-	NO PFAM	2.6737967914438503	374	No NLS found	-
m.14167	Gymas-m.14167	S08A	MER004503	subfamily S8A unassigned peptidases (Podospora anserina) [S08.UPA]#S08A#{peptidase unit: 135-531} from GB:XP_001905001	sp|C5FII2|SUB8_ARTOC	Subtilisin-like protease 8 OS=Arthroderma otae (strain ATCC MYA-4605 / CBS 113480) GN=SUB8 PE=3 SV=1	603	5e-71	35.7	{'PF05922': 'Peptidase inhibitor I9 ', 'PF00082': 'Subtilase family '}	0.6211180124223602	483	No NLS found	-
m.5731	Gymas-m.5731	No hits found	-	-	No hits found	-	-	-	-	NO PFAM	4.705882352941177	340	No NLS found	-
m.8607	Gymas-m.8607	No hits found	-	-	No hits found	-	-	-	-	NO PFAM	1.4545454545454546	275	No NLS found	-
m.18732	Gymas-m.18732	No hits found	-	-	No hits found	-	-	-	-	{'PF13668': 'Ferritin-like domain '}	0.8565310492505354	467	No NLS found	-
m.18764	Gymas-m.18764	No hits found	-	-	No hits found	-	-	-	-	NO PFAM	0.3067484662576687	326	No NLS found	-
m.26847	Gymas-m.26847	No hits found	-	-	No hits found	-	-	-	-	NO PFAM	4.615384615384616	130	No NLS found	-
m.12862	Gymas-m.12862	No hits found	-	-	No hits found	-	-	-	-	{'PF07859': 'alpha/beta hydrolase fold ', 'PF00135': 'Carboxylesterase family '}	1.3937282229965158	574	No NLS found	-
m.4648	Gymas-m.4648	No hits found	-	-	No hits found	-	-	-	-	NO PFAM	0.5780346820809248	346	No NLS found	-
m.4240	Gymas-m.4240	No hits found	-	-	No hits found	-	-	-	-	NO PFAM	1.3793103448275863	145	No NLS found	-
m.16680	Gymas-m.16680	No hits found	-	-	No hits found	-	-	-	-	{'PF10342': 'Ser-Thr-rich glycosyl-phosphatidyl-inositol-anchored membrane family '}	0.5076142131979695	197	No NLS found	-
m.2337	Gymas-m.2337	No hits found	-	-	sp|P24458|CP52E_CANMA	Cytochrome P450 52A3-B OS=Candida maltosa GN=CYP52A3-B PE=1 SV=1	564	3e-64	33.0	{'PF00067': 'Cytochrome P450 '}	1.4260249554367201	561	No NLS found	-
m.16101	Gymas-m.16101	No hits found	-	-	No hits found	-	-	-	-	NO PFAM	4.128440366972478	218	No NLS found	-
m.26304	Gymas-m.26304	No hits found	-	-	No hits found	-	-	-	-	{'PF12895': 'Anaphase-promoting complex, cyclosome, subunit 3 ', 'PF13371': 'Tetratricopeptide repeat ', 'PF00226': 'DnaJ domain ', 'PF13431': 'Tetratricopeptide repeat ', 'PF14559': 'Tetratricopeptide repeat ', 'PF07719': 'Tetratricopeptide repeat ', 'PF13428': 'Tetratricopeptide repeat ', 'PF00515': 'Tetratricopeptide repeat '}	1.4760147601476015	542	No NLS found	-
m.7135	Gymas-m.7135	S10	MER169389	carboxypeptidase O (Laccaria bicolor) [S10.014]#S10#{peptidase unit: 11-444} from GB:XP_001887087	sp|P52719|PEPS_ASPPH	Carboxypeptidase cpdS OS=Aspergillus phoenicis GN=cpdS PE=2 SV=1	382	4e-41	33.8	{'PF00450': 'Serine carboxypeptidase '}	1.0714285714285714	280	No NLS found	-
m.24033	Gymas-m.24033	S08A	MER170416	subfamily S8A unassigned peptidases (Coprinus cinereus) [S08.UPA]#S08A#{peptidase unit: 145-586} from GB:XP_001830834	No hits found	-	-	-	-	{'PF06280': 'Fn3-like domain ', 'PF00082': 'Subtilase family '}	1.2219959266802443	982	No NLS found	-
m.12533	Gymas-m.12533	No hits found	-	-	No hits found	-	-	-	-	NO PFAM	2.2026431718061676	227	No NLS found	-
m.27920	Gymas-m.27920	No hits found	-	-	No hits found	-	-	-	-	NO PFAM	0.0	510	No NLS found	-
m.19542	Gymas-m.19542	No hits found	-	-	No hits found	-	-	-	-	NO PFAM	3.272727272727273	275	No NLS found	-
m.22039	Gymas-m.22039	GH5_7	Glycoside Hydrolase Family 5 protein	-	sp|Q10B67|MAN4_ORYSJ	Mannan endo-1,4-beta-mannosidase 4 OS=Oryza sativa subsp. japonica GN=MAN4 PE=2 SV=2	319	1e-30	30.0	{'PF00150': 'Cellulase (glycosyl hydrolase family 5) '}	0.7766990291262136	515	No NLS found	-
m.13467	Gymas-m.13467	M28E	MER202390	Mername-AA063 peptidase (Puccinia graminis) [M28.006]#M28E#{peptidase unit: 208-458} from GB:XP_003326804	sp|E3S6P9|LAP1_PYRTT	Leucine aminopeptidase 1 OS=Pyrenophora teres f. teres (strain 0-1) GN=lap1 PE=3 SV=1	756	1e-95	45.8	{'PF04389': 'Peptidase family M28 '}	0.9090909090909091	440	No NLS found	-
m.1125	Gymas-m.1125	No hits found	-	-	No hits found	-	-	-	-	{'PF02358': 'Trehalose-phosphatase '}	1.3289036544850499	301	No NLS found	-
m.22843	Gymas-m.22843	No hits found	-	-	No hits found	-	-	-	-	NO PFAM	4.166666666666666	120	No NLS found	-
m.1853	Gymas-m.1853	No hits found	-	-	No hits found	-	-	-	-	NO PFAM	1.4851485148514851	202	No NLS found	-
m.2796	Gymas-m.2796	GH71	Glycoside Hydrolase Family 71 protein	-	sp|O13716|AGN1_SCHPO	Glucan endo-1,3-alpha-glucosidase agn1 OS=Schizosaccharomyces pombe (strain 972 / ATCC 24843) GN=agn1 PE=1 SV=2	370	2e-39	36.4	{'PF03659': 'Glycosyl hydrolase family 71 '}	0.6042296072507553	331	No NLS found	-
m.24787	Gymas-m.24787	No hits found	-	-	sp|P07982|GUN2_HYPJE	Endoglucanase EG-II OS=Hypocrea jecorina GN=egl2 PE=1 SV=1	578	4e-68	40.5	{'PF00150': 'Cellulase (glycosyl hydrolase family 5) '}	0.8097165991902834	494	No NLS found	-
m.28694	Gymas-m.28694	No hits found	-	-	No hits found	-	-	-	-	NO PFAM	4.81283422459893	187	No NLS found	-
m.20897	Gymas-m.20897	No hits found	-	-	No hits found	-	-	-	-	NO PFAM	3.968253968253968	126	No NLS found	-
m.13273	Gymas-m.13273	No hits found	-	-	No hits found	-	-	-	-	NO PFAM	2.108433734939759	332	No NLS found	-
m.8770	Gymas-m.8770	No hits found	-	-	No hits found	-	-	-	-	NO PFAM	1.5544041450777202	193	No NLS found	-
m.17869	Gymas-m.17869	No hits found	-	-	No hits found	-	-	-	-	NO PFAM	4.721030042918455	233	No NLS found	-
m.3462	Gymas-m.3462	No hits found	-	-	sp|O14297|YF1F_SCHPO	Uncharacterized protein C9E9.15 OS=Schizosaccharomyces pombe (strain 972 / ATCC 24843) GN=SPAC9E9.15 PE=3 SV=2	295	7e-31	42.7	{'PF08547': 'Complex I intermediate-associated protein 30 (CIA30) '}	0.6896551724137931	290	No NLS found	-
m.7928	Gymas-m.7928	No hits found	-	-	No hits found	-	-	-	-	NO PFAM	0.0	270	No NLS found	-
m.14313	Gymas-m.14313	No hits found	-	-	No hits found	-	-	-	-	{'PF07156': 'Prenylcysteine lyase ', 'PF13450': 'NAD(P)-binding Rossmann-like domain ', 'PF01593': 'Flavin containing amine oxidoreductase '}	0.36101083032490977	554	No NLS found	-
m.28605	Gymas-m.28605	No hits found	-	-	No hits found	-	-	-	-	NO PFAM	1.282051282051282	156	No NLS found	-
m.28686	Gymas-m.28686	No hits found	-	-	No hits found	-	-	-	-	{'PF00328': 'Histidine phosphatase superfamily (branch 2) '}	1.21580547112462	329	No NLS found	-
m.12930	Gymas-m.12930	No hits found	-	-	No hits found	-	-	-	-	NO PFAM	2.083333333333333	144	No NLS found	-
m.17366	Gymas-m.17366	No hits found	-	-	No hits found	-	-	-	-	NO PFAM	0.0	398	No NLS found	-
m.16367	Gymas-m.16367	No hits found	-	-	No hits found	-	-	-	-	NO PFAM	3.0303030303030303	99	No NLS found	-
m.3260	Gymas-m.3260	No hits found	-	-	No hits found	-	-	-	-	{'PF10342': 'Ser-Thr-rich glycosyl-phosphatidyl-inositol-anchored membrane family '}	0.9174311926605505	218	No NLS found	-
m.19618	Gymas-m.19618	No hits found	-	-	No hits found	-	-	-	-	NO PFAM	1.532567049808429	261	No NLS found	-
m.19178	Gymas-m.19178	AA7	Glucooligosaccharide oxidase	-	sp|O06997|YVDP_BACSU	Uncharacterized FAD-linked oxidoreductase YvdP OS=Bacillus subtilis (strain 168) GN=yvdP PE=1 SV=1	141	8e-10	31.8	{'PF01565': 'FAD binding domain '}	1.36986301369863	146	No NLS found	-
m.12402	Gymas-m.12402	No hits found	-	-	No hits found	-	-	-	-	NO PFAM	0.0	157	No NLS found	-
m.19927	Gymas-m.19927	No hits found	-	-	No hits found	-	-	-	-	NO PFAM	2.2556390977443606	133	No NLS found	-
m.1119	Gymas-m.1119	No hits found	-	-	No hits found	-	-	-	-	NO PFAM	2.371541501976284	253	No NLS found	-
m.7842	Gymas-m.7842	No hits found	-	-	No hits found	-	-	-	-	{'PF03330': 'Lytic transglycolase '}	2.643171806167401	227	No NLS found	-
m.23446	Gymas-m.23446	No hits found	-	-	No hits found	-	-	-	-	{'PF05403': 'Plasmodium histidine-rich protein (HRPII/III) ', 'PF03330': 'Lytic transglycolase '}	1.9438444924406046	463	No NLS found	-
m.23379	Gymas-m.23379	No hits found	-	-	No hits found	-	-	-	-	NO PFAM	1.5384615384615385	195	No NLS found	-
m.20055	Gymas-m.20055	No hits found	-	-	No hits found	-	-	-	-	NO PFAM	0.0	171	No NLS found	-
m.16773	Gymas-m.16773	No hits found	-	-	No hits found	-	-	-	-	NO PFAM	3.0303030303030303	99	No NLS found	-
m.4042	Gymas-m.4042	AA7	Glucooligosaccharide oxidase	-	No hits found	-	-	-	-	{'PF01565': 'FAD binding domain ', 'PF08031': 'Berberine and berberine like '}	0.3861003861003861	518	No NLS found	-
m.12660	Gymas-m.12660	CBM35|GH43_24	Carbohydrate-Binding Module Family 35 protein, Glycoside Hydrolase Family 43 protein	-	No hits found	-	-	-	-	{'PF04616': 'Glycosyl hydrolases family 43 '}	0.8620689655172413	464	No NLS found	-
m.24984	Gymas-m.24984	No hits found	-	-	sp|P07476|INVO_HUMAN	Involucrin OS=Homo sapiens GN=IVL PE=1 SV=2	134	1e-08	30.3	NO PFAM	1.2195121951219512	164	No NLS found	-
m.7240	Gymas-m.7240	No hits found	-	-	No hits found	-	-	-	-	NO PFAM	0.7936507936507936	126	No NLS found	-
m.1857	Gymas-m.1857	No hits found	-	-	No hits found	-	-	-	-	{'PF11327': 'Protein of unknown function (DUF3129) '}	1.639344262295082	366	No NLS found	-
m.17916	Gymas-m.17916	No hits found	-	-	No hits found	-	-	-	-	NO PFAM	1.3513513513513513	222	No NLS found	-
m.528	Gymas-m.528	No hits found	-	-	sp|P53256|RRP46_YEAST	Exosome complex component RRP46 OS=Saccharomyces cerevisiae (strain ATCC 204508 / S288c) GN=RRP46 PE=1 SV=2	123	4e-08	32.7	NO PFAM	2.803738317757009	107	No NLS found	-
m.8745	Gymas-m.8745	No hits found	-	-	No hits found	-	-	-	-	NO PFAM	2.608695652173913	115	No NLS found	-
m.18919	Gymas-m.18919	No hits found	-	-	sp|O60061|ALG5_SCHPO	Dolichyl-phosphate beta-glucosyltransferase OS=Schizosaccharomyces pombe (strain 972 / ATCC 24843) GN=alg5 PE=3 SV=1	631	6e-79	44.8	{'PF00535': 'Glycosyl transferase family 2 ', 'PF13641': 'Glycosyltransferase like family 2 '}	0.5617977528089888	356	No NLS found	-
m.26126	Gymas-m.26126	No hits found	-	-	No hits found	-	-	-	-	NO PFAM	1.6129032258064515	124	No NLS found	-
m.8860	Gymas-m.8860	No hits found	-	-	No hits found	-	-	-	-	{'PF04114': 'Gaa1-like, GPI transamidase component '}	1.282051282051282	156	No NLS found	-
m.24617	Gymas-m.24617	No hits found	-	-	No hits found	-	-	-	-	NO PFAM	5.0	100	No NLS found	-
m.9037	Gymas-m.9037	No hits found	-	-	No hits found	-	-	-	-	{'PF00150': 'Cellulase (glycosyl hydrolase family 5) '}	1.465201465201465	546	No NLS found	-
m.27664	Gymas-m.27664	No hits found	-	-	No hits found	-	-	-	-	{'PF02469': 'Fasciclin domain '}	0.3076923076923077	650	No NLS found	-
m.14741	Gymas-m.14741	AA3_2	GMC oxidoreductase	-	sp|Q12062|AFLK_ASPPA	Versicolorin B synthase OS=Aspergillus parasiticus GN=vbs PE=1 SV=1	560	3e-64	37.3	{'PF00732': 'GMC oxidoreductase '}	1.4598540145985401	411	No NLS found	-
m.27395	Gymas-m.27395	No hits found	-	-	No hits found	-	-	-	-	NO PFAM	0.31645569620253167	316	No NLS found	-
m.19866	Gymas-m.19866	No hits found	-	-	sp|A1C4T4|LCL2_ASPCL	Long chronological lifespan protein 2 OS=Aspergillus clavatus (strain ATCC 1007 / CBS 513.65 / DSM 816/ NCTC 3887 / NRRL 1) GN=lcl2 PE=3 SV=1	151	3e-12	37.8	NO PFAM	7.638888888888889	144	No NLS found	-
m.7903	Gymas-m.7903	No hits found	-	-	No hits found	-	-	-	-	{'PF08320': 'PIG-X / PBN1 '}	1.694915254237288	295	No NLS found	-
m.13985	Gymas-m.13985	No hits found	-	-	No hits found	-	-	-	-	NO PFAM	0.6493506493506493	154	No NLS found	-
m.3284	Gymas-m.3284	No hits found	-	-	No hits found	-	-	-	-	NO PFAM	1.8276762402088773	383	No NLS found	-
m.14899	Gymas-m.14899	No hits found	-	-	No hits found	-	-	-	-	NO PFAM	0.4629629629629629	648	No NLS found	-
m.6866	Gymas-m.6866	No hits found	-	-	No hits found	-	-	-	-	{'PF05891': 'AdoMet dependent proline di-methyltransferase '}	3.319502074688797	241	No NLS found	-
m.23307	Gymas-m.23307	No hits found	-	-	sp|A8N2M6|NAGS_COPC7	Amino-acid acetyltransferase, mitochondrial OS=Coprinopsis cinerea (strain Okayama-7 / 130 / ATCC MYA-4618/ FGSC 9003) GN=ARG2 PE=3 SV=1	1127	2e-144	43.2	{'PF04768': 'NAT, N-acetyltransferase, of N-acetylglutamate synthase '}	1.1095700416088765	721	No NLS found	-
m.3837	Gymas-m.3837	No hits found	-	-	No hits found	-	-	-	-	NO PFAM	1.9230769230769231	104	No NLS found	-
m.25132	Gymas-m.25132	No hits found	-	-	No hits found	-	-	-	-	NO PFAM	2.0746887966804977	241	No NLS found	-
m.25658	Gymas-m.25658	No hits found	-	-	No hits found	-	-	-	-	{'PF12295': 'Symplekin tight junction protein C terminal ', 'PF11935': 'Domain of unknown function (DUF3453) '}	0.9708737864077669	1545	No NLS found	-
m.21198	Gymas-m.21198	GH47	Glycoside Hydrolase Family 47 protein	-	sp|P31723|MAN12_PENCI	Mannosyl-oligosaccharide alpha-1,2-mannosidase OS=Penicillium citrinum GN=MSDC PE=1 SV=2	328	7e-34	34.0	{'PF01532': 'Glycosyl hydrolase family 47 '}	0.0	256	No NLS found	-
m.15984	Gymas-m.15984	No hits found	-	-	No hits found	-	-	-	-	NO PFAM	2.3255813953488373	344	No NLS found	-
m.22152	Gymas-m.22152	A01A	MER123386	CnAP1 peptidase (Laccaria bicolor) [A01.078]#A01A#{peptidase unit: 93-408} from GB:XP_001883786	sp|O60020|ASPR1_PHARH	Aspartic protease OS=Phaffia rhodozyma GN=pr1 PE=1 SV=1	432	1e-46	34.3	{'PF14543': 'Xylanase inhibitor N-terminal ', 'PF00026': 'Eukaryotic aspartyl protease '}	0.7490636704119851	534	No NLS found	-
m.12918	Gymas-m.12918	No hits found	-	-	No hits found	-	-	-	-	NO PFAM	1.5706806282722512	191	No NLS found	-
m.7716	Gymas-m.7716	No hits found	-	-	sp|Q9HDU9|YHE6_SCHPO	Uncharacterized protein PB2B2.06c OS=Schizosaccharomyces pombe (strain 972 / ATCC 24843) GN=SPBPB2B2.06c PE=4 SV=1	365	8e-40	53.7	{'PF00149': 'Calcineurin-like phosphoesterase '}	0.5714285714285714	175	No NLS found	-
m.1467	Gymas-m.1467	No hits found	-	-	No hits found	-	-	-	-	NO PFAM	5.347593582887701	187	No NLS found	-
m.1335	Gymas-m.1335	No hits found	-	-	No hits found	-	-	-	-	NO PFAM	1.9672131147540985	305	No NLS found	-
m.28379	Gymas-m.28379	M36	MER295920	family M36 unassigned peptidases (Puccinia graminis) [M36.UPW]#M36#{peptidase unit: 486-929} from GB:EFP81452	No hits found	-	-	-	-	{'PF02128': 'Fungalysin metallopeptidase (M36) '}	0.7575757575757576	924	No NLS found	-
m.19894	Gymas-m.19894	No hits found	-	-	No hits found	-	-	-	-	{'PF11864': 'Domain of unknown function (DUF3384) '}	1.6920473773265652	1182	No NLS found	-
m.15807	Gymas-m.15807	No hits found	-	-	sp|P25371|ADP1_YEAST	Probable ATP-dependent permease OS=Saccharomyces cerevisiae (strain ATCC 204508 / S288c) GN=ADP1 PE=1 SV=2	484	1e-52	40.0	NO PFAM	7.8590785907859075	369	No NLS found	-
m.18295	Gymas-m.18295	No hits found	-	-	No hits found	-	-	-	-	NO PFAM	2.608695652173913	345	No NLS found	-
m.8877	Gymas-m.8877	No hits found	-	-	No hits found	-	-	-	-	NO PFAM	0.3488372093023256	860	No NLS found	-
m.7752	Gymas-m.7752	GGGX	62529874|GGGX|abH03	Candida rugosa lipase like	sp|P20261|LIP1_CANRU	Lipase 1 OS=Candida rugosa GN=LIP1 PE=1 SV=3	179	1e-14	37.3	{'PF00135': 'Carboxylesterase family '}	3.125	160	No NLS found	-
m.14747	Gymas-m.14747	A01A	MER015087	subfamily A1A unassigned peptidases (Amanita muscaria) [A01.UPA]#A01A#{peptidase unit: 102-425} from GB:CAC42132	sp|O60020|ASPR1_PHARH	Aspartic protease OS=Phaffia rhodozyma GN=pr1 PE=1 SV=1	342	6e-36	37.1	{'PF14543': 'Xylanase inhibitor N-terminal ', 'PF00026': 'Eukaryotic aspartyl protease '}	1.6286644951140066	307	No NLS found	-
m.4065	Gymas-m.4065	No hits found	-	-	sp|Q5K8R6|CXT1_CRYNJ	Beta-1,2-xylosyltransferase 1 OS=Cryptococcus neoformans var. neoformans serotype D (strain JEC21 /ATCC MYA-565) GN=CXT1 PE=1 SV=1	797	6e-96	33.4	{'PF05686': 'Glycosyl transferase family 90 '}	1.1494252873563218	609	No NLS found	-
m.15012	Gymas-m.15012	No hits found	-	-	No hits found	-	-	-	-	NO PFAM	1.6528925619834711	121	No NLS found	-
m.382	Gymas-m.382	No hits found	-	-	No hits found	-	-	-	-	NO PFAM	7.317073170731707	123	No NLS found	-
m.26288	Gymas-m.26288	No hits found	-	-	No hits found	-	-	-	-	NO PFAM	5.701754385964912	228	No NLS found	-
m.13589	Gymas-m.13589	GH31	Glycoside Hydrolase Family 31 protein	-	No hits found	-	-	-	-	NO PFAM	0.7326007326007326	273	No NLS found	-
m.26851	Gymas-m.26851	No hits found	-	-	No hits found	-	-	-	-	NO PFAM	0.4098360655737705	488	No NLS found	-
m.16783	Gymas-m.16783	No hits found	-	-	No hits found	-	-	-	-	{'PF01266': 'FAD dependent oxidoreductase '}	1.362862010221465	587	No NLS found	-
m.17604	Gymas-m.17604	GH15	Glycoside Hydrolase Family 15 protein	-	sp|P07683|AMYG_RHIOR	Glucoamylase 1 OS=Rhizopus oryzae PE=1 SV=2	717	6e-87	38.2	{'PF00723': 'Glycosyl hydrolases family 15 '}	0.43859649122807015	456	No NLS found	-
m.26959	Gymas-m.26959	No hits found	-	-	No hits found	-	-	-	-	{'PF15024': 'Glycosyltransferase family 18 '}	1.4767932489451476	474	No NLS found	-
m.10506	Gymas-m.10506	No hits found	-	-	No hits found	-	-	-	-	NO PFAM	0.7575757575757576	132	No NLS found	-
m.16669	Gymas-m.16669	No hits found	-	-	No hits found	-	-	-	-	NO PFAM	8.849557522123893	113	No NLS found	-
m.5347	Gymas-m.5347	No hits found	-	-	No hits found	-	-	-	-	NO PFAM	2.2222222222222223	135	No NLS found	-
m.19128	Gymas-m.19128	No hits found	-	-	No hits found	-	-	-	-	NO PFAM	1.680672268907563	119	No NLS found	-
m.21853	Gymas-m.21853	No hits found	-	-	No hits found	-	-	-	-	NO PFAM	0.9643201542912248	1037	No NLS found	-
m.20165	Gymas-m.20165	No hits found	-	-	No hits found	-	-	-	-	{'PF08969': 'USP8 dimerisation domain '}	0.0	429	No NLS found	-
m.2505	Gymas-m.2505	No hits found	-	-	No hits found	-	-	-	-	NO PFAM	1.079136690647482	278	No NLS found	-
m.28459	Gymas-m.28459	GH3	Glycoside Hydrolase Family 3 protein	-	sp|Q4WGT3|BGLL_ASPFU	Probable beta-glucosidase L OS=Neosartorya fumigata (strain ATCC MYA-4609 / Af293 / CBS 101355 / FGSC A1100) GN=bglL PE=3 SV=1	1642	0.0	46.5	{'PF14310': 'Fibronectin type III-like domain ', 'PF00933': 'Glycosyl hydrolase family 3 N terminal domain ', 'PF01915': 'Glycosyl hydrolase family 3 C-terminal domain '}	0.9744214372716199	821	No NLS found	-
m.8960	Gymas-m.8960	No hits found	-	-	No hits found	-	-	-	-	NO PFAM	1.5873015873015872	126	No NLS found	-
m.21360	Gymas-m.21360	A01A	MER123386	CnAP1 peptidase (Laccaria bicolor) [A01.078]#A01A#{peptidase unit: 93-408} from GB:XP_001883786	sp|P43159|CATE_RABIT	Cathepsin E OS=Oryctolagus cuniculus GN=CTSE PE=2 SV=1	352	3e-36	37.5	{'PF14543': 'Xylanase inhibitor N-terminal ', 'PF00026': 'Eukaryotic aspartyl protease '}	1.2165450121654502	411	No NLS found	-
m.17042	Gymas-m.17042	No hits found	-	-	No hits found	-	-	-	-	NO PFAM	0.8347245409015025	599	No NLS found	-
m.27770	Gymas-m.27770	No hits found	-	-	No hits found	-	-	-	-	{'PF00149': 'Calcineurin-like phosphoesterase '}	2.2913256955810146	611	No NLS found	-
m.3688	Gymas-m.3688	No hits found	-	-	No hits found	-	-	-	-	NO PFAM	3.5175879396984926	199	No NLS found	-
m.20840	Gymas-m.20840	No hits found	-	-	sp|P53693|RDS1_SCHPO	Protein rds1 OS=Schizosaccharomyces pombe (strain 972 / ATCC 24843) GN=rds1 PE=2 SV=2	787	5e-101	49.6	{'PF13668': 'Ferritin-like domain '}	1.0554089709762533	379	No NLS found	-
m.9614	Gymas-m.9614	No hits found	-	-	No hits found	-	-	-	-	NO PFAM	1.834862385321101	109	No NLS found	-
m.7393	Gymas-m.7393	No hits found	-	-	No hits found	-	-	-	-	{'PF02434': 'Fringe-like ', 'PF04646': 'Protein of unknown function, DUF604 '}	0.872093023255814	688	No NLS found	-
m.23198	Gymas-m.23198	No hits found	-	-	sp|Q9UT88|ERG8_SCHPO	Probable phosphomevalonate kinase OS=Schizosaccharomyces pombe (strain 972 / ATCC 24843) GN=erg8 PE=3 SV=1	251	1e-24	38.4	{'PF00288': 'GHMP kinases N terminal domain '}	1.8404907975460123	163	No NLS found	-
m.11626	Gymas-m.11626	No hits found	-	-	sp|Q8TG07|PLB1_CANGA	Lysophospholipase 1 OS=Candida glabrata (strain ATCC 2001 / CBS 138 / JCM 3761 / NBRC 0622 / NRRL Y-65)GN=PLB1 PE=3 SV=2	840	6e-102	35.6	{'PF01735': 'Lysophospholipase catalytic domain '}	1.21765601217656	657	No NLS found	-
m.19240	Gymas-m.19240	No hits found	-	-	No hits found	-	-	-	-	NO PFAM	1.095890410958904	365	No NLS found	-
m.24337	Gymas-m.24337	No hits found	-	-	No hits found	-	-	-	-	{'PF10281': 'Putative stress-responsive nuclear envelope protein '}	0.0	695	No NLS found	-
m.21736	Gymas-m.21736	GH2	Glycoside Hydrolase Family 2 protein	-	sp|Q0CI48|MANBA_ASPTN	Beta-mannosidase A OS=Aspergillus terreus (strain NIH 2624 / FGSC A1156) GN=mndA PE=3 SV=2	1200	5e-147	36.7	NO PFAM	0.5607476635514018	1070	No NLS found	-
m.8361	Gymas-m.8361	CBM13	Carbohydrate-Binding Module Family 13 protein	-	No hits found	-	-	-	-	{'PF16335': 'Domain of unknown function (DUF4965) ', 'PF17168': 'Domain of unknown function (DUF5127) ', 'PF08760': 'Domain of unknown function (DUF1793) '}	0.12422360248447205	805	No NLS found	-
m.12488	Gymas-m.12488	No hits found	-	-	No hits found	-	-	-	-	{'PF01735': 'Lysophospholipase catalytic domain '}	1.5625	640	No NLS found	-
m.20726	Gymas-m.20726	No hits found	-	-	No hits found	-	-	-	-	NO PFAM	0.5552751135790005	1981	No NLS found	-
m.18153	Gymas-m.18153	No hits found	-	-	No hits found	-	-	-	-	NO PFAM	1.3513513513513513	222	No NLS found	-
m.20154	Gymas-m.20154	No hits found	-	-	No hits found	-	-	-	-	NO PFAM	1.6260162601626018	246	No NLS found	-
m.29056	Gymas-m.29056	No hits found	-	-	No hits found	-	-	-	-	NO PFAM	2.941176470588235	102	No NLS found	-
m.21585	Gymas-m.21585	No hits found	-	-	No hits found	-	-	-	-	NO PFAM	0.29411764705882354	340	No NLS found	-
m.17623	Gymas-m.17623	No hits found	-	-	sp|Q06847|Y1688_HALSA	Uncharacterized protein VNG_1688C OS=Halobacterium salinarum (strain ATCC 700922 / JCM 11081 / NRC-1)GN=VNG_1688C PE=4 SV=2	111	4e-06	41.2	{'PF02598': 'Putative RNA methyltransferase '}	2.586206896551724	116	No NLS found	-
m.14631	Gymas-m.14631	No hits found	-	-	No hits found	-	-	-	-	NO PFAM	2.7027027027027026	222	No NLS found	-
m.22083	Gymas-m.22083	No hits found	-	-	No hits found	-	-	-	-	NO PFAM	0.0	118	No NLS found	-
m.1557	Gymas-m.1557	No hits found	-	-	No hits found	-	-	-	-	NO PFAM	0.0	119	No NLS found	-
m.1556	Gymas-m.1556	No hits found	-	-	No hits found	-	-	-	-	NO PFAM	1.6528925619834711	121	No NLS found	-
m.11932	Gymas-m.11932	No hits found	-	-	No hits found	-	-	-	-	NO PFAM	4.285714285714286	140	No NLS found	-
m.13213	Gymas-m.13213	No hits found	-	-	No hits found	-	-	-	-	{'PF13359': 'DDE superfamily endonuclease '}	7.894736842105263	114	No NLS found	-
m.10441	Gymas-m.10441	No hits found	-	-	No hits found	-	-	-	-	{'PF07249': 'Cerato-platanin '}	3.1446540880503147	159	No NLS found	-
m.12573	Gymas-m.12573	No hits found	-	-	No hits found	-	-	-	-	{'PF03489': 'Saposin-like type B, region 2 '}	6.0606060606060606	99	No NLS found	-
m.15167	Gymas-m.15167	AA0	dbCAN cat	-	sp|Q9SB81|PER42_ARATH	Peroxidase 42 OS=Arabidopsis thaliana GN=PER42 PE=1 SV=2	434	7e-53	73.1	{'PF00141': 'Peroxidase '}	3.4482758620689653	116	No NLS found	-
m.12017	Gymas-m.12017	No hits found	-	-	sp|P06599|EXTN_DAUCA	Extensin OS=Daucus carota PE=2 SV=1	135	4e-09	56.6	NO PFAM	0.0	135	No NLS found	-
m.28546	Gymas-m.28546	No hits found	-	-	No hits found	-	-	-	-	NO PFAM	0.7692307692307693	130	No NLS found	-
m.14197	Gymas-m.14197	No hits found	-	-	sp|Q9Y5Z4|HEBP2_HUMAN	Heme-binding protein 2 OS=Homo sapiens GN=HEBP2 PE=1 SV=1	248	7e-25	37.1	{'PF04832': 'SOUL heme-binding protein '}	1.3274336283185841	226	No NLS found	-
m.9745	Gymas-m.9745	I43	MER208341	family I43 unassigned peptidase inhibitors (Oncorhynchus mykiss) [I43.UPW]#I43#{inhibitor unit: 23-101} from GB:AAB04656	sp|P16213|B2MG_PONPY	Beta-2-microglobulin OS=Pongo pygmaeus GN=B2M PE=3 SV=2	639	9e-87	100.0	{'PF07654': 'Immunoglobulin C1-set domain '}	1.6	125	No NLS found	-
m.10726	Gymas-m.10726	No hits found	-	-	No hits found	-	-	-	-	NO PFAM	0.0	111	No NLS found	-
m.7535	Gymas-m.7535	No hits found	-	-	No hits found	-	-	-	-	NO PFAM	2.7522935779816518	109	No NLS found	-
m.12318	Gymas-m.12318	No hits found	-	-	sp|Q9SDZ9|PPAF2_IPOBA	Purple acid phosphatase 2 OS=Ipomoea batatas GN=PAP2 PE=1 SV=1	518	1e-63	68.6	{'PF16656': 'Purple acid Phosphatase, N-terminal domain '}	1.4388489208633095	139	No NLS found	-
m.27051	Gymas-m.27051	No hits found	-	-	No hits found	-	-	-	-	NO PFAM	0.8264462809917356	121	No NLS found	-
m.4898	Gymas-m.4898	No hits found	-	-	No hits found	-	-	-	-	NO PFAM	1.9801980198019802	101	No NLS found	-
m.17518	Gymas-m.17518	No hits found	-	-	sp|Q4WLB9|YA090_ASPFU	Uncharacterized protein AFUA_6G14090 OS=Neosartorya fumigata (strain ATCC MYA-4609 / Af293 / CBS 101355/ FGSC A1100) GN=AFUA_6G14090 PE=1 SV=1	208	7e-20	61.3	{'PF05730': 'CFEM domain '}	7.6190476190476195	105	No NLS found	-
m.1629	Gymas-m.1629	No hits found	-	-	No hits found	-	-	-	-	NO PFAM	8.391608391608392	143	No NLS found	-
m.17104	Gymas-m.17104	No hits found	-	-	No hits found	-	-	-	-	NO PFAM	1.5444015444015444	259	No NLS found	-
m.2593	Gymas-m.2593	No hits found	-	-	No hits found	-	-	-	-	NO PFAM	1.4814814814814816	135	No NLS found	-
m.7614	Gymas-m.7614	No hits found	-	-	No hits found	-	-	-	-	NO PFAM	2.2222222222222223	135	No NLS found	-
m.22899	Gymas-m.22899	No hits found	-	-	No hits found	-	-	-	-	NO PFAM	8.035714285714286	112	No NLS found	-
m.20357	Gymas-m.20357	No hits found	-	-	sp|Q54SZ9|Y2107_DICDI	Putative phosphatidylglycerol/phosphatidylinositol transfer protein DDB_G0282107 OS=Dictyostelium discoideum GN=DDB_G0282107 PE=3 SV=1	118	1e-07	32.1	{'PF02221': 'ML domain '}	2.6785714285714284	112	No NLS found	-
m.1533	Gymas-m.1533	M10A	MER109460	matrix metallopeptidase-13 (Brachydanio rerio) [M10.013]#M10A#{peptidase unit: 104-286} from GB:XP_685843	sp|P45452|MMP13_HUMAN	Collagenase 3 OS=Homo sapiens GN=MMP13 PE=1 SV=1	1283	2e-173	55.5	{'PF01471': 'Putative peptidoglycan binding domain ', 'PF00045': 'Hemopexin ', 'PF00413': 'Matrixin '}	0.851063829787234	470	No NLS found	-
m.18224	Gymas-m.18224	No hits found	-	-	sp|Q9FFY3|VAS_ARATH	Lipid transfer-like protein VAS OS=Arabidopsis thaliana GN=VAS PE=2 SV=1	132	2e-09	37.6	{'PF14368': 'Probable lipid transfer '}	6.451612903225806	124	No NLS found	-
m.14918	Gymas-m.14918	No hits found	-	-	sp|Q9FID0|GL114_ARATH	Germin-like protein subfamily 1 member 14 OS=Arabidopsis thaliana GN=At5g39110 PE=3 SV=1	447	1e-55	67.4	{'PF00190': 'Cupin '}	2.097902097902098	143	No NLS found	-
m.9521	Gymas-m.9521	No hits found	-	-	No hits found	-	-	-	-	NO PFAM	0.0	154	No NLS found	-
m.18583	Gymas-m.18583	No hits found	-	-	No hits found	-	-	-	-	NO PFAM	1.0101010101010102	99	No NLS found	-
m.17103	Gymas-m.17103	C01A	MER123340	At3g45310-type peptidase (Vitis vinifera) [C01.A07]#C01A#{peptidase unit: 145-362} from GB:XP_002278624	sp|Q8RWQ9|ALEUL_ARATH	Thiol protease aleurain-like OS=Arabidopsis thaliana GN=At3g45310 PE=2 SV=1	1031	2e-140	70.3	{'PF00112': 'Papain family cysteine protease ', 'PF08246': 'Cathepsin propeptide inhibitor domain (I29) '}	2.681992337164751	261	No NLS found	-
m.7279	Gymas-m.7279	No hits found	-	-	sp|Q6NMQ7|GASA6_ARATH	Gibberellin-regulated protein 6 OS=Arabidopsis thaliana GN=GASA6 PE=3 SV=1	371	3e-46	71.2	{'PF02704': 'Gibberellin regulated protein '}	10.344827586206897	116	No NLS found	-
m.5486	Gymas-m.5486	No hits found	-	-	No hits found	-	-	-	-	{'PF05730': 'CFEM domain '}	8.080808080808081	99	No NLS found	-
m.9790	Gymas-m.9790	GH27	Glycoside Hydrolase Family 27 protein	-	sp|P14749|AGAL_CYATE	Alpha-galactosidase OS=Cyamopsis tetragonoloba PE=1 SV=1	329	3e-36	48.4	{'PF16499': 'Alpha galactosidase A '}	2.2058823529411766	136	No NLS found	-
m.20280	Gymas-m.20280	No hits found	-	-	sp|P41746|RODL_ASPFU	Hydrophobin OS=Neosartorya fumigata (strain ATCC MYA-4609 / Af293 / CBS 101355 / FGSC A1100) GN=rodA PE=2 SV=2	205	4e-20	34.9	{'PF01185': 'Fungal hydrophobin '}	5.88235294117647	136	No NLS found	-
m.9013	Gymas-m.9013	No hits found	-	-	sp|Q8W453|DIRL1_ARATH	Putative lipid-transfer protein DIR1 OS=Arabidopsis thaliana GN=DIR1 PE=1 SV=1	183	9e-18	44.0	{'PF14368': 'Probable lipid transfer ', 'PF00234': 'Protease inhibitor/seed storage/LTP family '}	8.333333333333332	108	No NLS found	-
m.3304	Gymas-m.3304	No hits found	-	-	No hits found	-	-	-	-	NO PFAM	0.8771929824561403	114	No NLS found	-
m.23417	Gymas-m.23417	No hits found	-	-	sp|P40240|CD9_MOUSE	CD9 antigen OS=Mus musculus GN=Cd9 PE=1 SV=2	230	2e-23	39.5	{'PF00335': 'Tetraspanin family '}	3.389830508474576	118	No NLS found	-
m.19768	Gymas-m.19768	No hits found	-	-	No hits found	-	-	-	-	NO PFAM	0.3787878787878788	264	No NLS found	-
m.26053	Gymas-m.26053	No hits found	-	-	sp|P12958|EPD2_CARAU	Ependymin-2 OS=Carassius auratus GN=epd2 PE=2 SV=2	142	9e-11	32.9	{'PF00811': 'Ependymin '}	3.508771929824561	114	No NLS found	-
m.7218	Gymas-m.7218	No hits found	-	-	No hits found	-	-	-	-	{'PF00188': 'Cysteine-rich secretory protein family '}	1.0869565217391304	184	No NLS found	-
m.13769	Gymas-m.13769	No hits found	-	-	No hits found	-	-	-	-	NO PFAM	0.91324200913242	219	No NLS found	-
m.4573	Gymas-m.4573	No hits found	-	-	sp|P34382|FAR1_CAEEL	Fatty-acid and retinol-binding protein 1 OS=Caenorhabditis elegans GN=far-1 PE=3 SV=1	920	1e-127	100.0	{'PF05823': 'Nematode fatty acid retinoid binding protein (Gp-FAR-1) '}	0.0	180	No NLS found	-
m.12735	Gymas-m.12735	GH22	Glycoside Hydrolase Family 22 protein	-	sp|B3A003|LYS3_CRAVI	Lysozyme 3 OS=Crassostrea virginica GN=lysoz3 PE=1 SV=1	285	5e-32	48.0	{'PF05497': 'Destabilase '}	10.077519379844961	129	No NLS found	-
m.27903	Gymas-m.27903	No hits found	-	-	sp|P93508|CALR_RICCO	Calreticulin OS=Ricinus communis PE=2 SV=1	409	2e-48	86.6	NO PFAM	0.0	103	No NLS found	-
m.17395	Gymas-m.17395	No hits found	-	-	No hits found	-	-	-	-	NO PFAM	0.9345794392523363	107	No NLS found	-
m.7953	Gymas-m.7953	GH22	Glycoside Hydrolase Family 22 protein	-	sp|P61628|LYSC_PANTR	Lysozyme C OS=Pan troglodytes GN=LYZ PE=2 SV=1	777	6e-107	100.0	{'PF00062': 'C-type lysozyme/alpha-lactalbumin family '}	5.333333333333334	150	No NLS found	-
m.15445	Gymas-m.15445	GH152	Glycoside Hydrolase Family 152 protein	-	sp|P81370|TLP_ACTDE	Thaumatin-like protein OS=Actinidia deliciosa GN=tlp PE=1 SV=2	526	9e-68	69.5	{'PF00314': 'Thaumatin family '}	4.225352112676056	142	No NLS found	-
m.12361	Gymas-m.12361	No hits found	-	-	sp|P40092|SPI1_YEAST	Uncharacterized cell wall protein SPI1 OS=Saccharomyces cerevisiae (strain ATCC 204508 / S288c) GN=SPI1 PE=2 SV=1	479	6e-62	86.6	NO PFAM	2.3622047244094486	127	No NLS found	-
m.17664	Gymas-m.17664	No hits found	-	-	sp|Q8W453|DIRL1_ARATH	Putative lipid-transfer protein DIR1 OS=Arabidopsis thaliana GN=DIR1 PE=1 SV=1	210	7e-22	51.8	{'PF14368': 'Probable lipid transfer ', 'PF00234': 'Protease inhibitor/seed storage/LTP family '}	7.476635514018691	107	No NLS found	-
m.15840	Gymas-m.15840	No hits found	-	-	No hits found	-	-	-	-	{'PF06232': 'Embryo-specific protein 3, (ATS3) ', 'PF01477': 'PLAT/LH2 domain '}	4.0	150	No NLS found	-
m.9598	Gymas-m.9598	CBM52	Carbohydrate-Binding Module Family 52 protein	-	No hits found	-	-	-	-	NO PFAM	0.0	140	No NLS found	-
m.3143	Gymas-m.3143	No hits found	-	-	sp|P27420|HSP7C_CAEEL	Heat shock 70 kDa protein C OS=Caenorhabditis elegans GN=hsp-3 PE=1 SV=2	561	9e-69	100.0	{'PF00012': 'Hsp70 protein '}	1.7857142857142856	112	No NLS found	-
m.15397	Gymas-m.15397	No hits found	-	-	sp|P27654|TIP1_YEAST	Temperature shock-inducible protein 1 OS=Saccharomyces cerevisiae (strain ATCC 204508 / S288c) GN=TIP1 PE=1 SV=1	565	2e-73	100.0	{'PF00660': 'Seripauperin and TIP1 family '}	0.0	161	No NLS found	-
m.2164	Gymas-m.2164	No hits found	-	-	No hits found	-	-	-	-	{'PF05730': 'CFEM domain '}	4.819277108433735	166	No NLS found	-
m.26795	Gymas-m.26795	No hits found	-	-	No hits found	-	-	-	-	NO PFAM	0.8620689655172413	116	No NLS found	-
m.22440	Gymas-m.22440	No hits found	-	-	No hits found	-	-	-	-	NO PFAM	0.0	185	No NLS found	-
m.9150	Gymas-m.9150	No hits found	-	-	No hits found	-	-	-	-	NO PFAM	3.296703296703297	182	No NLS found	-
m.8318	Gymas-m.8318	No hits found	-	-	sp|P34682|CUT2_CAEEL	Cuticlin-2 OS=Caenorhabditis elegans GN=cut-2 PE=2 SV=1	149	1e-11	84.1	NO PFAM	5.555555555555555	108	No NLS found	-
m.7675	Gymas-m.7675	No hits found	-	-	No hits found	-	-	-	-	NO PFAM	5.714285714285714	105	No NLS found	-
m.28758	Gymas-m.28758	No hits found	-	-	sp|Q03103|ERO1_YEAST	Endoplasmic oxidoreductin-1 OS=Saccharomyces cerevisiae (strain ATCC 204508 / S288c) GN=ERO1 PE=1 SV=1	587	2e-73	100.0	{'PF04137': 'Endoplasmic Reticulum Oxidoreductin 1 (ERO1) '}	5.405405405405405	111	No NLS found	-
m.10258	Gymas-m.10258	No hits found	-	-	sp|Q01302|CCG6_NEUCR	Clock-controlled protein 6 OS=Neurospora crassa (strain ATCC 24698 / 74-OR23-1A / CBS 708.71 / DSM 1257/ FGSC 987) GN=ccg-6 PE=2 SV=2	175	2e-15	44.4	NO PFAM	3.125	160	No NLS found	-
m.1353	Gymas-m.1353	A01A	MER172707	subfamily A1A unassigned peptidases (Ricinus communis) [A01.UPA]#A01A#{peptidase unit: 108-324} from GB:XP_002529926	sp|O65390|APA1_ARATH	Aspartic proteinase A1 OS=Arabidopsis thaliana GN=APA1 PE=1 SV=1	984	3e-131	70.9	{'PF14543': 'Xylanase inhibitor N-terminal ', 'PF00026': 'Eukaryotic aspartyl protease '}	0.7662835249042145	261	No NLS found	-
m.26696	Gymas-m.26696	No hits found	-	-	No hits found	-	-	-	-	NO PFAM	1.550387596899225	129	No NLS found	-
m.14259	Gymas-m.14259	No hits found	-	-	No hits found	-	-	-	-	NO PFAM	4.137931034482759	145	No NLS found	-
m.18847	Gymas-m.18847	No hits found	-	-	No hits found	-	-	-	-	NO PFAM	2.0618556701030926	291	No NLS found	-
m.26068	Gymas-m.26068	No hits found	-	-	No hits found	-	-	-	-	{'PF01083': 'Cutinase '}	2.5316455696202533	237	No NLS found	-
m.8720	Gymas-m.8720	GH132	Glycoside Hydrolase Family 132 protein	-	sp|P46955|NCA3_YEAST	Beta-glucosidase-like protein NCA3, mitochondrial OS=Saccharomyces cerevisiae (strain ATCC 204508 /S288c) GN=NCA3 PE=1 SV=1	1775	0.0	100.0	{'PF03856': 'Beta-glucosidase (SUN family) '}	2.967359050445104	337	No NLS found	-
m.14126	Gymas-m.14126	No hits found	-	-	sp|P27518|CB21_GOSHI	Chlorophyll a-b binding protein 151, chloroplastic OS=Gossypium hirsutum GN=CAB-151 PE=2 SV=2	592	1e-77	97.4	{'PF00504': 'Chlorophyll A-B binding protein '}	2.608695652173913	115	No NLS found	-
m.18506	Gymas-m.18506	No hits found	-	-	No hits found	-	-	-	-	NO PFAM	0.5988023952095809	167	No NLS found	-
m.20581	Gymas-m.20581	No hits found	-	-	sp|Q9ZRA4|AB19A_PRUPE	Auxin-binding protein ABP19a OS=Prunus persica GN=ABP19A PE=3 SV=1	834	2e-113	76.6	{'PF00190': 'Cupin '}	1.834862385321101	218	No NLS found	-
m.23178	Gymas-m.23178	A01A	MER000914	asp-3 g.p. {{Caenorhabditis elegans}} (Caenorhabditis elegans) [A01.A69]#A01A#{peptidase unit: 56-395} from Sw:P55956	sp|P55956|ASP3_CAEEL	Aspartic protease 3 OS=Caenorhabditis elegans GN=asp-3 PE=1 SV=3	1884	0.0	100.0	{'PF14543': 'Xylanase inhibitor N-terminal ', 'PF00026': 'Eukaryotic aspartyl protease '}	3.4090909090909087	352	No NLS found	-
m.9636	Gymas-m.9636	No hits found	-	-	No hits found	-	-	-	-	NO PFAM	0.0	99	No NLS found	-
m.15173	Gymas-m.15173	No hits found	-	-	No hits found	-	-	-	-	NO PFAM	0.0	141	No NLS found	-
m.11786	Gymas-m.11786	I43	MER208613	family I43 unassigned peptidase inhibitors (Macropus eugenii) [I43.UPW]#I43#{inhibitor unit: 102-162} from GB:ACM61892	sp|Q5Y7A7|2B1D_HUMAN	HLA class II histocompatibility antigen, DRB1-13 beta chain OS=Homo sapiens GN=HLA-DRB1 PE=1 SV=1	653	1e-86	99.2	{'PF00969': 'Class II histocompatibility antigen, beta domain '}	2.9850746268656714	134	No NLS found	-
m.26150	Gymas-m.26150	No hits found	-	-	No hits found	-	-	-	-	NO PFAM	7.000000000000001	100	No NLS found	-
m.17111	Gymas-m.17111	A01A	MER004851	necepsin-1 (Caenorhabditis elegans) [A01.053]#A01A#{peptidase unit: 54-391} from GB:NP_741677	sp|O01530|ASP6_CAEEL	Aspartic protease 6 OS=Caenorhabditis elegans GN=asp-6 PE=3 SV=1	852	1e-110	46.8	{'PF14543': 'Xylanase inhibitor N-terminal ', 'PF00026': 'Eukaryotic aspartyl protease '}	2.0	400	No NLS found	-
m.16959	Gymas-m.16959	No hits found	-	-	sp|P17967|PDI_YEAST	Protein disulfide-isomerase OS=Saccharomyces cerevisiae (strain ATCC 204508 / S288c) GN=PDI1 PE=1 SV=2	1036	5e-140	100.0	{'PF00085': 'Thioredoxin '}	2.051282051282051	195	No NLS found	-
m.10446	Gymas-m.10446	CBM3	Carbohydrate-Binding Module Family 3 protein	-	sp|Q9XIC7|SERK2_ARATH	Somatic embryogenesis receptor kinase 2 OS=Arabidopsis thaliana GN=SERK2 PE=1 SV=1	549	7e-66	62.0	{'PF13855': 'Leucine rich repeat ', 'PF08263': 'Leucine rich repeat N-terminal domain ', 'PF12799': 'Leucine Rich repeats (2 copies) '}	2.0202020202020203	198	No NLS found	-
m.22715	Gymas-m.22715	No hits found	-	-	No hits found	-	-	-	-	NO PFAM	0.8333333333333334	120	No NLS found	-
m.16627	Gymas-m.16627	No hits found	-	-	No hits found	-	-	-	-	NO PFAM	1.550387596899225	129	No NLS found	-
m.9567	Gymas-m.9567	No hits found	-	-	sp|P92942|CLCB_ARATH	Chloride channel protein CLC-b OS=Arabidopsis thaliana GN=CLC-B PE=1 SV=1	593	3e-72	79.6	{'PF00654': 'Voltage gated chloride channel '}	3.64963503649635	137	No NLS found	-
m.1086	Gymas-m.1086	No hits found	-	-	No hits found	-	-	-	-	NO PFAM	0.6944444444444444	144	No NLS found	-
m.12557	Gymas-m.12557	C26	MER282405	family C26 non-peptidase homologues (Naumovia dairenensis) [C26.UNW]#C26#{peptidase unit: 9-360} from GB:XP_003670121	sp|P07258|CARA_YEAST	Carbamoyl-phosphate synthase arginine-specific small chain OS=Saccharomyces cerevisiae (strain ATCC 204508 / S288c) GN=CPA1 PE=1 SV=1	873	2e-117	100.0	{'PF00117': 'Glutamine amidotransferase class-I '}	1.8633540372670807	161	No NLS found	-
m.22414	Gymas-m.22414	No hits found	-	-	No hits found	-	-	-	-	NO PFAM	0.0	140	No NLS found	-
m.12193	Gymas-m.12193	No hits found	-	-	sp|P05317|RLA0_YEAST	60S acidic ribosomal protein P0 OS=Saccharomyces cerevisiae (strain ATCC 204508 / S288c) GN=RPP0 PE=1 SV=2	501	1e-63	98.0	{'PF00428': '60s Acidic ribosomal protein '}	0.0	102	No NLS found	-
m.7601	Gymas-m.7601	No hits found	-	-	No hits found	-	-	-	-	NO PFAM	1.2903225806451613	155	No NLS found	-
m.20715	Gymas-m.20715	No hits found	-	-	No hits found	-	-	-	-	NO PFAM	1.7241379310344827	174	No NLS found	-
m.28131	Gymas-m.28131	CE4	Carbohydrate Esterase Family 4 protein	-	sp|P54865|XYND_CELFI	Bifunctional xylanase/deacetylase OS=Cellulomonas fimi GN=xynD PE=1 SV=1	213	4e-18	33.3	{'PF01522': 'Polysaccharide deacetylase '}	1.9305019305019304	259	No NLS found	-
m.14955	Gymas-m.14955	No hits found	-	-	sp|Q8LGR0|CHE1_CHEAL	Pollen allergen Che a 1 OS=Chenopodium album PE=1 SV=1	270	1e-29	41.7	{'PF01190': 'Pollen proteins Ole e I like '}	4.545454545454546	154	No NLS found	-
m.2129	Gymas-m.2129	No hits found	-	-	sp|Q93X17|SNAK2_SOLTU	Snakin-2 OS=Solanum tuberosum GN=SN2 PE=1 SV=1	300	2e-35	59.8	{'PF02704': 'Gibberellin regulated protein '}	10.526315789473683	114	No NLS found	-
m.14760	Gymas-m.14760	GGGX	116506551|GGGX|abH03	Candida rugosa lipase like	sp|Q5UR02|CHLE_MIMIV	Probable cholinesterase OS=Acanthamoeba polyphaga mimivirus GN=MIMI_L906 PE=3 SV=1	119	2e-07	39.1	{'PF00135': 'Carboxylesterase family '}	2.857142857142857	105	No NLS found	-
m.9862	Gymas-m.9862	No hits found	-	-	No hits found	-	-	-	-	{'PF05184': 'Saposin-like type B, region 1 '}	3.8461538461538463	130	No NLS found	-
m.24573	Gymas-m.24573	No hits found	-	-	No hits found	-	-	-	-	NO PFAM	0.9708737864077669	103	No NLS found	-
m.876	Gymas-m.876	No hits found	-	-	sp|Q75M08|PDI21_ORYSJ	Protein disulfide isomerase-like 2-1 OS=Oryza sativa subsp. japonica GN=PDIL2-1 PE=2 SV=2	334	7e-38	87.0	{'PF00085': 'Thioredoxin '}	5.769230769230769	104	No NLS found	-
m.16543	Gymas-m.16543	CBM50	Carbohydrate-Binding Module Family 50 protein	-	sp|P11670|PRB1_TOBAC	Basic form of pathogenesis-related protein 1 OS=Nicotiana tabacum PE=3 SV=1	578	4e-76	71.1	{'PF00188': 'Cysteine-rich secretory protein family '}	5.769230769230769	156	No NLS found	-
m.7078	Gymas-m.7078	No hits found	-	-	sp|P10863|TIR1_YEAST	Cold shock-induced protein TIR1 OS=Saccharomyces cerevisiae (strain ATCC 204508 / S288c) GN=TIR1 PE=1 SV=1	631	1e-83	100.0	{'PF00660': 'Seripauperin and TIP1 family '}	0.0	123	No NLS found	-
m.20769	Gymas-m.20769	No hits found	-	-	No hits found	-	-	-	-	NO PFAM	1.9230769230769231	104	No NLS found	-
m.5914	Gymas-m.5914	No hits found	-	-	No hits found	-	-	-	-	NO PFAM	0.8	125	No NLS found	-
m.4206	Gymas-m.4206	No hits found	-	-	No hits found	-	-	-	-	NO PFAM	6.666666666666667	135	No NLS found	-
m.26227	Gymas-m.26227	No hits found	-	-	No hits found	-	-	-	-	NO PFAM	2.054794520547945	146	No NLS found	-
m.9702	Gymas-m.9702	No hits found	-	-	No hits found	-	-	-	-	NO PFAM	0.0	103	No NLS found	-
m.25608	Gymas-m.25608	No hits found	-	-	sp|P34383|FAR2_CAEEL	Fatty-acid and retinol-binding protein 2 OS=Caenorhabditis elegans GN=far-2 PE=1 SV=1	915	6e-127	100.0	{'PF05823': 'Nematode fatty acid retinoid binding protein (Gp-FAR-1) '}	0.0	182	No NLS found	-
m.25309	Gymas-m.25309	No hits found	-	-	No hits found	-	-	-	-	NO PFAM	3.3653846153846154	208	No NLS found	-
m.18361	Gymas-m.18361	GH25	Glycoside Hydrolase Family 25 protein	-	No hits found	-	-	-	-	NO PFAM	1.7094017094017095	117	No NLS found	-
m.17447	Gymas-m.17447	No hits found	-	-	sp|P17771|OSP4_PEA	Organ-specific protein P4 OS=Pisum sativum PE=2 SV=1	166	1e-14	35.3	{'PF10950': 'Organ specific protein '}	1.6129032258064515	124	No NLS found	-
m.5909	Gymas-m.5909	No hits found	-	-	No hits found	-	-	-	-	NO PFAM	0.0	121	No NLS found	-
m.20720	Gymas-m.20720	No hits found	-	-	sp|Q94EJ6|PMTE_ARATH	Probable methyltransferase PMT14 OS=Arabidopsis thaliana GN=At4g18030 PE=2 SV=1	357	1e-39	59.3	NO PFAM	4.310344827586207	116	No NLS found	-
m.1045	Gymas-m.1045	No hits found	-	-	sp|P91285|DPY5_CAEEL	Cuticle collagen dpy-5 OS=Caenorhabditis elegans GN=dpy-5 PE=3 SV=1	244	1e-24	44.0	{'PF01484': 'Nematode cuticle collagen N-terminal domain '}	5.185185185185185	135	No NLS found	-
m.3889	Gymas-m.3889	No hits found	-	-	No hits found	-	-	-	-	NO PFAM	5.172413793103448	116	No NLS found	-
m.24824	Gymas-m.24824	No hits found	-	-	No hits found	-	-	-	-	NO PFAM	2.6490066225165565	151	No NLS found	-
m.26999	Gymas-m.26999	No hits found	-	-	No hits found	-	-	-	-	NO PFAM	0.0	99	No NLS found	-
m.1685	Gymas-m.1685	No hits found	-	-	No hits found	-	-	-	-	NO PFAM	0.9771986970684038	307	No NLS found	-
m.4733	Gymas-m.4733	No hits found	-	-	sp|Q02217|YE034_YEAST	Putative uncharacterized protein YEL034C-A OS=Saccharomyces cerevisiae (strain ATCC 204508 / S288c)GN=YEL034C-A PE=5 SV=2	218	7e-22	40.9	NO PFAM	0.8547008547008548	117	No NLS found	-
m.22950	Gymas-m.22950	No hits found	-	-	sp|O42790|PLB_NEUCR	Lysophospholipase OS=Neurospora crassa (strain ATCC 24698 / 74-OR23-1A / CBS 708.71 / DSM 1257 / FGSC 987) GN=lpl PE=3 SV=2	128	6e-08	32.0	NO PFAM	1.9867549668874174	151	No NLS found	-
m.26600	Gymas-m.26600	No hits found	-	-	No hits found	-	-	-	-	NO PFAM	3.7735849056603774	106	No NLS found	-
m.2367	Gymas-m.2367	No hits found	-	-	sp|P43296|RD19A_ARATH	Cysteine proteinase RD19a OS=Arabidopsis thaliana GN=RD19A PE=2 SV=1	346	4e-39	63.8	{'PF08246': 'Cathepsin propeptide inhibitor domain (I29) '}	0.0	130	No NLS found	-
m.17733	Gymas-m.17733	No hits found	-	-	No hits found	-	-	-	-	NO PFAM	3.977272727272727	176	No NLS found	-
m.6325	Gymas-m.6325	No hits found	-	-	sp|Q2N5X0|KYNB_ERYLH	Kynurenine formamidase OS=Erythrobacter litoralis (strain HTCC2594) GN=kynB PE=3 SV=1	181	8e-15	31.8	{'PF04199': 'Putative cyclase '}	0.7936507936507936	252	No NLS found	-
m.14729	Gymas-m.14729	No hits found	-	-	No hits found	-	-	-	-	NO PFAM	2.6058631921824107	307	No NLS found	-
m.2073	Gymas-m.2073	No hits found	-	-	No hits found	-	-	-	-	NO PFAM	3.8095238095238098	105	No NLS found	-
m.24915	Gymas-m.24915	CBM13	Carbohydrate-Binding Module Family 13 protein	-	No hits found	-	-	-	-	NO PFAM	3.3333333333333335	150	No NLS found	-
m.25471	Gymas-m.25471	C13	MER108260	legumain {plant alpha form} (Vitis vinifera) [C13.002]#C13#{peptidase unit: 56-329} from GB:XP_002276759	sp|P49043|VPE_CITSI	Vacuolar-processing enzyme OS=Citrus sinensis PE=2 SV=1	1341	0.0	79.0	{'PF01650': 'Peptidase C13 family '}	1.1627906976744187	344	No NLS found	-
m.23339	Gymas-m.23339	No hits found	-	-	No hits found	-	-	-	-	NO PFAM	0.5747126436781609	174	No NLS found	-
m.12554	Gymas-m.12554	No hits found	-	-	No hits found	-	-	-	-	NO PFAM	0.0	149	No NLS found	-
m.20473	Gymas-m.20473	M10A	MER238488	matrix metallopeptidase-12 (synthetic construct) [M10.009]#M10A#{peptidase unit: 98-279} from GB:BAJ20684	sp|P39900|MMP12_HUMAN	Macrophage metalloelastase OS=Homo sapiens GN=MMP12 PE=1 SV=1	2532	0.0	100.0	{'PF01471': 'Putative peptidoglycan binding domain ', 'PF00045': 'Hemopexin ', 'PF00413': 'Matrixin '}	0.6382978723404255	470	No NLS found	-
m.19477	Gymas-m.19477	No hits found	-	-	No hits found	-	-	-	-	{'PF00092': 'von Willebrand factor type A domain ', 'PF13519': 'von Willebrand factor type A domain '}	0.49019607843137253	204	No NLS found	-
m.9261	Gymas-m.9261	No hits found	-	-	No hits found	-	-	-	-	NO PFAM	2.2058823529411766	136	No NLS found	-
m.17102	Gymas-m.17102	No hits found	-	-	No hits found	-	-	-	-	NO PFAM	0.7518796992481203	133	No NLS found	-
m.15025	Gymas-m.15025	No hits found	-	-	sp|P19939|APOC1_RAT	Apolipoprotein C-I OS=Rattus norvegicus GN=Apoc1 PE=2 SV=1	145	3e-12	35.6	{'PF04691': 'Apolipoprotein C-I (ApoC-1) '}	0.9708737864077669	103	No NLS found	-
m.8735	Gymas-m.8735	No hits found	-	-	No hits found	-	-	-	-	NO PFAM	0.5025125628140703	398	No NLS found	-
m.18018	Gymas-m.18018	No hits found	-	-	sp|P43497|CWP2_YEAST	Cell wall protein CWP2 OS=Saccharomyces cerevisiae (strain ATCC 204508 / S288c) GN=CWP2 PE=1 SV=1	421	3e-54	98.9	{'PF00399': 'Yeast PIR protein repeat '}	0.0	102	No NLS found	-
m.19323	Gymas-m.19323	GH16	Glycoside Hydrolase Family 16 protein	-	sp|Q8LER3|XTH7_ARATH	Probable xyloglucan endotransglucosylase/hydrolase protein 7 OS=Arabidopsis thaliana GN=XTH7 PE=2 SV=2	1242	6e-173	76.6	{'PF06955': 'Xyloglucan endo-transglycosylase (XET) C-terminus ', 'PF00722': 'Glycosyl hydrolases family 16 '}	2.3890784982935154	293	No NLS found	-
m.10870	Gymas-m.10870	No hits found	-	-	No hits found	-	-	-	-	NO PFAM	6.25	128	No NLS found	-
m.4773	Gymas-m.4773	No hits found	-	-	No hits found	-	-	-	-	NO PFAM	2.5089605734767026	279	No NLS found	-
m.10719	Gymas-m.10719	No hits found	-	-	sp|Q9T0I5|PRP4_ARATH	Proline-rich protein 4 OS=Arabidopsis thaliana GN=PRP4 PE=2 SV=1	196	1e-17	44.7	{'PF01190': 'Pollen proteins Ole e I like '}	6.086956521739131	115	No NLS found	-
m.2891	Gymas-m.2891	GH16	Glycoside Hydrolase Family 16 protein	-	sp|Q9USW3|YHZ7_SCHPO	Probable glycosidase C21B10.07 OS=Schizosaccharomyces pombe (strain 972 / ATCC 24843) GN=SPBC21B10.07 PE=3 SV=1	558	8e-67	46.2	{'PF00722': 'Glycosyl hydrolases family 16 '}	1.41643059490085	353	No NLS found	-
m.20305	Gymas-m.20305	No hits found	-	-	No hits found	-	-	-	-	NO PFAM	0.46728971962616817	214	No NLS found	-
m.18273	Gymas-m.18273	CBM63	Carbohydrate-Binding Module Family 63 protein	-	sp|Q9ZP41|EGC_CITJA	EG45-like domain containing protein OS=Citrus jambhiri GN=CjBAp12 PE=1 SV=1	365	1e-44	56.5	{'PF03330': 'Lytic transglycolase '}	5.109489051094891	137	No NLS found	-
m.5417	Gymas-m.5417	No hits found	-	-	No hits found	-	-	-	-	NO PFAM	1.5873015873015872	126	No NLS found	-
m.727	Gymas-m.727	No hits found	-	-	No hits found	-	-	-	-	NO PFAM	1.0582010582010581	189	No NLS found	-
m.18398	Gymas-m.18398	GH18	Glycoside Hydrolase Family 18 protein	-	sp|Q66S03|LECG_THANI	Galactose-specific lectin nattectin OS=Thalassophryne nattereri PE=1 SV=1	298	6e-34	37.7	{'PF00059': 'Lectin C-type domain '}	4.794520547945205	146	No NLS found	-
m.8787	Gymas-m.8787	No hits found	-	-	No hits found	-	-	-	-	NO PFAM	0.0	419	No NLS found	-
m.8938	Gymas-m.8938	No hits found	-	-	sp|Q12127|CCW12_YEAST	Covalently-linked cell wall protein 12 OS=Saccharomyces cerevisiae (strain ATCC 204508 / S288c) GN=CCW12 PE=1 SV=1	630	5e-85	99.2	{'PF13928': 'Flocculin type 3 repeat '}	2.2556390977443606	133	No NLS found	-
m.1329	Gymas-m.1329	No hits found	-	-	No hits found	-	-	-	-	{'PF01083': 'Cutinase '}	2.3323615160349855	343	No NLS found	-
m.13513	Gymas-m.13513	No hits found	-	-	No hits found	-	-	-	-	NO PFAM	0.5434782608695652	184	No NLS found	-
m.7016	Gymas-m.7016	C01A	MER184306	glycinain (Glycine max) [C01.022]#C01A#{peptidase unit: 133-361} from GB:ACU20049	sp|P43296|RD19A_ARATH	Cysteine proteinase RD19a OS=Arabidopsis thaliana GN=RD19A PE=2 SV=1	1428	0.0	71.2	{'PF00112': 'Papain family cysteine protease ', 'PF08246': 'Cathepsin propeptide inhibitor domain (I29) '}	2.8720626631853787	383	No NLS found	-
m.16154	Gymas-m.16154	CBM18	Carbohydrate-Binding Module Family 18 protein	-	sp|P32045|PRP2_SOLLC	Pathogenesis-related protein P2 OS=Solanum lycopersicum PE=1 SV=1	523	3e-68	67.8	{'PF00967': 'Barwin family '}	5.806451612903226	155	No NLS found	-
m.13806	Gymas-m.13806	No hits found	-	-	No hits found	-	-	-	-	NO PFAM	1.7241379310344827	116	No NLS found	-
m.14350	Gymas-m.14350	No hits found	-	-	No hits found	-	-	-	-	NO PFAM	4.048582995951417	247	No NLS found	-
m.8389	Gymas-m.8389	No hits found	-	-	sp|Q38858|CALR2_ARATH	Calreticulin-2 OS=Arabidopsis thaliana GN=CRT2 PE=1 SV=3	705	1e-91	86.8	{'PF00262': 'Calreticulin family '}	1.1976047904191618	167	No NLS found	-
