# Supplementary material for: Comparative transcriptomics of Gymnosporangium spp. teliospores reveals a conserved genetic program at this specific stage of the rust fungal life cycle
Source: BMC Genomics. 2019 Oct 9;20:723. doi: 10.1186/s12864-019-6099-x (PMC6785864; doi:10.1186/s12864-019-6099-x)
Supplement: Supplementary file 13 — Additional file 13: Table S7. Clusters of secreted proteins for the three Gymnosporangium species. Cluster ID from the MCL analysis; prot nb, number of proteins in the given cluster; SP nb, number of predicted secreted proteins in the cluster; and detailed protein ID for secreted proteins. Novel secreted proteins with no hit in the NCBI nr database are indicated. (XLSX 13 kb) [file 12864_2019_6099_MOESM13_ESM.xlsx]

## Sheet: G. japonicum
cluster ID	prot nb	SP nb	secreted prot ID	novel SP (no hit in Nr)
2749	7	4	m.7551|m.13125|m.22518|m.3711
5840	4	2	m.21330|m.11141
5841	4	2	m.6597|m.21222
5845	4	1	m.19110	√
5849	4	3	m.742|m.8193|m.6500	√
8325	3	2	m.19804|m.955
8330	3	1	m.11780
8334	3	1	m.951	√
8340	3	1	m.3185
8342	3	1	m.21072
8388	3	2	m.17410|m.24191
11825	2	1	m.23014	√
11865	2	2	m.14409|m.15549
11896	2	1	m.14410	√
11899	2	1	m.3655
11932	2	2	m.8762|m.1173	√
11976	2	1	m.5441
11985	2	1	m.18680
12037	2	1	m.15126	√
12040	2	1	m.24776	√
12155	2	1	m.17614
12164	2	1	m.15751
12213	2	1	m.8399	√
12245	2	1	m.7291	√
12258	2	2	m.6098|m.1798
12351	2	1	m.14505	√
12355	2	1	m.22434
12418	2	2	m.7940|m.10627

## Sheet: G. yamadae
cluster id	prot nb	SP nb	SP id	novel SP (no hit in Nr)
1210	8	5	m.18279|m.6555|m.10405|m.16724|m.18536
4891	5	1	m.16670
5859	4	2	m.22712|m.7872	√
5860	4	4	m.6774|m.20814|m.104|m.840
5861	4	2	m.17686|m.16141	√
8401	3	2	m.14483|m.21470
8409	3	1	m.8047
8410	3	2	m.17737|m.16530
8415	3	1	m.5706
8423	3	1	m.3290
8425	3	2	m.22335|m.18111
12484	2	1	m.23621
12486	2	2	m.13881|m.2353
12494	2	2	m.24103|m.388
12498	2	2	m.11385|m.23379
12503	2	1	m.15944
12505	2	1	m.11194
12507	2	2	m.6146|m.2007
12509	2	1	m.21385	√
12510	2	1	m.9794
12518	2	2	m.14418|m.25669	√
12528	2	1	m.16137
12533	2	1	m.6585
12535	2	1	m.1672
12538	2	1	m.15709
12546	2	2	m.6102|m.7590
12556	2	1	m.9343	√
12562	2	1	m.20467	√
12565	2	1	m.14509
12571	2	1	m.2575
12583	2	2	m.20086|m.262
12595	2	2	m.26398|m.10096
12605	2	1	m.10913
12619	2	1	m.12636
12621	2	1	m.22063
12630	2	1	m.21689

## Sheet: G. asiaticum
cluster id	prot nb	SP nb	SP id	novel SP (no hit in Nr)
5299	4	2	m.23760|m.12361	√
5412	4	4	m.23065|m.12526|m.1162|m.15412	√
5494	4	1	m.13233
6746	3	1	m.7778
6749	3	1	m.348	√
10216	2	1	m.911
10253	2	1	m.28369	√
10314	2	2	m.8389|m.27903
10397	2	1	m.2304	√
10446	2	1	m.20473
10570	2	1	m.19232	√
10668	2	1	m.11080	√
10708	2	1	m.7654
10836	2	1	m.16959
10864	2	1	m.23372	√
10976	2	1	m.870	√
11120	2	1	m.8720
